# Supplementary material for: Physiological and Proteomic Signatures Reveal Mechanisms of Superior Drought Resilience in Pearl Millet Compared to Wheat
Source: Front Plant Sci. 2021 Jan 13;11:600278. doi: 10.3389/fpls.2020.600278 (PMC7838129; doi:10.3389/fpls.2020.600278)
Supplement: Supplementary Table 1 — Details of the sample code for the raw files measured and submitted in PRIDE repository for Wheat and Pearl millet genotypes. [file Data_Sheet_2.ZIP › Table S16.xlsx]

## Sheet: sPLS network-Root length
Table S16: sPLS network analysis Wheat (White Fife and TRI5630) stress proteins integrated with root length
Bincode	ColorBin	Description	labelcex	name	shape	shared name	size	size2	Species
32		Root length cm	0.513607	Root length cm - Root.length..cm.	rectangle	Root.length..cm.	30.7402	5.6156
16	#e53dc8	Laccase	0.582688	Laccase - A0A1D5VB39	circle	A0A1D5VB39	29.9337	6.37091	W
16	#e53dc8	Laccase	0.582688	Laccase - A0A1D5WLT1	circle	A0A1D5WLT1	30.9158	6.37091	W
26	#DCDCDC	Flavin-containing monooxygenase	0.582688	Flavin-containing monooxygenase - A0A1D5X995	circle	A0A1D5X995	29.4404	6.37091	W
17	#d43f6f	Glycosyltransferase	0.582688	Glycosyltransferase - A0A1D6BTZ7	circle	A0A1D6BTZ7	29.9272	6.37091	W
16	#e53dc8	Glycosyltransferase	0.582688	Glycosyltransferase - A0A1D6BFL6	circle	A0A1D6BFL6	29.6838	6.37091	W
16	#e53dc8	Histone H2A	0.582688	Histone H2A - A0A1D5Y3S2	circle	A0A1D5Y3S2	29.9337	6.37091	W
2	#55823b	Alpha-1,4 glucan phosphorylase	0.582688	Alpha-1,4 glucan phosphorylase - D8L9G7	circle	D8L9G7	19.0475	6.37091	W
26	#DCDCDC	Beta-1,3-glucanase	0.582688	Beta-1,3-glucanase - Q4JH28	circle	Q4JH28	18.7976	6.37091	W
2	#55823b	Alpha-1,4 glucan phosphorylase	0.582688	Alpha-1,4 glucan phosphorylase - A0A1D5WDB0	circle	A0A1D5WDB0	31.9045	6.37091	W
8	#c9cfa6	Malate dehydrogenase	0.582688	Malate dehydrogenase - A0A1D5ST38	circle	A0A1D5ST38	29.6838	6.37091	W
8	#c9cfa6	Malate dehydrogenase	0.582688	Malate dehydrogenase - A3KLL4	circle	A3KLL4	18.3087	6.37091	W
2	#55823b	Beta-amylase	0.603408	Beta-amylase - A0A1D5XXC9	circle	A0A1D5XXC9	31.7631	6.59745	W
26	#DCDCDC	Amine oxidase	0.582688	Amine oxidase - A0A1D6DF38	circle	A0A1D6DF38	29.9293	6.37091	W
28	#a073b9	Transmembrane 9 superfamily member	0.582688	Transmembrane 9 superfamily member - A0A1D5YSI2	circle	A0A1D5YSI2	28.6951	6.37091	W
35	#808080	Uncharacterized protein	0.582688	Uncharacterized protein - A0A1D5UT64	circle	A0A1D5UT64	29.9293	6.37091	W
34	#78a7a7	Uncharacterized protein	0.582688	Uncharacterized protein - A0A1D5VIQ7	circle	A0A1D5VIQ7	29.1884	6.37091	W
26	#DCDCDC	Uncharacterized protein	0.582688	Uncharacterized protein - A0A1D5YSD9	circle	A0A1D5YSD9	30.6725	6.37091	W
29	#4861ac	Uncharacterized protein	0.582688	Uncharacterized protein - A0A1D5T0X2	circle	A0A1D5T0X2	29.6838	6.37091	W
29	#4861ac	Uncharacterized protein	0.603408	Uncharacterized protein - A0A1D5SI03	circle	A0A1D5SI03	29.2047	6.59745	W
34	#78a7a7	Uncharacterized protein	0.582688	Uncharacterized protein - W5DXN4	circle	W5DXN4	21.0183	6.37091	W

## Sheet: Edge table-Root length 
SUID	color	interaction	labelcex	labelcolor	lty	name	selected	shared interaction	shared name	weight	width
113	#00FF00FF	interacts with	0.521136	black	solid	Root.length..cm. (interacts with) A0A1D6DF38	false	interacts with	Root.length..cm. (interacts with) A0A1D6DF38	-0.999322	1
114	#00FF00FF	interacts with	0.521136	black	solid	Root.length..cm. (interacts with) A0A1D5YSI2	false	interacts with	Root.length..cm. (interacts with) A0A1D5YSI2	-0.999322	1
115	#003C00FF	interacts with	0.521136	black	solid	Root.length..cm. (interacts with) A0A1D6BTZ7	false	interacts with	Root.length..cm. (interacts with) A0A1D6BTZ7	-0.983812	1
116	#003C00FF	interacts with	0.521136	black	solid	Root.length..cm. (interacts with) A0A1D6BFL6	false	interacts with	Root.length..cm. (interacts with) A0A1D6BFL6	-0.983812	1
117	#00FF00FF	interacts with	0.521136	black	solid	Root.length..cm. (interacts with) A0A1D5VB39	false	interacts with	Root.length..cm. (interacts with) A0A1D5VB39	-0.999322	1
118	#00FF00FF	interacts with	0.521136	black	solid	Root.length..cm. (interacts with) A0A1D5Y3S2	false	interacts with	Root.length..cm. (interacts with) A0A1D5Y3S2	-0.99909	1
119	#00FF00FF	interacts with	0.521136	black	solid	Root.length..cm. (interacts with) A0A1D5WLT1	false	interacts with	Root.length..cm. (interacts with) A0A1D5WLT1	-0.999352	1
120	#003C00FF	interacts with	0.521136	black	solid	Root.length..cm. (interacts with) D8L9G7	false	interacts with	Root.length..cm. (interacts with) D8L9G7	-0.983812	1
121	#00FF00FF	interacts with	0.521136	black	solid	Root.length..cm. (interacts with) A0A1D5X995	false	interacts with	Root.length..cm. (interacts with) A0A1D5X995	-0.999322	1
122	#00FF00FF	interacts with	0.521136	black	solid	Root.length..cm. (interacts with) Q4JH28	false	interacts with	Root.length..cm. (interacts with) Q4JH28	-0.99909	1
123	#003C00FF	interacts with	0.521136	black	solid	Root.length..cm. (interacts with) A0A1D5WDB0	false	interacts with	Root.length..cm. (interacts with) A0A1D5WDB0	-0.983812	1
124	#005100FF	interacts with	0.521136	black	solid	Root.length..cm. (interacts with) A0A1D5ST38	false	interacts with	Root.length..cm. (interacts with) A0A1D5ST38	-0.986193	1
125	#005100FF	interacts with	0.521136	black	solid	Root.length..cm. (interacts with) A3KLL4	false	interacts with	Root.length..cm. (interacts with) A3KLL4	-0.986193	1
126	#003C00FF	interacts with	0.521136	black	solid	Root.length..cm. (interacts with) A0A1D5XXC9	false	interacts with	Root.length..cm. (interacts with) A0A1D5XXC9	-0.983812	1
127	#00FF00FF	interacts with	0.521136	black	solid	Root.length..cm. (interacts with) A0A1D5UT64	false	interacts with	Root.length..cm. (interacts with) A0A1D5UT64	-0.999352	1
128	#00FF00FF	interacts with	0.521136	black	solid	Root.length..cm. (interacts with) A0A1D5VIQ7	false	interacts with	Root.length..cm. (interacts with) A0A1D5VIQ7	-0.999352	1
129	#00FF00FF	interacts with	0.521136	black	solid	Root.length..cm. (interacts with) A0A1D5YSD9	false	interacts with	Root.length..cm. (interacts with) A0A1D5YSD9	-0.999421	1
130	#00FF00FF	interacts with	0.521136	black	solid	Root.length..cm. (interacts with) A0A1D5T0X2	false	interacts with	Root.length..cm. (interacts with) A0A1D5T0X2	-0.999352	1
131	#00FF00FF	interacts with	0.521136	black	solid	Root.length..cm. (interacts with) A0A1D5SI03	false	interacts with	Root.length..cm. (interacts with) A0A1D5SI03	-0.999421	1
132	#C10000FF	interacts with	0.521136	black	solid	Root.length..cm. (interacts with) W5DXN4	false	interacts with	Root.length..cm. (interacts with) W5DXN4	0.993399	1

## Sheet: Discriminant-Root length
Table S16: Discriminant network analysis Wheat (White Fife and TRI5630) stress proteins integrated with root length
Bincode	ColorBin	Description	labelcex	name	shared name	size	size2
2	#55823b	Beta-amylase	0.603408	Beta-amylase - A0A1D5YFA6	A0A1D5YFA6	31.2501	6.59745
27	#e391c8	Eukaryotic translation initiation factor 3 subunit J	0.603408	Eukaryotic translation initiation factor 3 subunit J - A0A1D6SA09	A0A1D6SA09	30.9981	6.59745
18	#9b5b75	Uncharacterized protein	0.603408	Uncharacterized protein - W5A0E2	W5A0E2	20.7464	6.59745
1	#59c260	Uncharacterized protein	0.603408	Uncharacterized protein - A0A1D5SDN0	A0A1D5SDN0	32.0174	6.59745
35	#808080	Uncharacterized protein	0.603408	Uncharacterized protein - A0A1D5ZZ46	A0A1D5ZZ46	30.4806	6.59745
21	#e391c8	Uncharacterized protein	0.603408	Uncharacterized protein - W5DXC6	W5DXC6	21.7657	6.59745
21	#e391c8	Uncharacterized protein	0.603408	Uncharacterized protein - A0A1D5Y316	A0A1D5Y316	30.4873	6.59745
21	#e391c8	Uncharacterized protein	0.603408	Uncharacterized protein - A0A1D5XM57	A0A1D5XM57	31.7631	6.59745
29	#4861ac	Uncharacterized protein	0.603408	Uncharacterized protein - A0A1D5SI03	A0A1D5SI03	29.2047	6.59745
35	#808080	Uncharacterized protein	0.603408	Uncharacterized protein - A0A1D6RGC2	A0A1D6RGC2	32.5282	6.59745
1	#59c260	Uncharacterized protein	0.603408	Uncharacterized protein - A0A1D5RTY2	A0A1D5RTY2	31.5044	6.59745
35	#808080	Uncharacterized protein	0.603408	Uncharacterized protein - A0A1D6D2U8	A0A1D6D2U8	31.5066	6.59745
35	#808080	Uncharacterized protein	0.603408	Uncharacterized protein - W5FES4	W5FES4	20.9984	6.59745
8	#c9cfa6	Eukaryotic translation initiation factor 3 subunit M	0.603408	Eukaryotic translation initiation factor 3 subunit M - A0A1D5WCL1	A0A1D5WCL1	32.5282	6.59745
20	#e391c8	Uncharacterized protein	0.603408	Uncharacterized protein - A0A1D5SY89	A0A1D5SY89	30.9981	6.59745
16	#e53dc8	Uncharacterized protein	0.603408	Uncharacterized protein - A0A1D6AB33	A0A1D6AB33	30.9981	6.59745
26	#DCDCDC	Signal recognition particle 54 kDa protein	0.603408	Signal recognition particle 54 kDa protein - A0A1D5SBJ1	A0A1D5SBJ1	30.7393	6.59745
26	#DCDCDC	Peroxidase	0.603408	Peroxidase - A0A1D5TRU9	A0A1D5TRU9	31.7586	6.59745
29	#4861ac	Uncharacterized protein	0.603408	Uncharacterized protein - A0A1D5ZSJ7	A0A1D5ZSJ7	30.4806	6.59745
35	#808080	Uncharacterized protein	0.603408	Uncharacterized protein - A0A1D6ATC3	A0A1D6ATC3	31.5044	6.59745
11	#FFD700	Uncharacterized protein	0.603408	Uncharacterized protein - A0A1D5ULL6	A0A1D5ULL6	30.7416	6.59745
11	#FFD700	Uncharacterized protein	0.603408	Uncharacterized protein - A0A1D5U2J2	A0A1D5U2J2	30.4828	6.59745
20	#e391c8	Uncharacterized protein	0.603408	Uncharacterized protein - A0A1D6RU13	A0A1D6RU13	31.5066	6.59745
26	#DCDCDC	Peroxidase	0.603408	Peroxidase - A0A1D5UIS7	A0A1D5UIS7	29.9698	6.59745
20	#e391c8	Reticulon-like protein	0.603408	Reticulon-like protein - A0A1D5W1W5	A0A1D5W1W5	33.5498	6.59745
16	#e53dc8	Uncharacterized protein	0.603408	Uncharacterized protein - A0A1D5UVI2	A0A1D5UVI2	29.9698	6.59745
10	#BDB76B	Uncharacterized protein	0.603408	Uncharacterized protein - W5CC84	W5CC84	21.2549	6.59745
11	#FFD700	Uncharacterized protein	0.603408	Uncharacterized protein - A0A1D5SXM7	A0A1D5SXM7	32.2739	6.59745
35	#808080	Uncharacterized protein	0.603408	Uncharacterized protein - A0A1D6SF08	A0A1D6SF08	30.7393	6.59745
26	#DCDCDC	Beta-glucosidase	0.603408	Beta-glucosidase - A0A1D5VCF7	A0A1D5VCF7	31.5044	6.59745
10	#BDB76B	Uncharacterized protein	0.603408	Uncharacterized protein - A0A1D6BGR5	A0A1D6BGR5	32.2739	6.59745
13	#c07d77	Uncharacterized protein	0.603408	Uncharacterized protein - A0A1D5W7T1	A0A1D5W7T1	32.0152	6.59745
34	#78a7a7	Uncharacterized protein	0.603408	Uncharacterized protein - W5FKS5	W5FKS5	20.9984	6.59745
19	#cd57a3	Protoporphyrinogen oxidase	0.603408	Protoporphyrinogen oxidase - W5AQ00	W5AQ00	21.2572	6.59745
13	#c07d77	Uncharacterized protein	0.603408	Uncharacterized protein - A0A1D6C5L2	A0A1D6C5L2	30.7416	6.59745
13	#c07d77	Uncharacterized protein	0.603408	Uncharacterized protein - A0A1D6CA95	A0A1D6CA95	31.2524	6.59745
31	#4c7a95	Uncharacterized protein	0.603408	Uncharacterized protein - A0A1D6CPJ5	A0A1D6CPJ5	30.9936	6.59745
29	#4861ac	Uncharacterized protein	0.603408	Uncharacterized protein - A0A1D5S7K6	A0A1D5S7K6	30.9981	6.59745
29	#4861ac	Uncharacterized protein	0.603408	Uncharacterized protein - A0A1D5UIY0	A0A1D5UIY0	29.9698	6.59745
35	#808080	Uncharacterized protein	0.603408	Uncharacterized protein - A0A1D5XSD1	A0A1D5XSD1	31.7631	6.59745
			0.603408	Iran St	Iran-St	16.3901	6.59745
			0.603408	UK-St	UK-St	14.851	6.59745

## Sheet: Edge table-Root length
SUID	color	interaction	labelcex	name	selected	shared interaction	shared name	weight
184	#005400FF	interacts with	0.543067	Iran-St (interacts with) A0A1D5YFA6	false	interacts with	Iran-St (interacts with) A0A1D5YFA6	-0.986585
185	#005400FF	interacts with	0.543067	Iran-St (interacts with) A0A1D6SA09	false	interacts with	Iran-St (interacts with) A0A1D6SA09	-0.986585
186	#00B300FF	interacts with	0.543067	Iran-St (interacts with) W5A0E2	false	interacts with	Iran-St (interacts with) W5A0E2	-0.99358
187	#006300FF	interacts with	0.543067	Iran-St (interacts with) A0A1D5SDN0	false	interacts with	Iran-St (interacts with) A0A1D5SDN0	-0.988075
188	#005400FF	interacts with	0.543067	Iran-St (interacts with) A0A1D5ZZ46	false	interacts with	Iran-St (interacts with) A0A1D5ZZ46	-0.986585
189	#005400FF	interacts with	0.543067	Iran-St (interacts with) W5DXC6	false	interacts with	Iran-St (interacts with) W5DXC6	-0.986585
190	#005400FF	interacts with	0.543067	Iran-St (interacts with) A0A1D5Y316	false	interacts with	Iran-St (interacts with) A0A1D5Y316	-0.986585
191	#005400FF	interacts with	0.543067	Iran-St (interacts with) A0A1D5XM57	false	interacts with	Iran-St (interacts with) A0A1D5XM57	-0.986585
192	#005400FF	interacts with	0.543067	Iran-St (interacts with) A0A1D5SI03	false	interacts with	Iran-St (interacts with) A0A1D5SI03	-0.986585
193	#005400FF	interacts with	0.543067	Iran-St (interacts with) A0A1D6RGC2	false	interacts with	Iran-St (interacts with) A0A1D6RGC2	-0.986585
194	#007700FF	interacts with	0.543067	Iran-St (interacts with) A0A1D5RTY2	false	interacts with	Iran-St (interacts with) A0A1D5RTY2	-0.989614
195	#00B300FF	interacts with	0.543067	Iran-St (interacts with) A0A1D6D2U8	false	interacts with	Iran-St (interacts with) A0A1D6D2U8	-0.99358
196	#005400FF	interacts with	0.543067	Iran-St (interacts with) W5FES4	false	interacts with	Iran-St (interacts with) W5FES4	-0.986585
197	#007700FF	interacts with	0.543067	Iran-St (interacts with) A0A1D5WCL1	false	interacts with	Iran-St (interacts with) A0A1D5WCL1	-0.989616
198	#005400FF	interacts with	0.543067	Iran-St (interacts with) A0A1D5SY89	false	interacts with	Iran-St (interacts with) A0A1D5SY89	-0.986585
199	#D20000FF	interacts with	0.543067	Iran-St (interacts with) A0A1D6AB33	false	interacts with	Iran-St (interacts with) A0A1D6AB33	0.994773
200	#005400FF	interacts with	0.543067	Iran-St (interacts with) A0A1D5SBJ1	false	interacts with	Iran-St (interacts with) A0A1D5SBJ1	-0.986585
201	#FF0000FF	interacts with	0.543067	Iran-St (interacts with) A0A1D5TRU9	false	interacts with	Iran-St (interacts with) A0A1D5TRU9	0.999372
202	#005400FF	interacts with	0.543067	Iran-St (interacts with) A0A1D5ZSJ7	false	interacts with	Iran-St (interacts with) A0A1D5ZSJ7	-0.986585
203	#005400FF	interacts with	0.543067	Iran-St (interacts with) A0A1D6ATC3	false	interacts with	Iran-St (interacts with) A0A1D6ATC3	-0.986585
204	#005400FF	interacts with	0.543067	Iran-St (interacts with) A0A1D5ULL6	false	interacts with	Iran-St (interacts with) A0A1D5ULL6	-0.986585
205	#005400FF	interacts with	0.543067	Iran-St (interacts with) A0A1D5U2J2	false	interacts with	Iran-St (interacts with) A0A1D5U2J2	-0.986585
206	#005400FF	interacts with	0.543067	Iran-St (interacts with) A0A1D6RU13	false	interacts with	Iran-St (interacts with) A0A1D6RU13	-0.986585
207	#005400FF	interacts with	0.543067	Iran-St (interacts with) A0A1D5UIS7	false	interacts with	Iran-St (interacts with) A0A1D5UIS7	-0.986585
208	#005400FF	interacts with	0.543067	Iran-St (interacts with) A0A1D5W1W5	false	interacts with	Iran-St (interacts with) A0A1D5W1W5	-0.986586
209	#005400FF	interacts with	0.543067	Iran-St (interacts with) A0A1D5UVI2	false	interacts with	Iran-St (interacts with) A0A1D5UVI2	-0.986585
210	#005400FF	interacts with	0.543067	Iran-St (interacts with) W5CC84	false	interacts with	Iran-St (interacts with) W5CC84	-0.986585
211	#005400FF	interacts with	0.543067	Iran-St (interacts with) A0A1D5SXM7	false	interacts with	Iran-St (interacts with) A0A1D5SXM7	-0.986585
212	#005400FF	interacts with	0.543067	Iran-St (interacts with) A0A1D6SF08	false	interacts with	Iran-St (interacts with) A0A1D6SF08	-0.986585
213	#005400FF	interacts with	0.543067	Iran-St (interacts with) A0A1D5VCF7	false	interacts with	Iran-St (interacts with) A0A1D5VCF7	-0.986585
214	#005400FF	interacts with	0.543067	Iran-St (interacts with) A0A1D6BGR5	false	interacts with	Iran-St (interacts with) A0A1D6BGR5	-0.986585
215	#D20000FF	interacts with	0.543067	Iran-St (interacts with) A0A1D5W7T1	false	interacts with	Iran-St (interacts with) A0A1D5W7T1	0.994772
216	#007700FF	interacts with	0.543067	Iran-St (interacts with) W5FKS5	false	interacts with	Iran-St (interacts with) W5FKS5	-0.989617
217	#005400FF	interacts with	0.543067	Iran-St (interacts with) W5AQ00	false	interacts with	Iran-St (interacts with) W5AQ00	-0.986585
218	#005400FF	interacts with	0.543067	Iran-St (interacts with) A0A1D6C5L2	false	interacts with	Iran-St (interacts with) A0A1D6C5L2	-0.986585
219	#005400FF	interacts with	0.543067	Iran-St (interacts with) A0A1D6CA95	false	interacts with	Iran-St (interacts with) A0A1D6CA95	-0.986585
220	#005400FF	interacts with	0.543067	Iran-St (interacts with) A0A1D6CPJ5	false	interacts with	Iran-St (interacts with) A0A1D6CPJ5	-0.986585
221	#005400FF	interacts with	0.543067	Iran-St (interacts with) A0A1D5S7K6	false	interacts with	Iran-St (interacts with) A0A1D5S7K6	-0.986585
222	#005400FF	interacts with	0.543067	Iran-St (interacts with) A0A1D5UIY0	false	interacts with	Iran-St (interacts with) A0A1D5UIY0	-0.986585
223	#005400FF	interacts with	0.543067	Iran-St (interacts with) A0A1D5XSD1	false	interacts with	Iran-St (interacts with) A0A1D5XSD1	-0.986585
224	#750000FF	interacts with	0.543067	UK-St (interacts with) A0A1D5YFA6	false	interacts with	UK-St (interacts with) A0A1D5YFA6	0.986585
225	#750000FF	interacts with	0.543067	UK-St (interacts with) A0A1D6SA09	false	interacts with	UK-St (interacts with) A0A1D6SA09	0.986585
226	#C60000FF	interacts with	0.543067	UK-St (interacts with) W5A0E2	false	interacts with	UK-St (interacts with) W5A0E2	0.99358
227	#890000FF	interacts with	0.543067	UK-St (interacts with) A0A1D5SDN0	false	interacts with	UK-St (interacts with) A0A1D5SDN0	0.988075
228	#750000FF	interacts with	0.543067	UK-St (interacts with) A0A1D5ZZ46	false	interacts with	UK-St (interacts with) A0A1D5ZZ46	0.986585
229	#750000FF	interacts with	0.543067	UK-St (interacts with) W5DXC6	false	interacts with	UK-St (interacts with) W5DXC6	0.986585
230	#750000FF	interacts with	0.543067	UK-St (interacts with) A0A1D5Y316	false	interacts with	UK-St (interacts with) A0A1D5Y316	0.986585
231	#750000FF	interacts with	0.543067	UK-St (interacts with) A0A1D5XM57	false	interacts with	UK-St (interacts with) A0A1D5XM57	0.986585
232	#750000FF	interacts with	0.543067	UK-St (interacts with) A0A1D5SI03	false	interacts with	UK-St (interacts with) A0A1D5SI03	0.986585
233	#750000FF	interacts with	0.543067	UK-St (interacts with) A0A1D6RGC2	false	interacts with	UK-St (interacts with) A0A1D6RGC2	0.986585
234	#990000FF	interacts with	0.543067	UK-St (interacts with) A0A1D5RTY2	false	interacts with	UK-St (interacts with) A0A1D5RTY2	0.989614
235	#C60000FF	interacts with	0.543067	UK-St (interacts with) A0A1D6D2U8	false	interacts with	UK-St (interacts with) A0A1D6D2U8	0.99358
236	#750000FF	interacts with	0.543067	UK-St (interacts with) W5FES4	false	interacts with	UK-St (interacts with) W5FES4	0.986585
237	#990000FF	interacts with	0.543067	UK-St (interacts with) A0A1D5WCL1	false	interacts with	UK-St (interacts with) A0A1D5WCL1	0.989616
238	#750000FF	interacts with	0.543067	UK-St (interacts with) A0A1D5SY89	false	interacts with	UK-St (interacts with) A0A1D5SY89	0.986585
239	#00C300FF	interacts with	0.543067	UK-St (interacts with) A0A1D6AB33	false	interacts with	UK-St (interacts with) A0A1D6AB33	-0.994773
240	#750000FF	interacts with	0.543067	UK-St (interacts with) A0A1D5SBJ1	false	interacts with	UK-St (interacts with) A0A1D5SBJ1	0.986585
241	#00FF00FF	interacts with	0.543067	UK-St (interacts with) A0A1D5TRU9	false	interacts with	UK-St (interacts with) A0A1D5TRU9	-0.999372
242	#750000FF	interacts with	0.543067	UK-St (interacts with) A0A1D5ZSJ7	false	interacts with	UK-St (interacts with) A0A1D5ZSJ7	0.986585
243	#750000FF	interacts with	0.543067	UK-St (interacts with) A0A1D6ATC3	false	interacts with	UK-St (interacts with) A0A1D6ATC3	0.986585
244	#750000FF	interacts with	0.543067	UK-St (interacts with) A0A1D5ULL6	false	interacts with	UK-St (interacts with) A0A1D5ULL6	0.986585
245	#750000FF	interacts with	0.543067	UK-St (interacts with) A0A1D5U2J2	false	interacts with	UK-St (interacts with) A0A1D5U2J2	0.986585
246	#750000FF	interacts with	0.543067	UK-St (interacts with) A0A1D6RU13	false	interacts with	UK-St (interacts with) A0A1D6RU13	0.986585
247	#750000FF	interacts with	0.543067	UK-St (interacts with) A0A1D5UIS7	false	interacts with	UK-St (interacts with) A0A1D5UIS7	0.986585
248	#750000FF	interacts with	0.543067	UK-St (interacts with) A0A1D5W1W5	false	interacts with	UK-St (interacts with) A0A1D5W1W5	0.986586
249	#750000FF	interacts with	0.543067	UK-St (interacts with) A0A1D5UVI2	false	interacts with	UK-St (interacts with) A0A1D5UVI2	0.986585
250	#750000FF	interacts with	0.543067	UK-St (interacts with) W5CC84	false	interacts with	UK-St (interacts with) W5CC84	0.986585
251	#750000FF	interacts with	0.543067	UK-St (interacts with) A0A1D5SXM7	false	interacts with	UK-St (interacts with) A0A1D5SXM7	0.986585
252	#750000FF	interacts with	0.543067	UK-St (interacts with) A0A1D6SF08	false	interacts with	UK-St (interacts with) A0A1D6SF08	0.986585
253	#750000FF	interacts with	0.543067	UK-St (interacts with) A0A1D5VCF7	false	interacts with	UK-St (interacts with) A0A1D5VCF7	0.986585
254	#750000FF	interacts with	0.543067	UK-St (interacts with) A0A1D6BGR5	false	interacts with	UK-St (interacts with) A0A1D6BGR5	0.986585
255	#00C300FF	interacts with	0.543067	UK-St (interacts with) A0A1D5W7T1	false	interacts with	UK-St (interacts with) A0A1D5W7T1	-0.994772
256	#990000FF	interacts with	0.543067	UK-St (interacts with) W5FKS5	false	interacts with	UK-St (interacts with) W5FKS5	0.989617
257	#750000FF	interacts with	0.543067	UK-St (interacts with) W5AQ00	false	interacts with	UK-St (interacts with) W5AQ00	0.986585
258	#750000FF	interacts with	0.543067	UK-St (interacts with) A0A1D6C5L2	false	interacts with	UK-St (interacts with) A0A1D6C5L2	0.986585
259	#750000FF	interacts with	0.543067	UK-St (interacts with) A0A1D6CA95	false	interacts with	UK-St (interacts with) A0A1D6CA95	0.986585
260	#750000FF	interacts with	0.543067	UK-St (interacts with) A0A1D6CPJ5	false	interacts with	UK-St (interacts with) A0A1D6CPJ5	0.986585
261	#750000FF	interacts with	0.543067	UK-St (interacts with) A0A1D5S7K6	false	interacts with	UK-St (interacts with) A0A1D5S7K6	0.986585
262	#750000FF	interacts with	0.543067	UK-St (interacts with) A0A1D5UIY0	false	interacts with	UK-St (interacts with) A0A1D5UIY0	0.986585
263	#750000FF	interacts with	0.543067	UK-St (interacts with) A0A1D5XSD1	false	interacts with	UK-St (interacts with) A0A1D5XSD1	0.986585

## Sheet: sPLS analysis-Seed weight
Table S16: sPLS network analysis Wheat (White Fife and TRI 5630) stress proteins integrated with seed weight
Bincode	ColorBin	Description	labelcex	name	shared name	size	size2	Species
21	#e391c8	Protein disulfide-isomerase	0.365755	A0A1D5X7C5	A0A1D5X7C5	18.9436	3.99903	W
27	#e391c8	Histone H2B	0.365755	W5GES9	W5GES9	13.1946	3.99903	W
27	#e391c8	Histone H2B	0.365755	A0A1D6AWG4	A0A1D6AWG4	20.182	3.99903	W
27	#e391c8	Histone H2B	0.365755	A0A1D5VJ41	A0A1D5VJ41	18.323	3.99903	W
1	#59c260	Phosphoglycerate kinase	0.365755	W5H4V7	W5H4V7	12.7295	3.99903	W
1	#59c260	Phosphoglycerate kinase	0.365755	A0A1D6AGT9	A0A1D6AGT9	19.2518	3.99903	W
21	#e391c8	Protein disulfide-isomerase	0.365755	A0A1D5XQP7	A0A1D5XQP7	19.4087	3.99903	W
21	#e391c8	Protein disulfide-isomerase	0.365755	A0A1D5Y681	A0A1D5Y681	18.4798	3.99903	W
30	#6bccd5	14-3-3 protein	0.365755	L0GDQ5	L0GDQ5	12.5754	3.99903	W
35	#808080	Histone H2B	0.365755	A0A1D5T057	A0A1D5T057	18.323	3.99903	W
27	#e391c8	Histone H2B	0.365755	A0A1D5SCB1	A0A1D5SCB1	19.2532	3.99903	W
29	#4861ac	Uncharacterized protein	0.365755	A0A1D6RUW7	A0A1D6RUW7	20.1806	3.99903	W
35	#808080	Histone H2B	0.365755	W5G400	W5G400	12.5754	3.99903	W
35	#808080	Histone H2B	0.365755	A0A1D6A2S0	A0A1D6A2S0	18.7894	3.99903	W
20	#e391c8	Uncharacterized protein	0.365755	A0A1D5YIP8	A0A1D5YIP8	18.012	3.99903	W
35	#808080	Histone H2B	0.365755	W5F9T2	W5F9T2	12.2617	3.99903	W
35	#808080	Histone H2B	0.365755	A0A1D5YTI6	A0A1D5YTI6	17.8552	3.99903	W
20	#e391c8	Uncharacterized protein	0.366981	W5ATK7	W5ATK7	12.7708	4.01244	W
27	#e391c8	Histone H2B	0.365755	A0A1D5VCM7	A0A1D5VCM7	19.7169	3.99903	W
20	#e391c8	Uncharacterized protein	0.366981	A0A1D6C195	A0A1D6C195	18.6964	4.01244	W
35	#808080	Histone H2B	0.365755	W5E0R4	W5E0R4	12.7295	3.99903	W
20	#e391c8	Uncharacterized protein	0.365755	W5A152	W5A152	12.2658	3.99903	W
8	#c9cfa6	Isocitrate dehydrogenase [NADP]	0.365755	A0A1D5VDI0	A0A1D5VDI0	18.1661	3.99903	W
11	#FFD700	Uncharacterized protein	0.365755	A0A1D5SGL1	A0A1D5SGL1	19.0991	3.99903	W
1	#59c260	Phosphoglycerate kinase	0.365755	A0A1D6C5J1	A0A1D6C5J1	18.4771	3.99903	W
8	#c9cfa6	Isocitrate dehydrogenase [NADP]	0.365755	A0A1D5W8C8	A0A1D5W8C8	19.7169	3.99903	W
1	#59c260	Phosphoglycerate kinase	0.365755	A0A1D6CST6	A0A1D6CST6	19.0963	3.99903	W
13	#c07d77	Uncharacterized protein	0.365755	W5ET88	W5ET88	12.4185	3.99903	W
7	#a6a142	Uncharacterized protein	0.365755	A0A1D6BG44	A0A1D6BG44	19.0991	3.99903	W
8	#c9cfa6	Dihydrolipoyl dehydrogenase	0.365755	W5A874	W5A874	12.2658	3.99903	W
1	#59c260	Uncharacterized protein	0.366981	W5GD60	W5GD60	13.0828	4.01244	W
29	#4861ac	Uncharacterized protein	0.366981	W5CN13	W5CN13	12.9268	4.01244	W
21	#e391c8	Elongation factor Tu	0.365755	A0A1D5YXF3	A0A1D5YXF3	18.9422	3.99903	W
16	#e53dc8	Uncharacterized protein	0.366981	A0A1D6S6Q5	A0A1D6S6Q5	19.1631	4.01244	W
1	#59c260	Uncharacterized protein	0.366981	W5H2V3	W5H2V3	12.7722	4.01244	W
1	#59c260	Uncharacterized protein	0.365755	A0A1D5W9E0	A0A1D5W9E0	19.5628	3.99903	W
4	#dadd42	Pyruvate kinase	0.366981	A0A1D5UPJ7	A0A1D5UPJ7	18.8497	4.01244	W
35	#808080	Uncharacterized protein	0.365755	A0A1D5SU51	A0A1D5SU51	18.9436	3.99903	W
21	#e391c8	Superoxide dismutase [Cu-Zn]	0.365755	H9NAV6	H9NAV6	12.4199	3.99903	W
21	#e391c8	Superoxide dismutase [Cu-Zn]	0.365755	W5B1E5	W5B1E5	12.5754	3.99903	W
21	#e391c8	Protein disulfide isomerase family protein 4-1	0.365755	D8L9B3	D8L9B3	11.6466	3.99903	W
4	#dadd42	Pyruvate kinase	0.366981	A0A1D5TB86	A0A1D5TB86	18.6951	4.01244	W
26	#DCDCDC	Alpha-mannosidase	0.365755	A0A1D5ZBF1	A0A1D5ZBF1	18.7853	3.99903	W
17	#d43f6f	Uncharacterized protein	0.366981	A0A1D5Z0T8	A0A1D5Z0T8	18.5377	4.01244	W
26	#DCDCDC	Eukaryotic translation initiation factor 5A	0.365755	Q3S4I1	Q3S4I1	11.0246	3.99903	W
29	#4861ac	Carboxypeptidase	0.365755	W4ZUN9	W4ZUN9	13.0364	3.99903	W
29	#4861ac	Uncharacterized protein	0.366981	A0A1D6APZ0	A0A1D6APZ0	19.0057	4.01244	W
16	#e53dc8	Uncharacterized protein	0.366981	A0A1D6ARK8	A0A1D6ARK8	19.3177	4.01244	W
4	#dadd42	Uncharacterized protein	0.365755	W5I6P3	W5I6P3	11.4883	3.99903	W
13	#c07d77	Uncharacterized protein	0.366981	W5B0R6	W5B0R6	12.7722	4.01244	W
2	#55823b	Uncharacterized protein	0.365755	A0A1D5UNI4	A0A1D5UNI4	18.3202	3.99903	W
29	#4861ac	Uncharacterized protein	0.366981	A0A1D5S6I6	A0A1D5S6I6	17.7617	4.01244	W
19	#cd57a3	Uncharacterized protein	0.366981	A0A1D5SCA9	A0A1D5SCA9	19.3177	4.01244	W
23	#7f53e0	Uncharacterized protein	0.366981	A0A1D5YNT2	A0A1D5YNT2	19.1603	4.01244	W
23	#7f53e0	Uncharacterized protein	0.366981	A0A1D5ZQZ7	A0A1D5ZQZ7	19.159	4.01244	W
10	#BDB76B	Uncharacterized protein	0.366981	A0A1D5VTK9	A0A1D5VTK9	19.0057	4.01244	W
20	#e391c8	Uncharacterized protein	0.365755	A0A1D6DFJ2	A0A1D6DFJ2	18.6299	3.99903	W
35	#808080	Uncharacterized protein	0.365755	A0A1D5ZGT7	A0A1D5ZGT7	19.095	3.99903	W
17	#d43f6f	Lipoxygenase	0.365755	W5FGJ7	W5FGJ7	12.5713	3.99903	W
			0.366981	Seed weight	Seed weight	16.9831	4.01244

## Sheet: Edge table-Seed weight
color	interaction	labelcex	name	shared interaction	shared name	weight	width
#00FF00FF	interacts with	0.330283	Seed weight (interacts with) A0A1D5X7C5	interacts with	Seed weight (interacts with) A0A1D5X7C5	-0.996554	1
#00FF00FF	interacts with	0.330283	Seed weight (interacts with) W5GES9	interacts with	Seed weight (interacts with) W5GES9	-0.996677	1
#00FF00FF	interacts with	0.330283	Seed weight (interacts with) A0A1D6AWG4	interacts with	Seed weight (interacts with) A0A1D6AWG4	-0.996954	1
#00FF00FF	interacts with	0.330283	Seed weight (interacts with) A0A1D5VJ41	interacts with	Seed weight (interacts with) A0A1D5VJ41	-0.996954	1
#00F800FF	interacts with	0.330283	Seed weight (interacts with) W5H4V7	interacts with	Seed weight (interacts with) W5H4V7	-0.993897	1
#00F800FF	interacts with	0.330283	Seed weight (interacts with) A0A1D6AGT9	interacts with	Seed weight (interacts with) A0A1D6AGT9	-0.993403	1
#00FF00FF	interacts with	0.330283	Seed weight (interacts with) A0A1D5XQP7	interacts with	Seed weight (interacts with) A0A1D5XQP7	-0.995066	1
#00FF00FF	interacts with	0.330283	Seed weight (interacts with) A0A1D5Y681	interacts with	Seed weight (interacts with) A0A1D5Y681	-0.994905	1
#00F300FF	interacts with	0.330283	Seed weight (interacts with) L0GDQ5	interacts with	Seed weight (interacts with) L0GDQ5	-0.991966	1
#00FF00FF	interacts with	0.330283	Seed weight (interacts with) A0A1D5T057	interacts with	Seed weight (interacts with) A0A1D5T057	-0.996751	1
#00FF00FF	interacts with	0.330283	Seed weight (interacts with) A0A1D5SCB1	interacts with	Seed weight (interacts with) A0A1D5SCB1	-0.996631	1
#00FF00FF	interacts with	0.330283	Seed weight (interacts with) A0A1D6RUW7	interacts with	Seed weight (interacts with) A0A1D6RUW7	-0.995651	1
#00FF00FF	interacts with	0.330283	Seed weight (interacts with) W5G400	interacts with	Seed weight (interacts with) W5G400	-0.996851	1
#00FF00FF	interacts with	0.330283	Seed weight (interacts with) A0A1D6A2S0	interacts with	Seed weight (interacts with) A0A1D6A2S0	-0.996751	1
#00DE00FF	interacts with	0.330283	Seed weight (interacts with) A0A1D5YIP8	interacts with	Seed weight (interacts with) A0A1D5YIP8	-0.981181	1
#00FF00FF	interacts with	0.330283	Seed weight (interacts with) W5F9T2	interacts with	Seed weight (interacts with) W5F9T2	-0.996317	1
#00FF00FF	interacts with	0.330283	Seed weight (interacts with) A0A1D5YTI6	interacts with	Seed weight (interacts with) A0A1D5YTI6	-0.997535	1
#00E300FF	interacts with	0.330283	Seed weight (interacts with) W5ATK7	interacts with	Seed weight (interacts with) W5ATK7	-0.983668	1
#00FF00FF	interacts with	0.330283	Seed weight (interacts with) A0A1D5VCM7	interacts with	Seed weight (interacts with) A0A1D5VCM7	-0.996677	1
#00E300FF	interacts with	0.330283	Seed weight (interacts with) A0A1D6C195	interacts with	Seed weight (interacts with) A0A1D6C195	-0.982267	1
#00FF00FF	interacts with	0.330283	Seed weight (interacts with) W5E0R4	interacts with	Seed weight (interacts with) W5E0R4	-0.996057	1
#00EE00FF	interacts with	0.330283	Seed weight (interacts with) W5A152	interacts with	Seed weight (interacts with) W5A152	-0.988104	1
#00E300FF	interacts with	0.330283	Seed weight (interacts with) A0A1D5VDI0	interacts with	Seed weight (interacts with) A0A1D5VDI0	-0.982357	1
#00EE00FF	interacts with	0.330283	Seed weight (interacts with) A0A1D5SGL1	interacts with	Seed weight (interacts with) A0A1D5SGL1	-0.988381	1
#00E300FF	interacts with	0.330283	Seed weight (interacts with) A0A1D6C5J1	interacts with	Seed weight (interacts with) A0A1D6C5J1	-0.981771	1
#00F300FF	interacts with	0.330283	Seed weight (interacts with) A0A1D5W8C8	interacts with	Seed weight (interacts with) A0A1D5W8C8	-0.99167	1
#00E300FF	interacts with	0.330283	Seed weight (interacts with) A0A1D6CST6	interacts with	Seed weight (interacts with) A0A1D6CST6	-0.98371	1
#00FF00FF	interacts with	0.330283	Seed weight (interacts with) W5ET88	interacts with	Seed weight (interacts with) W5ET88	-0.996212	1
#00E900FF	interacts with	0.330283	Seed weight (interacts with) A0A1D6BG44	interacts with	Seed weight (interacts with) A0A1D6BG44	-0.985023	1
#00EE00FF	interacts with	0.330283	Seed weight (interacts with) W5A874	interacts with	Seed weight (interacts with) W5A874	-0.989195	1
#00F800FF	interacts with	0.330283	Seed weight (interacts with) W5GD60	interacts with	Seed weight (interacts with) W5GD60	-0.993015	1
#00E900FF	interacts with	0.330283	Seed weight (interacts with) W5CN13	interacts with	Seed weight (interacts with) W5CN13	-0.984905	1
#00DE00FF	interacts with	0.330283	Seed weight (interacts with) A0A1D5YXF3	interacts with	Seed weight (interacts with) A0A1D5YXF3	-0.981005	1
#F20000FF	interacts with	0.330283	Seed weight (interacts with) A0A1D6S6Q5	interacts with	Seed weight (interacts with) A0A1D6S6Q5	0.988651	1
#00F300FF	interacts with	0.330283	Seed weight (interacts with) W5H2V3	interacts with	Seed weight (interacts with) W5H2V3	-0.989659	1
#00F800FF	interacts with	0.330283	Seed weight (interacts with) A0A1D5W9E0	interacts with	Seed weight (interacts with) A0A1D5W9E0	-0.994198	1
#00E300FF	interacts with	0.330283	Seed weight (interacts with) A0A1D5UPJ7	interacts with	Seed weight (interacts with) A0A1D5UPJ7	-0.982592	1
#00F300FF	interacts with	0.330283	Seed weight (interacts with) A0A1D5SU51	interacts with	Seed weight (interacts with) A0A1D5SU51	-0.991288	1
#00E900FF	interacts with	0.330283	Seed weight (interacts with) H9NAV6	interacts with	Seed weight (interacts with) H9NAV6	-0.985848	1
#00E300FF	interacts with	0.330283	Seed weight (interacts with) W5B1E5	interacts with	Seed weight (interacts with) W5B1E5	-0.983484	1
#00F300FF	interacts with	0.330283	Seed weight (interacts with) D8L9B3	interacts with	Seed weight (interacts with) D8L9B3	-0.991503	1
#00E300FF	interacts with	0.330283	Seed weight (interacts with) A0A1D5TB86	interacts with	Seed weight (interacts with) A0A1D5TB86	-0.983604	1
#00DE00FF	interacts with	0.330283	Seed weight (interacts with) A0A1D5ZBF1	interacts with	Seed weight (interacts with) A0A1D5ZBF1	-0.980376	1
#00E900FF	interacts with	0.330283	Seed weight (interacts with) A0A1D5Z0T8	interacts with	Seed weight (interacts with) A0A1D5Z0T8	-0.985022	1
#00FF00FF	interacts with	0.330283	Seed weight (interacts with) Q3S4I1	interacts with	Seed weight (interacts with) Q3S4I1	-0.997013	1
#E60000FF	interacts with	0.330283	Seed weight (interacts with) W4ZUN9	interacts with	Seed weight (interacts with) W4ZUN9	0.981472	1
#00EE00FF	interacts with	0.330283	Seed weight (interacts with) A0A1D6APZ0	interacts with	Seed weight (interacts with) A0A1D6APZ0	-0.987504	1
#00FF00FF	interacts with	0.330283	Seed weight (interacts with) A0A1D6ARK8	interacts with	Seed weight (interacts with) A0A1D6ARK8	-0.997388	1
#00FF00FF	interacts with	0.330283	Seed weight (interacts with) W5I6P3	interacts with	Seed weight (interacts with) W5I6P3	-0.996317	1
#00FF00FF	interacts with	0.330283	Seed weight (interacts with) W5B0R6	interacts with	Seed weight (interacts with) W5B0R6	-0.997013	1
#00E300FF	interacts with	0.330283	Seed weight (interacts with) A0A1D5UNI4	interacts with	Seed weight (interacts with) A0A1D5UNI4	-0.981655	1
#00FF00FF	interacts with	0.330283	Seed weight (interacts with) A0A1D5S6I6	interacts with	Seed weight (interacts with) A0A1D5S6I6	-0.997356	1
#00F800FF	interacts with	0.330283	Seed weight (interacts with) A0A1D5SCA9	interacts with	Seed weight (interacts with) A0A1D5SCA9	-0.992674	1
#E60000FF	interacts with	0.330283	Seed weight (interacts with) A0A1D5YNT2	interacts with	Seed weight (interacts with) A0A1D5YNT2	0.9812	1
#E60000FF	interacts with	0.330283	Seed weight (interacts with) A0A1D5ZQZ7	interacts with	Seed weight (interacts with) A0A1D5ZQZ7	0.9812	1
#00F300FF	interacts with	0.330283	Seed weight (interacts with) A0A1D5VTK9	interacts with	Seed weight (interacts with) A0A1D5VTK9	-0.992183	1
#00FF00FF	interacts with	0.330283	Seed weight (interacts with) A0A1D6DFJ2	interacts with	Seed weight (interacts with) A0A1D6DFJ2	-0.997397	1
#00F300FF	interacts with	0.330283	Seed weight (interacts with) A0A1D5ZGT7	interacts with	Seed weight (interacts with) A0A1D5ZGT7	-0.991216	1
#00E300FF	interacts with	0.330283	Seed weight (interacts with) W5FGJ7	interacts with	Seed weight (interacts with) W5FGJ7	-0.981701	1

## Sheet: Discriminant - Seed weight
Table S16: Discriminant network analysis Wheat (White Fife and TRI5630) stress proteins integrated with seed weight
Bincode	ColorBin	Description	labelcex	name	shared name	size	size2	Species
21	#e391c8	Protein disulfide-isomerase	0.365755	A0A1D5X7C5	A0A1D5X7C5	18.9436	3.99903	W
27	#e391c8	Histone H2B	0.365755	W5GES9	W5GES9	13.1946	3.99903	W
27	#e391c8	Histone H2B	0.365755	A0A1D6AWG4	A0A1D6AWG4	20.182	3.99903	W
27	#e391c8	Histone H2B	0.365755	A0A1D5VJ41	A0A1D5VJ41	18.323	3.99903	W
1	#59c260	Phosphoglycerate kinase	0.365755	W5H4V7	W5H4V7	12.7295	3.99903	W
1	#59c260	Phosphoglycerate kinase	0.365755	A0A1D6AGT9	A0A1D6AGT9	19.2518	3.99903	W
21	#e391c8	Protein disulfide-isomerase	0.365755	A0A1D5XQP7	A0A1D5XQP7	19.4087	3.99903	W
21	#e391c8	Protein disulfide-isomerase	0.365755	A0A1D5Y681	A0A1D5Y681	18.4798	3.99903	W
30	#6bccd5	14-3-3 protein	0.365755	L0GDQ5	L0GDQ5	12.5754	3.99903	W
35	#808080	Histone H2B	0.365755	A0A1D5T057	A0A1D5T057	18.323	3.99903	W
27	#e391c8	Histone H2B	0.365755	A0A1D5SCB1	A0A1D5SCB1	19.2532	3.99903	W
29	#4861ac	Uncharacterized protein	0.365755	A0A1D6RUW7	A0A1D6RUW7	20.1806	3.99903	W
35	#808080	Histone H2B	0.365755	W5G400	W5G400	12.5754	3.99903	W
35	#808080	Histone H2B	0.365755	A0A1D6A2S0	A0A1D6A2S0	18.7894	3.99903	W
20	#e391c8	Uncharacterized protein	0.365755	A0A1D5YIP8	A0A1D5YIP8	18.012	3.99903	W
35	#808080	Histone H2B	0.365755	W5F9T2	W5F9T2	12.2617	3.99903	W
35	#808080	Histone H2B	0.365755	A0A1D5YTI6	A0A1D5YTI6	17.8552	3.99903	W
20	#e391c8	Uncharacterized protein	0.366981	W5ATK7	W5ATK7	12.7708	4.01244	W
27	#e391c8	Histone H2B	0.365755	A0A1D5VCM7	A0A1D5VCM7	19.7169	3.99903	W
20	#e391c8	Uncharacterized protein	0.366981	A0A1D6C195	A0A1D6C195	18.6964	4.01244	W
35	#808080	Histone H2B	0.365755	W5E0R4	W5E0R4	12.7295	3.99903	W
4	#dadd42	Uncharacterized protein	0.365755	A0A1D5YGH1	A0A1D5YGH1	19.5628	3.99903	W
20	#e391c8	Uncharacterized protein	0.366981	A0A1D6D1Q0	A0A1D6D1Q0	19.3177	4.01244	W
4	#dadd42	Uncharacterized protein	0.365755	A0A1D5Z315	A0A1D5Z315	18.323	3.99903	W
20	#e391c8	Uncharacterized protein	0.365755	W5A152	W5A152	12.2658	3.99903	W
8	#c9cfa6	Isocitrate dehydrogenase [NADP]	0.365755	A0A1D5VDI0	A0A1D5VDI0	18.1661	3.99903	W
11	#FFD700	Uncharacterized protein	0.365755	A0A1D5SGL1	A0A1D5SGL1	19.0991	3.99903	W
1	#59c260	Phosphoglycerate kinase	0.365755	A0A1D6C5J1	A0A1D6C5J1	18.4771	3.99903	W
8	#c9cfa6	Isocitrate dehydrogenase [NADP]	0.365755	A0A1D5W8C8	A0A1D5W8C8	19.7169	3.99903	W
1	#59c260	Phosphoglycerate kinase	0.365755	A0A1D6CST6	A0A1D6CST6	19.0963	3.99903	W
10	#BDB76B	Uncharacterized protein	0.365755	A0A1D6CT03	A0A1D6CT03	18.7867	3.99903	W
13	#c07d77	Uncharacterized protein	0.365755	W5ET88	W5ET88	12.4185	3.99903	W
7	#a6a142	Uncharacterized protein	0.365755	A0A1D6BG44	A0A1D6BG44	19.0991	3.99903	W
8	#c9cfa6	Dihydrolipoyl dehydrogenase	0.365755	W5A874	W5A874	12.2658	3.99903	W
20	#e391c8	Uncharacterized protein	0.366981	A0A1D5SFM4	A0A1D5SFM4	19.471	4.01244	W
1	#59c260	Uncharacterized protein	0.366981	W5GD60	W5GD60	13.0828	4.01244	W
29	#4861ac	Uncharacterized protein	0.366981	W5CN13	W5CN13	12.9268	4.01244	W
21	#e391c8	Elongation factor Tu	0.365755	A0A1D5YXF3	A0A1D5YXF3	18.9422	3.99903	W
16	#e53dc8	Uncharacterized protein	0.366981	A0A1D6S6Q5	A0A1D6S6Q5	19.1631	4.01244	W
1	#59c260	Uncharacterized protein	0.366981	W5H2V3	W5H2V3	12.7722	4.01244	W
1	#59c260	Uncharacterized protein	0.365755	A0A1D5W9E0	A0A1D5W9E0	19.5628	3.99903	W
35	#808080	rRNA N-glycosidase	0.366981	A0A1D5YIE7	A0A1D5YIE7	18.0724	4.01244	W
4	#dadd42	Pyruvate kinase	0.366981	A0A1D5UPJ7	A0A1D5UPJ7	18.8497	4.01244	W
29	#4861ac	Uncharacterized protein	0.366981	A0A1D5WYV2	A0A1D5WYV2	19.939	4.01244	W
35	#808080	Uncharacterized protein	0.365755	A0A1D5SU51	A0A1D5SU51	18.9436	3.99903	W
21	#e391c8	Superoxide dismutase [Cu-Zn]	0.365755	H9NAV6	H9NAV6	12.4199	3.99903	W
21	#e391c8	Superoxide dismutase [Cu-Zn]	0.365755	W5B1E5	W5B1E5	12.5754	3.99903	W
21	#e391c8	Protein disulfide isomerase family protein 4-1	0.365755	D8L9B3	D8L9B3	11.6466	3.99903	W
13	#c07d77	Adenosylhomocysteinase	0.365755	W5B7Z6	W5B7Z6	12.4185	3.99903	W
4	#dadd42	Pyruvate kinase	0.366981	A0A1D5TB86	A0A1D5TB86	18.6951	4.01244	W
26	#DCDCDC	Alpha-mannosidase	0.365755	A0A1D5ZBF1	A0A1D5ZBF1	18.7853	3.99903	W
1	#59c260	Uncharacterized protein	0.365755	A0A1D5V4M3	A0A1D5V4M3	19.2532	3.99903	W
17	#d43f6f	Uncharacterized protein	0.366981	A0A1D5Z0T8	A0A1D5Z0T8	18.5377	4.01244	W
26	#DCDCDC	Eukaryotic translation initiation factor 5A	0.365755	Q3S4I1	Q3S4I1	11.0246	3.99903	W
29	#4861ac	Uncharacterized protein	0.366981	A0A1D6APZ0	A0A1D6APZ0	19.0057	4.01244	W
16	#e53dc8	Uncharacterized protein	0.366981	A0A1D6ARK8	A0A1D6ARK8	19.3177	4.01244	W
4	#dadd42	Uncharacterized protein	0.365755	W5I6P3	W5I6P3	11.4883	3.99903	W
13	#c07d77	Uncharacterized protein	0.366981	W5B0R6	W5B0R6	12.7722	4.01244	W
2	#55823b	Uncharacterized protein	0.365755	A0A1D5UNI4	A0A1D5UNI4	18.3202	3.99903	W
29	#4861ac	Uncharacterized protein	0.366981	A0A1D5S6I6	A0A1D5S6I6	17.7617	4.01244	W
9	#cb8238	Uncharacterized protein	0.365755	A0A1D6CYE6	A0A1D6CYE6	19.2532	3.99903	W
19	#cd57a3	Uncharacterized protein	0.366981	A0A1D5SCA9	A0A1D5SCA9	19.3177	4.01244	W
23	#7f53e0	Uncharacterized protein	0.366981	A0A1D5YNT2	A0A1D5YNT2	19.1603	4.01244	W
29	#4861ac	40S ribosomal protein S27	0.366981	A0A1D5XRH5	A0A1D5XRH5	19.4724	4.01244	W
23	#7f53e0	Uncharacterized protein	0.366981	A0A1D5ZQZ7	A0A1D5ZQZ7	19.159	4.01244	W
10	#BDB76B	Uncharacterized protein	0.366981	A0A1D5VTK9	A0A1D5VTK9	19.0057	4.01244	W
20	#e391c8	Uncharacterized protein	0.365755	A0A1D6DFJ2	A0A1D6DFJ2	18.6299	3.99903	W
35	#808080	Uncharacterized protein	0.365755	A0A1D5ZGT7	A0A1D5ZGT7	19.095	3.99903	W
17	#d43f6f	Lipoxygenase	0.365755	W5FGJ7	W5FGJ7	12.5713	3.99903	W
16	#e53dc8	Uncharacterized protein	0.366981	A0A1D5V4V1	A0A1D5V4V1	18.8524	4.01244	W
			0.584567	Iran-St	Iran-St	15.8784	6.39145
			0.584567	UK-St	UK-St	14.3873	6.39145

## Sheet: Edge table- Seed weight
color	interaction	labelcex	name	shared interaction	shared name	weight	width
#00DE00FF	interacts with	0.526111	Iran-St (interacts with) A0A1D5X7C5	interacts with	Iran-St (interacts with) A0A1D5X7C5	-0.996721	1
#00F800FF	interacts with	0.526111	Iran-St (interacts with) W5GES9	interacts with	Iran-St (interacts with) W5GES9	-0.998777	1
#00F800FF	interacts with	0.526111	Iran-St (interacts with) A0A1D6AWG4	interacts with	Iran-St (interacts with) A0A1D6AWG4	-0.998837	1
#00F800FF	interacts with	0.526111	Iran-St (interacts with) A0A1D5VJ41	interacts with	Iran-St (interacts with) A0A1D5VJ41	-0.998837	1
#00C800FF	interacts with	0.526111	Iran-St (interacts with) W5H4V7	interacts with	Iran-St (interacts with) W5H4V7	-0.995105	1
#00BE00FF	interacts with	0.526111	Iran-St (interacts with) A0A1D6AGT9	interacts with	Iran-St (interacts with) A0A1D6AGT9	-0.994569	1
#00C300FF	interacts with	0.526111	Iran-St (interacts with) A0A1D5XQP7	interacts with	Iran-St (interacts with) A0A1D5XQP7	-0.994844	1
#00D300FF	interacts with	0.526111	Iran-St (interacts with) A0A1D5Y681	interacts with	Iran-St (interacts with) A0A1D5Y681	-0.996083	1
#00C300FF	interacts with	0.526111	Iran-St (interacts with) L0GDQ5	interacts with	Iran-St (interacts with) L0GDQ5	-0.995072	1
#00F800FF	interacts with	0.526111	Iran-St (interacts with) A0A1D5T057	interacts with	Iran-St (interacts with) A0A1D5T057	-0.998854	1
#00F800FF	interacts with	0.526111	Iran-St (interacts with) A0A1D5SCB1	interacts with	Iran-St (interacts with) A0A1D5SCB1	-0.998737	1
#00DE00FF	interacts with	0.526111	Iran-St (interacts with) A0A1D6RUW7	interacts with	Iran-St (interacts with) A0A1D6RUW7	-0.996658	1
#00F800FF	interacts with	0.526111	Iran-St (interacts with) W5G400	interacts with	Iran-St (interacts with) W5G400	-0.998858	1
#00F800FF	interacts with	0.526111	Iran-St (interacts with) A0A1D6A2S0	interacts with	Iran-St (interacts with) A0A1D6A2S0	-0.998854	1
#002700FF	interacts with	0.526111	Iran-St (interacts with) A0A1D5YIP8	interacts with	Iran-St (interacts with) A0A1D5YIP8	-0.981528	1
#00EE00FF	interacts with	0.526111	Iran-St (interacts with) W5F9T2	interacts with	Iran-St (interacts with) W5F9T2	-0.997903	1
#00FF00FF	interacts with	0.526111	Iran-St (interacts with) A0A1D5YTI6	interacts with	Iran-St (interacts with) A0A1D5YTI6	-0.999342	1
#005B00FF	interacts with	0.526111	Iran-St (interacts with) W5ATK7	interacts with	Iran-St (interacts with) W5ATK7	-0.987066	1
#00F800FF	interacts with	0.526111	Iran-St (interacts with) A0A1D5VCM7	interacts with	Iran-St (interacts with) A0A1D5VCM7	-0.998777	1
#006300FF	interacts with	0.526111	Iran-St (interacts with) A0A1D6C195	interacts with	Iran-St (interacts with) A0A1D6C195	-0.988037	1
#00F300FF	interacts with	0.526111	Iran-St (interacts with) W5E0R4	interacts with	Iran-St (interacts with) W5E0R4	-0.998259	1
#001200FF	interacts with	0.526111	Iran-St (interacts with) A0A1D5YGH1	interacts with	Iran-St (interacts with) A0A1D5YGH1	-0.980047	1
#002A00FF	interacts with	0.526111	Iran-St (interacts with) A0A1D6D1Q0	interacts with	Iran-St (interacts with) A0A1D6D1Q0	-0.981591	1
#001200FF	interacts with	0.526111	Iran-St (interacts with) A0A1D5Z315	interacts with	Iran-St (interacts with) A0A1D5Z315	-0.980192	1
#004700FF	interacts with	0.526111	Iran-St (interacts with) W5A152	interacts with	Iran-St (interacts with) W5A152	-0.984986	1
#003C00FF	interacts with	0.526111	Iran-St (interacts with) A0A1D5VDI0	interacts with	Iran-St (interacts with) A0A1D5VDI0	-0.983697	1
#008D00FF	interacts with	0.526111	Iran-St (interacts with) A0A1D5SGL1	interacts with	Iran-St (interacts with) A0A1D5SGL1	-0.991189	1
#002000FF	interacts with	0.526111	Iran-St (interacts with) A0A1D6C5J1	interacts with	Iran-St (interacts with) A0A1D6C5J1	-0.980737	1
#00A800FF	interacts with	0.526111	Iran-St (interacts with) A0A1D5W8C8	interacts with	Iran-St (interacts with) A0A1D5W8C8	-0.992862	1
#003C00FF	interacts with	0.526111	Iran-St (interacts with) A0A1D6CST6	interacts with	Iran-St (interacts with) A0A1D6CST6	-0.983571	1
#002000FF	interacts with	0.526111	Iran-St (interacts with) A0A1D6CT03	interacts with	Iran-St (interacts with) A0A1D6CT03	-0.980747	1
#00E300FF	interacts with	0.526111	Iran-St (interacts with) W5ET88	interacts with	Iran-St (interacts with) W5ET88	-0.997102	1
#004E00FF	interacts with	0.526111	Iran-St (interacts with) A0A1D6BG44	interacts with	Iran-St (interacts with) A0A1D6BG44	-0.985697	1
#007700FF	interacts with	0.526111	Iran-St (interacts with) W5A874	interacts with	Iran-St (interacts with) W5A874	-0.989463	1
#001200FF	interacts with	0.526111	Iran-St (interacts with) A0A1D5SFM4	interacts with	Iran-St (interacts with) A0A1D5SFM4	-0.980156	1
#00B300FF	interacts with	0.526111	Iran-St (interacts with) W5GD60	interacts with	Iran-St (interacts with) W5GD60	-0.993697	1
#004700FF	interacts with	0.526111	Iran-St (interacts with) W5CN13	interacts with	Iran-St (interacts with) W5CN13	-0.984967	1
#002E00FF	interacts with	0.526111	Iran-St (interacts with) A0A1D5YXF3	interacts with	Iran-St (interacts with) A0A1D5YXF3	-0.98204	1
#AE0000FF	interacts with	0.526111	Iran-St (interacts with) A0A1D6S6Q5	interacts with	Iran-St (interacts with) A0A1D6S6Q5	0.99155	1
#008D00FF	interacts with	0.526111	Iran-St (interacts with) W5H2V3	interacts with	Iran-St (interacts with) W5H2V3	-0.990923	1
#00C800FF	interacts with	0.526111	Iran-St (interacts with) A0A1D5W9E0	interacts with	Iran-St (interacts with) A0A1D5W9E0	-0.995199	1
#002000FF	interacts with	0.526111	Iran-St (interacts with) A0A1D5YIE7	interacts with	Iran-St (interacts with) A0A1D5YIE7	-0.980465	1
#003900FF	interacts with	0.526111	Iran-St (interacts with) A0A1D5UPJ7	interacts with	Iran-St (interacts with) A0A1D5UPJ7	-0.983426	1
#001200FF	interacts with	0.526111	Iran-St (interacts with) A0A1D5WYV2	interacts with	Iran-St (interacts with) A0A1D5WYV2	-0.980266	1
#00B800FF	interacts with	0.526111	Iran-St (interacts with) A0A1D5SU51	interacts with	Iran-St (interacts with) A0A1D5SU51	-0.994203	1
#004E00FF	interacts with	0.526111	Iran-St (interacts with) H9NAV6	interacts with	Iran-St (interacts with) H9NAV6	-0.98547	1
#004200FF	interacts with	0.526111	Iran-St (interacts with) W5B1E5	interacts with	Iran-St (interacts with) W5B1E5	-0.984449	1
#009D00FF	interacts with	0.526111	Iran-St (interacts with) D8L9B3	interacts with	Iran-St (interacts with) D8L9B3	-0.992	1
#001200FF	interacts with	0.526111	Iran-St (interacts with) W5B7Z6	interacts with	Iran-St (interacts with) W5B7Z6	-0.980084	1
#004700FF	interacts with	0.526111	Iran-St (interacts with) A0A1D5TB86	interacts with	Iran-St (interacts with) A0A1D5TB86	-0.984688	1
#002300FF	interacts with	0.526111	Iran-St (interacts with) A0A1D5ZBF1	interacts with	Iran-St (interacts with) A0A1D5ZBF1	-0.981055	1
#001200FF	interacts with	0.526111	Iran-St (interacts with) A0A1D5V4M3	interacts with	Iran-St (interacts with) A0A1D5V4M3	-0.980195	1
#004E00FF	interacts with	0.526111	Iran-St (interacts with) A0A1D5Z0T8	interacts with	Iran-St (interacts with) A0A1D5Z0T8	-0.985697	1
#00F300FF	interacts with	0.526111	Iran-St (interacts with) Q3S4I1	interacts with	Iran-St (interacts with) Q3S4I1	-0.998531	1
#005700FF	interacts with	0.526111	Iran-St (interacts with) A0A1D6APZ0	interacts with	Iran-St (interacts with) A0A1D6APZ0	-0.986864	1
#00FF00FF	interacts with	0.526111	Iran-St (interacts with) A0A1D6ARK8	interacts with	Iran-St (interacts with) A0A1D6ARK8	-0.998957	1
#00E300FF	interacts with	0.526111	Iran-St (interacts with) W5I6P3	interacts with	Iran-St (interacts with) W5I6P3	-0.997176	1
#00F300FF	interacts with	0.526111	Iran-St (interacts with) W5B0R6	interacts with	Iran-St (interacts with) W5B0R6	-0.998531	1
#004200FF	interacts with	0.526111	Iran-St (interacts with) A0A1D5UNI4	interacts with	Iran-St (interacts with) A0A1D5UNI4	-0.984347	1
#00F800FF	interacts with	0.526111	Iran-St (interacts with) A0A1D5S6I6	interacts with	Iran-St (interacts with) A0A1D5S6I6	-0.99892	1
#4A0000FF	interacts with	0.526111	Iran-St (interacts with) A0A1D6CYE6	interacts with	Iran-St (interacts with) A0A1D6CYE6	0.982789	1
#00B300FF	interacts with	0.526111	Iran-St (interacts with) A0A1D5SCA9	interacts with	Iran-St (interacts with) A0A1D5SCA9	-0.993737	1
#4A0000FF	interacts with	0.526111	Iran-St (interacts with) A0A1D5YNT2	interacts with	Iran-St (interacts with) A0A1D5YNT2	0.982958	1
#001200FF	interacts with	0.526111	Iran-St (interacts with) A0A1D5XRH5	interacts with	Iran-St (interacts with) A0A1D5XRH5	-0.980104	1
#4A0000FF	interacts with	0.526111	Iran-St (interacts with) A0A1D5ZQZ7	interacts with	Iran-St (interacts with) A0A1D5ZQZ7	0.982958	1
#00A300FF	interacts with	0.526111	Iran-St (interacts with) A0A1D5VTK9	interacts with	Iran-St (interacts with) A0A1D5VTK9	-0.992466	1
#00FF00FF	interacts with	0.526111	Iran-St (interacts with) A0A1D6DFJ2	interacts with	Iran-St (interacts with) A0A1D6DFJ2	-0.998968	1
#00B300FF	interacts with	0.526111	Iran-St (interacts with) A0A1D5ZGT7	interacts with	Iran-St (interacts with) A0A1D5ZGT7	-0.993806	1
#004A00FF	interacts with	0.526111	Iran-St (interacts with) W5FGJ7	interacts with	Iran-St (interacts with) W5FGJ7	-0.985081	1
#001200FF	interacts with	0.526111	Iran-St (interacts with) A0A1D5V4V1	interacts with	Iran-St (interacts with) A0A1D5V4V1	-0.980266	1
#E60000FF	interacts with	0.526111	UK-St (interacts with) A0A1D5X7C5	interacts with	UK-St (interacts with) A0A1D5X7C5	0.996721	1
#FA0000FF	interacts with	0.526111	UK-St (interacts with) W5GES9	interacts with	UK-St (interacts with) W5GES9	0.998777	1
#FA0000FF	interacts with	0.526111	UK-St (interacts with) A0A1D6AWG4	interacts with	UK-St (interacts with) A0A1D6AWG4	0.998837	1
#FA0000FF	interacts with	0.526111	UK-St (interacts with) A0A1D5VJ41	interacts with	UK-St (interacts with) A0A1D5VJ41	0.998837	1
#D60000FF	interacts with	0.526111	UK-St (interacts with) W5H4V7	interacts with	UK-St (interacts with) W5H4V7	0.995105	1
#CD0000FF	interacts with	0.526111	UK-St (interacts with) A0A1D6AGT9	interacts with	UK-St (interacts with) A0A1D6AGT9	0.994569	1
#D20000FF	interacts with	0.526111	UK-St (interacts with) A0A1D5XQP7	interacts with	UK-St (interacts with) A0A1D5XQP7	0.994844	1
#DE0000FF	interacts with	0.526111	UK-St (interacts with) A0A1D5Y681	interacts with	UK-St (interacts with) A0A1D5Y681	0.996083	1
#D20000FF	interacts with	0.526111	UK-St (interacts with) L0GDQ5	interacts with	UK-St (interacts with) L0GDQ5	0.995072	1
#FA0000FF	interacts with	0.526111	UK-St (interacts with) A0A1D5T057	interacts with	UK-St (interacts with) A0A1D5T057	0.998854	1
#FA0000FF	interacts with	0.526111	UK-St (interacts with) A0A1D5SCB1	interacts with	UK-St (interacts with) A0A1D5SCB1	0.998737	1
#E60000FF	interacts with	0.526111	UK-St (interacts with) A0A1D6RUW7	interacts with	UK-St (interacts with) A0A1D6RUW7	0.996658	1
#FA0000FF	interacts with	0.526111	UK-St (interacts with) W5G400	interacts with	UK-St (interacts with) W5G400	0.998858	1
#FA0000FF	interacts with	0.526111	UK-St (interacts with) A0A1D6A2S0	interacts with	UK-St (interacts with) A0A1D6A2S0	0.998854	1
#370000FF	interacts with	0.526111	UK-St (interacts with) A0A1D5YIP8	interacts with	UK-St (interacts with) A0A1D5YIP8	0.981528	1
#F20000FF	interacts with	0.526111	UK-St (interacts with) W5F9T2	interacts with	UK-St (interacts with) W5F9T2	0.997903	1
#FF0000FF	interacts with	0.526111	UK-St (interacts with) A0A1D5YTI6	interacts with	UK-St (interacts with) A0A1D5YTI6	0.999342	1
#7F0000FF	interacts with	0.526111	UK-St (interacts with) W5ATK7	interacts with	UK-St (interacts with) W5ATK7	0.987066	1
#FA0000FF	interacts with	0.526111	UK-St (interacts with) A0A1D5VCM7	interacts with	UK-St (interacts with) A0A1D5VCM7	0.998777	1
#890000FF	interacts with	0.526111	UK-St (interacts with) A0A1D6C195	interacts with	UK-St (interacts with) A0A1D6C195	0.988037	1
#F60000FF	interacts with	0.526111	UK-St (interacts with) W5E0R4	interacts with	UK-St (interacts with) W5E0R4	0.998259	1
#1A0000FF	interacts with	0.526111	UK-St (interacts with) A0A1D5YGH1	interacts with	UK-St (interacts with) A0A1D5YGH1	0.980047	1
#3C0000FF	interacts with	0.526111	UK-St (interacts with) A0A1D6D1Q0	interacts with	UK-St (interacts with) A0A1D6D1Q0	0.981591	1
#1A0000FF	interacts with	0.526111	UK-St (interacts with) A0A1D5Z315	interacts with	UK-St (interacts with) A0A1D5Z315	0.980192	1
#630000FF	interacts with	0.526111	UK-St (interacts with) W5A152	interacts with	UK-St (interacts with) W5A152	0.984986	1
#540000FF	interacts with	0.526111	UK-St (interacts with) A0A1D5VDI0	interacts with	UK-St (interacts with) A0A1D5VDI0	0.983697	1
#A90000FF	interacts with	0.526111	UK-St (interacts with) A0A1D5SGL1	interacts with	UK-St (interacts with) A0A1D5SGL1	0.991189	1
#2D0000FF	interacts with	0.526111	UK-St (interacts with) A0A1D6C5J1	interacts with	UK-St (interacts with) A0A1D6C5J1	0.980737	1
#BE0000FF	interacts with	0.526111	UK-St (interacts with) A0A1D5W8C8	interacts with	UK-St (interacts with) A0A1D5W8C8	0.992862	1
#540000FF	interacts with	0.526111	UK-St (interacts with) A0A1D6CST6	interacts with	UK-St (interacts with) A0A1D6CST6	0.983571	1
#2D0000FF	interacts with	0.526111	UK-St (interacts with) A0A1D6CT03	interacts with	UK-St (interacts with) A0A1D6CT03	0.980747	1
#EA0000FF	interacts with	0.526111	UK-St (interacts with) W5ET88	interacts with	UK-St (interacts with) W5ET88	0.997102	1
#6C0000FF	interacts with	0.526111	UK-St (interacts with) A0A1D6BG44	interacts with	UK-St (interacts with) A0A1D6BG44	0.985697	1
#990000FF	interacts with	0.526111	UK-St (interacts with) W5A874	interacts with	UK-St (interacts with) W5A874	0.989463	1
#1A0000FF	interacts with	0.526111	UK-St (interacts with) A0A1D5SFM4	interacts with	UK-St (interacts with) A0A1D5SFM4	0.980156	1
#C60000FF	interacts with	0.526111	UK-St (interacts with) W5GD60	interacts with	UK-St (interacts with) W5GD60	0.993697	1
#630000FF	interacts with	0.526111	UK-St (interacts with) W5CN13	interacts with	UK-St (interacts with) W5CN13	0.984967	1
#400000FF	interacts with	0.526111	UK-St (interacts with) A0A1D5YXF3	interacts with	UK-St (interacts with) A0A1D5YXF3	0.98204	1
#009200FF	interacts with	0.526111	UK-St (interacts with) A0A1D6S6Q5	interacts with	UK-St (interacts with) A0A1D6S6Q5	-0.99155	1
#A90000FF	interacts with	0.526111	UK-St (interacts with) W5H2V3	interacts with	UK-St (interacts with) W5H2V3	0.990923	1
#D60000FF	interacts with	0.526111	UK-St (interacts with) A0A1D5W9E0	interacts with	UK-St (interacts with) A0A1D5W9E0	0.995199	1
#2D0000FF	interacts with	0.526111	UK-St (interacts with) A0A1D5YIE7	interacts with	UK-St (interacts with) A0A1D5YIE7	0.980465	1
#4F0000FF	interacts with	0.526111	UK-St (interacts with) A0A1D5UPJ7	interacts with	UK-St (interacts with) A0A1D5UPJ7	0.983426	1
#1A0000FF	interacts with	0.526111	UK-St (interacts with) A0A1D5WYV2	interacts with	UK-St (interacts with) A0A1D5WYV2	0.980266	1
#C90000FF	interacts with	0.526111	UK-St (interacts with) A0A1D5SU51	interacts with	UK-St (interacts with) A0A1D5SU51	0.994203	1
#6C0000FF	interacts with	0.526111	UK-St (interacts with) H9NAV6	interacts with	UK-St (interacts with) H9NAV6	0.98547	1
#5D0000FF	interacts with	0.526111	UK-St (interacts with) W5B1E5	interacts with	UK-St (interacts with) W5B1E5	0.984449	1
#B50000FF	interacts with	0.526111	UK-St (interacts with) D8L9B3	interacts with	UK-St (interacts with) D8L9B3	0.992	1
#1A0000FF	interacts with	0.526111	UK-St (interacts with) W5B7Z6	interacts with	UK-St (interacts with) W5B7Z6	0.980084	1
#630000FF	interacts with	0.526111	UK-St (interacts with) A0A1D5TB86	interacts with	UK-St (interacts with) A0A1D5TB86	0.984688	1
#320000FF	interacts with	0.526111	UK-St (interacts with) A0A1D5ZBF1	interacts with	UK-St (interacts with) A0A1D5ZBF1	0.981055	1
#1A0000FF	interacts with	0.526111	UK-St (interacts with) A0A1D5V4M3	interacts with	UK-St (interacts with) A0A1D5V4M3	0.980195	1
#6C0000FF	interacts with	0.526111	UK-St (interacts with) A0A1D5Z0T8	interacts with	UK-St (interacts with) A0A1D5Z0T8	0.985697	1
#F60000FF	interacts with	0.526111	UK-St (interacts with) Q3S4I1	interacts with	UK-St (interacts with) Q3S4I1	0.998531	1
#7B0000FF	interacts with	0.526111	UK-St (interacts with) A0A1D6APZ0	interacts with	UK-St (interacts with) A0A1D6APZ0	0.986864	1
#FF0000FF	interacts with	0.526111	UK-St (interacts with) A0A1D6ARK8	interacts with	UK-St (interacts with) A0A1D6ARK8	0.998957	1
#EA0000FF	interacts with	0.526111	UK-St (interacts with) W5I6P3	interacts with	UK-St (interacts with) W5I6P3	0.997176	1
#F60000FF	interacts with	0.526111	UK-St (interacts with) W5B0R6	interacts with	UK-St (interacts with) W5B0R6	0.998531	1
#5D0000FF	interacts with	0.526111	UK-St (interacts with) A0A1D5UNI4	interacts with	UK-St (interacts with) A0A1D5UNI4	0.984347	1
#FA0000FF	interacts with	0.526111	UK-St (interacts with) A0A1D5S6I6	interacts with	UK-St (interacts with) A0A1D5S6I6	0.99892	1
#003600FF	interacts with	0.526111	UK-St (interacts with) A0A1D6CYE6	interacts with	UK-St (interacts with) A0A1D6CYE6	-0.982789	1
#C60000FF	interacts with	0.526111	UK-St (interacts with) A0A1D5SCA9	interacts with	UK-St (interacts with) A0A1D5SCA9	0.993737	1
#003600FF	interacts with	0.526111	UK-St (interacts with) A0A1D5YNT2	interacts with	UK-St (interacts with) A0A1D5YNT2	-0.982958	1
#1A0000FF	interacts with	0.526111	UK-St (interacts with) A0A1D5XRH5	interacts with	UK-St (interacts with) A0A1D5XRH5	0.980104	1
#003600FF	interacts with	0.526111	UK-St (interacts with) A0A1D5ZQZ7	interacts with	UK-St (interacts with) A0A1D5ZQZ7	-0.982958	1
#BA0000FF	interacts with	0.526111	UK-St (interacts with) A0A1D5VTK9	interacts with	UK-St (interacts with) A0A1D5VTK9	0.992466	1
#FF0000FF	interacts with	0.526111	UK-St (interacts with) A0A1D6DFJ2	interacts with	UK-St (interacts with) A0A1D6DFJ2	0.998968	1
#C60000FF	interacts with	0.526111	UK-St (interacts with) A0A1D5ZGT7	interacts with	UK-St (interacts with) A0A1D5ZGT7	0.993806	1
#670000FF	interacts with	0.526111	UK-St (interacts with) W5FGJ7	interacts with	UK-St (interacts with) W5FGJ7	0.985081	1
#1A0000FF	interacts with	0.526111	UK-St (interacts with) A0A1D5V4V1	interacts with	UK-St (interacts with) A0A1D5V4V1	0.980266	1
