# Supplementary material for: Physiological and Proteomic Signatures Reveal Mechanisms of Superior Drought Resilience in Pearl Millet Compared to Wheat
Source: Front Plant Sci. 2021 Jan 13;11:600278. doi: 10.3389/fpls.2020.600278 (PMC7838129; doi:10.3389/fpls.2020.600278)
Supplement: Supplementary Table 1 — Details of the sample code for the raw files measured and submitted in PRIDE repository for Wheat and Pearl millet genotypes. [file Data_Sheet_2.ZIP › Table S1.xlsx]

## Sheet: Sample Code
Table S1: Details of the sample code for the raw files measured and submitted in PRIDE repository for Wheat and Pearl millet genotypes
Sample Code	Sample Name		Sample Code	Sample Name
Wheat			Pearl Millet
S1_rep2	UK-C-R		S49	PM-S-C-R
S2_rep2	UK-C-R		S50_rep2	PM-S-C-R
S3_rep2	UK-C-R		S51_rep2	PM-S-C-R
S4_rep2	UK-C-R		S52_rep2	PM-S-C-R
S5	UK-C-L		S53	PM-S-C-L
S6	UK-C-L		S54	PM-S-C-L
S7	UK-C-L		S55	PM-S-C-L
S8	UK-C-L		S56	PM-S-C-L
S9	UK-C-S		S57	PM-S-C-S
S10	UK-C-S		S58	PM-S-C-S
S11	UK-C-S		S59	PM-S-C-S
S12	UK-C-S		S60	PM-S-C-S
S13_rep2	UK-St-R		S61_rep2	PM-S-St-R
S14_rep2	UK-St-R		S62_rep3	PM-S-St-R
S15_rep2	UK-St-R		S63_rep4	PM-S-St-R
S16_rep2	UK-St-R		S64_rep5	PM-S-St-R
S17	UK-St-L		S65	PM-S-St-L
S18	UK-St-L		S66	PM-S-St-L
S19	UK-St-L		S67	PM-S-St-L
S20	UK-St-L		S68	PM-S-St-L
S21	UK-St-S		S69	PM-S-St-S
S22	UK-St-S		S70	PM-S-St-S
S23	UK-St-S		S71	PM-S-St-S
S24	UK-St-S		S72	PM-S-St-S
S25_rep2	IR-C-R		S73_rep2	PM-T-C-R
S26_rep3	IR-C-R		S74_rep2	PM-T-C-R
S27_rep4	IR-C-R		S75_rep2	PM-T-C-R
S28_rep5	IR-C-R		S76_rep2	PM-T-C-R
S29	IR-C-L		S77	PM-T-C-L
S30	IR-C-L		S78	PM-T-C-L
S31	IR-C-L		S79	PM-T-C-L
S32	IR-C-L		S80	PM-T-C-L
S33	IR-C-S		S81	PM-T-C-S
S34	IR-C-S		S82	PM-T-C-S
S35	IR-C-S		S83	PM-T-C-S
S36	IR-C-S		S84	PM-T-C-S
S37_rep2	IR-St-R		S85_rep2	PM-T-St-R
S38_rep2	IR-St-R		S86_rep2	PM-T-St-R
S39_rep2	IR-St-R		S87_rep2	PM-T-St-R
S40_rep2	IR-St-R		S88_rep2	PM-T-St-R
S41	IR-St-L		S89	PM-T-St-L
S42	IR-St-L		S90	PM-T-St-L
S43	IR-St-L		S91	PM-T-St-L
S44	IR-St-L		S92	PM-T-St-L
S45	IR-St-S		S93	PM-T-St-S
S46	IR-St-S		S94	PM-T-St-S
S47	IR-St-S		S95	PM-T-St-S
S48	IR-St-S		S96	PM-T-St-S
