# Supplementary material for: Physiological and Proteomic Signatures Reveal Mechanisms of Superior Drought Resilience in Pearl Millet Compared to Wheat
Source: Front Plant Sci. 2021 Jan 13;11:600278. doi: 10.3389/fpls.2020.600278 (PMC7838129; doi:10.3389/fpls.2020.600278)
Supplement: Supplementary Table 1 — Details of the sample code for the raw files measured and submitted in PRIDE repository for Wheat and Pearl millet genotypes. [file Data_Sheet_2.ZIP › Table S2.xlsx]

## Sheet: Morphological and Physiological
Table S2: Data points of morphological and physiological analysis under control and stress condition incontrasting genotypes of pearl millet (843-22B and ICTP8203) and wheat (White Fife and TRI5630)
																				Day 1				Day 4				Day 8				Day 10				Day 13
No	Stress	Cultivar	Tube (Replicates)	Weight of plant (g)	Root length (cm)	No. of Panicle/ Spikelet	Total Seed weight (g)	Average seed weight (g)	Harvest Index (HI)	SPAD Day 1	SPAD Day 4	SPAD Day 8	SPAD Day 10	SPAD Day 13	Fv-Fm Day 1	Fv-Fm Day 4	Fv-Fm Day 8	Fv-Fm Day 10	Fv-Fm Day 13	Stomatal conductance Rep 1	Stomatal conductance Rep 2	Stomatal conductance Rep 3	Stomatal conductance Rep 4	Stomatal conductance Rep 1	Stomatal conductance Rep 2	Stomatal conductance Rep 3	Stomatal conductance Rep 4	Stomatal conductance Rep 1	Stomatal conductance Rep 2	Stomatal conductance Rep 3	Stomatal conductance Rep 4	Stomatal conductance Rep 1	Stomatal conductance Rep 2	Stomatal conductance Rep 3	Stomatal conductance Rep 4	Stomatal conductance Rep 1	Stomatal conductance Rep 2	Stomatal conductance Rep 3	Stomatal conductance Rep 4
1	UK-S	White Fife	1	45.67	96	7	2.35	2.4675	4.89379	33.7	28.5	15.3	12.7	8.5	0.543	0.527	0.45	0.432	0.311	26	21	28	24	20	15	22	15	8	11	9	8	6	7	7	10	4	5	3	12
2	UK-S	White Fife	2	41.59	72	6	2.78		6.26549	31.1	27.6	16.3	11.6	7.7	0.589	0.554	0.485	0.441	0.395	24	28	28	30	28	26	29	22	14	17	13	16	9	6	8	9	4	8	4	7
3	UK-S	White Fife	3	40.78	102	6	2.46		5.68918	35.4	26.4	17.7	10.3	7.2	0.564	0.518	0.474	0.41	0.317	34	21	33	22	29	30	31	25	11	11	15	16	6	7	5	7	4	7	3	9
4	UK-S	White Fife	4	47.11	80	8	2.28		4.61632	39.7	26.8	19.8	11.1	7.5	0.574	0.533	0.46	0.432	0.213	26	23	29	32	32	29	22	23	11	18	14	13	14	17	6	12	12	15	9	8
5	IR-Stress	TRI 5630	1	29.34	73	5	3.93	3.8775	11.8124	30.7	28.7	17.5	15.2	12.5	0.628	0.553	0.417	0.429	0.404	80	90	94	92	70	68	72	70	50	49	53	51	35	30	34	32	20	22	26	24
6	IR-Stress	TRI 5630	2	59.54	96	8	4.58		7.14286	37.4	31.8	25.3	15.3	13.6	0.666	0.562	0.483	0.448	0.421	84	93	97	82	74	71	75	77	54	52	58	47	39	33	38	32	24	25	22	21
7	IR-Stress	TRI 5630	3	17.59	73	7	3.54		16.7534	42.2	33.2	21.4	14.1	12.3	0.645	0.567	0.458	0.415	0.403	91	88	97	96	66	71	72	77	51	54	53	50	41	42	47	44	23	20	19	25
8	IR-Stress	TRI 5630	4	23.58	83	6	3.46		12.7959	39.2	30.5	22.8	14.7	13.8	0.613	0.543	0.432	0.453	0.401	99	93	91	97	78	72	76	77	54	56	55	58	47	45	44	42	18	17	22	21
9	PM-S-S	843-22B	1	50.28	96	3	3.753	3.9165	6.94576	34.9	30.1	22.8	19.4	12.1	0.753	0.772	0.654	0.645	0.567	36	33	39	42	42	32	39	33	21	28	24	23	24	27	16	22	22	25	19	18
10	PM-S-S	843-22B	2	37.24	108	3	3.418		8.40671	34.5	31.5	22.4	18.8	12.8	0.798	0.745	0.685	0.641	0.578	36	31	38	34	30	25	32	25	18	21	19	18	16	17	19	20	14	17	13	22
11	PM-S-S	843-22B	3	46.54	118	4	4.044		7.99462	33.9	30.8	22.8	19.7	13.1	0.746	0.781	0.664	0.614	0.512	34	38	38	40	38	36	39	32	24	27	23	26	19	16	18	19	14	18	14	17
12	PM-S-S	843-22B	4	40.36	95	3	4.451		9.93283	35.2	31.2	21.9	16.5	13.5	0.747	0.733	0.684	0.601	0.431	44	31	43	32	39	40	41	35	21	28	25	26	16	17	15	20	14	17	13	19
13	PM-T-S	ICTP 8203	1	36.64	76	3	4.86	4.35	11.7108	37.7	34.7	30.1	25.7	20.5	0.98	0.857	0.764	0.734	0.705	104	113	117	102	94	91	95	97	74	72	78	67	59	53	58	52	44	45	42	41
14	PM-T-S	ICTP 8203	2	25.08	87	3	4.3		14.6358	38.3	34.4	30.7	25.8	20.8	0.978	0.884	0.753	0.743	0.714	119	113	111	117	98	92	96	97	74	76	75	78	67	65	64	62	38	37	42	41
15	PM-T-S	ICTP 8203	3	40.11	86.5	3	4.97		11.0248	37.3	34.1	29.8	24.8	20.7	0.963	0.867	0.745	0.737	0.733	100	110	114	112	90	88	92	90	70	69	73	71	55	50	54	52	40	42	46	44
16	PM-T-S	ICTP 8203	4	44.7	88	3	3.27		6.81676	38.7	33.3	30.2	25.9	21.1	0.985	0.834	0.782	0.738	0.701	111	108	117	116	86	91	92	97	71	74	73	70	61	62	67	64	43	40	39	45
17	UK-C	White Fife	1	49.82	81	7	5.61	4.715	10.1209	31.2	23.3	26.8	25.9	27.3	0.723	0.725	0.654	0.646	0.774	48	43	41	52	68	70	68	48	33	48	45	38	42	38	32	24	37	32	42	22
18	UK-C	White Fife	2	68.88	69	6	4.2		5.74713	40.4	33.8	31.2	33.6	28.6	0.646	0.723	0.713	0.665	0.758	52	48	34	54	45	56	44	42	38	35	33	32	27	29	32	36	32	42	38	37
19	UK-C	White Fife	3	57.63	55	8	6.34		9.9109	36.7	33.6	30.7	25.8	32.1	0.745	0.745	0.652	0.711	0.694	34	24	64	38	43	41	37	23	38	42	36	35	42	33	39	35	34	32	28	33
20	UK-C	White Fife	4	47.28	62	3	2.71		5.42108	35.5	25.7	27.8	29.9	28.4	0.776	0.698	0.712	0.792	0.773	47	45	44	43	48	45	41	46	38	33	24	31	24	22	21	23	22	20	23	18
21	IR-C	TRI 5630	1	55.78	66	6	5.46	5.6325	8.91574	36.6	35.5	34.5	32.9	31.1	0.812	0.766	0.612	0.708	0.711	136	125	133	138	128	111	120	119	115	110	123	100	95	92	97	91	118	80	111	82
22	IR-C	TRI 5630	2	35.28	38	6	5.74		13.9932	33.2	35.6	33.1	33.8	42.7	0.811	0.754	0.738	0.707	0.789	130	123	135	128	126	115	122	117	103	101	107	102	91	93	99	94	80	87	89	81
23	IR-C	TRI 5630	3	25.54	42	5	4.59		15.234	39.2	36.4	40.8	35.6	33.6	0.798	0.765	0.745	0.733	0.706	133	120	128	134	127	110	114	125	104	109	106	112	88	90	96	94	83	84	86	88
24	IR-C	TRI 5630	4	59.78	75	7	6.74		10.1323	41.2	33.9	39.3	38.1	38.1	0.806	0.712	0.783	0.723	0.754	131	122	120	137	126	112	109	128	114	100	97	101	89	99	88	97	78	86	71	80
25	PM-S-C	843-22B	1	42.8	83	3	3.8754	3.84483	8.30288	34.6	32.1	33.7	32.6	32.8	0.933	0.946	0.972	0.954	0.963	55	57	56	52	74	60	79	65	57	47	46	59	54	44	43	48	47	42	53	38
26	PM-S-C	843-22B	2	44.22	76	3	3.4451		7.22772	34.1	33.3	31.6	31.4	34.7	0.942	0.831	0.945	0.811	0.845	57	55	54	53	58	55	51	56	48	43	34	41	34	32	31	33	32	30	33	28
27	PM-S-C	843-22B	3	42.88	74	3	4.2662		9.04887	34.8	32.8	29.5	31.8	33.1	0.867	0.922	0.856	0.934	0.957	62	58	44	64	55	66	54	52	48	45	43	42	37	39	42	46	42	52	48	47
28	PM-S-C	843-22B	4	46.93	73	3	3.7926		7.47714	36.5	34.7	31.8	31.8	33.9	0.954	0.953	0.975	0.965	0.985	44	34	74	48	53	51	47	33	48	52	46	45	52	43	49	45	44	42	38	43
29	PM-T-C	ICTP 8203	1	63.18	102	4	5.235	4.21625	7.65183	38.8	39.6	40.2	39.3	40.4	1.112	0.964	0.854	1.123	1.223	151	142	140	158	146	132	129	148	134	120	117	127	109	119	108	117	98	106	91	100
30	PM-T-C	ICTP 8203	2	58.13	90	3	3.45		5.60247	40.2	38.7	39.7	38.9	39.7	1.111	1.03	0.978	1.119	1.254	156	145	153	158	148	131	140	139	135	130	143	120	115	112	117	111	138	100	131	102
31	PM-T-C	ICTP 8203	3	42.6	68	3	4.33		9.22651	38.7	39.7	35.4	41.4	38.7	1.008	0.984	0.988	1.08	1.11	150	143	155	148	146	135	142	137	123	121	127	122	111	113	119	114	100	107	109	101
32	PM-T-C	ICTP 8203	4	60.34	77	3	3.85		5.99782	41.5	40.5	42.8	39.7	37.9	1.06	0.995	1.08	1.109	1.119	153	140	138	154	147	130	134	145	124	129	126	132	108	110	116	114	103	104	106	108
