# Supplementary material for: Physiological and Proteomic Signatures Reveal Mechanisms of Superior Drought Resilience in Pearl Millet Compared to Wheat
Source: Front Plant Sci. 2021 Jan 13;11:600278. doi: 10.3389/fpls.2020.600278 (PMC7838129; doi:10.3389/fpls.2020.600278)
Supplement: Supplementary Table 1 — Details of the sample code for the raw files measured and submitted in PRIDE repository for Wheat and Pearl millet genotypes. [file Data_Sheet_2.ZIP › Table S3.xlsx]

## Sheet: Pearl millet (NSAF values)
Table S3: Information of protein candidates identified from root, seed and leaf tissues of Pearl millet (843-22B and ICTP8203) genotypes
Data was normalized by NSAF strategy
Abbreviation :	PM-S-C-R: Pearl millet-Sensitive-Control-Roots; PM-S-St-R: Pearl millet-Sensitive-Stress-Roots; PM-S-C-L - Pearl millet -Senstive-Control-Leaves ; PM-S-St-L -Pearl millet -Senstive-Stress-Leaves; PM-S-C-S :Pearl millet -Senstive-Control-Seeds; PM-S-St-S :Pearl millet-Senstive-Stress-Seeds; PM-T-C-R: Pearl millet-Tolerant-Control-Roots; PM-T-St-R: Pearl millet-Tolerant-Stress-Roots; PM-T-C-L - Pea…
Accession	Description	PM-S-C-R	PM-S-C-R	PM-S-C-R	PM-S-C-R	PM-S-St-R	PM-S-St-R	PM-S-St-R	PM-S-St-R	PM-T-C-R	PM-T-C-R	PM-T-C-R	PM-T-C-R	PM-T-St-R	PM-T-St-R	PM-T-St-R	PM-T-St-R	PM-S-C-L	PM-S-C-L	PM-S-C-L	PM-S-C-L	PM-S-St-L	PM-S-St-L	PM-S-St-L	PM-S-St-L	PM-T-C-L	PM-T-C-L	PM-T-C-L	PM-T-C-L	PM-T-St-L	PM-T-St-L	PM-T-St-L	PM-T-St-L	PM-S-C-S	PM-S-C-S	PM-S-C-S	PM-S-C-S	PM-S-St-S	PM-S-St-S	PM-S-St-S	PM-S-St-S	PM-T-C-S	PM-T-C-S	PM-T-C-S	PM-T-C-S	PM-T-St-S	PM-T-St-S	PM-T-St-S	PM-T-St-S
Pgl_GLEAN_10013783	Unknown protein	0	0	0	0	0	0	0	0	0	0	0	0	0	0	0	0	0	0	0	0	0	0	0	0	0	0	0	0	0	0	0	0	0.0101254	0.00917201	0.0118759	0.0107446	0.0159085	0.00839762	0.012124	0.0132571	0.00240522	0.00507623	0.00581861	0.00261496	0.00705537	0.00494049	0.00579599	0.00580839
Pgl_GLEAN_10014994	Late embryogenesis abundant protein [Sotub01g032580.1.1]	0	0	0	0	0	0	0	0	0	0	0	0	0	0	0	0	0	0	0	0	0	0	0	0	0	0	0	0	0	0	0	0	0.00581361	0.00289642	0.000961612	0.00377003	0.00446554	0.00392871	0.0049085	0.0011629	0.00253181	0.0053434	0.00229682	0.00183506	0.00222801	0.00585058	0.00305052	0.00305705
Pgl_GLEAN_10000674	ATP synthase subunit beta chloroplastic [Sotub01g011250.1.1]	0	0	0	0	0	0	0	0	0	0	0	0	0	0	0	0	0.0127861	0.0126301	0.0122519	0.0106786	0.00774074	0.00783857	0.00610472	0.00965501	0.00862095	0.00803157	0.0105661	0.0088273	0.00704473	0.00321253	0.00741006	0.00808393	0.000179607	0	0.0003565	0	0.000620819	0.000546187	0.00109184	0.000646686	0.000469311	0.000424493	0.000425752	0.000680314	0.000275332	0.000481999	0.000706829	0.000141668
Pgl_GLEAN_10018265	Late embryogenesis abundant protein [Sotub09g005020.1.1]	0	0	0	0	0	0	0	0	0	0	0	0	0	0	0	0	0	0	0	0	0	0	0	0	0	0	0	0	0	0	0	0	0.00395909	0.00394495	0.00314333	0.00462132	0.00364926	0.00160528	0.00240675	0.00380131	0.00413801	0.0143476	0.00312829	0.00449885	0.00667605	0.00637483	0.00373935	0.00437191
Pgl_GLEAN_10003751	Beta-glucanase [Sotub01g017930.1.1]	0.0005116	0	0	0	0	0	0	0	0.00150415	0	0	0	0.00110099	0.00153819	0	0.0013798	0.00248686	0.00294783	0.00260725	0.00310006	0.00280033	0.00444819	0.00368079	0.00298533	0.00404283	0.00279379	0.0028958	0.00401686	0.00491823	0.00193697	0.00339555	0.00546854	0.00888	0.00388462	0.00408402	0.00610966	0.00399272	0.00439091	0.00504709	0.00441902	0.0050934	0.00375385	0.00427839	0.00410189	0.00547829	0.00523111	0.00409129	0.00529589
Pgl_GLEAN_10033512	Phosphoenolpyruvate carboxylase 1 [Sotub07g022100.1.1]	0	0	0	0	0	0	0	0	0	0	0	0	0	0	0.000427457	0	0.0058191	0.00670614	0.00523806	0.00515724	0.00297845	0.00443543	0.00372849	0.00497452	0.00580157	0.00495249	0.00684443	0.00491322	0.00538958	0.00320472	0.00722307	0.00573209	0.000307149	0	0.000152414	0.000224079	0.000353891	0.00023351	0.000544592	0.000368635	0.00247461	0.000120989	0	0.00254497	0	0.000103034	6.04379e-05	0
Pgl_GLEAN_10001933	Unknown protein	0	0	0	0	0	0	0	0	0	0	0	0	0	0	0	0	0	0	0	0	0.000597684	0	0.000505032	0	0	0	0	0	0	0.00124024	0.000343291	0	0.010401	0.0107784	0.0111482	0.0133548	0.0143806	0.0109649	0.0122241	0.0159784	0.00652262	0.00589974	0.00756091	0.00630347	0.00573996	0.00502423	0.00654915	0.00590684
Pgl_GLEAN_10029045	Nucleoside diphosphate kinase [Sotub01g029210.1.1]	0.00350223	0.00338414	0.00469321	0.00334328	0.00857041	0.00383272	0.00589705	0.00565325	0.0034323	0.00411206	0.00245213	0.00378079	0.00251232	0.00350996	0.00550244	0.00314855	0.00226989	0.00280275	0.00198314	0.00163245	0.00213	0.00126878	0.00239975	0.00136243	0.00175719	0.00297504	0.00352419	0.0032081	0.00357089	0.00147331	0.00367022	0.00162764	0.00247111	0.00295474	0.00294292	0.00192297	0.00227773	0.00200391	0.00200293	0.00177947	0.00344371	0.00389356	0.00234307	0.00327601	0.00340931	0.00265261	0.00388993	0.0031186
Pgl_GLEAN_10006596	14-3-3-like protein GF14 epsilon [Sotub04g028310.1.1]	0.00763656	0.00430446	0.00272893	0.00425249	0	0.00139287	0	0	0.00748409	0.00298877	0.00356456	0.00274799	0.00182603	0.00765344	0.00399933	0.00686537	0.00453701	0.00366682	0.00360351	0.00435055	0.00722469	0.00414983	0.00392447	0.00396103	0.00351224	0.00370688	0.00416241	0.00499659	0.00556163	0.0149918	0.00533525	0.00433772	0.00071843	0.00214759	0.0017825	0.00104825	0.00124164	0.0014565	0.00109184	0.00172449	0.00344161	0.00169797	0.00510903	0.00306141	0.00165199	0.001446	0.00282731	0.00198335
Pgl_GLEAN_10003423	ATP synthase subunit beta [Sotub05g009270.1.1]	0.00569758	0.00558644	0.00485056	0.00647881	0.0123024	0.0104532	0.00677195	0.00649198	0.00886843	0.0112151	0.0112637	0.00922615	0.00649138	0.00503839	0.00631879	0.010847	0.00521331	0.00627621	0.00455473	0.00390552	0.00407669	0.0047353	0.00447814	0.00547599	0.00353131	0.00292836	0.00290881	0.00381563	0.00336841	0.00422973	0.00362936	0.00342671	0.00354716	0.00438277	0.00408361	0.00345041	0.00539479	0.0056092	0.0038814	0.00510869	0.00271881	0.00357698	0.00325125	0.00309025	0.00304509	0.00276058	0.00346196	0.00346937
Pgl_GLEAN_10035988	Glyceraldehyde-3-phosphate dehydrogenase [Sotub06g029090.1.1]	0.00669015	0.00559435	0.00703426	0.00515834	0.00755616	0.00422393	0	0.00747634	0.00756527	0.00453178	0.00432387	0.00500004	0.00332251	0.00773646	0.00485126	0.00693984	0.00225142	0.00197685	0.00196701	0.00191902	0.000938965	0.00139828	0.00132235	0.0009009	0.00309848	0.00355974	0.00310713	0.00222235	0.0031483	0.00844319	0.00287633	0.0031092	0.00283227	0.00173671	0.00194598	0.00190732	0.00150613	0.00220845	0.00286958	0.00235332	0.00360545	0.00429098	0.00292652	0.00330093	0.00350681	0.00306954	0.00360106	0.00326507
Pgl_GLEAN_10000341	Glyceraldehyde 3-phosphate dehydrogenase [Sotub05g012770.1.1]	0.00118733	0.00129071	0.00238665	0.00127512	0	0.00194906	0	0	0.00174544	0.00313667	0.00124699	0.00384531	0	0.00178493	0.00419725	0.00160114	0.00115431	0.000855173	0.00126061	0.00138359	0.000361058	0.000967822	0.000915262	0.000346421	0.00134038	0.00129677	0.000896082	0.000699181	0.00103767	0	0.0010369	0.000827706	0.00175929	0.00175301	0.00199543	0.000977891	0.000579149	0.00152858	0.00127319	0.00120656	0.00131343	0.003564	0.0015887	0.00166596	0.00173374	0.00151756	0.00138471	0.00218063
Pgl_GLEAN_10029426	Short-chain dehydrogenase/reductase family protein [Sotub01g036550.1.1]	0	0	0	0	0	0	0	0	0	0	0	0	0	0	0	0	0.000281845	0	0.00024624	0.000270262	0.000352634	0.00031508	0.000297969	0.000338338	0.000218184	0	0.000218793	0.000227622	0.000253363	0	0.000202542	0.000269464	0.00515473	0.00415798	0.00511577	0.00405906	0.00395945	0.00422991	0.00397915	0.00294601	0.00491733	0.00444775	0.0050428	0.00395149	0.00376286	0.00362303	0.0044436	0.0044531
Pgl_GLEAN_10033786	Vicilin (Fragment) [Sotub09g020260.1.1]	0.000374073	0.000271095	0.000300769	0.000267822	0	0.00061406	0.00188959	0.00181147	0.00109981	0.000658814	0.000785736	0	0.000805024	0.0011247	0.000881573	0.00100889	0.000181835	0	0	0.000174362	0.000227506	0.000203277	0.000192238	0.000436565	0.000140764	0.000136185	0.000423471	0.000146853	0.00016346	0	0.000392016	0.000173848	0.00744309	0.00457614	0.0042435	0.00477537	0.00310187	0.0040132	0.00369034	0.00361124	0.00303454	0.00935711	0.00563092	0.00329916	0.00461254	0.00467487	0.00523509	0.004247
Pgl_GLEAN_10022515	Histone H4 [Sotub11g023960.1.1]	0.00337755	0.00244775	0.00271568	0.0024182	0.0247959	0.00277221	0.00853068	0.016356	0.00496517	0.00594852	0.00709451	0.0054693	0.00726866	0.00507752	0.0119398	0.00910939	0.00656725	0.00729803	0.00358602	0.00551019	0.00616253	0.00825937	0.00954657	0.0098545	0.00762586	0.00737777	0.00700989	0.00795573	0.00885541	0.00639388	0.0141583	0.00784847	0.0050046	0.00356194	0.00283815	0.00417265	0.00247122	0.00579771	0.00289744	0.00257419	0.00498168	0.00506919	0.00451931	0.00473908	0.00273995	0.00623557	0.00506446	0.00281961
Pgl_GLEAN_10001175	Pyruvate phosphate dikinase [Sotub01g022560.1.1]	0.00019902	0.000721163	0.000480061	0.000427473	0	0	0	0	0	0	0	0	0	0	0	0	0.00493389	0.00697609	0.00490226	0.00454559	0.00423644	0.00465049	0.00357972	0.00464537	0.00726449	0.0056515	0.00683417	0.00734433	0.00521801	0.00226053	0.0059094	0.0042547	0.00252766	0.0029384	0.00284303	0.00270458	0.00203862	0.00222058	0.00153657	0.00212356	0.00381606	0.00431455	0.00306243	0.0031914	0.00251862	0.00299595	0.00324947	0.00259185
Pgl_GLEAN_10006447	expressed protein [LOC_Os03g51350]	0	0	0	0	0	0	0	0	0	0	0	0	0	0	0	0	0	0	0	0	0	0	0	0	0	0	0	0	0	0	0	0	0	0	0	0	0	0	0	0	0	0	0	0	0.00110672	0.000484362	0.000568235	0.00170835
Pgl_GLEAN_10000937	14-3-3-like protein GF14 epsilon [Sotub02g010700.1.1]	0.00135894	0.000984838	0	0.000486473	0	0.00111538	0	0	0	0	0	0	0	0.00204291	0	0	0.000330287	0.000326258	0.000865687	0.000316713	0	0.000369234	0.000349182	0	0.00153411	0.0014842	0.00153839	0.00160047	0.00207837	0.000857512	0.00284824	0.00126311	0.000862958	0.00143313	0.000856435	0.00083942	0.000662854	0.000583168	0.000291442	0.00103571	0.00150326	0.00226617	0.0043185	0.00136196	0.00198432	0.00192988	0.00226406	0.0022689
Pgl_GLEAN_10024277	14-3-3-like protein GF14 epsilon [Sotub02g010700.1.1]	0.00203841	0.000984838	0.000546319	0.00145942	0	0.00111538	0.00343227	0	0	0.00119667	0.00142722	0.00110027	0.00146225	0.00408582	0.00160129	0.00183255	0.000330287	0.000326258	0.000865687	0.000316713	0	0.000369234	0.000349182	0	0.00204548	0.00197893	0.00179479	0.00186721	0.00267219	0.000857512	0.0030856	0.00189467	0.000862958	0.00143313	0.000856435	0.00083942	0.000662854	0.000583168	0.000291442	0.00103571	0.0017538	0.00226617	0.00454579	0.00163435	0.0022048	0.00192988	0.00226406	0.0022689
Pgl_GLEAN_10018263	Late embryogenesis abundant protein [Sotub09g005020.1.1]	0	0	0	0	0	0	0	0	0	0	0	0	0	0	0	0	0	0	0	0	0	0	0	0	0	0	0	0	0	0	0	0	0.00770082	0.00911206	0.00812028	0.00983164	0.00942726	0.00878182	0.0082899	0.00924239	0.00796499	0.00720436	0.00760603	0.00729225	0.00664035	0.00581234	0.00568235	0.00759267
Pgl_GLEAN_10017255	14-3-3-like protein GF14 epsilon [Sotub02g010700.1.1]	0.00392355	0.00189563	0.0026289	0.00187274	0.00480072	0.00107345	0.00330323	0.00316667	0.00576781	0.00230337	0.00412069	0.00211781	0.00281456	0.00589832	0.0015411	0.00529098	0.000953609	0.00125597	0.00138857	0.00274326	0.000397707	0.000710706	0.00067211	0.000381584	0.00172251	0.00190454	0.00197408	0.0015403	0.00257173	0.00495165	0.00205587	0.00243126	0.00138419	0.00248265	0.00164848	0.0021543	0.0019138	0.00224498	0.00168291	0.00166128	0.00265237	0.00261718	0.00524988	0.00262151	0.0025463	0.00260026	0.00305052	0.00262033
Pgl_GLEAN_10021964	Chlorophyll a-b binding protein, chloroplastic [Sotub01g042080.1.1]	0	0	0	0	0	0	0	0	0	0	0	0	0	0	0	0	0.00294464	0.00207766	0.00367522	0.00121013	0.00105264	0.00141081	0.00222365	0.00100996	0.00260519	0.00315054	0.00391869	0.00339735	0.00226892	0	0.00181381	0.00241311	0	0	0	0	0	0	0	0	0	0	0	0.000346926	0	0.000245796	0	0
Pgl_GLEAN_10030783	Chlorophyll a-b binding protein 3C, chloroplastic [Sotub03g005990.1.1]	0	0	0	0	0	0	0	0	0	0	0	0	0	0	0	0	0.000647918	0.00128003	0.000849103	0.00124258	0.000810652	0.000724321	0.00136997	0.000388894	0.00125393	0.000970511	0.00201189	0.00156981	0.000873666	0.00168217	0.00116403	0.000929187	0	0	0.00028001	0	0	0	0	0	0.000245744	0.000444552	0	0.000801519	0	0.000378582	0.000666206	0
Pgl_GLEAN_10032099	Ycf48-like protein [Sotub02g005420.1.1]	0	0	0	0	0	0	0	0	0	0	0	0	0	0	0	0	0.00159535	0.00157589	0.00185841	0.00178475	0.00166337	0.00208072	0.00196772	0.00095756	0.00185251	0.00199138	0.00247691	0.00236212	0.00167315	0	0.00229293	0.00254212	0	0	0	0	0	0	0	0	0	0	0	0	0	0	0	0
Pgl_GLEAN_10033565	V-type ATP synthase beta chain [Sotub01g049150.1.1]	0.000679468	0.0027083	0.00218528	0.00218913	0	0.00278846	0	0.00164518	0	0.00239335	0.000713608	0.0016504	0.000731125	0.00102145	0.000800647	0.000916276	0.00297258	0.00212067	0.00216422	0.00269206	0.00227283	0.00332311	0.00226968	0.00317192	0.00319606	0.0029684	0.00269219	0.00346768	0.00371138	0.00257254	0.00320427	0.00236834	0.00172592	0.00214969	0.00185561	0.00265816	0.00182285	0.00291584	0.00218581	0.00138094	0.00162853	0.00181294	0.00215925	0.00190674	0.0016536	0.00221936	0.00158484	0.00215546
Pgl_GLEAN_10007318	14-3-3-like protein GF14 epsilon [Sotub02g010700.1.1]	0.00333226	0.00241493	0.00160756	0.00190862	0.00978537	0.00218803	0.00336651	0.00322733	0.00783774	0.0023475	0.00419963	0.00215838	0.00430271	0.00601132	0.00157062	0.00359489	0.00129584	0.00128003	0.00141517	0.00124258	0.00202663	0.00108648	0.00205496	0.000777788	0.00225708	0.00291153	0.00201189	0.00235471	0.00349466	0.00420542	0.00395771	0.00340702	0.00169285	0.00224907	0.00224008	0.00192112	0.00195047	0.00142999	0.00114343	0.0030476	0.00196595	0.00244504	0.00468164	0.00187021	0.00237882	0.0020822	0.00288689	0.00289307
Pgl_GLEAN_10005136	ATP synthase delta subunit [Sotub12g025320.1.1]	0	0	0	0	0	0	0	0	0	0	0	0	0	0	0	0	0.00138612	0.00365123	0.00363305	0.00132916	0.00404661	0.00154957	0.00195389	0.00166396	0.00286144	0.00276834	0.0032281	0.00335836	0.0024921	0.00239916	0.00298832	0.00309221	0	0	0	0	0	0	0	0.000482953	0	0	0	0	0	0	0	0
Pgl_GLEAN_10003133	Peroxidase [Sotub03g015450.1.1]	0.000562925	0.000407959	0.000452614	0.000403033	0	0.000924071	0	0	0	0.000991419	0.00118242	0.00091155	0.00121144	0.00169251	0.00132664	0.00151823	0.00136818	0.00108119	0.00119534	0.00131195	0.000342363	0.00152951	0.00115716	0.00164242	0.00105915	0.0016395	0.00148695	0.00132595	0.0014759	0.00213129	0.00196642	0.00209293	0.000714942	0.000712389	0.000709539	0.000927255	0.00109832	0.00120786	0.000965814	0.000572041	0	0.000375496	0.000188305	0.00022567	0.000365327	0.000479659	0.000562718	0.000187974
Pgl_GLEAN_10029754	Transaldolase-like protein [Sotub11g017620.1.1]	0.000460169	0.00066698	0.000369994	0.000658927	0	0.000755391	0	0	0	0.000810446	0.00096658	0	0	0.00138356	0.00108447	0.00124109	0.000223686	0.000220957	0.000195429	0	0	0	0	0.000268522	0.00103897	0.000502586	0.000694582	0.00126457	0.00100541	0	0.000482242	0.00128316	0.000584437	0.000970583	0.00077336	0.000568496	0.000448917	0.000592425	0.000592136	0.000701431	0.0016968	0.00153476	0.00169325	0.00221372	0.00164252	0.00117631	0.00122667	0.00184393
Pgl_GLEAN_10024418	14-3-3-like protein GF14 epsilon [Sotub02g010700.1.1]	0.00199172	0.00192457	0.00106762	0.001426	0.00487401	0.00108984	0.00335367	0.00321502	0.00390391	0.00116927	0.00139453	0.00107507	0.00142876	0.00399225	0.00312925	0.00179059	0.000322723	0.000637572	0.00112782	0.00061892	0.000403779	0.000360778	0.000682371	0	0.00199864	0.00290042	0.00225474	0.00182445	0.00319122	0.00251362	0.00347877	0.00277692	0.00112426	0.00168037	0.0013947	0.0010936	0.000971511	0.00085472	0.000569535	0.00134932	0.00195845	0.00199285	0.00444169	0.00186307	0.00236974	0.00188568	0.00287588	0.00288203
Pgl_GLEAN_10014871	Peroxidase 2 [Sotub11g015000.1.1]	0.000693004	0	0	0	0	0	0	0	0	0	0	0	0	0	0	0	0.00842165	0.00931719	0.00794639	0.00678346	0.0126442	0.012804	0.0124648	0.0121316	0.0036509	0.00378441	0.00235356	0.00408088	0.00423954	0.00612216	0.0053258	0.00354276	0.00616104	0.00555436	0.0066968	0.00741989	0.00845073	0.00743481	0.00535046	0.00880282	0.00357748	0.00254245	0.00370908	0.00305599	0.00292334	0.00216516	0.00230916	0.00300833
Pgl_GLEAN_10035773	Phosphoglycerate kinase [Sotub07g027100.1.1]	0.000429491	0.00124503	0.000690655	0.000614998	0	0.000705032	0	0	0.00126275	0.000756416	0.000902142	0.000695479	0.00184857	0	0	0	0.00292283	0.00350586	0.0021888	0.00260252	0.00156726	0.00116696	0.00088287	0.00150372	0.00339398	0.00281448	0.00307932	0.00286635	0.0031905	0.00379423	0.00240049	0.00279444	0.000181825	0.000362351	0.000180451	0.000176865	0.000418989	0.00018431	0.00018422	0.000218223	0.000316736	0.000429734	0.000287339	0.000344356	0.000278731	0.000365962	0.000286222	0.000286834
Pgl_GLEAN_10038288	Actin [Sotub03g020330.1.1]	0.00276834	0.00300937	0.00222585	0.0026427	0.00677449	0.00227218	0.00466133	0.00446862	0.00271306	0.00325038	0.00387658	0.0022414	0.00397174	0.00554891	0.00543676	0.00373316	0.00156996	0.00177235	0.000979735	0.00129037	0.000841831	0.000501453	0.000948441	0.000807703	0.00173622	0.00167973	0.00261159	0.00163019	0.002621	0.0052406	0.00322348	0.00235871	0.00117197	0.000778526	0.000775411	0.00114001	0.000675162	0.00158399	0.000791609	0.000703292	0.00153117	0.0018466	0.0030868	0.00184966	0.00179659	0.00170362	0.00184488	0.00169476
Pgl_GLEAN_10002809	Actin [Sotub03g020330.1.1]	0.00276834	0.00334375	0.00259683	0.00297304	0.00338724	0.00227218	0.00466133	0.00446862	0.0040696	0.00243779	0.00387658	0.0022414	0.0029788	0.00416168	0.00434941	0.00248877	0.00156996	0.00132926	0.000979735	0.00129037	0.000841831	0.000501453	0.000948441	0.000807703	0.00173622	0.00167973	0.0027857	0.00163019	0.002621	0.0052406	0.00322348	0.00235871	0.00117197	0.000778526	0.000775411	0.00114001	0.000675162	0.00158399	0.000791609	0.000703292	0.0017013	0.0018466	0.00324114	0.00203463	0.00209603	0.00183466	0.00199862	0.00200289
Pgl_GLEAN_10035923	Chitinase [Sotub04g026440.1.1]	0	0	0	0	0	0	0	0	0	0	0	0	0	0	0.0015071	0	0.000621716	0.000307066	0.000814765	0.000298083	0.000777868	0.000695029	0.000328642	0.000373167	0.000240645	0	0.000965265	0.000251054	0.00111778	0.00161414	0.00134035	0.000594406	0.0067683	0.004586	0.0037616	0.00447691	0.00405511	0.00439091	0.00438877	0.00324928	0.00377289	0.00405245	0.00385055	0.00410189	0.00352769	0.00399598	0.00468794	0.00448442
Pgl_GLEAN_10011351	RNA binding protein-like protein [Sotub05g026660.1.1]	0	0.00077337	0.000858023	0.00152806	0	0	0	0	0	0	0	0.00172803	0.00229654	0	0	0	0.00207493	0.00256202	0.000453202	0.00149224	0.00324509	0.0017397	0.00274204	0.00186812	0.000803133	0.00116551	0.000805375	0.000837873	0.00139894	0.0040403	0.00186388	0.00148784	0.00225887	0.00180064	0.00224179	0.00219725	0.00208209	0.00137384	0.00137317	0.00216884	0.00236095	0.00106774	0.00107091	0.00213902	0.000692552	0.00121239	0.00177791	0.00106903
Pgl_GLEAN_10026634	Unknown protein	0	0	0	0	0	0	0	0	0	0	0	0	0	0	0	0	0	0	0	0	0	0	0	0	0	0	0	0	0	0	0	0	0.000905398	0.00150361	0.00119807	0.00117427	0.00104318	0.000917773	0.00061155	0.00108664	0.00131433	0.00213986	0.00166927	0.00200051	0.00208191	0.00182231	0.00166279	0.00285659
Pgl_GLEAN_10031269	Ribosomal protein [Sotub05g011070.1.1]	0.00089202	0.000646458	0.000717219	0.000638652	0	0.0014643	0.00450595	0.00863933	0	0.00157102	0.00187368	0.00144446	0.00191967	0.00268197	0.00210221	0.00240581	0.00173443	0.00128495	0.000757661	0.000831574	0.000542513	0.000969476	0.000458413	0.00104104	0.00100701	0.000974243	0.000673211	0.000700376	0.00038979	0	0.00124641	0.00041456	0.00113291	0.00150515	0.00149913	0.00110201	0.000435104	0.00114839	0.000765222	0.000453233	0.00164459	0.00208256	0.00119356	0.0014304	0.00144726	0.00152015	0.00148615	0.00119147
Pgl_GLEAN_10006719	Chymotrypsin inhibitor-2 [Solyc08g080630.2.1]	0	0	0	0	0	0	0	0	0	0	0	0	0	0	0	0	0	0	0	0	0	0	0	0	0	0	0	0	0	0	0	0	0.00196371	0	0	0.000955073	0	0	0	0	0.000855188	0.00154704	0.000775815	0.000929762	0.000752573	0.00131746	0.0015456	0.00232336
Pgl_GLEAN_10024324	Peroxiredoxin [Sotub03g020790.1.1]	0	0	0	0	0.00577824	0.00129203	0.00397584	0	0.00231408	0	0.00165325	0.00127452	0	0	0	0.00212278	0	0	0	0.000366871	0.000957376	0.00085542	0.00121345	0.000918564	0	0	0.000891014	0.000308989	0.000687864	0.000993317	0.000549887	0.000365789	0.00733058	0.00597633	0.00595242	0.00680652	0.00575873	0.00439091	0.00472637	0.00679849	0.00667511	0.00525014	0.00631886	0.0063106	0.00689575	0.00782431	0.00603203	0.0078847
Pgl_GLEAN_10025666	Elongation factor Tu [Sotub11g022630.1.1]	0	0.000335264	0.000371962	0.000331216	0	0	0	0	0	0	0	0.00074912	0	0	0	0	0.00269851	0.00466479	0.00216115	0.00237198	0.00140678	0.00175975	0.00142645	0.00188965	0.00435208	0.00336839	0.00418966	0.00454034	0.00464948	0.00642222	0.00274724	0.00386997	0.000391697	0.000195149	0.000194368	0.000190507	0.000451305	0.000397051	0.000396857	0.000235054	0.000511748	0.000154293	0.000464251	0.000741832	0.000300229	0.000131396	0.000616595	0.000154479
Pgl_GLEAN_10010309	class II heat shock protein [Sotub08g013190.1.1]	0	0	0	0	0	0	0	0	0	0	0	0	0	0	0	0	0	0	0	0	0	0	0	0	0	0	0	0	0	0	0	0	0.000402399	0.000400962	0.000798716	0.000391423	0.000463636	0.000815798	0.0008154	0	0.00140195	0.0019021	0.00254366	0.0015242	0.00215902	0.00242975	0.00158361	0.00253919
Pgl_GLEAN_10037166	Enolase [Sotub09g011260.1.1]	0.00273006	0.00423966	0.00407657	0.00279231	0.00286321	0.00256088	0	0	0.00343999	0.00274752	0.00491526	0.00126309	0.00167864	0.00117261	0.00183826	0.00315561	0.00170623	0.00149815	0.00165632	0.00109074	0.000474395	0.0016955	0.000801709	0.000910326	0.00146761	0.00141986	0.00176605	0.0016842	0.00187466	0.00196882	0.00136239	0.0023563	0.00099066	0.00131616	0.00114703	0.000481819	0.000570708	0.0010042	0.000836425	0.000792649	0.00172572	0.00351206	0.00221786	0.00234525	0.00316384	0.00221547	0.00285901	0.00273489
Pgl_GLEAN_10038255	Fructose-bisphosphate aldolase [Sotub01g047810.1.1]	0	0.000324895	0	0.000641944	0	0	0	0	0	0	0	0	0	0	0	0	0.00283297	0.00408999	0.00285588	0.00334344	0.00218124	0.00146171	0.00253427	0.00235441	0.00286789	0.00342743	0.00439843	0.00263995	0.00293849	0.00113156	0.00234907	0.00312523	0	0	0	0	0.000218673	0.000192385	0.000192292	0.000455569	0.000826535	0.000299042	0	0.000718888	0	0.000127332	0	0
Pgl_GLEAN_10025072	Ras-related protein Rab-1A [Sotub05g026850.1.1]	0.00171373	0.00186294	0.00137791	0.00245393	0	0.00140659	0	0.00414943	0.00251927	0.00301821	0.00539952	0.00138753	0.00553206	0.00257628	0.00403873	0.00693301	0.000833038	0.000411438	0.00145561	0.000399401	0.000521133	0.00093127	0.000880696	0	0.0016122	0.0006239	0.00097002	0.00134555	0.00187214	0.00216279	0.00179594	0.00119467	0.00108826	0.000361458	0.000360012	0.00105858	0.000835914	0.000735424	0.000367533	0.000435371	0.00189574	0.0017147	0.00143316	0.00240456	0.00139022	0.00219037	0.0017131	0.00200289
Pgl_GLEAN_10020250	Granule-bound starch synthase [Sotub08g026990.1.1]	0	0	0	0	0	0	0	0	0	0	0	0	0	0	0	0	0	0	0	0	0.000383297	0.000171239	0.00016194	0.000183879	0	0	0.000118909	0	0.000137697	0	0.000110077	0.000146448	0.00280149	0.00252563	0.00158875	0.00311437	0.00199817	0.00229887	0.0017571	0.00192131	0.00255627	0.00357333	0.00284606	0.00265285	0.0027608	0.00304306	0.003465	0.00284106
Pgl_GLEAN_10007613	Myrosinase-binding protein-like protein [Sotub04g033780.1.1]	0.0102993	0.00746403	0.00828105	0.00901256	0.0252038	0.0206639	0.034684	0.0110833	0.00672911	0.0100773	0.00961493	0.0111185	0.00985095	0.0137628	0.0161815	0.0185184	0	0	0.000486	0.000533411	0	0.000621868	0.00117619	0.000667772	0.00129188	0.00166647	0.000863658	0.00179702	0.00100012	0	0.00119926	0.00159551	0.00193787	0.00144821	0.00144242	0.00141376	0.00223277	0.00147327	0.00147255	0.00174435	0.0012659	0.00114501	0.00114841	0.00137629	0.000742671	0.000975097	0.00190658	0.000382131
Pgl_GLEAN_10010968	Enolase [Sotub09g011260.1.1]	0.00177494	0.00257264	0.00214068	0.00190618	0.00325763	0.00218524	0	0	0.00260925	0.0023445	0.00279618	0.00143709	0.00190988	0.00133414	0.00104574	0.00359031	0.00129418	0.000852265	0.000565347	0.00103416	0.000539745	0.00096453	0.000228037	0.000776796	0.000667912	0.000484636	0.00100466	0.000871003	0.0011634	0.00224003	0.000465019	0.001856	0.000939274	0.00149747	0.000932175	0.00109639	0.000432884	0.000952111	0.000761318	0.00090184	0.0016362	0.0029599	0.00252338	0.00249043	0.00215981	0.00214256	0.00221785	0.0022226
Pgl_GLEAN_10024398	Oxygen evolving enhancer protein 3 [Sotub05g010100.1.1]	0	0	0	0	0	0	0	0	0	0	0	0	0	0	0	0	0.00313161	0.00412454	0.00456	0.00300291	0.0052242	0.00466785	0.00441435	0.00626552	0.00323236	0.0031272	0.00324138	0.00421523	0.00563029	0.0108406	0.00375077	0.00299405	0	0	0	0	0	0	0	0	0	0	0	0	0	0	0	0
Pgl_GLEAN_10034401	Ubiquinone biosynthesis protein COQ9 mitochondrial [Sotub07g015460.1.1]	0.000896618	0.00064979	0.000720916	0.000641944	0	0.00147184	0	0	0.00527229	0.00157912	0.00188334	0.0014519	0.00192957	0	0	0	0.000871684	0.000430525	0.000380783	0.00041793	0.00109062	0.000974474	0.000460776	0.000523203	0.000337399	0.000326422	0.00033834	0.000351993	0.000391799	0	0.000313209	0.000416697	0.000759165	0.00113468	0.00113014	0.00110769	0.00131204	0.00115431	0.00115375	0.00182228	0.00165307	0.000897125	0.00119971	0.00179722	0.000872829	0.000254664	0.00149381	0.000898205
Pgl_GLEAN_10011908	ADP-ribosylation factor [Sotub01g038660.1.1]	0.00288305	0.00278584	0.00231808	0.0013761	0	0.00315511	0.00485448	0.00465378	0.00282548	0.00169253	0.0020186	0.00622473	0.00620447	0.00866826	0.00452963	0.0103676	0.00280287	0.00323013	0.00326506	0.00223974	0.0023379	0.00365562	0.00493871	0.00336469	0.00325469	0.0020992	0.00290113	0.00377274	0.00251963	0.00242567	0.00369275	0.00312638	0.00325476	0.00283775	0.00282639	0.00277024	0.00140628	0.00164962	0.00164882	0.000976578	0.0017718	0.00256416	0.00257176	0.00231156	0.00249472	0.0024566	0.0016011	0.00224634
Pgl_GLEAN_10009112	Oxygen-evolving enhancer protein 1 of photosystem II [Sotub02g032940.1.1]	0	0	0	0	0	0	0	0	0	0	0	0	0	0	0	0	0.00203131	0.00250817	0.00133103	0.00194783	0.00158844	0.000851567	0.000805321	0.00152404	0.003145	0.00361318	0.003548	0.0041013	0.00365208	0.00593306	0.0018247	0.00364141	0	0	0	0	0.000254791	0	0	0	0.00019261	0	0	0.000209406	0	0	0	0
Pgl_GLEAN_10008082	Triosephosphate isomerase [Sotub01g048530.1.1]	0	0	0	0	0	0	0	0	0	0	0	0	0	0	0	0	0.000660573	0.00130503	0.000577125	0.000316713	0	0	0	0	0.00255685	0.00247366	0.00282038	0.00213396	0.00118764	0	0.00166148	0.00157889	0	0	0.000285478	0	0	0	0	0	0.000250543	0.000226617	0.00022729	0.000272391	0	0.000192988	0.000226406	0.00022689
Pgl_GLEAN_10033833	L-lactate dehydrogenase [Sotub07g025710.1.1]	0	0	0	0	0	0	0	0	0	0	0	0	0	0	0	0	0.00160835	0.00181569	0.0010037	0.0019829	0.000574946	0.00102743	0.000485819	0.000275819	0.00106721	0.00120457	0.00214037	0.00204118	0.00123928	0	0.00198139	0.0015377	0	0	0	0	0	0	0	0	0	0	0	0	0	0.000134252	0	0
Pgl_GLEAN_10018574	expressed protein [LOC_Os08g01370]	0	0	0	0	0	0	0	0	0	0	0	0	0	0	0	0	0	0	0	0	0	0	0	0	0	0	0	0	0	0	0	0	0.00268756	0.00214237	0.0010669	0.0020914	0.00185793	0.00163457	0.00108918	0.00129022	0.00187268	0.00127038	0.000849433	0.00152698	0.00329594	0.00216372	0.00169226	0.00211985
Pgl_GLEAN_10021551	Unknown protein	0	0	0	0	0	0	0	0	0	0	0	0	0	0	0	0	0	0	0	0	0	0	0	0	0	0	0	0	0	0	0	0	0.000851319	0.0021207	0.000422442	0.00124215	0.000490435	0.000431477	0.00215633	0.000510869	0	0.000335341	0.000336336	0.000403076	0.00130504	0.000571155	0.000670057	0.00067149
Pgl_GLEAN_10034604	Actin [Sotub03g020330.1.1]	0.00276834	0.00300937	0.00222585	0.0026427	0.00677449	0.00227218	0.00466133	0.00446862	0.00271306	0.00325038	0.00387658	0.0022414	0.00397174	0.00554891	0.00543676	0.00373316	0.00179424	0.00177235	0.00117568	0.0017205	0.000841831	0.000501453	0.000948441	0.000807703	0.00156259	0.00167973	0.00208927	0.00126792	0.00241938	0.0052406	0.0030623	0.00214428	0.00175796	0.000778526	0.000775411	0.00114001	0.000675162	0.00158399	0.000791609	0.000703292	0.00136104	0.0018466	0.00277812	0.00166469	0.00149716	0.00183466	0.00169114	0.00154069
Pgl_GLEAN_10008642	Peptidyl-prolyl cis-trans isomerase cyclophilin-type [Sotub02g035980.1.1]	0	0	0	0	0	0	0	0	0	0	0	0	0	0	0	0	0	0	0	0.000198236	0	0.00023111	0	0	0.00192045	0.00185797	0.00144436	0.00217048	0.00148673	0.000536731	0.00133707	0.00138356	0	0	0	0	0	0	0	0	0	0	0	0	0	0	0	0
Pgl_GLEAN_10010568	Glyceraldehyde-3-phosphate dehydrogenase [Sotub04g008750.1.1]	0	0	0	0	0	0	0	0	0	0	0	0	0	0	0	0	0.00379541	0.00416568	0.00257907	0.0022241	0.000791447	0.000707162	0.000668758	0	0.0037543	0.00189504	0.00376478	0.00289495	0.00246413	0.00109488	0.00227291	0.00201594	0	0	0	0	0	0	0	0	0.000159948	0	0	0.000695583	0	0.000369613	0	0
Pgl_GLEAN_10022090	Actin [Sotub03g020330.1.1]	0.00138785	0.00100579	0.00111589	0.000993647	0	0.000759409	0.00233686	0.00224025	0.00136014	0.000814757	0.000971722	0.00074912	0.000995575	0.00139092	0.00109024	0.0012477	0.000674628	0.000444266	0.000392936	0.000431269	0.000562713	0.000251393	0.000475482	0.000539901	0.000348167	0.000336839	0.000349138	0.000363227	0.000404303	0.00175151	0.00064641	0.000644994	0.00117509	0.000585447	0.000583105	0.00114304	0.000676957	0.000992626	0.000793714	0.000705162	0.00204699	0.00138863	0.00108325	0.00204004	0.00150114	0.000788376	0.00107904	0.00185374
Pgl_GLEAN_10017707	40S ribosomal protein S19-like [Sotub12g018720.1.1]	0.0014867	0	0.00119536	0.00106442	0.0109144	0.00244049	0.00750992	0	0.00437105	0	0	0.00240743	0	0	0	0.00400969	0.000722678	0	0.000631385	0.000692979	0.000904189	0.000807897	0.000764022	0.000867533	0	0.000541246	0.00168303	0.000583647	0.000649649	0.00187627	0.00155801	0.00138187	0.00188818	0.00125429	0.000624637	0.00122445	0.000725174	0.000637996	0.00127537	0.00151078	0.000548198	0.00297508	0.000994635	0	0.000964837	0.00253358	0.000495384	0.000992888
Pgl_GLEAN_10003660	Ferredoxin--NADP reductase [Sotub02g027160.1.1]	0	0	0	0	0	0	0	0	0	0	0	0	0	0	0	0	0.00194936	0.00192558	0.00127733	0.0021029	0.00152435	0.00108961	0.00103044	0.00146256	0.00282948	0.0036499	0.0032157	0.00354225	0.0028476	0.00189789	0.00280173	0.00279559	0	0	0	0	0	0	0	0	0.000184839	0	0	0.000200957	0	0	0	0
Pgl_GLEAN_10032833	Unknown protein	0	0	0	0	0	0	0	0	0	0	0	0	0	0	0	0	0.00367623	0.00103754	0.0013765	0.00201437	0.00197124	0.00117421	0.00333133	0.00315222	0.00243933	0.00314662	0.00244614	0.00424141	0.00283263	0.00954448	0.000754814	0.00401686	0	0	0	0	0	0	0	0	0	0	0	0	0	0	0	0
Pgl_GLEAN_10037675	Glyceraldehyde-3-phosphate dehydrogenase B [Sotub12g027910.1.1]	0	0	0	0	0	0	0	0	0	0	0	0	0	0	0	0	0.00322289	0.00355811	0.00281575	0.00309044	0.00213478	0.00275518	0.00140299	0.00295856	0.00366902	0.00241376	0.00367926	0.00321529	0.00306763	0.00295323	0.00286102	0.0023563	0	0	0	0	0.000380472	0	0	0.000198162	0.000287619	0	0	0.00015635	0	0.000221547	0	0
Pgl_GLEAN_10024785	eukaryotic translation initiation factor 4A1 [AT3G13920]	0.00336666	0.00406643	0.00541385	0.00441906	0.00823865	0.00552654	0	0.00271721	0.00659887	0.00592933	0.00825023	0.00545166	0.00724522	0.0033741	0.00793416	0.00454	0.00190927	0.00161655	0.00142978	0.00156926	0.000682517	0.000609832	0.000576714	0.000654848	0.00211146	0.00204277	0.00190562	0.0022028	0.0024519	0.000708139	0.00196008	0.00130386	0.00237545	0.00189358	0.0014145	0.00115533	0.000547389	0.00120396	0.00120337	0.000855294	0.0016552	0.00187142	0.00187697	0.00202448	0.00182074	0.00143434	0.00168271	0.00168631
Pgl_GLEAN_10012981	Phosphoglycerate kinase [Sotub07g027110.1.1]	0.000433775	0.00125745	0.00104632	0.000621133	0	0.000712064	0	0	0.00255069	0.000763961	0.00182228	0.00140483	0.000933507	0.0013042	0.00102227	0.00116991	0	0	0	0	0	0	0	0	0.000816151	0.000631679	0.000982115	0.000681164	0.000568646	0	0.000303055	0.000806377	0.000734554	0.0010979	0.000729002	0.000893148	0.000423169	0.000372297	0.000372115	0.0008816	0.00191938	0.00202543	0.00159613	0.00191285	0.00168907	0.00123204	0.00130085	0.00202787
Pgl_GLEAN_10025556	Oxygen-evolving enhancer protein 2, chloroplastic [Sotub07g016970.1.1]	0	0	0	0	0	0	0	0	0	0	0	0	0	0	0	0	0.000418581	0.000413475	0.000731406	0.000401379	0	0	0	0	0.00129615	0.00188096	0.00357435	0.00169026	0.00225769	0	0.00210563	0.00200097	0	0	0	0	0	0	0	0	0	0	0	0	0	0	0	0
Pgl_GLEAN_10038475	Eukaryotic initiation factor 4A (ATP-dependent RNA helicase eIF4A) [Sotub08g012860.1.1]	0.00443169	0.00441609	0.00579029	0.00555261	0.0081337	0.00545614	0	0.00268259	0.00814351	0.00682943	0.00814513	0.00538221	0.00715292	0.00333111	0.00783309	0.00448217	0.0024235	0.00159596	0.00164683	0.00180748	0.00168456	0.00120413	0.00142342	0.00129301	0.00291839	0.00282344	0.0027175	0.00304463	0.00314687	0	0.00270916	0.0015447	0.00257971	0.00233682	0.00232747	0.00136874	0.00189146	0.00213952	0.00142565	0.00140733	0.00224691	0.00184758	0.00259429	0.00266492	0.00251657	0.00141606	0.00147669	0.00258973
Pgl_GLEAN_10013468	Actin [Sotub10g022240.1.1]	0.00276834	0.00167187	0.0014839	0.00198202	0.00677449	0.00227218	0.00466133	0.00446862	0.00271306	0.00325038	0.00387658	0.0022414	0.00397174	0.00554891	0.00543676	0.00373316	0.00156996	0.00155081	0.000979735	0.00129037	0.000841831	0.000501453	0.000948441	0.000807703	0.00104173	0.00134378	0.00174106	0.00108679	0.00221777	0.00349374	0.00241761	0.00214428	0.00117197	0.000778526	0.000775411	0.00114001	0.000675162	0.00158399	0.000791609	0.000703292	0.00102078	0.00169272	0.00169774	0.00147973	0.00119773	0.00131047	0.00138366	0.000924413
Pgl_GLEAN_10021775	Nucleoside diphosphate kinase [Sotub01g029210.1.1]	0.00116741	0.00169207	0.000938642	0.00083582	0	0	0.00589705	0	0.0034323	0.00205603	0	0	0	0	0	0	0.00283736	0.0011211	0.00099157	0.0010883	0.00213	0.00126878	0.00119987	0.00136243	0.000878595	0.000850011	0.000881047	0.0009166	0.00102025	0.00147331	0.00163121	0.00108509	0.00148267	0.00196983	0.00196195	0.00192297	0.00113886	0.00100195	0.000500732	0.00118631	0.000430464	0.00272549	0.00195255	0.001404	0.00227287	0.00198946	0.00233396	0.00194913
Pgl_GLEAN_10014619	alpha/beta-Hydrolases superfamily protein [AT2G32520]	0.00244991	0.00355096	0.00196983	0.00350809	0	0	0	0	0	0	0	0	0	0	0	0	0.00119089	0.00117637	0.00104045	0.00114195	0.00298	0.00399397	0.00251805	0.0014296	0.00184381	0.00178383	0.000924479	0.00192357	0.0021411	0.00309187	0.00171162	0.00113858	0.00414868	0.00206693	0.00308799	0.00302664	0.00239001	0.00210269	0.00210167	0.00248959	0.0027101	0.0016342	0.00163905	0.00294643	0.00238491	0.00139169	0.00326535	0.00245425
Pgl_GLEAN_10023437	Heat shock protein [Sotub03g016820.1.1]	0	0	0	0	0	0	0	0	0	0	0	0	0	0	0	0	0	0	0	0	0	0	0	0	0	0	0	0	0	0	0	0	0.00856268	0.00455045	0.00453225	0.00943968	0.00526172	0.00549715	0.00462692	0.00582351	0.00223741	0.00247347	0.00383397	0.00162168	0.0030628	0.00268089	0.00359442	0.00180105
Pgl_GLEAN_10008288	Fructose-bisphosphate aldolase [Sotub01g047810.1.1]	0	0.00032406	0	0.000320147	0	0	0	0	0	0	0	0	0	0	0	0	0.00195625	0.00150297	0.00170912	0.00270956	0.00190368	0.00170095	0.00137878	0.0018265	0.00218745	0.00227908	0.00303724	0.0015799	0.00175856	0.00169298	0.00203062	0.00145469	0	0	0	0	0	0	0	0.000227199	0.000329764	0.000298273	0	0.00017926	0	0.000127005	0	0
Pgl_GLEAN_10014954	PITH domain-containing protein 1 [Sotub08g015410.1.1]	0	0	0	0	0	0	0	0	0	0	0	0	0	0	0	0	0	0	0	0	0	0	0	0	0	0	0	0	0	0	0	0	0.00108293	0	0	0.00035113	0.000415908	0.000365909	0	0.000866474	0.00125763	0.000568765	0.0011409	0.00102547	0.000553362	0	0.000568235	0.000854175
Pgl_GLEAN_10024933	Fructose-bisphosphate aldolase [Sotub07g027930.1.1]	0	0	0	0	0	0	0	0	0	0	0	0	0	0	0	0	0.000934291	0.00207651	0.0012244	0.00111987	0.000292238	0.000522232	0.000740806	0.000560781	0.00253142	0.00139947	0.00145056	0.00169773	0.0020997	0.000606417	0.00251778	0.00223313	0	0	0	0	0	0	0	0	0	0	0	0	0	0	0	0
Pgl_GLEAN_10031251	DnaJ domain family [Sotub06g035420.1.1]	0	0	0	0	0	0	0	0	0	0	0	0	0	0	0	0	0.00104387	0.00103113	0.001824	0.00100097	0.000653025	0	0.000551794	0.0012531	0.000808091	0.0019545	0.000810346	0.000843045	0.000938382	0	0.000375077	0.000998016	0	0	0	0	0	0	0	0	0	0	0	0	0	0	0	0
Pgl_GLEAN_10038412	Cysteine desulfurase [Sotub02g030380.1.1]	0.000438146	0.00031753	0.000352286	0.000313696	0	0.000719239	0	0	0	0	0	0	0	0	0	0	0.000638942	0.000420765	0.000930378	0.000612684	0.000532947	0.000476191	0.000450331	0.000255671	0.000494625	0.000159511	0.00066134	0.000344013	0.000191458	0.000552955	0.000153054	0.000203625	0.0016694	0.00129378	0.00202496	0.00108258	0.00170973	0.00169222	0.00225519	0.00155834	0.00113092	0.00116905	0.00117252	0.00122953	0.000995216	0.00112001	0.000875969	0.000877843
Pgl_GLEAN_10017685	Actin [Sotub10g022240.1.1]	0.00370093	0.00335264	0.00260373	0.00430581	0.0067925	0.00455645	0.00467373	0.0044805	0.00544056	0.0057033	0.00583033	0.00449472	0.00597345	0.0083455	0.0076317	0.00748617	0.00157413	0.00155493	0.00157174	0.000862537	0.00112543	0.00100557	0.00142645	0.00134975	0.00156675	0.00117894	0.00157112	0.00181613	0.00303227	0.00350303	0.00210083	0.00343997	0.00117509	0.000780596	0.000777473	0.00114304	0.00112826	0.000794101	0.000793714	0.000940217	0.00136466	0.00123434	0.00139275	0.00129821	0.000900686	0.000919772	0.000924893	0.000772393
Pgl_GLEAN_10028849	Poly [Sotub11g025080.1.1]	0	0	0	0	0	0	0	0	0	0	0	0	0	0	0	0	0	0	0	0	0	0	0	0	0	0	0	0	0	0	0	0	0.00199294	0.00148937	0.00108783	0.00135701	0.00160735	0.00161614	0.00171631	0.00131554	0.00190942	0.00243361	0.00236209	0.00169848	0.0016803	0.00167134	0.00235291	0.00165056
Pgl_GLEAN_10003479	3-isopropylmalate dehydrogenase [Sotub05g008610.1.1]	0	0.00033261	0.000369018	0.000328594	0	0	0	0	0	0	0	0	0	0	0	0	0.000669288	0.00132225	0.000389826	0.00106964	0.00111652	0.000498807	0.000471718	0.00107125	0.000690822	0.00183795	0.00103912	0.00090088	0.000802205	0	0.000320647	0.00170637	0.000971491	0.00135523	0.000964149	0.000944993	0.000895465	0.000787815	0.000590574	0.00139916	0.00169233	0.000918429	0.0012282	0.00165591	0.00119141	0.000521424	0.0010705	0.00122605
Pgl_GLEAN_10023661	Ras-related protein Rab-25 [Sotub02g018760.1.1]	0.000809041	0.00175897	0.0019515	0.00173773	0	0.00132808	0	0	0	0.00284975	0.00169938	0.00524035	0.0017411	0	0.00190666	0.00218202	0	0.000388474	0.000687181	0.000377109	0.000492047	0.000879293	0.000831541	0	0.000608887	0.000589077	0.00091588	0.000952837	0.00035353	0.00102104	0.00141308	0	0.000685014	0.00102385	0.000339919	0.000333165	0	0.000347188	0	0	0.000894965	0.00134916	0.0008119	0.00129734	0.0010501	0.00137874	0.00134791	0.000540316
Pgl_GLEAN_10004601	Malate dehydrogenase [Sotub09g025810.1.1]	0.00157178	0.00227818	0.00168503	0.00262578	0	0.000860054	0	0	0	0.00184547	0.00330151	0.0016968	0	0	0.00123473	0	0.00432954	0.00327044	0.0037826	0.00537267	0.00446103	0.00341653	0.00350023	0.00397445	0.00236586	0.00343333	0.00355869	0.00164546	0.00228943	0.00198364	0.00237926	0.0029219	0.0051015	0.00243113	0.00352205	0.00431509	0.00383337	0.00337254	0.00314617	0.00425929	0.00328423	0.00471801	0.00315467	0.00252044	0.00408021	0.00282739	0.0040153	0.00367398
Pgl_GLEAN_10031436	Ribosomal protein [Sotub08g013400.1.1]	0.00381456	0.00110578	0.00184023	0.00273108	0	0.00125236	0.00385377	0	0.00224304	0	0.00320498	0.00123539	0.00328365	0	0.00359589	0.0020576	0.00111254	0.000732649	0.001296	0.000711215	0.00139197	0.000829157	0.000784128	0.000890363	0.00057417	0.00138872	0.00143943	0.000299503	0.000666745	0.00288846	0.000799507	0.000709116	0.000322978	0.000321825	0.000320537	0.000628338	0.000744257	0.000982178	0.000981699	0.0011629	0.0022505	0.00254448	0.00204162	0.00183506	0.000990228	0.00173351	0.00152526	0.00152852
Pgl_GLEAN_10027509	Ubiquitin-conjugating enzyme family protein-like [Sotub01g008090.1.1]	0.00352589	0.0017035	0.00283495	0.00168293	0	0.00192931	0	0	0	0.00206992	0	0	0	0	0	0	0.000571306	0	0.00099827	0.00109566	0.000714798	0.000638675	0.000603991	0	0.000884532	0.000855754	0.0013305	0.000461396	0.0020543	0.00889958	0.000410558	0.00273106	0.000995122	0.000495784	0.000493801	0.00048399	0.000573279	0.000504362	0.00100823	0.000597165	0.00130012	0.00117596	0.000786299	0.00188465	0.000762743	0.00133527	0.00156648	0.000784918
Pgl_GLEAN_10021358	Ribosomal L9-like protein [Sotub08g010400.1.1]	0	0.00066347	0.000736093	0.000655459	0	0	0	0	0	0	0	0	0	0	0	0	0	0	0	0.000426729	0	0	0	0	0	0	0.000690927	0.000718807	0.000400047	0	0.000319803	0	0.000775148	0	0	0.000377003	0	0.000785742	0	0	0.00101272	0.000916012	0.000918728	0.000367011	0.000297068	0.000780077	0.000915157	0.000305705
Pgl_GLEAN_10027105	Peroxidase [Sotub04g026530.1.1]	0	0	0	0	0	0	0	0	0	0	0	0	0	0	0	0	0	0	0	0.000230993	0.000301396	0.000538598	0.000509348	0.000578355	0.000186482	0	0.000561009	0.000194549	0.00021655	0.000625422	0.000519338	0	0.00314697	0.00313573	0.00270676	0.00265298	0.00290069	0.00233932	0.00255074	0.00377694	0.00255826	0.00214867	0.00198927	0.00278134	0.00225129	0.00295585	0.00181641	0.00231674
Pgl_GLEAN_10014682	Core histone H2A/H2B/H3/H4 domain containing protein, putative, expressed [LOC_Os01g62230]	0	0	0.00100617	0	0	0	0	0	0	0	0	0	0	0	0	0	0	0.00120175	0	0	0	0	0	0	0	0.00136674	0.000472216	0	0.000546827	0	0.00393426	0.000581578	0.000529777	0	0	0	0	0	0	0	0.000461433	0.0012521	0.000418605	0	0.000406065	0.00319888	0.000416978	0.00041787
Pgl_GLEAN_10025857	Outer membrane lipoprotein blc [Sotub12g007620.1.1]	0	0	0	0	0	0	0	0	0	0	0	0	0	0	0	0	0.00127467	0.000839416	0.00111365	0.00040743	0.000531608	0.000949989	0.000898398	0.00102011	0.00131569	0.000954661	0.000989518	0.0013726	0.00305564	0.00772192	0.00244271	0.00243737	0.00259032	0.000368724	0.000734497	0.00215971	0.000426358	0.000750206	0.00037492	0.000888245	0.000322307	0.000583056	0.000292393	0.000350413	0.000283633	0.000248266	0.000582512	0.000583758
Pgl_GLEAN_10018860	DAG protein, chloroplast precursor, putative, expressed [LOC_Os11g11020]	0.000559305	0.000405335	0.000449703	0.000400441	0	0.000918128	0	0	0	0	0	0	0	0	0	0	0.000815627	0.000805678	0.00118765	0.00104281	0.00102048	0.00121574	0.00114972	0.00130548	0.000420935	0.00040724	0.000633164	0.000219571	0.000244402	0	0.000195378	0.000259933	0.000947126	0.00188749	0.00117496	0.00184258	0.000818444	0.00144011	0.0011995	0.000568362	0.00041247	0.000746162	0.000561281	0.000672658	0.000907443	0.000476575	0.000559099	0.00037353
Pgl_GLEAN_10005520	heat shock protein [Sotub11g023820.1.1]	0.00213241	0.00198692	0.00146961	0.00218104	0.00670923	0.00350046	0.00461643	0.00442557	0.00447822	0.00160954	0.00255949	0.00246645	0.0032779	0.00457955	0.00287167	0.0032864	0.00103656	0.00102391	0.000905611	0.000851963	0.000741086	0.000827705	0.000626204	0.00106656	0.000917063	0.00110903	0.00126448	0.00083714	0.00119804	0.000384454	0.00170263	0.0011326	0.00232137	0.00257009	0.00217584	0.00200716	0.00148591	0.00196092	0.00130664	0.00154782	0.00168492	0.00264162	0.00234375	0.00219821	0.00227353	0.00181699	0.00233464	0.00233963
Pgl_GLEAN_10024584	late embryogenesis abundant protein, group 3, putative, expressed [LOC_Os05g46480]	0	0	0	0	0	0	0	0	0	0	0	0	0	0	0	0	0	0	0	0	0	0	0	0	0	0	0	0	0	0	0	0	0.000389625	0.000388233	0.00038668	0.000378997	0.00134675	0.00039495	0	0.00140286	0.00509041	0.00920858	0.00677299	0.00442744	0.00657008	0.00679644	0.00551999	0.00583912
Pgl_GLEAN_10014336	40S ribosomal protein S7-like protein [Sotub06g025820.1.1]	0	0	0	0	0	0	0	0	0	0	0	0	0	0	0	0	0	0	0	0	0	0	0	0	0	0	0	0	0	0	0	0	0	0	0	0	0	0	0	0	0.000334058	0.00120863	0.00121221	0.000726377	0.000587948	0.000771952	0.000301875	0.00121008
Pgl_GLEAN_10008320	Core histone H2A/H2B/H3/H4 domain containing protein, putative, expressed [LOC_Os08g38300]	0	0	0.000932385	0	0	0	0	0	0	0	0	0	0	0	0	0	0	0.000556813	0	0	0	0	0	0	0	0.00126652	0.000437587	0.000455244	0.000506726	0	0.00405083	0	0.000981854	0	0	0	0	0	0	0	0.000427594	0.00116028	0.000387908	0	0.000376286	0.00296429	0.0003864	0.000387226
Pgl_GLEAN_10028482	ATP synthase subunit b' [Sotub06g025030.1.1]	0	0	0	0	0	0	0	0	0	0	0	0	0	0	0	0	0	0.000576013	0.000509462	0.000559162	0	0	0.000616487	0	0.00225708	0.00131019	0.00135803	0.00235471	0.0005242	0	0.000419052	0.00223005	0	0	0	0	0	0	0	0	0	0	0	0	0	0	0	0
Pgl_GLEAN_10014914	Unknown protein	0	0	0	0	0	0	0	0	0	0.0026639	0	0	0	0	0	0	0	0	0	0	0	0	0	0	0	0	0	0	0	0	0	0	0.00128068	0.00191416	0.002542	0.00186862	0.00295114	0.00324546	0.00194633	0.000768525	0.00167319	0	0.00252983	0.00121273	0.00147243	0.000429608	0.001008	0.000505078
Pgl_GLEAN_10008934	CBS domain-containing protein [Sotub09g017390.1.1]	0.00395327	0.00143249	0.00238394	0.00212279	0.00725563	0.00162237	0	0.00478599	0.00581151	0.00348123	0.00207595	0.00160039	0.00212691	0.0029715	0	0.00266553	0	0	0	0	0	0	0	0	0.000371905	0.000359806	0.000372943	0.000387992	0.000431869	0	0.000345242	0.000459314	0.00209202	0.00208455	0.00166097	0.00203496	0.000964151	0.000848244	0.00127175	0.00200864	0.00255099	0.0013185	0.00132241	0.00237723	0.00128279	0.00140355	0.00131727	0.00198013
Pgl_GLEAN_10026697	Aspartate aminotransferase [Sotub08g018900.1.1]	0.000374073	0.00108438	0.000902308	0.000803465	0.00274622	0.00061406	0	0.00181147	0	0.000658814	0	0.00060574	0	0	0	0.00100889	0.00036367	0.000359234	0.000476594	0.000871812	0.000227506	0.000406555	0.000384476	0.000654848	0.000844585	0.000544738	0.000423471	0.000881118	0.00049038	0	0.000784033	0.000695392	0.00110854	0.00220917	0.00110017	0.0013864	0.000547389	0.00224739	0.000802249	0.000380131	0.00151727	0.00349332	0.0023775	0.00104973	0.00254904	0.00148746	0.00124645	0.00199859
Pgl_GLEAN_10030813	UTP-glucose 1 phosphate uridylyltransferase [Sotub11g007290.1.1]	0.000388268	0.000562765	0.000312182	0.000555969	0	0	0	0	0	0	0	0	0	0	0	0	0.000188735	0.000559299	0.000494679	0.000542936	0	0	0	0	0.00102274	0.00113082	0.00146513	0.00137183	0.00101798	0	0.00135631	0.00036089	0.000328746	0.000982715	0.000815653	0.000799447	0.000189387	0.000833097	0.000499615	0.000197278	0.000859006	0.00142445	0.0019482	0.000933913	0.0011339	0.00165418	0.00116437	0.00168547
Pgl_GLEAN_10025719	heat shock protein [Sotub11g023820.1.1]	0.00187613	0.0021366	0.00193947	0.00230269	0.00590288	0.00351973	0.00541547	0.00389369	0.004728	0.00236016	0.00281485	0.00260403	0.00346074	0.00483499	0.00378981	0.00433714	0.00117254	0.00115824	0.00102442	0.000999427	0.000652019	0.000728228	0.000550944	0.000938379	0.00121027	0.00136604	0.00151706	0.00105218	0.00152252	0.00101474	0.00168525	0.00137016	0.00226931	0.0028265	0.00225216	0.00209704	0.00183025	0.00230032	0.00160944	0.00190651	0.00207538	0.00286048	0.0026	0.00268614	0.00243514	0.00205537	0.00241128	0.00259543
Pgl_GLEAN_10026038	Flowering locus T-like 2 [Sotub03g010860.1.1]	0	0	0	0	0	0	0	0	0	0	0	0	0.00209126	0	0.00229012	0	0.00094473	0.000466603	0.000825385	0.000452953	0.00118201	0.0015842	0.00249694	0.00226819	0	0.000353776	0.000366693	0	0	0	0.000339455	0.000451616	0	0	0	0	0.000473996	0	0	0	0.000716638	0	0.000325062	0.0011687	0.000315324	0.00138003	0.000323799	0.000324491
Pgl_GLEAN_10018107	Cytochrome P450 fatty acid hydroperoxide lyase [Sotub07g019290.1.1]	0	0	0	0	0	0	0	0	0	0	0	0	0	0	0	0	0.00150689	0.00181929	0.00160909	0.00256882	0.00104743	0.00243329	0.00123908	0.00261291	0.00194422	0.00163017	0.00168969	0.0018931	0.00135462	0.000869398	0.00120322	0.000960467	0	0	0	0	0	0	0	0	0.000127008	0	0	0.000138084	0	0	0	0
Pgl_GLEAN_10028353	Adenylate kinase [Sotub11g015570.1.1]	0	0	0	0	0	0	0	0	0	0	0	0	0	0	0	0	0.00526402	0.00422484	0.00316184	0.00315481	0.00329308	0.00257458	0.00243476	0.00236968	0.00305628	0.00221764	0.00459722	0.00318848	0.00236604	0.00256253	0.0023643	0.00283095	0	0	0	0.000278718	0	0	0	0	0.000249569	0	0	0.000271331	0	0	0	0
Pgl_GLEAN_10029931	Phosphoenolpyruvate carboxykinase [Sotub04g028720.1.1]	0	0	0	0	0	0	0	0	0	0	0	0	0	0	0	0	0.00206858	0.00229877	0.00180727	0.00235549	0.000161759	0.00115626	0.00095678	0.000776004	0.00210178	0.00125877	0.00260946	0.00219269	0.00127844	0.00134265	0.00288018	0.00135968	0	0	0	0	0	0	0	0	0.000588432	8.87065e-05	8.89696e-05	0.000746369	8.63042e-05	0.000151085	8.86238e-05	8.88133e-05
Pgl_GLEAN_10021592	Mitochondrial import inner membrane translocase subunit tim9 [Sotub10g028240.1.1]	0	0	0	0	0	0	0	0	0	0	0	0	0	0	0	0	0	0	0	0	0	0	0	0	0	0	0	0	0	0.0021735	0.000601609	0	0	0	0	0	0	0	0	0	0	0	0	0	0	0	0	0
Pgl_GLEAN_10034574	Unknown protein	0	0	0	0	0	0	0	0	0	0	0	0	0	0	0	0	0	0	0	0	0	0	0	0	0	0	0	0	0	0	0	0	0.00234022	0.00186549	0.00185803	0.00182111	0.00323563	0.00237221	0.00252912	0.00337044	0.00271776	0.00159785	0.00234224	0.00221606	0.00179374	0.00177941	0.00171915	0.00172283
Pgl_GLEAN_10009527	Flavoprotein wrbA [Sotub10g006880.1.1]	0.00241589	0.00933772	0.00647489	0.00922497	0.00591199	0.00132193	0	0.0038997	0.00710295	0.00283656	0.00507455	0.00652012	0.00173304	0.00484245	0.00379566	0.00217191	0	0	0.000342	0	0	0	0	0	0	0	0	0	0.000351893	0	0.000562616	0.000374256	0	0	0	0	0	0	0	0	0	0	0	0	0	0.000228726	0.000268333	0
Pgl_GLEAN_10033258	2-isopropylmalate synthase 1 [Sotub06g017560.1.1]	0	0	0	0	0	0	0	0	0	0	0	0	0	0	0	0	0	0	0	0.000331609	0	0.000386601	0.000182803	0.000207569	0.000133856	0.000129501	0.000268458	0	0	0	0	0	0.000451773	0.00120043	0.000896718	0.000732418	0.000867539	0.00106855	0.000457725	0.000361474	0.00104931	0.00213549	0.00154687	0.000855609	0.0013851	0.00141446	0.00106675	0.00142537
Pgl_GLEAN_10028496	heat shock protein [Sotub11g023860.1.1]	0.00181192	0.00196968	0.00169966	0.00194589	0.00665099	0.00347008	0.00457636	0.00438716	0.00443934	0.00159557	0.00253727	0.00244504	0.00324945	0.00544776	0.00355843	0.00407234	0.00102756	0.00101502	0.00089775	0.000844568	0.000734653	0.00082052	0.000620768	0.00105731	0.000795464	0.00109941	0.00113955	0.000829873	0.00118764	0.00114335	0.00147687	0.00112277	0.0028126	0.00318473	0.00241071	0.00236281	0.00206221	0.00220308	0.00155436	0.0019947	0.0021157	0.00312229	0.00262646	0.00242126	0.00303773	0.00214431	0.00261625	0.00262184
Pgl_GLEAN_10015679	S18 ribosomal protein [Sotub11g005780.1.1]	0.00114437	0	0.000920116	0.000819323	0	0.00187854	0	0	0.00336456	0	0	0	0	0	0	0	0.00111254	0.000549486	0.000972	0.00213364	0.000695987	0	0.000588096	0.00200332	0.00258376	0.00333294	0.00259098	0.00224627	0.00100012	0.00144423	0.00279827	0.00106367	0.00629808	0.00531011	0.00480806	0.00471253	0.00334916	0.00343762	0.00343595	0.00174435	0.00210984	0.00458006	0.00382804	0.00321135	0.00408469	0.00390039	0.00381315	0.00305705
Pgl_GLEAN_10023966	Alpha-glucosidase 1 [Sotub02g015880.1.1]	0.000191991	0.000139138	0.000154368	0.000137458	0	0.000315163	0.000969824	0	0	0.000338133	0	0.000310893	0	0	0.000452463	0	0.000653282	0.000553125	0.000652291	0.000715925	0.000467064	0.000625986	0.000887986	0.000560162	0.000361233	0.000279584	0.000217344	0.000301486	0.000587266	0.000242299	0.000335334	0.000446133	0.00438908	0.00275363	0.00153263	0.00442749	0.00187297	0.00230693	0.00156465	0.00185345	0.00120349	0.00249729	0.00186247	0.00161631	0.00155748	0.00234482	0.00198318	0.00173098
Pgl_GLEAN_10026105	30S ribosomal protein S11 [Sotub02g016950.1.1]	0.00231925	0.00336158	0.00279715	0.00249074	0.00851327	0.00190359	0.00585774	0.00561556	0.00340942	0	0.00243578	0.00187779	0.00748672	0.00697313	0.00819863	0.00625511	0.00112738	0.00167044	0.00147744	0.00108105	0.0042316	0.00126032	0.00238375	0.0027067	0.00305458	0.00211086	0.00175035	0.00227622	0.00253363	0.00292697	0.0024305	0.00107786	0.000981854	0.00293504	0.00243608	0.00286522	0.00169691	0.000995273	0.000994788	0.00176761	0.00256557	0.00270732	0.00193954	0.00325417	0.00225772	0.00164683	0.0034776	0.00271058
Pgl_GLEAN_10010468	Fructose-bisphosphate aldolase [Sotub10g025590.1.1]	0.000971754	0.00105636	0.00156266	0.00139148	0	0.00239278	0	0	0	0.000855722	0.00204116	0.00236036	0.00104563	0	0	0	0.000708548	0.000699904	0.000619039	0.000679429	0.000295503	0.000264033	0.000499389	0.000567047	0.000731345	0.000530663	0.000733386	0.00076298	0.000849262	0	0.000509183	0.000225808	0.000822783	0.000614883	0.000816564	0.00040017	0.000236998	0.000417014	0.000625216	0.000493745	0.000716638	0.00194461	0.00146278	0.000584348	0.00173428	0.00151803	0.00145709	0.00162246
Pgl_GLEAN_10016757	30S ribosomal protein S11 [Sotub10g025830.1.1]	0.00230389	0.00083483	0.00092621	0.000824749	0.00845689	0.00189098	0.00581894	0.00557837	0.00338684	0	0.00241965	0.00186536	0.00247905	0.00346348	0.00271478	0.00310684	0.000559956	0.00110625	0.000978437	0.000536944	0.00140119	0.000625986	0.00118398	0.000672195	0.00173392	0.00125813	0.000869378	0.00135669	0.00100674	0.0014538	0.000804802	0.00107072	0.000975352	0.0014578	0.00145197	0.00142312	0.00056189	0.000494341	0.0004941	0.0005853	0.00169905	0.0023052	0.00115602	0.00138541	0.00186897	0.00163592	0.00230304	0.00153865
Pgl_GLEAN_10008575	Photosystem I reaction center subunit II [Sotub06g018020.1.1]	0	0	0	0	0	0	0	0	0	0	0	0	0	0	0	0	0.00463306	0.00457654	0.00303584	0.00499799	0	0	0	0	0.00537989	0.00477112	0.00449576	0.00654804	0.00520609	0	0.00332945	0.00664432	0	0	0	0	0	0	0	0	0	0	0	0	0	0	0	0
Pgl_GLEAN_10009232	Calcium binding protein Caleosin [Sotub12g029440.1.1]	0	0	0	0	0	0	0	0	0	0	0	0	0	0	0	0	0	0	0	0	0	0	0	0	0	0	0	0	0	0	0.000184129	0	0.000223149	0	0	0	0	0	0.00316524	0	0.0171038	0.00668041	0.0141057	0.00612798	0.0114596	0.00613819	0.0201982	0.00792054
Pgl_GLEAN_10031921	cDNA clone 002-130-C06 full insert sequence [Sotub03g010540.1.1]	0	0	0	0	0	0	0	0	0	0	0	0	0	0	0	0	0.00141394	0.00391073	0.00296476	0.00244049	0.00459957	0.00410974	0.00298965	0.00237629	0.00109457	0.000847168	0.00131715	0.00114192	0.00127105	0.00367095	0.00304829	0.00135183	0	0	0.000244423	0	0.000567527	0.000249651	0.000249529	0.000295586	0	0	0.000194602	0.000233218	0	0	0	0
Pgl_GLEAN_10033247	Calpain-2 catalytic subunit [Sotub10g021600.1.1]	0	0.000823917	0.000914102	0.000813968	0	0	0	0	0	0.00200228	0	0.00184097	0	0	0.00267929	0	0.000552636	0	0.000965647	0	0	0	0.0011685	0	0	0.000413894	0.000429007	0.000446318	0	0	0.000397141	0	0.000962602	0.000479582	0.000477663	0.000468173	0.00110909	0.000487879	0.000975283	0.0011553	0.00041921	0.00113753	0.0011409	0.000455766	0.00147563	0.00161454	0.000757646	0.0011389
Pgl_GLEAN_10017890	Alcohol dehydrogenase (Fragment) [Sotub04g026480.1.1]	0	0	0	0	0	0	0	0	0	0	0.00134326	0	0	0	0	0	0	0	0	0.000298083	0.000388934	0	0	0	0.000962579	0.000931262	0.000723949	0.00100422	0.00111778	0	0.000893566	0.00148602	0	0	0	0	0	0	0	0	0.000235806	0	0	0.000256368	0	0	0.000213088	0
Pgl_GLEAN_10028479	Histone H2A [Sotub09g009580.1.1]	0	0	0	0	0	0	0	0	0	0	0	0	0	0	0	0.00295053	0.00212713	0.00262648	0.000929207	0.000509928	0.000665346	0.00118898	0.00168662	0.00127675	0.000823338	0.000796551	0.000825636	0.0017179	0.00191218	0.0027613	0.00267508	0.00152527	0.000463139	0.000922969	0.000919277	0.000901012	0	0.000938937	0.00140772	0	0.000806782	0.00182434	0.000731901	0.000877134	0.00141995	0.00155361	0.00109358	0.00109592
Pgl_GLEAN_10016213	Peptidyl-prolyl cis-trans isomerase [Sotub06g032750.1.1]	0.00263551	0.00381998	0.00282541	0.00314488	0	0.00144211	0	0	0	0.00154721	0	0.00284514	0	0	0	0	0.00256222	0.00168731	0.00298473	0.00163795	0.00106859	0.000477394	0.000902935	0.000512633	0.000991748	0.000959482	0.000331505	0.000689764	0.000767767	0.0011087	0.000920644	0	0.0026034	0.00370586	0.00332193	0.00325593	0.00299958	0.00113099	0.00226088	0.00267819	0.00226755	0.00293	0.00352643	0.00246528	0.00199546	0.00174664	0.00263454	0.00264018
Pgl_GLEAN_10021630	Unknown protein	0.00414152	0.00240113	0.00199797	0.00296517	0.00608091	0.0013597	0.0041841	0	0.00730589	0.00291761	0.00521953	0.00402384	0.00356511	0	0.00585616	0.00446794	0.00120791	0.00238634	0.00175886	0.00115826	0.00251881	0.00135034	0.00127701	0.00193336	0.00187015	0.00150776	0.000937686	0.0013007	0.00217168	0.00313604	0.00115738	0.0015398	0.000701324	0.00209646	0.00278409	0.00204659	0.000808051	0.000355455	0.00177641	0.000841718	0.0012217	0.00110503	0.00110831	0.00199235	0.00161266	0.00141157	0.000827999	0.00138295
Pgl_GLEAN_10029326	60S ribosomal protein L4/L1 [Sotub10g028760.1.1]	0.000430554	0.000312028	0.000346182	0.00030826	0	0	0.0021749	0	0	0.000758288	0.000904375	0	0.000926575	0	0	0	0.00104645	0.00103369	0.00109711	0.00120414	0.000261857	0.00023397	0.000442528	0.000753723	0.000486055	0.000626988	0.000324941	0.000507079	0.000752564	0	0.00120322	0.000600292	0.00127592	0.00108974	0.000904486	0.00106382	0.000210013	0.00092383	0.00092338	0.000218763	0.000793801	0.00129239	0.0011522	0.00103563	0.00111768	0.000856026	0.00114772	0.0010064
Pgl_GLEAN_10026184	30S ribosomal protein S1 [Sotub01g012840.1.1]	0	0	0	0	0	0	0	0	0	0	0	0	0	0	0	0	0.000974678	0.00168488	0.00085155	0.00116828	0.00121948	0.00163442	0.00051522	0.00117004	0.00207495	0.00182495	0.00264822	0.00118075	0.00175237	0.00126526	0.00140087	0.00116483	0	0	0	0	0	0	0	0	0	0	0	0	0	0	0	0
Pgl_GLEAN_10019799	Histone H2A [Sotub09g009580.1.1]	0	0	0	0	0	0	0	0	0	0	0	0	0	0	0	0	0.00216803	0.00267698	0.000947077	0.000519734	0.000678141	0.00121185	0.00114603	0.0013013	0.00125876	0.0012178	0.000841513	0.00131321	0.00146171	0.0028144	0.00311603	0.0015546	0.000472045	0.00141108	0.000936955	0.00091834	0	0.000956994	0.00143479	0	0.000822297	0.00185943	0.000745976	0.001341	0.00108544	0.00158349	0.00185769	0.000744666
Pgl_GLEAN_10019800	Histone H2A [Sotub09g009580.1.1]	0	0	0	0	0	0	0	0	0	0	0	0	0	0	0	0	0.00162603	0.00214159	0.000947077	0.000519734	0	0.00121185	0.00114603	0.0013013	0.00125876	0.0012178	0.000841513	0.00131321	0.000974474	0.0028144	0.00155801	0.0010364	0	0.00141108	0.000468477	0.00045917	0	0.000478497	0.000478264	0	0.000822297	0.00148754	0.000745976	0.001341	0.00108544	0.00126679	0.00111461	0.000372333
Pgl_GLEAN_10006633	Peroxidase 17 [Sotub11g009570.1.1]	0.00822708	0.00511051	0.0061424	0.00462807	0.0215708	0.00964655	0.0148422	0.0199201	0.0120942	0.00724473	0.0074061	0.00856426	0.00885255	0.010601	0.0110792	0.00792455	0.00314219	0.00253952	0.00274524	0.00273914	0.00714798	0.00447073	0.00483192	0.00480074	0.00309586	0.00256726	0.00288275	0.00276838	0.00333823	0.00964122	0.00246335	0.00409659	0.00174146	0.00148735	0.0019752	0.00145197	0.00372631	0.00302617	0.00176441	0.00358299	0.00195018	0.00195994	0.00196575	0.00212023	0.00190686	0.00233672	0.00254554	0.00255098
Pgl_GLEAN_10019804	Histone H2A [Sotub09g009580.1.1]	0	0	0	0	0	0	0	0	0	0	0	0	0	0	0	0	0.00161567	0.00265993	0.000941044	0.000516424	0.000673822	0.00120413	0.000569367	0.00129301	0.000833826	0.00121005	0.000418077	0.00130484	0.0014524	0.00279647	0.00270916	0.0010298	0.000469039	0.000934727	0.000930987	0.00091249	0	0.000950898	0.00142565	0	0	0.00147807	0.000741225	0.000444154	0.00107853	0.00125872	0.000738343	0.000739923
Pgl_GLEAN_10013359	Mitochondrial processing peptidase beta subunit [Sotub02g034180.1.1]	0.00155655	0.00112805	0.00125152	0.00111443	0	0.00127757	0	0	0.0045764	0.00205603	0.00245213	0.00126026	0.00167488	0.00116999	0.00183415	0.00314855	0.00113494	0.00130795	0.00115683	0.00126969	0.00142	0.00126878	0.000999895	0.00136243	0.00146433	0.00170002	0.00190894	0.0018332	0.00153038	0.00196441	0.00135934	0.00162764	0.00115318	0.00114907	0.00147146	0.00144222	0.00151848	0.00133594	0.00133529	0.00158175	0.00143488	0.001817	0.00156204	0.001404	0.00164152	0.00143683	0.00103731	0.0015593
Pgl_GLEAN_10026169	Calmodulin-2 [Sotub10g026970.1.1]	0	0	0	0	0	0	0	0	0	0	0	0	0	0	0	0	0	0	0	0	0	0	0	0.000681217	0.000439298	0	0	0	0	0.00883985	0	0	0	0	0	0	0.000569432	0	0	0	0	0	0	0	0	0	0	0
Pgl_GLEAN_10023452	Universal stress protein family protein [Sotub01g011980.1.1]	0	0	0	0	0	0	0	0	0	0	0	0	0	0	0	0	0	0	0	0	0	0	0	0	0	0	0	0	0	0	0	0	0.000391697	0.000390298	0.000388737	0	0.000451305	0	0.000396857	0	0.000682331	0.000308586	0.000309501	0.000741832	0.000600457	0.000525584	0.000616595	0.000926871
Pgl_GLEAN_10018722	ATP-dependent zinc metalloprotease FtsH 4 [Sotub07g022420.1.1]	0	0.000186478	0	0	0	0	0	0	0	0	0	0	0	0	0	0	0.00212634	0.00197685	0.00196701	0.00131932	0.000938965	0.00209742	0.000925642	0.00225225	0.00154924	0.00140516	0.00155356	0.0019193	0.0037105	0.000649477	0.00170782	0.0015546	0	0	0	0	0	0	0	0	0.000189761	0	8.60742e-05	0.000103154	8.34955e-05	7.30842e-05	8.57396e-05	0
Pgl_GLEAN_10007645	NADH flavin oxidoreductase/NADH oxidase [Sotub11g017760.1.1]	0	0	0	0	0	0	0	0	0	0	0	0	0	0	0	0	0.00240721	0.00267508	0.00236601	0.00201975	0.00188239	0.0020183	0.0019087	0.00180607	0.00116469	0.00157751	0.00140152	0.000972052	0.00162297	0.00156244	0.00129742	0.00172611	0	0	0	0	0	0	0	0	0	0	0	0	0	0	0	0
Pgl_GLEAN_10009469	5'-AMP-activated protein kinase subunit gamma-3 [Sotub06g023690.1.1]	0	0	0	0	0	0	0	0	0	0	0	0	0	0	0	0	0	0	0	0	0	0	0	0	0	0	0	0	0	0	0	0	0.00126964	0.00168681	0.00189006	0.00164668	0.00243808	0.00193049	0.00150076	0.00203173	0.00165877	0.00133366	0.00167202	0.0020038	0.00178412	0.000993777	0.00133241	0.00200289
Pgl_GLEAN_10037644	Glutathione S-transferase [Sotub12g027670.1.1]	0.00278756	0.00323229	0.00268957	0.00199579	0	0.00183037	0.00281622	0.00269979	0.00327829	0.00392755	0.0046842	0.00451393	0.00239959	0.0050287	0.00262777	0.00300727	0.000813013	0.000803095	0.000473538	0.000779601	0.000339071	0.000908884	0.000859525	0.000975975	0.00146855	0.0012178	0.00147265	0.00175094	0.00341066	0.0028144	0.00214227	0.0031092	0.000236023	0.000470359	0	0.000229585	0	0	0	0.00028327	0.000205574	0	0	0.000223501	0	0	0	0
Pgl_GLEAN_10023839	Ribosomal protein L12 [Sotub11g026560.1.1]	0.00104785	0.000759393	0.000842516	0.00150045	0	0.00172011	0	0	0	0.00184547	0.00220101	0.0033936	0	0.00315051	0.00246947	0.00282611	0.000509358	0.00100629	0.000445012	0.000488425	0	0	0.000538498	0	0.000788619	0.000762962	0.00079082	0.000822731	0.000457885	0.00132243	0.000732079	0.000973967	0.000443609	0.000884049	0.000440256	0.000863018	0.000511116	0.000449672	0.000898905	0	0.000772761	0.00104845	0.00140208	0.000840147	0.00136007	0.00178572	0.00139663	0.00139961
Pgl_GLEAN_10005402	Phosphoglucomutase [Sotub07g017160.1.1]	0.000292835	0.000848884	0.000706352	0.000838634	0	0.000480703	0.00147923	0.00283614	0.000860964	0.00103148	0.000615097	0.00142257	0.000630196	0.000880446	0	0.000789787	0.000427037	0.000703047	0.000870545	0.00122846	0.000178098	0.000318262	0.000150489	0.000512633	0.000661165	0.000746264	0.000884014	0.000459843	0.000511845	0.000369567	0.000716057	0.000680465	0.000495886	0.000864701	0.000738207	0.00048236	0.000142837	0.00113099	0.000879232	0.000446365	0.00107978	0.001465	0.00107752	0.00129134	0.00133031	0.000914906	0.000975757	0.000977844
Pgl_GLEAN_10027569	Chlorophyll a-b binding protein 3C, chloroplastic [Sotub03g005990.1.1]	0	0	0	0	0	0	0	0	0	0	0	0	0	0	0	0	0.000319069	0.000945531	0.000557524	0.000611913	0.000399208	0.000356694	0.000674646	0	0.000988005	0.000477931	0.00173383	0.00103074	0.000573653	0.000828389	0.000458585	0.000610108	0	0	0.000275783	0	0	0	0	0	0	0.000218921	0	0.000526281	0	0.000186434	0.000437434	0
Pgl_GLEAN_10014514	Polyphenol oxidase [Sotub02g021500.1.1]	0	0	0	0	0	0	0	0	0	0	0	0	0	0	0	0	0	0	0	0	0	0	0.000313651	0	0	0	0.000230309	0	0	0.000770256	0.000213202	0	0.000516765	0.00102984	0.000769289	0.000251335	0.000595406	0.000523828	0.000785359	0.000620213	0.0013503	0.00183202	0.0016333	0.00171272	0.00138632	0.00190686	0.00183031	0.00163043
Pgl_GLEAN_10028471	Photosystem II oxygen evolving complex protein PsbP [Sotub10g017740.1.1]	0	0	0	0	0	0	0	0	0	0	0	0	0	0	0	0	0.000364454	0.000360008	0.000636828	0	0	0	0	0	0.00056427	0.000545912	0.000565845	0.0014717	0.000327625	0	0.000261907	0.00104534	0	0	0	0	0	0	0	0	0	0	0	0	0	0	0	0
Pgl_GLEAN_10037552	Short-chain dehydrogenase/reductase SDR [Sotub06g028300.1.1]	0	0	0	0	0	0	0	0	0	0	0	0	0	0	0	0	0	0	0	0	0	0	0	0	0	0	0	0	0	0	0	0	0.00120064	0.000797566	0.000794375	0.000778592	0.00138335	0.000608523	0.00121645	0.00120082	0.0019172	0.00173412	0.00173926	0.00208439	0.00199391	0.00174528	0.002205	0.00205188
Pgl_GLEAN_10031750	Vicilin (Fragment) [Sotub09g020260.1.1]	0	0	0	0	0	0	0	0	0	0	0	0	0.00079646	0	0	0.000998156	0	0	0.000471523	0.000172507	0.000225085	0.000201115	0.000380386	0.000431921	0	0.000404207	0.000139655	0.000145291	0.000323442	0.00046707	0.000387846	0	0.00391697	0.00359074	0.00310989	0.00365773	0.00397148	0.00381169	0.0033336	0.00507717	0.00559512	0.0161699	0.00482821	0.00474772	0.00432329	0.00367909	0.00542604	0.00383107
Pgl_GLEAN_10025528	Redoxin domain protein [Sotub09g011280.1.1]	0	0	0	0	0	0	0	0	0	0	0	0	0	0	0	0	0.000414477	0	0	0	0	0	0	0	0.00032086	0.000620841	0.000321755	0.000334739	0.000745186	0	0.000595711	0.000792542	0.000721951	0.000719373	0	0.00070226	0	0	0	0	0.000314408	0.000284383	0.000285226	0.00102547	0.000553362	0.000484362	0.000852352	0.00056945
Pgl_GLEAN_10003241	CBS domain containing membrane protein, putative, expressed [LOC_Os04g05010]	0	0	0	0	0	0	0	0	0	0	0	0	0	0	0	0	0.000531782	0	0.000929207	0.00203971	0.00332673	0.00059449	0.00112441	0.000638373	0.00164668	0.00119483	0.00123845	0.000858952	0	0.00138065	0.000382154	0.000508423	0	0	0	0	0	0	0	0	0	0	0	0	0	0	0	0
Pgl_GLEAN_10017098	class IV heat shock protein [Sotub11g015500.1.1]	0	0	0	0	0	0	0	0	0	0	0	0	0	0	0	0	0	0	0	0	0	0	0	0	0	0	0	0	0	0	0	0	0.00311151	0.00103347	0.00240177	0.00269035	0.00199167	0.00210269	0.00140111	0.00165972	0.000602245	0.00136183	0.00245857	0.000654762	0.000529981	0.000463896	0.000816337	0.000818083
Pgl_GLEAN_10021896	ATP dependent RNA helicase [Sotub12g032870.1.1]	0.000401718	0.00116452	0.00129199	0.00143807	0	0.000659441	0	0	0	0.000707502	0	0	0	0	0	0	0.000976367	0.000385783	0.00153545	0.00131074	0.000488638	0.0010915	0.000825779	0.000234414	0.000453501	0.000584996	0.000606356	0.000473118	0.00017554	0	0.000420987	0.000373392	0.00136054	0.00101676	0.00101269	0.000661714	0.000587843	0.00120674	0.00137846	0.000816447	0.00103689	0.00107185	0.000806274	0.000644177	0.000912473	0.000912793	0.00107085	0.000536572
Pgl_GLEAN_10015796	Chlorophyll a-b binding protein 13, chloroplastic [Sotub12g006240.1.1]	0	0	0	0	0	0	0	0	0	0	0	0	0	0	0	0	0.000946493	0.000311649	0	0.000907595	0	0	0	0	0.000488473	0.000472581	0.000489836	0	0.000567231	0	0.000226726	0	0	0	0	0	0	0	0	0	0	0	0	0	0	0	0	0
Pgl_GLEAN_10009947	Unknown protein	0	0	0.000251996	0	0	0	0	0	0	0	0	0	0	0	0	0	0.000304697	0.00030098	0	0.000146087	0	0.000170313	0.000161064	0	0.00141525	0.000456402	0.000591334	0.00184559	0.000136953	0	0	0.000145656	0.00106146	0.00132209	0.000658401	0.00103251	0.000458623	0.00134496	0.00107545	0.000796219	0.00115566	0.00010453	0.000629039	0.00125644	0.000203398	0.000623125	0.000313297	0.000313967
Pgl_GLEAN_10038128	NADPH dehydrogenase 3 [Sotub07g008620.1.1]	0.00131113	0.00253385	0.0014056	0.00187744	0	0.000717432	0	0	0	0.00076972	0.000918009	0.000707711	0	0	0	0.00117873	0.000424891	0.000209854	0.000742432	0.000203715	0	0.000237497	0	0.000255029	0.000164461	0.00047733	0.000494759	0.000514724	0.000190977	0	0	0.000203114	0.000555068	0.000553086	0.000918122	0.00089988	0.000426358	0.000937758	0.000749841	0.000444122	0.000805768	0.00072882	0.000584785	0.000700826	0.000709083	0.000620665	0.00072814	0.00102158
Pgl_GLEAN_10007320	Prohibitin [Sotub11g014300.1.1]	0.000612479	0.000443871	0.000492457	0.000438511	0	0.00100541	0	0	0	0.00107869	0.0012865	0.000991793	0	0	0	0	0	0.000294091	0.000520225	0.000285488	0	0	0.000629511	0	0	0.000222978	0.00023112	0	0	0	0.000427905	0	0.000777877	0.0015502	0.001544	0.00075666	0.000597502	0.00105135	0.000788125	0.000622397	0	0.000612825	0.000204881	0	0.000993714	0.00104377	0.000816337	0.0010226
Pgl_GLEAN_10030346	Elongation factor Tu [Sotub06g007360.1.1]	0.000429491	0.000622515	0.000345328	0.000614998	0	0.00141006	0	0	0.00252549	0.000756416	0	0.000695479	0.000924287	0	0.00101218	0	0	0	0	0	0	0	0	0	0.000808091	0.0007818	0.000486208	0.000505827	0.000375353	0.000542032	0.000300062	0.000199603	0.00036365	0	0	0.000176865	0	0	0	0.000218223	0.000475105	0.0012892	0.000862017	0.000860891	0.00139365	0.00158584	0.000858666	0.00100392
Pgl_GLEAN_10037377	DUF1264 domain protein [Sotub02g018230.1.1]	0	0	0	0	0	0	0	0	0	0	0	0	0	0	0	0	0	0	0	0	0	0	0	0	0	0	0	0	0	0	0	0	0.00148018	0.0014749	0.00183624	0.000359952	0.00298451	0.00187552	0.00224952	0.00133237	0.00193384	0.000583056	0.00292393	0.00245289	0.00226906	0.00124133	0.00145628	0.00116752
Pgl_GLEAN_10027609	30S ribosomal protein S19 [Sotub06g016990.1.1]	0	0	0	0	0	0	0	0	0	0	0	0	0	0	0	0	0.00221055	0.00218358	0.00193129	0.0021197	0.00345719	0.00247121	0.0011685	0	0.00213906	0.00165558	0.00128702	0.00178527	0.00198716	0	0.000794281	0.00264181	0.00288781	0.00143875	0.00191065	0.000936346	0.00277272	0.00195152	0.00243821	0.00519884	0.00209605	0.00303342	0.00190151	0.00182306	0.00184454	0.00258326	0.00265176	0.00151853
Pgl_GLEAN_10004666	Unknown protein	0	0.000969687	0	0	0	0	0	0	0	0	0	0	0	0	0	0	0.00520328	0.000642476	0.00511421	0.00686049	0.00081377	0.00145421	0.00275048	0.00156156	0.00100701	0.00925531	0.0100982	0.00210113	0.00116937	0.00168864	0.000467404	0.00186552	0.0419176	0.0214484	0.02586	0.0264482	0.0150111	0.0195227	0.0252523	0.0373917	0.000493378	0.0124953	0.00581861	0.00268201	0.00824936	0.0471247	0.00133754	0.00714879
Pgl_GLEAN_10023687	Superoxide dismutase [Sotub11g024220.1.1]	0	0	0	0	0	0	0	0	0	0	0	0	0	0	0	0	0.000801454	0	0	0.000384258	0	0	0	0.000481049	0.00124086	0.000600245	0.000933242	0.00129453	0.0010807	0	0.000575948	0.00191562	0.001047	0	0	0.000678962	0	0	0	0	0.000607954	0.000274948	0.000551527	0.000660968	0	0.000702439	0.000274692	0.000825838
Pgl_GLEAN_10017683	Fructose-1,6-bisphosphatase class 1 [Sotub12g024820.1.1]	0	0	0	0	0	0	0	0	0	0	0	0	0	0	0	0	0.00148774	0.00171453	0.00108317	0.000713301	0.00062047	0.000554393	0.000524285	0.000297658	0.00134366	0.00148565	0.00173238	0.00120152	0.0017832	0	0.00249465	0.000948261	0	0	0.000214318	0	0.000248813	0	0	0.00025918	0.000188091	0	0	0	0	0	0	0
Pgl_GLEAN_10033835	Glutathione S-transferase [Sotub12g006370.1.1]	0.00384832	0.00223114	0.00247536	0.0022042	0.0113008	0.00252688	0.00388788	0.00745429	0.00226289	0.00135552	0.00161667	0.00124632	0.00165635	0.00231409	0.00362771	0.00415162	0.00037413	0.000739132	0.000326867	0.000717509	0.000936195	0.000836495	0.000791067	0.000898242	0.000289625	0.000280203	0.000290434	0.000302153	0.00100897	0.00194268	0.000806582	0.000715392	0.00325837	0.00259738	0.00226362	0.00221864	0.00262795	0.00231203	0.00264103	0.00351957	0.00198661	0.00256699	0.00205969	0.00277694	0.00274722	0.00240466	0.00205168	0.00257009
Pgl_GLEAN_10019406	Flavoprotein wrbA [Sotub10g006880.1.1]	0.00599807	0.00372589	0.00275582	0.00429438	0.00629059	0.00421977	0.00432838	0.00414943	0.0125964	0.00603642	0.00539952	0.00693766	0.0092201	0.0128814	0.0060581	0.00924401	0.00166608	0.00164575	0.00145561	0.0011982	0	0	0.00132104	0	0.0016122	0.00155975	0.00097002	0.00168194	0.00224657	0.0108139	0.0026939	0.00199112	0.000362754	0.000361458	0.000360012	0.00035286	0	0.000367712	0.000367533	0.000435371	0.000631913	0.000571567	0.000573262	0.00103052	0.000556088	0.000730122	0.00114207	0.000572255
Pgl_GLEAN_10013085	Chlorophyll a-b binding protein 4, chloroplastic [Sotub07g017980.1.1]	0	0	0	0	0	0	0	0	0	0	0	0	0	0	0	0	0.000647918	0.00160004	0.000849103	0.000931937	0.000405326	0.000362161	0.000684985	0	0.00175551	0.00121314	0.00176041	0.00209308	0.00232978	0.00336434	0.00116403	0.00185837	0	0	0.00028001	0	0	0	0	0	0	0.000222276	0	0.000534346	0	0.000189291	0.000444138	0
Pgl_GLEAN_10018665	Phosphoglycerate kinase [Sotub07g027110.1.1]	0.00216348	0.0015679	0.00139162	0.00154897	0.00317659	0.00142059	0.00218572	0.00209536	0.00508868	0.00152412	0.0036355	0.00210201	0.00186237	0.00520383	0.00203946	0.002334	0.00168265	0.0012466	0.00128633	0.00121013	0.0013158	0.00141081	0.000889459	0.00126245	0.00130259	0.00110269	0.00195934	0.0010192	0.000756308	0.00273039	0.00136035	0.00100546	0.00109909	0.00109517	0.000908986	0.00106911	0.000844232	0.000557056	0.00037119	0.000879407	0.0019146	0.00144314	0.00086845	0.00121424	0.00168486	0.00110608	0.000865074	0.00144487
Pgl_GLEAN_10029049	30S ribosomal protein S8 [Sotub03g014200.1.1]	0	0.00110578	0.00122682	0.00109243	0	0.00250472	0	0	0	0	0	0	0	0	0	0	0	0	0	0	0	0	0	0	0.00172251	0.00166647	0.00115154	0.00119801	0.00133349	0	0.00159901	0.000709116	0.00193787	0.00193095	0.00128215	0.00188501	0	0.000654785	0	0	0.00168787	0.00203558	0.00102081	0.000611686	0.000990228	0.00130013	0.00152526	0.00101902
Pgl_GLEAN_10006356	Thylakoid lumenal 19 kDa protein, chloroplastic [Sotub01g026460.1.1]	0	0	0	0	0	0	0	0	0	0	0	0	0	0	0	0	0.000545506	0.0010777	0.00190637	0.000523087	0.000682517	0.000609832	0.000576714	0.000654848	0.000844585	0.000817107	0.000846942	0.000881118	0.00049038	0	0.000392016	0.000521544	0	0	0	0	0	0	0	0	0	0	0	0	0	0	0	0
Pgl_GLEAN_10002242	Ribulose-1 5-bisphosphate carboxylase/oxygenase activase 1 [Sotub10g024020.1.1]	0	0	0	0	0	0	0	0	0	0	0	0	0	0	0	0	0.00156219	0.00250759	0.00119424	0.00149799	0.00122159	0.0010915	0.00144511	0.0016409	0.00226751	0.00204749	0.00242542	0.00189247	0.0026331	0.0055768	0.0023856	0.00242705	0	0	0	0	0.000195948	0	0	0.000204112	0.000444382	0	0	0.000483133	0.000130353	0.000114099	0	0.000134143
Pgl_GLEAN_10034166	30S ribosomal protein S11 [Sotub10g025830.1.1]	0.00208316	0.000754846	0.00251241	0.00149146	0.00764665	0.00341961	0.00526144	0.00504392	0.00306235	0.00183442	0.00218783	0.00168664	0.00224153	0.00626329	0.00245468	0.00561837	0.000506308	0.00100026	0.000884695	0.0004855	0.00126695	0.000566012	0.00107055	0.000607793	0.00156779	0.00113759	0.00117913	0.00122671	0.000910287	0.00131451	0.00109154	0.0014522	0.00132286	0.00175751	0.0021881	0.00214463	0.00152417	0.00178792	0.00134028	0.00211689	0.0023044	0.00243173	0.0017421	0.00167023	0.00202789	0.00147919	0.00242946	0.00139123
Pgl_GLEAN_10019941	ClpB chaperone [Sotub03g028720.1.1]	0.000393094	0.000569759	0.000316063	0.00028144	0	0.000322642	0	0	0	0	0	0	0	0	0	0	9.55405e-05	9.43751e-05	8.34712e-05	9.16141e-05	0.000119537	0.000106807	0	0.000114691	0	0	0	0	0	0	0	0	0.00257945	0.00298479	0.00255995	0.00202346	0.0025885	0.0026147	0.00328786	0.00259648	0.00173937	0.00170437	0.00216965	0.00165466	0.00133932	0.00150727	0.0015718	0.00164079
Pgl_GLEAN_10007200	Glutathione S-transferase [Sotub06g007440.1.1]	0	0	0.000635717	0	0	0	0	0	0	0	0	0	0	0	0	0	0	0	0	0	0	0	0	0	0	0.000287845	0.000298355	0	0	0	0	0	0.000334723	0.000667055	0.000664386	0.000325593	0.000771321	0.000339298	0.000678265	0.000803458	0.000291542	0.0010548	0.000264482	0.000316964	0.00102624	0.000449135	0.000526909	0.00105607
Pgl_GLEAN_10000602	Vicilin-like protein (Fragment) [Sotub11g029120.1.1]	0	0	0	0	0	0	0	0	0	0	0.000694615	0	0	0	0	0	0	0	0	0.000308283	0.000603365	0.000718813	0.000679776	0.000192968	0	0	0.000124787	0	0.000144504	0	0.000231036	0.000153687	0.00447994	0.00390595	0.00361244	0.00517483	0.00322606	0.00496691	0.00411343	0.00336047	0.00280456	0.00397055	0.00409294	0.00331427	0.0035411	0.00356918	0.00374646	0.00309192
Pgl_GLEAN_10025730	Unknown protein	0	0	0	0	0	0	0	0	0	0	0	0	0	0	0	0	0.0015658	0.00206227	0.000912	0.000500485	0.000653025	0.00116696	0.000551794	0.0012531	0.000808091	0.0003909	0.000405173	0.000843045	0.000938382	0.00135508	0.00225046	0.000998016	0.000454562	0.000905877	0.000902253	0.000884327	0	0.000921549	0.00138165	0	0	0.00143245	0.000718347	0.000430445	0.00104524	0.00152484	0.000715555	0.000717086
Pgl_GLEAN_10018912	Peroxidase [Sotub05g023190.1.1]	0	0	0	0	0	0	0	0	0	0	0	0	0	0	0	0	0.00105692	0.000696016	0.0012312	0.00101348	0.000440792	0.0015754	0.0018623	0.00211461	0.000545461	0.000791573	0.000820475	0	0.000316704	0	0.00126589	0.00033683	0.00122732	0.00122293	0.00121804	0.0014923	0.00176761	0.00248818	0.00186523	0.000736503	0.000801739	0.000725176	0.000727327	0.0017433	0.000705537	0.000823415	0.000965999	0.000968065
Pgl_GLEAN_10012373	Glucan endo-1 3-beta-glucosidase [Sotub06g032020.1.1]	0.0020404	0.00110903	0.00164056	0.00146085	0	0.00251206	0	0	0	0	0	0	0.00109776	0	0.00120215	0.00137576	0.000743871	0.000489865	0.000433267	0.000951067	0.000930704	0.00138598	0.001835	0.00148829	0.000191951	0.000557119	0.000577461	0.000400508	0.0004458	0.000643763	0.000356378	0.000237065	0.00107975	0.00129107	0.00192886	0.00126036	0.00248813	0.00197012	0.00153157	0.00155508	0.00169282	0.000850646	0.00187697	0.00122696	0.0014897	0.00130394	0.00152973	0.00170334
Pgl_GLEAN_10002833	Glutamine synthetase [Sotub04g011590.1.1]	0.000488606	0.000354099	0	0.000699647	0	0.000802073	0	0	0	0	0	0	0	0.00146906	0.00115149	0.00131779	0.00118755	0.000938449	0.000415011	0.000455497	0.000297163	0.00079655	0.000251097	0.000855349	0.00147091	0.00106729	0.000737506	0.00134272	0.00128105	0.000616638	0.00153613	0.00068123	0.000206851	0.000206113	0.000615864	0.000201209	0.00023833	0	0.000419152	0	0.000360332	0.000325922	0.000653777	0.000391754	0.000475643	0.000693889	0.000651235	0.000652628
Pgl_GLEAN_10006421	Unknown Protein [Sotub06g026090.1.1]	0	0	0	0	0	0	0	0	0	0	0	0	0	0	0	0	0	0	0	0	0	0	0	0	0	0	0	0	0	0	0	0.000878688	0	0	0	0	0	0	0	0	0	0	0	0	0	0	0	0
Pgl_GLEAN_10029073	Abscisic acid receptor PYR1 [Sotub08g021300.1.1]	0	0	0.000781328	0.00139148	0	0	0	0	0	0	0	0	0	0	0	0	0.00236183	0.00139981	0.00206346	0.00181181	0.00236402	0.00105613	0.00149817	0.000567047	0.00146269	0.0014151	0.000733386	0.00038149	0.00169852	0.00245277	0.000678911	0	0.00205696	0.000409922	0.00163313	0.00120051	0.00142199	0.000417014	0.000833622	0.00098749	0.00107496	0.000972303	0.000650124	0.0011687	0.000945972	0.000276005	0.000647597	0.000324491
Pgl_GLEAN_10014948	Vesicle transport v-SNARE 11-like [Sotub03g029240.1.1]	0.000787076	0.00114081	0.00189852	0.00169055	0.00577824	0.00129203	0.00397584	0.00381147	0.00231408	0.00138619	0.00330649	0.00127452	0.00338766	0.00473289	0	0.00424555	0.00114778	0.000755855	0.00100279	0.00110061	0.000957376	0.00128313	0.00121345	0.00137785	0.000592356	0.000286542	0.000594009	0.000617979	0.00137573	0.00496659	0.000824831	0.000731577	0.000999625	0	0	0	0.000383915	0	0	0	0.000290222	0	0.000263286	0	0.000255398	0	0.000262262	0.000262823
Pgl_GLEAN_10028688	PBSP domain-containing protein [Sotub01g022120.1.1]	0.000766273	0.000555327	0.00246445	0.00109724	0	0.00125788	0	0.00371072	0	0	0	0	0.00164906	0.0023039	0.0054176	0.00206667	0.00148993	0.00147175	0.00130171	0.0014287	0.00186414	0.00166562	0.00157516	0.00178857	0.0023068	0.00111587	0.00173493	0.00210576	0.00267873	0.00290119	0.00107071	0.00284896	0.00681242	0.00258594	0.00225364	0.00567995	0.00336391	0.00230184	0.0026294	0.00272539	0.00339061	0.00255569	0.00256327	0.00368628	0.00298377	0.00239407	0.00331929	0.00332639
Pgl_GLEAN_10017659	chlorophyll A-B binding protein, putative, expressed [LOC_Os01g64960]	0	0	0	0	0	0	0	0	0	0	0	0	0	0	0	0	0.000975616	0.00160619	0.00113649	0.000935521	0.000406885	0	0.00068762	0	0.00125876	0.000730683	0.000757362	0.00157585	0.00233874	0.000844319	0.00163591	0.00186552	0	0	0	0	0	0	0	0	0	0	0	0	0	0.000190019	0.000222923	0
Pgl_GLEAN_10019059	Regulator of ribonuclease activity A [Sotub04g007310.1.1]	0	0.000750353	0	0.000741293	0	0	0	0	0	0	0	0	0	0	0	0	0.000503294	0.000497154	0	0.00048261	0.000629703	0.000562643	0.000532087	0	0.000389615	0.000376939	0.000390703	0.000812937	0.000904869	0	0.000361682	0.000962372	0.000876655	0.000873525	0.000435015	0.000852744	0.000505032	0.000444318	0.000444102	0.000526074	0.000763561	0.000690644	0.000692692	0.000830145	0.00067194	0.00088223	0.000689999	0.000691475
Pgl_GLEAN_10004051	Unknown protein	0	0	0	0	0	0	0	0	0	0	0	0	0	0	0	0	0.00126672	0.000938449	0.000553348	0.00151832	0.000792435	0.000708045	0.000669593	0.00076031	0.000490302	0.000711526	0.000491671	0.000511511	0.000569356	0	0.000682725	0.000605538	0.00137901	0.00137408	0.00136859	0.00160967	0.00127109	0.000838714	0.00167661	0.000662025	0.000480443	0.000651844	0.0017434	0.000522338	0.000634191	0.000925185	0.00130247	0.000870171
Pgl_GLEAN_10012268	1 4-alpha-glucan branching enzyme II [Sotub09g011090.1.1]	0	0	0	0	0	0	0	0	0	0	0	0	0	0	0	0	0.000217921	0.000322894	0.000380783	0.000313448	0.000136327	0.000243618	0.000230388	0.000130801	0.000337399	0.000244816	0.000253755	0.000175997	9.79497e-05	0	0.000156604	0.000104174	0.00123364	0.000945568	0.000753428	0.00110769	0.00065602	0.0012505	0.000769166	0.00113892	0.00140511	0.00186901	0.0012747	0.00134792	0.00123651	0.00152799	0.00149381	0.00157186
Pgl_GLEAN_10013399	Fructose-bisphosphate aldolase [Sotub10g025590.1.1]	0.000485877	0.000704242	0.000781328	0.000695738	0	0.000797592	0	0	0	0.000855722	0	0.000786785	0	0	0	0	0.000472365	0.000933206	0.00103173	0.000905905	0.000295503	0.0007921	0.00124847	0.000283523	0.000731345	0.000707551	0.000733386	0.000572235	0.000212316	0	0.000509183	0.000677424	0.000617087	0.000819844	0.000612423	0.000800341	0.000710994	0.000834028	0.00104203	0.00123436	0.000895798	0.0012964	0.000812656	0.000973913	0.0012613	0.00110402	0.000971396	0.00113572
Pgl_GLEAN_10032763	chaperonin 1 [Sotub01g015280.1.1]	0.000297849	0.000647565	0.000478965	0.000639746	0	0	0	0	0	0	0	0	0	0	0	0	0.000868699	0.00114414	0.00101195	0.00111066	0.000181147	0.000647424	0.000612264	0.000695215	0.00168122	0.00140965	0.00168591	0.00187087	0.00143168	0.00150358	0.00135259	0.0017995	0.00113485	0.000879508	0.000500565	0.00073593	0.000290566	0.000766906	0.000638777	0.000605345	0.0012081	0.00158943	0.00169377	0.000597022	0.00115979	0.000761377	0.00138945	0.00119351
Pgl_GLEAN_10005825	Chorismate mutase 1 [Sotub02g034450.1.1]	0	0	0	0	0	0	0	0	0	0	0	0	0	0	0	0	0	0	0	0	0	0	0	0	0	0	0	0	0	0	0	0	0	0	0	0	0	0	0	0	0.000434842	0.00137661	0.000197241	0.00023638	0.000573996	0.000837371	0.000785898	0.000787579
Pgl_GLEAN_10031758	Ferredoxin--NADP reductase [Sotub02g027160.1.1]	0	0	0	0	0	0	0	0	0	0	0	0	0	0	0	0	0.00190865	0.00207391	0.00150079	0.00109813	0.000716411	0.000426745	0.000807139	0.000229123	0.00354611	0.00271601	0.00266701	0.00277463	0.00343156	0.00148661	0.0017831	0.00255474	0	0	0	0	0	0	0	0	0.000144784	0	0	0.000157409	0	0	0	0
Pgl_GLEAN_10009569	Ribosomal protein L26 [Sotub03g013870.1.1]	0	0	0	0	0	0	0	0	0	0	0	0	0	0	0	0	0.000538556	0.000531987	0.00141157	0.00206569	0	0	0	0	0	0.000403349	0.000418077	0.000434947	0.0014524	0.00139824	0.00116107	0.0005149	0.00234519	0.00186945	0.000930987	0.00091249	0	0.000475449	0.000475217	0	0.00040853	0.00147807	0.00111184	0.000888308	0.000719019	0.000944043	0.00110751	0
Pgl_GLEAN_10018073	Catalase [Sotub02g026140.1.1]	0.00105208	0.00203321	0.00112788	0.0015065	0.00257458	0.00115136	0.00177149	0.00169825	0.00103107	0.000617638	0.000736628	0.000567881	0.00075471	0.0010544	0.000826475	0.000945834	0.00204565	0.00218908	0.00163829	0.00196158	0.000853146	0.00228687	0.000720892	0.00184176	0.000527866	0.00114906	0.00224969	0.000688374	0.000766219	0.000442587	0.000980041	0.000814912	0.000890795	0.00133142	0.00117875	0.00101091	0.00119741	0.00135445	0.00135379	0.000712745	0.000775877	0.000818747	0.0010558	0.000702945	0.00125176	0.000996067	0.00105169	0.000936838
Pgl_GLEAN_10008200	Sucrose synthase 4 [Sotub12g008670.1.1]	0.000216888	0.000314362	0.000174386	0.000310566	0	0.000712064	0.00109559	0	0	0.000381981	0.00045557	0	0.000466753	0.000652101	0.000511137	0.000584954	0.000316284	0.000208284	0.000276329	0.000101095	0.000263816	0.000235721	0.00011146	0.00012656	0.00016323	0.00023688	8.18429e-05	0.000255436	9.47743e-05	0	0.000151527	0.000201594	0.000275458	0.000457457	0.000273376	0.000267944	0.000317376	0.000465371	0.000279087	0.0002204	0.000319896	0.00122972	0.00123337	0.000260844	0.00133718	0.00117044	0.0009395	0.00159332
Pgl_GLEAN_10002188	Unknown protein	0	0.00126059	0.000699288	0.000622686	0	0.00285538	0	0	0	0.00153174	0.00182684	0.00281669	0.00187168	0	0.00409931	0.00469133	0	0	0	0	0	0	0	0	0.00098183	0.000316629	0.000984571	0.000682867	0.00114013	0.00109762	0.00151906	0.000404196	0	0	0	0	0	0	0	0	0	0	0	0	0	0	0	0
Pgl_GLEAN_10030718	Proteasome subunit alpha type [Sotub12g008860.1.1]	0	0.000512436	0.000568527	0.000506249	0	0	0	0	0	0	0	0	0	0	0	0	0.00171856	0.00135808	0.000300293	0.00197752	0	0.000384244	0	0.000825214	0.000532157	0.000514844	0.000533643	0.000555176	0.00030898	0	0.00148201	0.00065723	0.00149673	0.00089483	0.00118833	0.00116472	0.000689799	0.00121375	0.00121316	0.00107781	0.000521456	0.00117915	0.000709587	0.000283464	0.00137666	0.000803332	0.00117805	0.000944454
Pgl_GLEAN_10024151	ADP-ribosylation factor family protein [Sotub01g038180.1.1]	0.000753004	0.000545711	0.000605445	0.000539122	0	0	0	0	0	0	0.00158168	0.00121935	0.0016205	0	0.00354919	0	0	0	0	0	0	0	0	0	0	0	0	0	0	0	0.000526082	0	0	0.000317645	0	0.000310089	0	0	0	0	0	0.000502286	0.000503776	0.000301871	0.000977367	0.000855496	0.00100364	0.00100578
Pgl_GLEAN_10002050	Aspartate aminotransferase [Sotub08g013570.1.1]	0	0	0	0	0	0	0	0	0	0	0	0	0	0	0	0	0.000365241	0.000180393	0.000319101	0.000350231	0	0.000204155	0	0.000219225	0.000989606	0.000820637	0.0017012	0.00147487	0	0	0.000131237	0	0.000159048	0.00015848	0.000157846	0.000154709	0	0.000161221	0.000161143	0	0	0.0001253	0.000125672	0	0.000243814	0.000106706	0.000125183	0.000125451
Pgl_GLEAN_10010101	Aldehyde dehydrogenase 1 [Sotub03g027530.1.1]	0.00126505	0.00229199	0.00127143	0.00203788	0.0023218	0.00103832	0.00159756	0.00306303	0.00278952	0.00111399	0.00199291	0.00153638	0.00136122	0.00190176	0.00074533	0.00085297	0.0013836	0.00167044	0.00161175	0.00117932	0.00134642	0.00120303	0.00146276	0.00092274	0.00202317	0.00195734	0.00155144	0.00136573	0.000967387	0.000798266	0.00132573	0.00102886	0.000803335	0.00106729	0.000930141	0.000520949	0.00107985	0.00122147	0.000949571	0.00128553	0.000932933	0.000843841	0.000740551	0.000760715	0.00102624	0.000898271	0.00063229	0.00105607
Pgl_GLEAN_10007952	Unknown protein	0	0	0	0	0	0	0	0	0	0	0	0	0	0	0	0	0.00121952	0.00160619	0.00142062	0.0011694	0.00152582	0.000908884	0.000859525	0.000975975	0.00157345	0.000913353	0.000946702	0.00131321	0.00146171	0	0.00116851	0.00194325	0	0	0	0	0	0	0	0	0	0	0	0	0	0	0	0
Pgl_GLEAN_10023148	60S ribosomal protein L22-2 [Sotub09g022760.1.1]	0.00183099	0.00132694	0.00294437	0.00131092	0	0.00300566	0.00924906	0	0.00538329	0	0.00384597	0.00296494	0.00394038	0.0055051	0	0.00493825	0.00267011	0.00263753	0.0015552	0.00170692	0.00111358	0.000994989	0.000940954	0.00106844	0.00137801	0.00133318	0.00138185	0.00143761	0.00320038	0.00231077	0.00127921	0.00170188	0.00232544	0.00154476	0.000769289	0.00150801	0.00178622	0	0.00157072	0.00093032	0.0013503	0.00122135	0.00122497	0.00146805	0.00118827	0.0010401	0.00122021	0.00122282
Pgl_GLEAN_10000040	ATP synthase epsilon chain [ATCG00470]	0	0	0	0	0	0	0	0	0	0	0	0	0	0	0	0	0.00879967	0.00680269	0.00869082	0.00733742	0.00622295	0.00598794	0.00444931	0.0078078	0.00444267	0.00372505	0.00445507	0.00401686	0.00378325	0.000993317	0.00329932	0.00402367	0	0	0.00033069	0	0.000383915	0.000337762	0.00101279	0.000399911	0.000580445	0	0	0.00031553	0	0	0.000262262	0
Pgl_GLEAN_10012729	Ras-related protein Rab-2-A [Sotub12g006520.1.1]	0.000828304	0.00120056	0.000665989	0.0017791	0	0.00271941	0	0	0	0.00291761	0.00173984	0.00670641	0.00713021	0.0024904	0.00780822	0.00223397	0	0.00119317	0.000351771	0	0	0.000450114	0	0	0.000623384	0.000301552	0.000312562	0.000650349	0.00108584	0.0020907	0.00115738	0.000769898	0.000350662	0	0	0	0	0.000355455	0.000710563	0	0.0012217	0.000552515	0.000831231	0.000664116	0.000806328	0.000705784	0.000827999	0.00082977
Pgl_GLEAN_10001189	Plastocyanin [Sotub04g035400.1.1]	0	0	0	0	0	0	0	0	0	0	0	0	0	0	0	0	0.000854074	0.000843656	0	0.000818975	0	0	0	0	0.000661165	0.00127931	0.00066301	0.00137953	0.00307107	0	0.00184129	0.00489935	0	0	0	0	0	0	0	0	0	0	0	0	0	0	0	0
Pgl_GLEAN_10025194	Tetratricopeptide TPR_2 repeat protein [Sotub01g005740.1.1]	0	0	0	0	0	0	0	0	0	0	0	0	0	0	0	0	0.00160544	0.00237879	0.0016364	0.0023092	0.00167389	0.00149563	0.000565763	0.00160603	0.00144996	0.00220438	0.00290801	0.00237707	0.00168374	0.000694693	0.00153829	0.00255821	0	0	0	0	0	0	0	0	0	0	0	0	0	0	0	0
Pgl_GLEAN_10010815	Unknown protein	0	0	0	0	0	0	0	0	0	0	0	0	0	0	0	0	0.000608298	0.00100146	0.000885755	0.000388866	0	0.000453352	0	0	0	0.00015186	0	0.000327514	0.000182276	0	0.00160285	0.000387718	0	0	0	0	0	0	0	0	0	0	0	0	0	0	0	0
Pgl_GLEAN_10023135	40S ribosomal protein S21 [Sotub04g029760.1.1]	0.00214746	0	0.00172664	0	0	0	0	0	0	0	0	0	0	0	0	0	0.00104387	0.00103113	0	0.00200194	0.0026121	0.00233392	0	0.00250621	0	0.0007818	0	0.000843045	0	0.00271016	0.000750155	0.000998016	0.00181825	0.000905877	0.00180451	0.000884327	0.00104747	0.00276465	0.0018422	0.00218223	0.00158368	0.00214867	0.00359174	0.00172178	0.00209048	0.00182981	0.00214666	0.00143417
Pgl_GLEAN_10034748	Profilin [Sotub11g027320.1.1]	0.00132782	0.000962284	0.00106762	0.000950665	0.00974802	0.00217968	0.00670733	0.00643003	0	0	0.00278906	0.00215015	0.00285753	0.00399225	0.00312925	0.00358117	0.000645445	0.000637572	0.000563908	0.00061892	0.00161512	0.000721557	0.000682371	0.00232446	0.000999318	0.000966806	0.00150316	0.00104254	0.00290111	0.0033515	0.00371069	0.00185128	0.00112426	0.00168037	0.000557882	0.0010936	0.000647674	0.000569813	0.000569535	0.000674659	0.00146884	0.00132857	0.00133251	0.00159692	0.00215431	0.00188568	0.00132733	0.00221694
Pgl_GLEAN_10017344	Unknown protein	0.0018214	0.00263998	0.00439343	0.00130405	0.0133716	0.00597985	0.00460032	0.0132304	0.00535511	0.00320784	0.00382584	0.00737354	0.0078395	0.0109526	0.00429248	0.00736859	0.00309881	0.0034983	0.00270735	0.00127348	0.00276937	0.00296934	0.00280808	0.00212568	0.00171349	0.0013262	0.00171827	0.00107257	0.00318362	0	0.00190877	0.00169297	0.00192772	0.0011525	0.00153052	0.00112509	0.00133265	0.00117244	0.00156249	0.000925449	0.00201484	0.000303739	0.000304639	0.00255563	0.000295513	0.000517329	0.00060691	0.000608209
Pgl_GLEAN_10028325	Ubiquinol-cytochrome c reductase complex protein [Sotub08g015960.1.1]	0.00123364	0.000894037	0.000991898	0.000883242	0	0.00202509	0	0.005974	0	0.00217268	0.00259126	0.00199765	0.00265487	0.00370911	0	0.00332719	0	0.000592354	0	0.000575025	0.000750284	0.000670383	0.000633976	0.00143974	0	0	0	0.000484303	0.000539071	0	0	0	0.000522263	0.000520398	0.000518315	0.000508018	0.00060174	0.000529401	0.000529143	0.000626811	0.000454887	0.000411447	0.000412668	0.000494554	0.00120091	0.000700779	0.000411063	0.000823885
Pgl_GLEAN_10011170	Peroxidase 3 [Sotub05g023210.1.1]	0	0	0	0	0	0	0	0	0	0.000880312	0	0	0	0	0	0	0.000971878	0.00120003	0.00169821	0.00116492	0.000303994	0.00108648	0.000770609	0.00145835	0.00075236	0.000363941	0.000565845	0.000392452	0	0	0.000873025	0	0.000423213	0.000210851	0.000210007	0.000411669	0.000243808	0.000643496	0.000428788	0	0	0.000166707	0.000167202	0	0.000162192	0.000283936	0.000333103	0
Pgl_GLEAN_10016440	Glyoxalase/bleomycin resistance protein/dioxygenase [Sotub09g023970.1.1]	0	0	0	0	0	0	0	0	0	0	0	0	0	0	0	0	0.00192167	0.00189823	0.000839454	0.000921347	0	0	0	0	0	0	0	0	0	0	0.000690483	0	0.00251042	0.00333528	0.00249145	0.00325593	0.000964151	0.00678595	0.00508699	0.00100432	0.00145771	0.00395551	0.00132241	0.00158482	0.00128279	0.0028071	0.00197591	0.000660045
Pgl_GLEAN_10021864	expressed protein [LOC_Os03g26490]	0	0	0	0	0	0	0	0	0	0	0	0	0	0	0	0	0	0	0	0	0	0	0	0	0	0	0	0	0	0	0	0	0.00133889	0.00133411	0	0.000651186	0	0	0	0	0	0.000527401	0.00105793	0	0.00102624	0.00134741	0.00105382	0.000528036
Pgl_GLEAN_10022839	Malate dehydrogenase [Sotub01g043670.1.1]	0	0.000434687	0.000482268	0.000858877	0	0	0	0	0	0	0	0	0	0	0	0	0.00174938	0.00201605	0.00178312	0.00167749	0.00109438	0.00162972	0.00092473	0.00105001	0.00112854	0.00109182	0.00226338	0.000941885	0.0015726	0	0.00125716	0.00167254	0.000253928	0.000253021	0.000252009	0.000494003	0.00029257	0.000257398	0.000514546	0.00060952	0.000884678	0.000600146	0.000802567	0.000721367	0.000583893	0.000681447	0.000599586	0.000600868
Pgl_GLEAN_10033371	Chaperone DnaK [Sotub01g043450.1.1]	0.000769663	0.000743712	0.000825119	0.000367366	0	0	0	0	0	0	0.00053889	0	0	0.000771364	0	0.000691937	0.00024942	0.000246377	0.000217911	0.00023917	0.000156033	0.000278832	0.000263689	0.000299414	0.000386167	0.000747207	0.000484056	0.000805742	0.000224215	0	0.000358481	0.000357696	0.000760285	0.000649346	0.000970121	0.000633898	0.000375422	0.000440386	0.000220086	0.000391064	0.00104061	0.00119793	0.00145894	0.00133705	0.00149849	0.00123877	0.00145327	0.00171339
Pgl_GLEAN_10026299	Major allergen Mal d 1.06A02 [Sotub09g026920.1.1]	0.00216079	0.000782977	0.00260604	0.00154705	0	0	0	0	0	0	0	0	0	0	0	0	0	0	0	0	0	0	0	0	0.000406555	0	0.00040769	0	0	0	0.00150963	0	0	0	0	0	0	0	0	0	0	0	0	0	0	0	0	0.00036077
Pgl_GLEAN_10003500	Glutathione S-transferase [Sotub06g007440.1.1]	0.00314831	0.00456323	0.00696124	0.00619868	0	0.00258405	0	0	0.00231408	0.00277239	0.00330649	0.00254904	0	0	0.00185489	0	0.00191297	0.00113378	0.00133705	0.00146748	0.00239344	0.00171084	0.00161793	0.00137785	0.00177707	0.000573084	0.000891014	0.00154495	0.00137573	0	0.0019246	0.00219473	0.00166604	0.00166009	0.00132276	0.00259296	0.00191958	0.00168881	0.00202559	0.00279938	0.00116089	0.000787521	0.00105314	0.00157765	0.00153239	0.00134131	0.00131131	0.00131412
Pgl_GLEAN_10037553	Short-chain dehydrogenase/reductase SDR [Sotub06g028300.1.1]	0	0	0	0	0	0	0	0	0	0	0	0	0	0	0	0	0	0	0	0	0	0	0	0	0	0	0	0	0	0	0	0	0.00107111	0.00133411	0.00106302	0.000520949	0.000617057	0.00108575	0.00108522	0.000642766	0.0013994	0.00126576	0.00169269	0.00202857	0.00143673	0.000718617	0.00147534	0.00168971
Pgl_GLEAN_10022293	Pore protein homolog [Sotub01g014710.1.1]	0	0	0	0	0	0	0	0	0	0	0	0	0	0	0	0	0	0	0	0	0	0	0	0	0	0	0	0	0	0	0	0	0.000846426	0.000843403	0.000840029	0.000411669	0.00146285	0.000428997	0.000857576	0	0.00147446	0.0023339	0.000334403	0.00040076	0.00162192	0.00170362	0.00133241	0.00166908
Pgl_GLEAN_10001643	Unknown protein	0	0	0.000461577	0.000411014	0	0.000942369	0	0	0	0.00101105	0	0.0018592	0	0	0	0	0.00167432	0.00137825	0.000975208	0.000802757	0.00209485	0.00218372	0.00206513	0.00234492	0.000648073	0.00104498	0.000866509	0.000676106	0.000752564	0.00362249	0.000802145	0.00106719	0.00121517	0.00121083	0.000964785	0.00141843	0.00168011	0.00123177	0.000984939	0.00175011	0.00127008	0.000765862	0.000768134	0.0011507	0.000558841	0.00065221	0.000765148	0.000766785
Pgl_GLEAN_10036040	Calmodulin [Sotub11g028980.1.1]	0.00115963	0.000840395	0.00186477	0.000830248	0.00851327	0.00190359	0	0	0	0	0	0.00187779	0.00499115	0.00348657	0	0.00312756	0.00112738	0.00222725	0.00098496	0.00162157	0.0021158	0.0031508	0.00238375	0.00135335	0.00130911	0.00253303	0.00131276	0.000910489	0.00253363	0.00731744	0.00202542	0.00215571	0.00196371	0.00146752	0.00146165	0.000955073	0.000565635	0.000995273	0.000497394	0.0011784	0.000855188	0.00116028	0.00116372	0.000464881	0.00112886	0.000988098	0.000772799	0.000387226
Pgl_GLEAN_10016370	Outer envelope membrane protein [Sotub06g032170.1.1]	0.000268018	0.000194236	0.000430994	0.000383782	0	0	0	0	0	0	0	0.000434005	0	0	0	0	0.000781695	0.000643466	0.000682946	0.000624642	0.000326009	0.000582582	0.000275472	0.000625586	0.000302567	0.000292723	0.000404549	0.000315655	0.000234234	0.000338248	0.000374499	0.000373679	0.000794258	0.000904482	0.00123869	0.000993335	0.000653662	0.000920129	0.000804721	0.000408538	0.000988276	0.00116207	0.00152414	0.00128935	0.00130454	0.000761247	0.000982372	0.00134246
Pgl_GLEAN_10015050	Pyruvate kinase [Sotub10g025400.1.1]	0.000724766	0.00262623	0.00203959	0.00155671	0	0.00059487	0	0	0	0.000638226	0.000761182	0	0	0	0	0	0.000528458	0.00121803	0.001539	0.00135131	0.00132238	0.0015754	0.00167607	0.00211461	0.00109092	0.00145122	0.00136746	0.00142264	0.00126682	0	0.00126589	0.00151574	0.00184098	0.00107007	0.00121804	0.00208922	0.00159085	0.000933069	0.00124349	0.000552377	0.00133623	0.00132949	0.00145465	0.000581101	0.00129348	0.00123512	0.001449	0.00121008
Pgl_GLEAN_10018687	26S protease regulatory subunit [Sotub01g047380.1.1]	0.00086972	0.00126059	0.00104893	0.00155671	0	0	0	0	0	0	0	0	0	0	0.00204966	0	0.000845534	0.00104402	0.0009234	0.000810785	0.0010579	0.000945239	0.00067043	0.00177627	0.00114547	0.000949887	0.000984571	0.00119502	0.00114013	0	0.00151906	0.00101049	0.000920488	0.00146752	0.00182706	0.00179076	0.00169691	0.00167952	0.00186523	0.00110475	0.00112243	0.00116028	0.00145465	0.00122031	0.00141107	0.00160566	0.0013041	0.00174252
Pgl_GLEAN_10013835	Pyruvate kinase [Sotub10g025400.1.1]	0.000724766	0.00262623	0.00203959	0.00155671	0	0.00059487	0	0	0	0.00127645	0.000761182	0.000586811	0	0	0	0	0.000528458	0.00087002	0.001539	0.00118239	0.00132238	0.00137847	0.00148984	0.00169169	0.00109092	0.00145122	0.00136746	0.00128037	0.00110846	0	0.0011393	0.00134732	0.00199439	0.000917201	0.00121804	0.00193999	0.00176761	0.000777557	0.00124349	0.000552377	0.00120261	0.00132949	0.00145465	0.000581101	0.00129348	0.00123512	0.00132825	0.00108907
Pgl_GLEAN_10009409	L-lactate dehydrogenase [Sotub07g025710.1.1]	0	0	0	0	0	0	0	0	0	0	0	0	0	0	0	0	0.000229765	0	0	0.000881288	0	0	0	0	0.000889339	0.000688324	0.00124855	0.000556685	0.000413092	0	0.00148604	0.000219672	0	0	0	0	0	0	0	0	0	0	0	0	0	0.000134252	0	0
Pgl_GLEAN_10006894	Triosephosphate isomerase [Sotub04g010110.1.1]	0.00191147	0.00184702	0.0020492	0.0022809	0.00935524	0.00313778	0.00321854	0.00308547	0.00374661	0.00224431	0.00133834	0.00309526	0.00137119	0.00383139	0.00600632	0.00515531	0.000309719	0.000611882	0.000270593	0.000296991	0	0	0	0	0.00119882	0.00139178	0.00120216	0.000750403	0.000835263	0.00160823	0.00066772	0.000888344	0.00053948	0.00107511	0.00107081	0.00104953	0.000932366	0.00109371	0.000546587	0.000647475	0.00140965	0.00148754	0.00149195	0.00127715	0.00165401	0.00126679	0.00127384	0.00170209
Pgl_GLEAN_10023852	60S ribosomal protein L14 [Sotub06g008360.1.1]	0.00386542	0.00280132	0.00207197	0.000922497	0	0.0021151	0.0065086	0	0	0	0	0.00208644	0	0	0.00303653	0	0.00250528	0.0030934	0.0016416	0.00180174	0.00235089	0.00210053	0.00198646	0.00225559	0.00193942	0.00093816	0.00194483	0.00151748	0.00168909	0	0.000900186	0.00119762	0.00109095	0.00271763	0.00162406	0.00265298	0.00188545	0.00165879	0.00165798	0.00130934	0.00190042	0.0012892	0.00215504	0.00206614	0.000836192	0.00146385	0.001288	0.00129075
Pgl_GLEAN_10014356	Major allergen Mal d 1 [Sotub09g026930.1.1]	0.0010804	0.000782977	0.000868681	0.000773523	0.00793162	0.00354705	0	0.00523189	0.00317648	0.00190279	0	0.0017495	0.00232507	0	0.00254616	0.00291387	0	0	0	0	0	0	0	0	0	0	0	0	0	0.0013635	0	0	0	0	0	0	0	0	0	0	0	0	0.000361405	0.000433119	0.000350577	0.000920588	0.000719999	0
Pgl_GLEAN_10030298	30S ribosomal protein S6 [Sotub08g027570.1.1]	0	0	0	0	0	0	0	0	0	0	0	0	0	0	0	0	0.000728908	0.000720017	0.00127366	0.00139791	0.000911983	0.000814862	0.000770609	0.000875012	0.00056427	0.00109182	0.000565845	0.000588678	0.00065525	0.00189244	0.000523815	0	0	0	0	0	0	0	0	0	0	0	0	0	0	0	0	0
Pgl_GLEAN_10000498	Serine/threonine-protein phosphatase 2A activator 2 [Sotub01g008660.1.1]	0	0	0	0	0	0	0	0	0	0	0	0	0	0	0	0	0	0	0	0	0	0	0	0	0	0	0	0	0	0	0	0	0.000681843	0.00101911	0.00067669	0.000331623	0.00117841	0.000691162	0.00103624	0.000409168	0.00029694	0.000537167	0.000538761	0.000322834	0.00052262	0.000686179	0.000804999	0.000537814
Pgl_GLEAN_10023013	Unknown protein	0	0	0	0	0	0	0	0	0	0	0	0	0	0	0	0	0	0	0	0	0	0	0	0	0	0	0	0	0	0	0	0	0.00266896	0.00411003	0.00385278	0.00271417	0.00433312	0.00405816	0.00344161	0.00538727	0.00306431	0.00238938	0.00412192	0.00390592	0.00381246	0.00293011	0.00324652	0.00363623
Pgl_GLEAN_10012299	ATP synthase gamma chain [Sotub03g028650.1.1]	0.000531939	0.00192751	0.000855399	0.000761695	0	0	0	0	0	0	0.00111733	0.000861373	0	0	0	0	0.00155144	0.00178793	0.00112954	0.00148768	0.00711737	0.00115626	0.00246029	0.000931205	0.0026022	0.00193657	0.00120437	0.0022971	0.0016271	0.0026853	0.000929091	0.000247215	0.000225196	0.000897567	0.00111747	0.000876214	0.000518932	0.000684821	0.000456325	0	0.000588432	0.000709652	0.000533818	0.000426496	0.000690434	0.000453256	0.00106349	0.00106576
Pgl_GLEAN_10018072	Heat shock protein 5 [Sotub03g012990.1.1]	0.00156471	0.000944972	0.00167745	0.00130699	0	0.00171237	0.00131733	0	0.00383368	0.00183717	0.00273889	0.00126688	0.00112245	0.00156817	0.00122918	0.000703349	0.000887367	0.0012522	0.000775268	0.000850899	0.000793029	0.000992005	0.000938132	0.000913056	0.000883205	0.00123424	0.000984079	0.00081903	0.00148143	0.0016456	0.00109318	0.00121198	0.00220807	0.00154013	0.00098612	0.00150349	0.00127204	0.00134295	0.00145415	0.00132504	0.00182705	0.0023484	0.00226813	0.00209092	0.00194631	0.00185176	0.00139034	0.00156748
Pgl_GLEAN_10035363	Peroxidase 5 [Sotub11g029720.1.1]	0	0	0	0	0	0	0	0	0	0	0	0	0	0	0	0	0.00122897	0.00218517	0.00150321	0.00070708	0.000615059	0.000549558	0.00181899	0	0.00133194	0.00110452	0.000954041	0.000992539	0.00132574	0.0012763	0.00176635	0.00164499	0	0	0	0	0.000246643	0	0.000216887	0	0	0	0	0	0	0	0	0
Pgl_GLEAN_10037130	Proteasome subunit beta type [Sotub07g008820.1.1]	0.00352113	0.00255181	0.00283113	0.00352939	0.00517	0.00115602	0.00355733	0.00341026	0	0.00124028	0.00147922	0.00342108	0.00151553	0.00423469	0.00165964	0.00189933	0.00273857	0.00270516	0.00149538	0.00164127	0.0025698	0.00153075	0.00217143	0.00369843	0.00185501	0.0012819	0.00106296	0.00138232	0.00400047	0.00177751	0.00147601	0.00130914	0.0026832	0.00148535	0.00177528	0.00145001	0.00309153	0.00181325	0.00241649	0.00214689	0.00259673	0.00211387	0.00188457	0.0016939	0.00137108	0.00120012	0.00187725	0.00117579
Pgl_GLEAN_10026484	Nuclease domain-containing protein 1 [Sotub03g031460.1.1]	0.000890194	0.000774161	0.000572601	0.000637345	0.00130705	0.00058452	0.000899345	0.000862164	0.0010469	0.000940681	0.00112191	0.0008649	0.000766297	0	0.000419582	0.000960355	0.000173088	0.000170976	7.5611e-05	0.000248962	0.000108281	0.000290248	9.1495e-05	0.000415563	0.000133993	0.000324083	0.00020155	0.000209683	0.000233395	0	0.000186579	0.000413712	0.000226118	0.000300414	0.000299212	0.000513217	0.000694742	0.000534819	0.000381828	0.000542766	0.000787789	0.00100946	0.000655115	0.00128473	0.000751032	0.000455112	0.000296622	0.000832318
Pgl_GLEAN_10006658	6-phosphogluconate dehydrogenase decarboxylating [Sotub05g006880.1.1]	0.00108489	0.00209662	0.00261688	0.0020713	0	0.00118727	0	0	0	0.0025476	0.0022788	0.000585591	0.000778246	0.00108729	0.0017045	0.000975329	0.00105472	0.00138914	0.0023037	0.00117994	0.00131963	0.00216167	0.00185843	0.00168817	0.00122474	0.00157985	0.00150108	0.00127771	0.000790114	0	0.0015159	0.00067226	0.00137786	0.00122039	0.00136745	0.00089352	0.00123476	0.00124151	0.00155113	0.000734972	0.00120011	0.00084428	0.000725815	0.00130476	0.00117345	0.00123255	0.000963991	0.00108681
Pgl_GLEAN_10014399	Calcium binding protein Caleosin [Sotub09g025350.1.1]	0.000727799	0.000527445	0.000585179	0.000521076	0	0.00119472	0.0036764	0	0	0	0	0	0.00156626	0.00218822	0	0.0019629	0	0	0	0	0	0	0.000374019	0	0	0	0	0	0	0	0	0	0.00246491	0.00184208	0.00152892	0.00269738	0.00213001	0.00249859	0.0021852	0.00184896	0.00268365	0.00169916	0.0017042	0.0017506	0.00141698	0.00124029	0.00169757	0.00121514
Pgl_GLEAN_10001402	Proteasome subunit alpha type [Sotub01g048860.1.1]	0.00139714	0.00151879	0.00168503	0.00150045	0.00512848	0.00229348	0.00705751	0.00676574	0.00410773	0.00123032	0.00146734	0.0011312	0.00150336	0.00210034	0.00164631	0.00188407	0.000679143	0.000670859	0.000593349	0.00130247	0.00127458	0.000379614	0.000717997	0.000815272	0.000525746	0.000508641	0.000527213	0.000548487	0.000915771	0.000881619	0.000732079	0.000649311	0.000887217	0.000884049	0.000880512	0.00143836	0.000681488	0.000899343	0.00059927	0.000709882	0.00103035	0.00139793	0.0011684	0.00140024	0.000906714	0.00119048	0.000698313	0.00116634
Pgl_GLEAN_10015693	Transcriptional activator protein Pur-alpha [Sotub01g010980.1.1]	0.00176892	0.00128196	0.00189638	0.00168864	0	0.000967925	0	0	0.0034672	0.00103847	0.00123853	0.00095481	0.00126894	0.00177283	0	0	0.00114649	0.00141563	0.00100165	0.000824527	0.00107583	0.00064084	0.00242415	0.00137629	0.00110941	0.00107332	0.000890007	0.000694441	0.00128829	0	0.000823899	0.000822094	0.00124812	0.000497465	0.000495474	0.000728446	0.000575222	0.000759107	0.000505825	0.000599189	0.000869683	0.000589974	0.000591723	0.00047276	0.000573996	0.000669897	0.000392949	0.000393789
Pgl_GLEAN_10001113	Unknown protein	0	0	0	0	0	0	0	0	0	0	0	0	0	0	0	0	0	0	0	0	0	0	0	0	0	0	0	0	0	0	0	0	0.00062406	0.000621831	0.000619343	0.000607038	0	0	0	0	0.000543552	0.00196658	0.000986206	0.000590951	0.00191332	0.00167474	0.000982372	0.00147671
Pgl_GLEAN_10034913	Myrosinase-binding protein 2 [Sotub03g035670.1.1]	0	0	0	0	0	0	0	0	0	0	0	0	0	0	0	0	0	0	0	0	0	0	0	0	0	0.000386133	0	0	0	0	0	0	0	0	0	0	0	0	0	0	0	0	0	0	0	0.000903748	0.000706829	0
Pgl_GLEAN_10005530	Triosephosphate isomerase [Sotub06g009960.1.1]	0.000679468	0.00147726	0.000546319	0.000972946	0	0	0	0	0	0	0	0	0	0	0	0	0	0	0	0	0	0	0	0	0	0	0	0	0	0	0	0	0	0	0	0	0	0	0	0	0.000250543	0.00181294	0.000681869	0.000544783	0.000661441	0.000771952	0.000905624	0.000680671
Pgl_GLEAN_10012198	60S ribosomal protein L13 [Sotub08g020710.1.1]	0	0	0	0	0	0.00137941	0	0	0	0	0	0	0	0	0	0	0	0	0	0	0	0	0	0	0.000316209	0.000305922	0.000634184	0.000329887	0.00110158	0	0.000880616	0.000781056	0.00106723	0.000354474	0.00105917	0.000346041	0.000819761	0.000721213	0.000360431	0.000426958	0.0012394	0.00196183	0.00168655	0.00202122	0.00218137	0.00119336	0.00112	0.00112239
Pgl_GLEAN_10004834	UDP-glucosyltransferase [Sotub01g033070.1.1]	0	0	0	0	0	0	0	0	0	0	0	0	0	0	0	0	0.00108634	0.000894239	0.00110729	0.00104169	0.00158572	0.00121444	0.000957073	0.00108674	0.00196226	0.00122041	0.00182718	0.00146224	0.00130208	0	0.00156135	0.00121172	0	0	0	0	0	0	0	0	0.000137343	0	0.000249191	0.000298639	0.000241726	0.000423168	0	0.000124377
Pgl_GLEAN_10030018	Actin-depolymerizing factor 1 [Sotub09g009540.1.1]	0.0027831	0.00201695	0.00335658	0.00199259	0.0102159	0	0	0	0.0040913	0.00490158	0.00292294	0	0.00299469	0.00418388	0.00327945	0.00375307	0	0	0	0	0	0	0	0	0.00157093	0.000506607	0.000525104	0.00109259	0.00121614	0.00175618	0.0009722	0.00129343	0	0.000587009	0.00058466	0.00114609	0	0	0	0	0.00102623	0.00139234	0.000930978	0.00167357	0.000903088	0.00118572	0.000927359	0.000929343
Pgl_GLEAN_10015218	stress responsive protein, putative, expressed [LOC_Os03g21040]	0.00247079	0.00214874	0.00238394	0.00176899	0.00362781	0.00405594	0	0.00478599	0.00145288	0.000870308	0.00207595	0.00240059	0.00319037	0.00148575	0.00232916	0.00133277	0.000720625	0.000237278	0.000209864	0.000230337	0.00060108	0.000268534	0.000507901	0.000288356	0.000185953	0.000899514	0.000372943	0.000387992	0.000215935	0.000623645	0.000172621	0.000229657	0.00125521	0.00166764	0.00124572	0.00162797	0.0019283	0.000848244	0.00169566	0.00225972	0.00218656	0.00148331	0.00231422	0.00178292	0.00160349	0.00126319	0.00164659	0.00165011
Pgl_GLEAN_10008422	Peptidyl-prolyl cis-trans isomerase [Sotub01g042850.1.1]	0	0	0	0	0	0	0	0	0	0	0	0	0	0	0	0	0	0	0	0	0	0	0	0	0	0	0	0	0	0	0	0	0	0	0	0	0	0	0	0	0.000572671	0.00103597	0.00103904	0.000622609	0	0.000441115	0.000517499	0
Pgl_GLEAN_10035510	Chlorophyll a-b binding protein, chloroplastic [Sotub06g022580.1.1]	0	0	0	0	0	0	0	0	0	0	0	0	0	0	0	0	0.00324072	0.0017461	0.00154436	0.00141252	0.000737213	0.000988055	0.00155733	0.000707327	0.00273681	0.00242712	0.00251574	0.00309312	0.00105936	0.00458933	0.00190544	0.00169002	0	0	0.000254643	0	0.000295628	0	0	0.000307945	0.000223481	0	0	0.000242969	0	0	0.000201951	0
Pgl_GLEAN_10020468	Citrate synthase [Sotub01g027350.1.1]	0.00117795	0.00113823	0.00126282	0.000843367	0	0.000644555	0	0	0	0.000691532	0	0.000635822	0	0	0	0	0.00190865	0.00169683	0.00233456	0.00164719	0.000955215	0.00192035	0.00121071	0.00274947	0.00206857	0.00200127	0.00103717	0.00138731	0.000514733	0	0.00150878	0.00109489	0.00249342	0.00314705	0.00247458	0.00258711	0.00248982	0.0025275	0.00303152	0.00159603	0.00144784	0.00196436	0.00183884	0.00188891	0.00140152	0.0018959	0.00157002	0.00209784
Pgl_GLEAN_10013046	Unknown protein	0	0.000926906	0	0	0	0	0	0	0	0	0	0	0	0	0	0	0.00124343	0.0018424	0.00108635	0.00119233	0	0.00139006	0.000657284	0.00149267	0.000481289	0.000465631	0.000482633	0.000502108	0	0	0.000893566	0.000594406	0.00108293	0.00107906	0.00107474	0.000526695	0.000623863	0.00109773	0.00109719	0.000649856	0.000471611	0.00127972	0.000855678	0	0.000415022	0.000363271	0.000426176	0.000854175
Pgl_GLEAN_10010501	5-methyltetrahydropteroyltriglutamate--homocysteine methyltransferase [Sotub10g026610.1.1]	0.00113689	0.00115348	0.00109692	0.000976762	0	0.000746504	0	0.00110109	0	0.000800911	0.000477604	0.00073639	0.000489328	0	0.00107172	0.000613246	0.000552636	0.000327537	0.000482823	0.000317955	0.000138288	0.000247121	0.00011685	0.000265363	0.0006845	0.000662231	0.000772212	0.000624845	0.000397432	0	0.000635425	0.000634034	0.000288781	0.000479582	0.000477663	0.000187269	0.000221818	0.000292727	0.000292585	0.00034659	0.00117379	0.0012892	0.00136909	0.000911532	0.00088538	0.000904142	0.00143953	0.000987047
Pgl_GLEAN_10024804	Integrin-linked kinase-associated serine/threonine phosphatase 2C [Sotub12g028860.1.1]	0.00245857	0.00133632	0.00148259	0.00132018	0	0.00100897	0	0	0.00180711	0	0.0025821	0	0	0	0.00144852	0.00165772	0.00149388	0.00177078	0.00130516	0.00171898	0.00186908	0.00167003	0.00189521	0.00215197	0.00115645	0.00111883	0.00115968	0.000965183	0.000805749	0.0023271	0.000858834	0.000856954	0.000520417	0.000777838	0.00129121	0.000506223	0.00089942	0.000791295	0.00184546	0.00124919	0.00067992	0.000409993	0.000616814	0.00073921	0.000598335	0.000349151	0.000614416	0.000410487
Pgl_GLEAN_10015914	Guanine nucleotide-binding protein beta subunit-like protein [Sotub03g032510.1.1]	0.00156237	0.000754846	0.000837471	0.000372866	0.00382332	0.00170981	0.00263072	0	0.00153118	0.000917211	0.00218783	0.00168664	0.00112077	0.00156582	0.00122734	0.00140459	0.00101262	0.000500131	0.000663521	0.0004855	0.000633473	0.000566012	0.000535273	0.000911689	0.000391948	0.000379197	0.000393042	0.000408902	0.000682715	0	0.000727695	0.000484068	0.000881905	0.000659066	0.000656429	0.000643388	0.000508056	0.000670469	0.000670142	0.000529224	0.000768133	0.00104217	0.00052263	0.000626337	0.000675964	0.000739594	0.000694131	0.000695616
Pgl_GLEAN_10001458	Photosystem II CP47 chlorophyll apoprotein [Sotub01g017120.1.1]	0	0	0	0	0	0	0	0	0	0	0	0	0	0	0	0	0.00626321	0.00644459	0.00456	0.00700678	0.00326513	0.00554307	0.00248307	0.00751862	0.00484854	0.00527715	0.00546984	0.00484751	0.00492651	0.00203262	0.00393831	0.00424157	0.000227281	0	0	0	0.000523737	0.000230387	0.000230275	0.000272779	0.000791841	0.000358112	0	0.000645668	0	0.000152484	0.000178889	0
Pgl_GLEAN_10015078	2-isopropylmalate synthase 1 [Sotub06g017560.1.1]	0	0	0	0	0	0	0	0	0	0	0	0	0	0	0	0	0	0	0	0.000188117	0	0	0	0.000235502	0.000151869	0.000146928	0.000152292	0	0	0	0	0	0.000170856	0.000680984	0.00033913	0.000332392	0.000196857	0.000346383	0.000173107	0	0.000446444	0.00134603	0.000675013	0.000323583	0.000654791	0.00103166	0.000806867	0.000808593
Pgl_GLEAN_10036047	UDP-glucosyltransferase [Sotub01g033070.1.1]	0.0018214	0.00197999	0.00146448	0.00130405	0.00668581	0.00298992	0.00460032	0.00441013	0.00535511	0.00160392	0.00382584	0.00294941	0.00391975	0.00547628	0.00429248	0.00491239	0.00132806	0.000874575	0.00154706	0.00169798	0.00166162	0.00148467	0.00140404	0.00159426	0.00137079	0.0013262	0.00103096	0.00178761	0.00198976	0.00114934	0.00159064	0.00126973	0.00154218	0.000768336	0.00114789	0.00112509	0.000888433	0.000781628	0.00117187	0.00138817	0.00100742	0.000303739	0.00121856	0.00146036	0.000886539	0.00103466	0.00121382	0.00121642
Pgl_GLEAN_10018380	Elongation factor 1 gamma-like protein [Sotub06g011990.1.1]	0.000458955	0.000997831	0.000738035	0.000657188	0	0.0015068	0	0	0.00134937	0.000808308	0.00096403	0.00074319	0	0	0.00216323	0	0	0.000220374	0	0	0	0	0	0	0.000518116	0.000167087	0.000346375	0.000720704	0.000802205	0	0.000801616	0.00127978	0.000194298	0.000387209	0.000771319	0.000377997	0	0.000393908	0	0	0.000507698	0.00153071	0.00107468	0.00110394	0.00134033	0.0011732	0.000764643	0.00122605
Pgl_GLEAN_10028862	tRNA synthetases class II domain containing protein, expressed [LOC_Os01g27520]	0.0010804	0.00234893	0	0.000773523	0	0	0	0	0	0	0	0	0	0	0	0	0	0.00051877	0	0.000503593	0	0	0	0	0	0	0	0	0.000472105	0	0	0	0	0.000455752	0.000453928	0	0	0.000463637	0.000463411	0.000548946	0	0	0.000361405	0	0	0.000306863	0	0
Pgl_GLEAN_10032990	Clp protease ATP binding subunit [Sotub12g020950.1.1]	0.00132205	0.00109498	0.00106298	0.00108176	0	0.00186018	0.000954029	0.000914587	0.00166584	0.00166313	0.00158683	0.000611659	0.000812891	0	0.00133528	0.000509374	0.00128528	0.00163235	0.00136354	0.0013205	0.00103378	0.00143685	0.000873524	0.00165312	0.00170568	0.00151267	0.00149663	0.00170531	0.00181563	0.00119176	0.00158339	0.00157992	0.000639644	0.00047802	0.000555459	0.000311099	0.000460615	0.000405242	0.000486053	0.000479806	0.00090533	0.000440932	0.00044224	0.000984276	0.000428991	0.000482784	0.000440521	0.000252265
Pgl_GLEAN_10024662	Malic enzyme [Sotub08g015720.1.1]	0	0	0	0	0	0	0	0	0	0	0	0	0	0	0	0	0.00166384	0.00283885	0.0023787	0.00217563	0.00132474	0.00219823	0.00127929	0.00163419	0.00327862	0.00294539	0.00270067	0.00219886	0.00244752	0.000785413	0.00217397	0.00245844	0	0	0	0	0	0	0	0.000316209	0.000344217	0	0	0.000249489	0	0	0	0
Pgl_GLEAN_10006877	Glucose-1-phosphate adenylyltransferase [Sotub07g023520.1.1]	0	0	0	0	0	0	0	0	0	0	0	0	0	0	0	0	0.000181835	0.000359234	0.000317729	0.000348725	0	0	0.000384476	0	0.000563057	0.000408554	0.000846942	0.000587412	0.00016346	0	0.000130672	0.000173848	0.000316727	0.000473394	0	0.000462132	0	0.000321056	0	0.000190065	0.000413801	0.0016219	0.00125131	0.000149962	0.000364148	0.000531236	0.000623225	0.00074947
Pgl_GLEAN_10020797	Reductase 2 [Sotub03g022740.1.1]	0	0	0	0	0	0	0	0	0	0	0	0	0	0	0	0	0.000515569	0.00025464	0.000900878	0.00173033	0	0	0.000272532	0.000309455	0.000199559	0.000386133	0.000200116	0.000208191	0.000463469	0.000669278	0.000741006	0.000246461	0.000224509	0.000671123	0.000668437	0.000436771	0	0.000227578	0.000227467	0	0.000586638	0	0.00053219	0.000212598	0.000172082	0.000753124	0.000176707	0.00035417
Pgl_GLEAN_10012726	6-phosphofructokinase 2 [Sotub04g013210.1.1]	0.000950513	0.000688848	0.00076425	0.000680531	0	0.000780158	0	0.00230146	0	0	0	0	0.00102278	0.00142892	0	0	0	0	0	0	0	0	0	0	0	0	0	0	0	0	0	0	0.000603599	0.000601443	0.000998395	0.000782847	0.000927271	0.00142765	0.0008154	0.00120738	0.00105146	0.000792542	0.00190774	0.00133368	0.00123373	0.00107989	0.000950163	0.000952196
Pgl_GLEAN_10037219	PsbP domain-containing protein 6, chloroplastic [Sotub06g024520.1.1]	0	0	0	0	0	0	0	0	0	0	0	0	0	0	0	0	0.000579133	0.0017162	0.00101195	0.00111066	0	0	0	0.000695215	0.000448324	0.00173495	0.0017983	0.000935434	0.000520609	0	0.000832363	0.000553694	0	0	0	0	0	0	0	0	0	0	0	0	0	0	0	0
Pgl_GLEAN_10007409	Stress responsive protein [Sotub01g017600.1.1]	0.00170533	0.00123588	0.00205673	0.00183143	0.00625976	0.00279939	0.00430716	0.00412909	0	0.00150171	0.00358203	0.00138073	0.00366996	0.0051273	0	0.00689902	0.000414477	0.000818842	0.000362118	0.00119233	0.00103716	0.00139006	0.000876378	0.000995112	0.00032086	0	0	0.000334739	0.000745186	0	0.000297855	0.000396271	0.000721951	0.000359687	0.000716495	0.00070226	0.000831817	0.000365909	0.000365731	0.000866474	0.000943223	0.000568765	0.000570452	0.00102547	0.000830044	0.000968724	0.000568235	0.000854175
Pgl_GLEAN_10004517	5-methyltetrahydropteroyltriglutamate--homocysteine methyltransferase [Sotub10g026610.1.1]	0.00113689	0.00115348	0.00109692	0.00113956	0	0.000746504	0.00114858	0.00110109	0.000668513	0.00120137	0.000955209	0.00073639	0.000489328	0	0.00160757	0.00122649	0.000552636	0.000327537	0.000482823	0.000317955	0.000138288	0.000247121	0.00011685	0.000265363	0.0006845	0.000496673	0.000686411	0.000624845	0.000397432	0	0.000476569	0.000634034	0.000288781	0.000479582	0.000477663	0.000187269	0.000221818	0.000292727	0.000292585	0.00034659	0.00108995	0.00121337	0.0011409	0.000820378	0.000737817	0.00083956	0.001288	0.000759267
Pgl_GLEAN_10037327	Chlorophyll a-b binding protein 3C, chloroplastic [Sotub03g006030.1.1]	0	0	0	0	0	0	0	0	0	0	0	0	0	0	0	0	0	0.000318786	0.000281954	0.00030946	0	0	0.000341186	0	0.00024983	0	0.000751581	0.00104254	0.000580221	0.000837874	0.000231918	0.000617094	0	0	0.000278941	0	0	0	0	0	0	0	0	0.000266153	0	0	0.000221221	0
Pgl_GLEAN_10018528	Expansin [Sotub03g029370.1.1]	0	0	0	0	0	0	0	0	0	0	0	0	0	0	0	0	0	0	0	0	0	0	0	0.000481049	0	0	0	0	0	0	0	0	0.001047	0.00208652	0.00103909	0.00101844	0.00120633	0.00141508	0.00176799	0.000837728	0.000607954	0.00137474	0.00137882	0.000660968	0.00107001	0.000936586	0.00164815	0.00110112
Pgl_GLEAN_10038512	Delta-aminolevulinic acid dehydratase [Sotub08g017090.1.1]	0.000408319	0	0.000328304	0.000292341	0	0	0	0	0	0	0	0	0	0	0	0	0.00119089	0.00156849	0.000520225	0.0007613	0.00124167	0.000665662	0.000419674	0.000953065	0.00153651	0.00252709	0.00200304	0.00192357	0.0028548	0.000515312	0.00128372	0.000379527	0.000172862	0	0.000171555	0.000168147	0.00079667	0.000525673	0.000350278	0.000414931	0.000150561	0	0.000136587	0.000327381	0.000397486	0.000115974	0.000136056	0.000136347
Pgl_GLEAN_10003680	Glyoxylate/hydroxypyruvate reductase B [Sotub01g049040.1.1]	0	0	0	0	0	0	0	0	0	0	0	0	0	0	0	0	0.00117981	0.00116542	0.00154616	0.00169699	0.00073807	0.00131894	0.000623655	0.000708149	0.00137	0.00117815	0.00137382	0.00174687	0.000883825	0	0.00183701	0.000563995	0	0	0	0	0	0	0	0	0	0	0	0.000162168	0	0	0	0
Pgl_GLEAN_10032447	Fructose-1 6-bisphosphatase class 1 [Sotub05g025260.1.1]	0	0	0	0	0	0	0	0	0	0	0	0	0	0	0	0	0.00107301	0.00105992	0.00112495	0.00164626	0.00161102	0.000959634	0.000907519	0.000772853	0.00232582	0.00192871	0.0026655	0.00259975	0.0011575	0.000557165	0.00138798	0.00184658	0	0	0	0	0	0	0	0.000448631	0.00016279	0	0	0.000176985	0	0	0	0
Pgl_GLEAN_10008241	6-phosphogluconate dehydrogenase decarboxylating [Sotub05g006880.1.1]	0.00108715	0.00183836	0.0029137	0.00207562	0	0.00118974	0	0	0	0.00127645	0.00228355	0.000586811	0.000779867	0.00108955	0.000854024	0.000977361	0.000880764	0.00139203	0.001539	0.000844568	0.000661188	0.00137847	0.00148984	0.00105731	0.000681826	0.00118736	0.000957221	0.000569056	0.000316704	0	0.000506354	0.00033683	0.00122732	0.00107007	0.00121804	0.000596921	0.00159085	0.000933069	0.00139892	0.000920629	0.00120261	0.000846039	0.000727327	0.0011622	0.00105831	0.00123512	0.00108675	0.000968065
Pgl_GLEAN_10038278	V-type proton ATPase subunit C [Sotub03g022440.1.1]	0.001279	0.00154484	0.00102837	0.00183143	0	0.00209954	0.00430716	0.00206454	0.00376039	0.00150171	0.00268653	0.00138073	0.00275247	0.00256365	0.00200947	0.00229967	0.00145067	0.000818842	0.00181059	0.00139105	0.00129645	0.00139006	0.00109547	0.00273656	0.00112301	0.000776052	0.000804388	0.00117158	0.00149037	0.00269023	0.000893566	0.00158508	0.000902439	0.0012589	0.000895619	0.00035113	0.000831817	0.00128068	0.00146292	0.000649856	0.000786019	0.000853148	0.000855678	0.000683649	0.000691703	0.000847633	0.000710293	0.00056945
Pgl_GLEAN_10036074	Harpin binding protein 1 [Sotub09g025640.1.1]	0	0	0	0	0	0	0	0	0	0	0	0	0	0	0	0	0.00144949	0.0014318	0.00211063	0.00231653	0.00181354	0.00216055	0.00204321	0.00406005	0.00112209	0.00144745	0.0015003	0.00156084	0.00173735	0	0.00173607	0	0.000420795	0.000419292	0.000417614	0.000409317	0	0.000426546	0.000426338	0	0	0	0	0	0	0	0.0003312	0
Pgl_GLEAN_10036651	Alkyl hydroperoxide reductase/ Thiol specific antioxidant/ Mal allergen [Sotub07g016220.1.1]	0	0	0	0	0	0	0	0	0	0	0	0	0	0	0	0	0.00071353	0.00140965	0.000935089	0.000684207	0.00133911	0.000398835	0.000377176	0.00128483	0.00138091	0.00160319	0.000553907	0.00172878	0.000641426	0	0.000769146	0.000682188	0	0	0	0	0	0	0	0	0	0	0	0	0	0.00020846	0	0
Pgl_GLEAN_10020325	Ras-related protein Rab-1A [Sotub08g023640.1.1]	0.00171373	0.00248393	0.00206686	0.00245393	0	0.00140659	0	0.00414943	0.00251927	0.00301821	0.00539952	0.00138753	0.00553206	0.00257628	0.00403873	0.00693301	0.000833038	0.000411438	0.0010917	0.000399401	0.000521133	0.00093127	0.000880696	0	0.00128976	0.0006239	0.00064668	0.00134555	0.00187214	0.00216279	0.00149661	0.000796446	0.00108826	0.000361458	0.000360012	0.00105858	0.000835914	0.000735424	0.000367533	0.000435371	0.00189574	0.00142892	0.00114652	0.00240456	0.00111218	0.00170362	0.00114207	0.00143064
Pgl_GLEAN_10023404	Translocase of chloroplast 34 [Sotub05g024780.1.1]	0.00107373	0.000778144	0.00129498	0.00115312	0	0.00176258	0	0	0.00157843	0.00189104	0.00112768	0.000869349	0.00115536	0	0	0	0.000782901	0.00103113	0.00114	0.000750727	0.00163256	0.000875222	0.000827691	0.0012531	0.00101011	0.00136815	0.00101293	0.000843045	0.000938382	0	0.00131277	0.000998016	0.00113641	0.000905877	0.000902253	0.00110541	0.00104747	0.00115194	0.0009211	0.00136389	0.000791841	0.00179056	0.00107752	0.00129134	0.00139365	0.00121987	0.00143111	0.0012549
Pgl_GLEAN_10014226	2 3-bisphosphoglycerate-independent phosphoglycerate mutase [Sotub07g016990.1.1]	0.00074335	0.000808072	0.000597682	0.00053221	0	0.00122025	0	0	0.00109276	0.00130918	0.0015614	0.00120371	0.000799864	0	0.00175184	0.00100242	0.000361339	0.000713863	0.000315692	0.000346489	0	0	0	0	0.000559447	0.000676558	0.000701261	0.000729558	0.000649649	0	0.000649172	0.000518201	0.000157348	0.000156786	0.000156159	0.000153057	0	0.000159499	0.000159421	0	0.000548198	0.000867732	0.000745976	0.000745002	0.000482419	0.00052783	0.000495384	0.000744666
Pgl_GLEAN_10028100	Lipoxygenase [Sotub01g036960.1.1]	0.00082243	0.000894037	0.000661266	0.000588828	0	0.000337515	0	0	0	0.000362114	0.000863753	0.000332942	0	0	0	0	0	0	0	9.58375e-05	0	0.000335191	0.000211325	0.000359934	7.73704e-05	7.48532e-05	0	8.07171e-05	0	0	0	0	0	0	0.000259158	0	0	0	0	0.000208937	0.000758146	0.00164579	0.000412668	0.00057698	6.67175e-05	0.000116796	6.85106e-05	6.86571e-05
Pgl_GLEAN_10026356	UBX domain-containing protein 1 [Sotub07g018450.1.1]	0.00150384	0.000726566	0.000806096	0.000717793	0	0.00164575	0	0	0	0.000882849	0.00210586	0.000811726	0.00215756	0	0.00236272	0.00135197	0.000731009	0.00120349	0.00106444	0.000934623	0.00121948	0.00081721	0.00103044	0.000585022	0.000565896	0.000547485	0.000756634	0.000590375	0.000657138	0	0.000525324	0.000698899	0.00106108	0.000634375	0.00105306	0.000825712	0.000978044	0.00107558	0.00193511	0.000764095	0.00110903	0.000501563	0.000838417	0.000602872	0.000975959	0.000569509	0.000334063	0.000669555
Pgl_GLEAN_10008578	30S ribosomal protein S5 [Sotub04g024990.1.1]	0.000945347	0	0	0.000676832	0	0	0	0	0	0	0	0	0	0	0	0	0.000459529	0.000453924	0.000401478	0.000881288	0	0	0	0	0.000355736	0.000688324	0.000356728	0.000371123	0.000413092	0	0.000330231	0.000439344	0	0.000398783	0.000794375	0.000778592	0.000461116	0.000405682	0.000405484	0.000480328	0.000697164	0.00126118	0.000632458	0.000757958	0.000613511	0.000805515	0.000944999	0.00126269
Pgl_GLEAN_10006454	Proteasome subunit beta type [Sotub02g028060.1.1]	0.000794264	0.000575613	0.00063862	0.000568663	0	0	0	0	0	0	0	0	0	0	0	0	0	0	0.00067463	0.000370221	0	0	0	0	0	0	0	0	0	0	0	0	0.000336251	0.000335051	0.00033371	0.00032708	0	0.000340847	0.000340681	0	0.00117149	0.00105962	0.00079707	0.000955235	0.000515461	0.000902373	0.00105863	0.000530447
Pgl_GLEAN_10021594	Amino acid selective channel protein [Sotub06g010030.1.1]	0	0	0	0	0	0	0	0	0	0	0	0	0	0	0	0	0	0	0	0	0	0	0	0	0	0	0	0	0	0	0	0	0.00201751	0.00251288	0.00150169	0.00196248	0.000581132	0	0.000511021	0.000605345	0.00175724	0.00198678	0.00199268	0.00191047	0.00231957	0.00203034	0.0027789	0.00318268
Pgl_GLEAN_10035707	Histone H3 [Sotub11g009470.1.1]	0.00104158	0	0	0.000745731	0	0	0	0	0	0	0	0	0	0	0	0	0.00101262	0.00150039	0.000442347	0.001942	0.00570126	0.00339607	0.00535273	0.00425455	0.00117584	0.00189598	0.000393042	0.000817804	0.00227572	0.00131451	0.000727695	0.0014522	0.000440952	0.000439378	0.000875239	0.00085785	0.000508056	0.000446979	0.000893523	0.00105845	0.000384067	0	0.00104526	0.000417558	0.00101395	0.000887513	0	0
Pgl_GLEAN_10000455	Elongation factor 1 gamma-like protein [Sotub06g011990.1.1]	0.000423221	0.000920141	0.00102086	0.00060602	0	0.000694739	0	0	0	0	0.000888972	0	0	0	0	0	0	0	0	0	0	0	0	0	0.000796294	0.000308155	0.000638813	0.00066459	0.00055481	0	0.000739203	0.000786757	0.00017917	0.000535592	0.000711265	0.000348567	0	0.000908096	0.000544592	0.000215037	0.000624225	0.00155269	0.000991005	0.000848323	0.000961316	0.00120207	0.000705109	0.000847941
Pgl_GLEAN_10010748	Mitochondrial import receptor subunit TOM20 [Sotub02g014200.1.1]	0.000977213	0.00212459	0.000785717	0.000699647	0	0.00160415	0	0	0.00574621	0.00172106	0.00205263	0.00158241	0.00210301	0.00293812	0	0	0	0.000469224	0.000830022	0.000455497	0.000594326	0.000531033	0.00100439	0.000570232	0	0.000355763	0	0	0.000427017	0	0.000682725	0	0.00124111	0.0016489	0.0016423	0.00160967	0.00142998	0.00125807	0.00125746	0.000993038	0.000360332	0.000651844	0.000326888	0.000783508	0.000634191	0.000555111	0.000976853	0.000652628
Pgl_GLEAN_10033321	Alanine aminotransferase [Sotub06g022150.1.1]	0.000345813	0.000751844	0.000556094	0.000495178	0	0	0	0	0	0	0	0	0	0.00103973	0.000814973	0	0.000672393	0.000498143	0.000734314	0.00048357	0	0	0	0.000201792	0	0.000377689	0.000521972	0	0	0	0	0	0.000292799	0.000145877	0.000145293	0.000142407	0.000506036	0.000445202	0.000444985	0.000351413	0.00038254	0.00115336	0.000578391	0.000277265	0.000336638	0.000589323	0.000576143	0.0004619
Pgl_GLEAN_10012795	Ribosomal protein L10 [Sotub06g006720.1.1]	0	0.00105932	0	0	0	0	0	0	0	0	0	0	0	0	0	0	0.00142106	0.00140373	0.00124155	0.002044	0.000888992	0.00158864	0.000751182	0.00170591	0.000550045	0.00053215	0.00110316	0.000573838	0.000638731	0.00184473	0.00153183	0.000679322	0.00123763	0.00123321	0.00122828	0.00120387	0.00142597	0.00125455	0.00125393	0.000742692	0.000538984	0.00195005	0.000977918	0.000585985	0.000948621	0.000830335	0.000974117	0.0014643
Pgl_GLEAN_10033988	60S ribosomal protein L7 [Sotub07g009700.1.1]	0	0	0	0	0	0	0	0	0	0	0	0	0	0	0	0	0	0	0	0	0	0	0	0	0	0	0	0	0	0	0.00024801	0	0	0.000898482	0.00178978	0.00146185	0	0.000609351	0.000304527	0.000721472	0.000261792	0.00260471	0.000474989	0	0.0011519	0.00120992	0.000946285	0.00165954
Pgl_GLEAN_10015010	Ras-related protein Rab-7 [Sotub03g036240.1.1]	0	0.00121796	0.000675641	0.000601629	0	0	0	0	0	0	0	0	0	0	0.00198035	0	0.00122541	0.000806975	0.000713739	0.00117505	0.00102213	0.00182655	0.00172735	0.00147103	0.000948628	0.000305922	0.000317092	0.000989662	0.000734386	0	0.000880616	0.000781056	0.000711488	0.000354474	0.000353055	0.000346041	0	0	0	0.000426958	0	0.000560523	0.000281092	0	0.000545343	0.000238671	0.00028	0.000280599
Pgl_GLEAN_10018368	Glutaredoxin [Sotub06g005640.1.1]	0	0	0	0	0	0	0	0	0	0	0	0	0	0	0	0	0	0	0	0	0	0	0	0	0	0	0.000504908	0	0	0	0	0	0.000566454	0.000564431	0.000562173	0.000551004	0	0	0	0	0.000986756	0.000446262	0.00179034	0.0010728	0.000868353	0.000760075	0.00133754	0.000893599
Pgl_GLEAN_10030531	50S ribosomal protein L5 [Sotub09g007160.1.1]	0	0	0	0	0	0	0	0	0	0	0	0	0	0	0	0	0.000912446	0.00150219	0.00079718	0.000583299	0	0.000340014	0	0	0.000941803	0.000911163	0.000708324	0.000982542	0.000546827	0	0.00131142	0.00116316	0	0	0	0	0	0	0	0	0	0	0	0	0	0	0	0
Pgl_GLEAN_10012061	Cytosol aminopeptidase family protein [Sotub12g007840.1.1]	0.000325129	0.000235625	0	0.000465559	0	0	0	0	0	0.000572614	0.00068293	0.000526484	0	0	0	0	0.000632175	0.00109281	0.000828471	0.000606194	0.000395477	0.000353361	0.000167085	0.000569167	0.00146816	0.000946928	0.00122688	0.00140402	0.00099451	0	0.00102217	0.00120881	0.000825859	0.000548606	0.000409808	0.000401666	0.000475768	0.000418573	0.000418369	0.000330394	0.00119886	0.0008675	0.000978832	0.00104272	0.000949508	0.000831111	0.000758354	0.00119425
Pgl_GLEAN_10022395	REF-like stress related protein 1 [Sotub01g037450.1.1]	0.00135365	0.000981006	0.000544193	0.00145374	0	0	0	0.00327757	0.00198993	0.00357605	0	0	0.00145656	0.00203496	0.00159506	0.00182542	0.00263201	0.00162494	0.00172464	0.0015774	0.00164654	0.00147119	0.00208694	0.00276463	0	0.000739212	0	0.000531414	0.00147877	0.00597923	0.00165501	0.000943649	0.000286533	0.00114204	0	0.000557436	0.000660275	0.000871348	0.000290308	0.00103168	0	0	0	0	0	0	0	0
Pgl_GLEAN_10015723	60S acidic ribosomal protein [Sotub06g031160.1.1]	0.00205851	0.000745913	0.00082756	0.000736906	0	0	0.00519917	0	0	0.00181271	0	0	0	0	0	0	0	0	0	0	0	0	0	0	0.00038731	0.000374709	0.000388391	0.000404063	0.000449757	0.00129895	0.000359542	0.000478339	0.000435734	0.000434178	0.000864881	0.000847698	0.000502043	0.000441689	0.000441474	0.000522961	0.000759043	0.00137311	0.000688593	0.000412616	0.000667964	0.000292337	0.000342958	0.000687384
Pgl_GLEAN_10014717	Histone H3 [Sotub10g009520.1.1]	0.00136964	0.00198519	0.00110124	0.00196121	0	0	0.00691859	0.00663255	0	0.00241219	0	0.00221787	0.00294753	0.00411799	0.00322781	0.00369396	0.00199732	0.00197296	0.00174501	0.00127683	0.000832993	0.00148857	0	0.000799223	0.000515396	0.000498628	0.000516835	0.00107538	0.000598496	0	0.00143534	0.00127306	0.00173951	0.000577764	0.000575453	0.00056402	0.000668073	0.00058776	0.00117495	0.000695908	0.000505033	0.000913608	0.000458159	0.00109814	0.000888866	0.00155606	0.000912755	0.000914708
Pgl_GLEAN_10003679	SKP1 [Sotub11g019020.1.1]	0	0.000759393	0	0.000750224	0	0	0	0	0	0	0	0	0	0	0	0	0.00152807	0.00150943	0.00178005	0.0019537	0.00573561	0.00113884	0.00269249	0.00244582	0.00236586	0.00152592	0.00158164	0.00205683	0.00274731	0.00396728	0.00219624	0.00194793	0.00133083	0.0017681	0.00176102	0.00172604	0.00511116	0.0031477	0.00314617	0.00532412	0.00231828	0	0.00140208	0.00294051	0.000680036	0.00029762	0.00104747	0.00104971
Pgl_GLEAN_10017912	Serine-glyoxylate aminotransferase [Sotub12g031950.1.1]	0	0	0	0	0	0	0	0	0	0	0	0	0	0	0	0	0.000911627	0.000450253	0.000597348	0.000437081	0.000285148	0.000509563	0.000240945	0.000547177	0.000352859	0.000682758	0.000530766	0.000736244	0.000614628	0	0.00131024	0.000653687	0	0	0	0	0	0	0.000201103	0	0.000172882	0	0	0.000187957	0	0	0	0
Pgl_GLEAN_10012164	Ribosomal protein L10 [Sotub06g006720.1.1]	0	0	0	0	0	0	0	0	0	0	0	0	0	0	0	0	0.000681882	0.000673564	0.000595742	0.00130772	0	0.00076229	0	0.000818559	0	0	0	0	0.000612976	0	0.000980041	0.00065193	0.000593863	0.000591742	0.000589375	0.000577665	0.000684236	0.00060198	0.000601687	0	0	0.000935711	0.000938486	0	0.000455185	0.000398427	0.000934838	0.000468419
Pgl_GLEAN_10027129	60S ribosomal protein L4/L1 [Sotub09g006710.1.1]	0.000861108	0.000312028	0.000346182	0.000616521	0	0	0.0021749	0	0	0.000758288	0.000904375	0	0.000926575	0	0	0	0.00104645	0.000620212	0.00109711	0.000602068	0.000261857	0.00023397	0.000221264	0.000502482	0.000810091	0.000313494	0.000487411	0.000507079	0.000752564	0	0.000902414	0.000800389	0.000546825	0.000544872	0.000361794	0.000354606	0	0.000739064	0.000738704	0.000437527	0.000635041	0.000861595	0.000720125	0.000690418	0.000419131	0.000733736	0.000430396	0.000431316
Pgl_GLEAN_10003005	V-type ATP synthase alpha chain [Sotub12g023750.1.1]	0.00280103	0.00263892	0.00225214	0.0028076	0.00822538	0.00367843	0.00565965	0.00542566	0.00576471	0.00443983	0.00470683	0.00408216	0.00482237	0.00336866	0.00264046	0.00528814	0.00163388	0.00174845	0.00202226	0.0023501	0.00272567	0.00289204	0.00244709	0.00408621	0.00200266	0.00214145	0.00126837	0.00186936	0.00293754	0.00636299	0.00195693	0.00169229	0.0013044	0.00141789	0.00129454	0.00149951	0.00163952	0.00144243	0.00108129	0.000853916	0.00113612	0.000934204	0.000936975	0.00145977	0.00127247	0.00079557	0.00112	0.00102886
Pgl_GLEAN_10020610	Pyruvate dehydrogenase E1 component subunit beta [Sotub06g028390.1.1]	0.000466338	0.00135184	0.000749907	0.00133552	0	0.000765517	0	0	0.00137108	0.00082131	0.000979537	0.00151029	0	0	0	0.00125773	0.000680054	0.000223919	0.000792193	0.00173895	0.00170172	0.00152049	0.00143792	0.00190485	0.000701934	0.000848872	0.000879866	0.00109845	0.00101889	0	0.00114032	0.00130036	0.000394847	0.000786875	0.000783726	0.000576117	0.000909869	0.000600366	0.000600073	0.00118472	0.000859774	0.000777669	0.000779975	0.00130865	0.000605287	0.000794717	0.000621554	0.000622884
Pgl_GLEAN_10031480	40S ribosomal protein S3 [Sotub06g028460.1.1]	0	0	0	0	0	0	0	0	0	0	0	0	0	0	0	0	0	0.000317574	0.000280882	0.000308283	0	0	0	0	0.00024888	0.000240783	0.000249574	0	0.000867022	0	0.000462072	0.000922121	0.000559993	0.000278996	0.00027788	0.000544719	0	0.000567646	0	0	0.00121938	0.00132352	0.0011062	0.000795424	0.00128767	0.00150281	0.00132228	0.00110426
Pgl_GLEAN_10022093	Inorganic pyrophosphatase [Sotub12g024490.1.1]	0	0	0	0	0	0	0	0	0	0	0	0	0	0	0	0	0	0	0	0	0	0	0	0	0	0	0	0	0	0	0	0	0.000657492	0.000327572	0.000652522	0	0.000378774	0.000333239	0.000999229	0.00276189	0.000572671	0.000517983	0.00025976	0.000311304	0	0.000661673	0.000517499	0
Pgl_GLEAN_10032422	60S ribosomal protein L5-1 [Sotub06g035320.1.1]	0.00174526	0.00210801	0.00140325	0.00166605	0.00427087	0.000954976	0	0	0	0.00102458	0	0.000942037	0.00250392	0.00349823	0.00137101	0.00156901	0.00169672	0.00111735	0.00148238	0.00162699	0.00176906	0.0018968	0.00149483	0.00203682	0.00175131	0.00105896	0.0017562	0.00182707	0.00279632	0.00220257	0.0010161	0.00135183	0.00172399	0.00098162	0.00171096	0.0014374	0.00170258	0.0019972	0.00124764	0.00236469	0.00235963	0.00135819	0.00175142	0.00186574	0.00113263	0.000660935	0.00155077	0.00135982
Pgl_GLEAN_10004572	Adenosine kinase [Sotub09g007480.1.1]	0.00101722	0.00110578	0.00122682	0.000728287	0	0.00250472	0	0	0	0.000895756	0.00106833	0.000823594	0	0	0.00119863	0	0.000494464	0.000244216	0.000216	0.000474143	0	0.000276386	0	0	0.00057417	0.00111098	0.00095962	0.000599006	0.000222248	0	0.000710673	0.000236372	0.000215319	0.00021455	0.000213691	0.000209446	0	0.000436523	0.000218155	0	0.000187541	0.000848159	0.000850675	0.00040779	0.000495114	0.000433376	0.000508421	0.000339672
Pgl_GLEAN_10012830	Eukaryotic translation initiation factor 3 subunit 5 [Sotub11g014050.1.1]	0.000608195	0.000440767	0.000489013	0.000435445	0	0	0	0	0	0	0	0	0	0	0	0	0.000295641	0.000292035	0	0	0	0	0	0	0.000228865	0.000221419	0.000229504	0.000238765	0.000265766	0	0	0.000282655	0.000257479	0	0	0	0.000296662	0.000260998	0.000260871	0	0.000224263	0.000405693	0.000203448	0.000243819	0.000789412	0.000690978	0.000607971	0.000609272
Pgl_GLEAN_10035922	Chitinase [Sotub04g026440.1.1]	0	0	0	0	0	0	0	0	0	0	0	0	0	0	0	0	0	0	0	0	0	0	0	0	0	0	0.000286629	0	0	0	0	0	0	0.00032042	0.000638275	0.000312797	0.000370504	0.000325963	0.000651608	0	0.000560167	0	0.000254088	0.000304507	0.000246476	0.000862968	0	0.000760925
Pgl_GLEAN_10000489	Legumin 11S-globulin [Sotub11g030120.1.1]	0.000971754	0.00140848	0.00195332	0.00173935	0	0.00239278	0	0	0.00142853	0.00171144	0.00102058	0	0	0.00146085	0.00114506	0.00131043	0.000472365	0.000233301	0.000206346	0.000226476	0	0.000264033	0.000249694	0.000283523	0.000731345	0.000530663	0.000550039	0.00076298	0.000424631	0	0.000339455	0.000903232	0.000822783	0.000409922	0.000408282	0.00040017	0.000947992	0.000625521	0.000625216	0.000740617	0.000895798	0.00113435	0.000812656	0.000973913	0.000630648	0.000828015	0.000647597	0.000648982
Pgl_GLEAN_10029615	Pyruvate dehydrogenase E1 component subunit beta [Sotub06g028390.1.1]	0.00046139	0.00167187	0.00111293	0.00165169	0	0.000757395	0	0	0.00135653	0.000812596	0.000969144	0.00149427	0	0.00138723	0	0.00124439	0.000448559	0.000221544	0.000783788	0.0017205	0.00168366	0.00150436	0.00142266	0.00188464	0.000694486	0.00100784	0.00104464	0.00108679	0.00100808	0	0.00128939	0.000857711	0.000195329	0.000973157	0.000775411	0.000950006	0.000900216	0.000791995	0.000593707	0.00117215	0.00119091	0.000923301	0.000926039	0.00147973	0.00074858	0.000786285	0.000922439	0.000770344
Pgl_GLEAN_10008909	60S ribosomal protein L5-1 [Sotub06g035320.1.1]	0.00175111	0.00211509	0.00140796	0.00167164	0	0.000958181	0	0	0	0.00102802	0	0.000945198	0.00125616	0.00350996	0.00137561	0.00157427	0.00198615	0.0011211	0.00123946	0.00163245	0.001775	0.00222036	0.00119987	0.00204365	0.00175719	0.00106251	0.00176209	0.0018332	0.0028057	0.00220996	0.00122341	0.00135636	0.00123555	0.00123114	0.00147146	0.000961483	0.00170829	0.00200391	0.00125183	0.00237263	0.00258278	0.00136275	0.0017573	0.00210601	0.00113644	0.000663153	0.00155597	0.00116948
Pgl_GLEAN_10002939	Ascorbate peroxidase [Sotub09g006730.1.1]	0.000844388	0.000611938	0.000678921	0.000604549	0	0.00138611	0	0	0	0.00148713	0.00177363	0	0	0	0	0	0.00205227	0.00202723	0.00215161	0.00118075	0.00205418	0.00137656	0.0013018	0.0019709	0.00190647	0.00184444	0.00159316	0.00165744	0.00184488	0	0.00117985	0.00117727	0.000357471	0.000356194	0.00106431	0.000347721	0	0.000724714	0.00036218	0	0.00062271	0.00140811	0.00112983	0.000677011	0.00136997	0.00119915	0.000844077	0.00112784
Pgl_GLEAN_10029044	6-phosphogluconate dehydrogenase decarboxylating [Sotub12g024160.1.1]	0.000844388	0.000611938	0.00101838	0.000604549	0	0.00138611	0	0	0	0.00148713	0.00177363	0.000683663	0.000908583	0.00126938	0.000994979	0.00113867	0.000820906	0.000810893	0.00125511	0.000983962	0.000513544	0.000688281	0.00086787	0.000739088	0.000317744	0.000922221	0.000477947	0.000497233	0	0	0.000442446	0.000392424	0.00125115	0.000890486	0.000886923	0.000869302	0.000617806	0.00108707	0.00144872	0.000429031	0.00062271	0.0012673	0.000564914	0.000507759	0.000821985	0.00119915	0.000984756	0.000986863
Pgl_GLEAN_10038040	Unknown protein	0	0	0	0	0	0	0	0	0	0	0	0	0	0	0	0	0	0	0	0	0	0	0	0	0	0	0	0	0	0.00141172	0	0.000259933	0.00307816	0.0224139	0.0112796	0.0269478	0.0185514	0.00960071	0.00791672	0.0161983	0.00969305	0.00335773	0.00954178	0.00739923	0.016334	0.00587775	0.00540462	0.0123265
Pgl_GLEAN_10027916	Unknown protein	0	0	0	0	0	0	0	0	0	0	0	0	0	0	0	0	0	0	0	0	0	0	0.00154122	0	0	0.00109182	0	0	0	0	0.00104763	0	0.00126964	0.00253021	0.00252009	0	0.0029257	0.00257398	0	0.0015238	0.00110585	0.00200049	0.00100321	0	0.00194631	0.00170362	0.000999309	0.00100145
Pgl_GLEAN_10021631	Unknown protein	0	0.000560263	0.00062159	0	0	0	0	0	0	0	0	0	0	0	0	0	0.00150317	0.00111363	0.00196992	0.00108105	0.00141053	0.00126032	0.000794583	0.00135335	0.000581825	0.000844344	0.000291725	0.000606993	0.00135127	0	0.000540111	0.000718571	0.000654569	0.000652232	0.000974433	0.000955073	0.00037709	0.000995273	0.000663192	0.000392802	0.000855188	0.00025784	0.00103442	0.000619842	0.000752573	0.000439155	0.0010304	0.000774452
Pgl_GLEAN_10000673	Ribulose bisphosphate carboxylase large chain [Solyc01g007330.2.1]	0.000443734	0.00032158	0.00035678	0.000635394	0.00325763	0.000728413	0.00448296	0.00214881	0.00130462	0.001563	0.00093206	0.000718544	0.00190988	0.00133414	0.00104574	0.00119677	0.00345116	0.00426132	0.00263829	0.00268883	0.00134936	0.00241133	0.00136822	0.00155359	0.00417445	0.00323091	0.0041861	0.00348401	0.00329631	0.00336005	0.00325514	0.00288712	0	0.000187184	0.000186435	0.000182731	0.000649326	0.000190422	0.000190329	0.00045092	0.000981721	0.000147995	0.000148434	0.00106733	0.000143987	0	0.000147857	0.000148173
Pgl_GLEAN_10006264	CBS domain containing membrane protein, putative, expressed [LOC_Os02g57280]	0	0	0	0	0	0	0	0	0	0	0	0	0	0	0	0	0.000400727	0.000791677	0.000700208	0.000384258	0.00100275	0.000447981	0.000423652	0.000962098	0.000310215	0.000300122	0.000622161	0.0009709	0.000720464	0.00104039	0.000575948	0.000766249	0	0	0	0	0	0	0	0	0	0	0	0	0	0	0	0
Pgl_GLEAN_10025905	Calcineurin subunit B [Sotub03g030930.1.1]	0	0	0	0	0	0	0	0	0	0	0	0	0	0	0	0	0	0	0	0	0.000604515	0.000540137	0.000510803	0	0.000374031	0.000361862	0	0.00039021	0.000434337	0.00250884	0.00104164	0	0.000420795	0	0.000417614	0.00122795	0.00048483	0.000853091	0.000426338	0	0.00146604	0.000331509	0.000997477	0.00039847	0.000322531	0	0.0003312	0.000663816
Pgl_GLEAN_10022669	2-oxoglutarate (2OG) and Fe(II)-dependent oxygenase superfamily protein [AT5G59530]	0	0	0	0	0	0	0	0	0	0	0	0	0	0	0	0	0.00115827	0.0017162	0.00151792	0.001666	0.000724589	0.000647424	0.00122453	0.00208564	0.000448324	0.000433738	0	0.000467717	0.000520609	0	0.000832363	0.000553694	0	0	0	0	0	0	0	0	0	0	0	0	0	0	0	0
Pgl_GLEAN_10018337	Isocitrate lyase [Sotub05g029470.1.1]	0.000968148	0.000935505	0.00155686	0.000924209	0	0	0	0	0.000948817	0.000568365	0.000677862	0.000522577	0.000694501	0	0	0	0.00141184	0.00185949	0.00123348	0.000601696	0.00117763	0.00175369	0.000995072	0.00112989	0.00121438	0.000939901	0.001096	0.000633457	0.000987129	0	0.00056366	0.00044994	0.00109297	0.000952936	0.000813534	0.000797371	0.000472237	0.000830933	0.000830528	0.000655884	0.000832976	0.000430531	0.00053976	0.000905613	0.00052359	0.000366641	0.000645194	0.000646574
Pgl_GLEAN_10029185	Pathogenesis-related protein 4B (Fragment) [Sotub01g034730.1.1]	0	0	0	0	0	0	0	0	0	0	0	0	0	0	0	0	0.000512445	0.000506194	0	0	0	0.000572872	0.000541761	0	0.000396699	0.000383793	0.000397806	0.000413859	0.00046066	0	0.000368258	0.000489935	0.00178519	0.00133411	0.0017717	0.0017365	0.000514214	0.00180959	0.00135653	0.000535639	0.000777444	0.0010548	0.00211586	0.000422619	0.00102624	0.00299424	0.00105382	0.0014081
Pgl_GLEAN_10023088	photosystem II polypeptide [Sotub07g027450.1.1]	0	0	0	0	0	0	0	0	0	0	0	0	0	0	0	0	0	0	0	0	0	0	0	0	0.000495874	0.000959482	0.000994516	0.000517323	0.000575825	0.00166305	0.000460322	0.000612419	0	0	0	0	0	0	0	0	0	0	0	0	0	0	0	0
Pgl_GLEAN_10021249	Homoserine dehydrogenase-like [Sotub10g005780.1.1]	0.000861108	0.000624056	0	0.00123304	0	0	0	0	0	0	0	0	0	0	0	0	0	0	0	0	0	0	0	0	0	0	0	0	0	0	0	0	0.0007291	0.000726496	0.000723589	0.00141843	0.000840053	0.0011086	0.000738704	0.00131258	0.000635041	0.000287198	0.0005761	0.000690418	0.000279421	0.000489157	0.000860791	0.000575088
Pgl_GLEAN_10026552	Ubiquitin [Sotub01g023250.1.1]	0.00220182	0.00159569	0.00177035	0.00236463	0	0.0018072	0.00556114	0	0.00323679	0.00387783	0.00231245	0.00178272	0	0.00331003	0.00518901	0.0029692	0.000535148	0.00052862	0.000467544	0	0	0	0	0	0.000414274	0.000400796	0.000415431	0.000432194	0.00144321	0.00138939	0.000769146	0.00255821	0.00046607	0.000464405	0.000462547	0.000453358	0.000536996	0	0	0	0.000405944	0.000734355	0.000368267	0.000441343	0.000357234	0.000938068	0.000366835	0.00036762
Pgl_GLEAN_10030261	Iaa-amino acid hydrolase 4 [Sotub06g018160.1.1]	0	0	0	0	0	0	0	0	0	0	0	0	0	0	0	0	0	0	0	0	0	0	0	0	0	0	0	0	0	0	0	0	0.000450392	0.000448783	0	0.000219053	0	0	0	0	0.000980721	0	0	0.00127949	0.000345217	0.000302171	0.000177248	0.000888133
Pgl_GLEAN_10036307	Isoamyl acetate-hydrolyzing esterase [Sotub02g020040.1.1]	0	0	0	0	0	0	0	0	0	0	0	0	0	0	0	0	0	0.000349464	0.000309088	0	0.000442636	0	0	0	0	0	0	0	0	0	0	0	0.000308113	0.000307013	0	0	0.000355001	0.000936973	0.000936516	0.00147917	0	0.000242737	0.00073037	0.000291766	0.000708489	0.000620145	0	0.000486058
Pgl_GLEAN_10020029	30S ribosomal protein S5 [Sotub04g024990.1.1]	0.000945347	0.000685105	0.000760096	0.00135366	0	0	0	0	0	0	0	0	0.00203444	0	0	0	0.000459529	0.000453924	0.000401478	0.000881288	0.000574946	0.000513717	0.000485819	0	0.000711471	0.00103249	0.000713457	0.000742246	0.000826184	0.00119306	0.000660462	0.000878688	0	0.000797566	0.000794375	0.00116789	0.00138335	0.000811364	0.00121645	0.000960656	0.000697164	0.00189176	0.00126492	0.000757958	0.000920266	0.00134252	0.00126	0.00157837
Pgl_GLEAN_10023186	uncharacterized conserved membrane protein specific to cyanobacteria, putative, expressed [LOC_Os05g33290]	0	0	0	0	0	0	0	0	0	0	0	0	0	0	0	0	0	0.000596585	0	0.000579132	0	0	0	0	0.000935076	0.000452327	0.000937686	0.000975524	0.00108584	0	0	0.000577423	0	0	0	0	0	0	0	0	0	0	0	0	0	0	0	0
Pgl_GLEAN_10023480	Unknown protein	0	0	0	0	0	0	0	0	0	0	0	0	0	0	0	0	0	0	0	0	0	0	0	0	0	0	0	0	0	0	0	0	0.00114169	0.000568807	0.000566531	0.00166583	0.000657716	0.00115729	0.000578365	0.00137024	0.00149161	0.000899443	0.000902111	0.000540559	0.000875085	0.000765968	0.00134791	0.000900526
Pgl_GLEAN_10006857	Pore protein of (OEP24) [Sotub04g033450.1.1]	0	0	0	0	0	0	0	0	0	0	0	0	0	0	0	0	0	0	0	0	0	0	0	0	0.00128976	0.0006239	0.00064668	0.00100916	0.00149771	0.00108139	0.000299323	0.000398223	0	0	0	0	0	0	0	0	0	0	0	0	0	0	0	0
Pgl_GLEAN_10011783	Aspartic proteinase [Sotub02g024010.1.1]	0	0	0	0	0	0	0	0	0	0	0	0	0	0	0	0	0	0	0	0	0	0	0	0	0	0	0	0	0	0	0.000119847	0	0.000145245	0.000289452	0.000288294	0	0	0.00029446	0.000147158	0	0.000506029	0.00102984	0.000344297	0.000550155	0.000890619	0.000584673	0.000800236	0.000458256
Pgl_GLEAN_10002391	Glutathione S-transferase 1 [Sotub12g016940.1.1]	0	0	0	0	0	0	0	0	0	0	0	0	0	0	0	0	0	0.000363139	0.000321183	0	0	0	0	0	0	0.00027533	0	0	0	0	0.000264185	0	0.000960509	0.000638053	0.00031775	0.000311437	0.000368893	0.000324546	0.000324388	0.000384262	0.000557732	0.000756705	0.000252983	0.000303183	0.00171783	0.00107402	0.001512	0.000757616
Pgl_GLEAN_10011806	Elongation factor [Sotub08g012740.1.1]	0.00144437	0.0016449	0.00182495	0.00162504	0	0.0020323	0.0010423	0	0.00242663	0.00290722	0.00173365	0.00133651	0.00133216	0.00124077	0.00243138	0.00111301	0.000902705	0.00108985	0.00113919	0.0013465	0.000878447	0.00168192	0.00106039	0.00132445	0.000776457	0.000751196	0.00109007	0.00105306	0.000901648	0	0.00122534	0.000671263	0.00200913	0.0010445	0.00112701	0.00118959	0.00130841	0.00123966	0.00159308	0.00136292	0.00152169	0.0018581	0.00117339	0.00148894	0.00140605	0.00187539	0.00144384	0.00199814
Pgl_GLEAN_10001524	Ras-related protein Rab-7a [Sotub01g046900.1.1]	0	0.000639895	0.000709937	0	0	0	0	0	0	0	0	0	0	0	0	0	0.00128761	0.000847938	0.000749969	0.000823132	0.00107401	0.00143945	0.00181504	0.00154571	0.000332261	0	0.000333188	0	0.000385832	0.00557165	0.000925318	0.000820703	0.000747605	0.000372467	0.000370977	0.000363607	0	0	0	0.000448631	0	0.000588975	0.000295361	0	0.000573025	0.000250786	0.000294213	0.000294842
Pgl_GLEAN_10023807	pathogenesis-related Bet v I family protein, putative, expressed [LOC_Os04g50700]	0	0	0	0	0	0	0	0	0	0	0	0	0	0	0	0	0	0	0	0	0	0	0	0	0.00146542	0.000945161	0	0.0010192	0	0	0	0	0	0	0	0	0	0	0	0	0	0.000432941	0	0	0	0	0	0
Pgl_GLEAN_10023689	Malate dehydrogenase [Sotub11g012590.1.1]	0	0	0	0	0	0	0	0	0	0	0	0	0	0	0	0	0.00122541	0.00121046	0.000892174	0.00117505	0	0.000228319	0	0.000490345	0.00158105	0.00122369	0.00190255	0.00164944	0.00128518	0.0010605	0.00132092	0.00136685	0	0	0	0	0	0	0	0	0	0	0	0.000168435	0	0	0	0
Pgl_GLEAN_10003628	Chitinase 2 [Sotub11g029630.1.1]	0	0.000437706	0	0	0	0	0	0	0	0	0	0	0	0	0	0	0	0	0	0	0	0	0	0	0	0	0	0	0	0	0	0	0.000255691	0	0.000253759	0.000248717	0.000294602	0.000259186	0.000518119	0.000306876	0.000445411	0.000201438	0.00040407	0.000726377	0.000587948	0.00034309	0.0004025	0.000403361
Pgl_GLEAN_10010788	Chlorophyll a-b binding protein 8, chloroplastic [Sotub10g007480.1.1]	0	0	0	0	0	0	0	0	0	0	0	0	0	0	0	0	0.00031787	0.000313992	0.000833143	0.000609613	0	0	0	0	0.000738218	0.000714201	0.00148056	0.00077015	0	0	0.000913722	0.000303907	0	0	0	0	0	0	0	0	0	0	0	0	0	0	0	0
Pgl_GLEAN_10038641	40S ribosomal protein S8 [Sotub06g033610.1.1]	0.00165661	0.00240113	0.00133198	0.0017791	0.0121618	0.00407911	0.00836819	0.00802223	0.0024353	0.00437641	0.00347969	0.00268256	0.00534766	0.00747121	0.00585616	0.00446794	0.00241581	0.00238634	0.00211063	0.00231653	0.00151129	0.00180046	0.00127701	0.00145002	0.000311692	0.00120621	0.00156281	0.000650349	0.00108584	0.00104535	0.00115738	0.0015398	0.00315596	0.00279528	0.00313211	0.00272878	0.00282818	0.00284364	0.00248697	0.00126258	0.00183255	0.00165755	0.00193954	0.00265646	0.00215021	0.00141157	0.001656	0.00138295
Pgl_GLEAN_10010480	Cathepsin B-like cysteine proteinase [Sotub05g015020.1.1]	0	0	0	0	0	0	0	0	0	0	0	0	0	0	0	0	0	0	0	0	0	0	0	0	0	0	0	0	0	0	0	0	0.000197954	0.000394495	0.000589375	0.00077022	0.000228079	0.00060198	0.000200562	0.000237582	0.000862085	0.000467855	0.000312829	0.000562356	0.000758642	0.000398427	0.000623225	0.000936838
Pgl_GLEAN_10018806	Late embryogenesis abundant protein [Sotub01g032580.1.1]	0	0	0	0	0	0	0	0	0	0	0	0	0	0	0	0	0	0	0	0	0	0	0	0	0	0	0	0	0	0	0	0	0	0	0	0	0	0	0	0	0.00111224	0.000670683	0.00134534	0.00120923	0.00065252	0.000856732	0.000670057	0.00067149
Pgl_GLEAN_10021999	Cyanate hydratase [Sotub09g025540.1.1]	0	0	0	0	0	0	0	0	0	0	0	0	0	0	0	0	0	0.000652515	0	0	0	0	0	0	0	0.000494733	0	0	0	0	0	0	0.00230122	0	0.000570957	0.000559613	0.000662854	0	0.00233154	0	0.000501087	0.00181294	0.000909158	0	0.00176384	0.00270183	0.00226406	0.0022689
Pgl_GLEAN_10013792	Galactose mutarotase-like [Sotub03g011890.1.1]	0	0	0	0	0	0	0	0	0	0	0	0	0	0	0	0	0.000575193	0.000568176	0.000753796	0.000827332	0.00215898	0.00096453	0.000608099	0.000690486	0.00111319	0.00193855	0.00156281	0.00116134	0.0015512	0.00224003	0.00041335	0.00109985	0	0	0	0	0	0	0	0	0	0	0	0	0	0	0	0
Pgl_GLEAN_10031169	Heat shock protein 90-2 [Sotub10g005730.1.1]	0.00149522	0.00144481	0.00200369	0.0017842	0.0054885	0.0020454	0.00251765	0.00241357	0.00146537	0.00131668	0.0010469	0.00161415	0.00268149	0.00299705	0.00176188	0.00134422	0.000605683	0.000598295	0.000529169	0.000580792	0.000606247	0.000541685	0.000768401	0.000436252	0.00121908	0.00127015	0.00131652	0.00107615	0.000871163	0.00125801	0.00121873	0.00474844	0.001055	0.000840986	0.000628216	0.000615735	0.000607774	0.000427768	0.000748229	0.000633097	0.00147024	0.00124672	0.00466823	0.00179825	0.00129382	0.00127405	0.00141163	0.00124822
Pgl_GLEAN_10017760	Unknown protein	0.000411215	0.000596025	0	0	0	0	0	0	0	0	0	0.000665884	0	0	0	0	0	0	0	0	0	0	0.000422651	0	0	0	0	0	0.00017969	0.000518967	0.000143647	0.000573328	0.00104453	0.000867329	0.000863859	0.00135471	0.00140406	0.00123527	0.00105829	0.000835748	0.000758146	0.00137149	0.000825335	0.000824257	0.000934044	0.00163515	0.000822127	0.00109851
Pgl_GLEAN_10011088	Histone H3 [Sotub11g009470.1.1]	0.001279	0.00185381	0.00102837	0.00183143	0	0	0.00646074	0.00619363	0	0.00225256	0	0.0020711	0.00275247	0.00384548	0.0030142	0.00344951	0.00186515	0.00122826	0.00108635	0.000596165	0.000777868	0.00139006	0	0.00149267	0.000481289	0.000465631	0.000482633	0.00100422	0.000558889	0	0.00134035	0.00118881	0.00162439	0.00053953	0.000537371	0.00105339	0.000623863	0.000548864	0.00109719	0.000649856	0.000471611	0.000426574	0.000427839	0.00102547	0.000415022	0.00108981	0.000852352	0.000427088
Pgl_GLEAN_10024475	ATP synthase subunit alpha chloroplastic [Sotub09g017900.1.1]	0.00234005	0.00226115	0.00188149	0.00111693	0	0.00384132	0.00394018	0.00755457	0.00229333	0.00412128	0.00491526	0.00378927	0.00167864	0.00234522	0.00367652	0.00420748	0.000758326	0.00112361	0.000662529	0.0018179	0	0.000423874	0.000801709	0	0.00146761	0.00141986	0.000883023	0.00183731	0.00136339	0.00196882	0.00136239	0.00217505	0.00099066	0.00131616	0.000983172	0.000642426	0.00152189	0.000669466	0.00066914	0.000792649	0.000862858	0.000520306	0.000782773	0.0012508	0.000759322	0.00066464	0.00077973	0.000781398
Pgl_GLEAN_10015988	Glutathione transferase [Sotub02g015040.1.1]	0.00145357	0.0017557	0.0015583	0.0003469	0	0	0	0	0.00284909	0.000853339	0.00203547	0	0.00104272	0.00145678	0	0.00130678	0.00117762	0.00139591	0.000823086	0.000225845	0.0014734	0	0.000746997	0.000282734	0.000729307	0.00141116	0.00109701	0.000760854	0.000846897	0.00122297	0.000846275	0.0011259	0	0.00061317	0.000203572	0.000598583	0.00141803	0.000207926	0.000207825	0.00763173	0.00786106	0.000484797	0.00145871	0.00135968	0.00125778	0.000412854	0.000484345	0.000647175
Pgl_GLEAN_10001293	Glucose-1-phosphate adenylyltransferase [Sotub07g011850.1.1]	0	0	0	0	0	0	0	0	0	0	0	0	0	0	0	0	0	0	0	0	0	0	0	0	0	0	0	0	0	0	0	0	0.00014216	0.000424958	0	0.000414848	0	0.000288207	0.000144033	0	0.000247641	0.00123196	0.000673971	0.000269236	0.000871706	0.00114452	0.000895134	0.00100918
Pgl_GLEAN_10004417	Glucose-1-phosphate adenylyltransferase [Sotub07g023520.1.1]	0	0	0	0	0	0	0	0	0	0	0	0	0	0	0	0	0	0.000183969	0.000162714	0.000178587	0	0	0.000196896	0	0.000144175	0.000139484	0.000289154	0.000150411	0	0	0	0	0.0012976	0.00145459	0.0012878	0.00141999	0.0011213	0.00164417	0.0013147	0.000973352	0.00141276	0.0016612	0.00166612	0.00184314	0.00161621	0.00130586	0.00127665	0.0016632
Pgl_GLEAN_10017248	SSA1 - 2S albumin seed storage family protein precursor, expressed [LOC_Os05g41970]	0	0	0	0	0	0	0	0	0	0	0	0	0	0	0	0	0	0	0	0	0	0	0	0	0	0	0	0	0	0	0	0	0.000413703	0	0	0	0	0.000419357	0	0	0	0.00162961	0.00130755	0.000391754	0	0.000277556	0.00162809	0.000978943
Pgl_GLEAN_10006723	Cytochrome b5 [Sotub06g033860.1.1]	0	0.00379126	0.00420625	0.00280911	0	0	0	0	0	0.00230337	0	0.00211781	0	0	0	0	0.00127148	0.00125597	0.00111086	0.00121923	0.00477248	0.00142141	0.00134422	0.00152634	0.00344502	0.00190454	0.000987038	0.0030806	0.00628646	0	0.00502547	0.00303907	0.00110735	0.0016551	0.00164848	0.0021543	0.00574141	0.00280622	0.00168291	0.000664514	0.00144675	0.00348957	0.00393741	0.00419442	0.00339507	0.00334319	0.00305052	0.00305705
Pgl_GLEAN_10018493	Glutamine synthetase [Sotub01g022730.1.1]	0	0	0	0	0	0	0	0	0	0	0	0	0	0	0	0	0.000786543	0.000776948	0.000687181	0.000754219	0.00073807	0.000659469	0.000623655	0.000944199	0.00091333	0.00117815	0.00122117	0.00127045	0.00106059	0	0.00113047	0.000751993	0	0	0	0	0	0.000173594	0.00017351	0	0.000149161	0	0.000135317	0.000162168	0	0.00022979	0.000134791	0.000135079
Pgl_GLEAN_10024544	Aldose 1-epimerase-like protein [Sotub03g032150.1.1]	0	0	0	0	0	0	0	0	0	0	0	0	0	0	0	0	0	0	0	0	0	0.000282161	0	0	0.000195389	0.000189032	0.000195934	0	0	0	0	0	0	0.000219033	0.000218157	0.000213822	0.00025327	0.000222822	0.000222714	0.000263822	0.00038292	0.000519529	0.00034738	0.000208156	0.000336973	0.000884864	0.000692059	0.000520155
Pgl_GLEAN_10001488	Splicing factor arginine/serine-rich 7 [Sotub08g017200.1.1]	0	0	0	0	0	0	0	0	0	0	0	0	0	0	0	0	0.00119934	0.00118471	0.000523915	0.00115005	0.000750284	0.000670383	0.000633976	0	0	0.000449119	0.000465518	0	0	0	0	0.000573328	0.00156679	0.000520398	0.00155495	0.00101604	0.00180522	0.0021176	0.00158743	0.000626811	0.00272932	0.00123434	0.00165067	0.000494554	0.00120091	0.00105117	0.00123319	0.000823885
Pgl_GLEAN_10010877	Cell division control protein 48 homolog E [Sotub10g024990.1.1]	0.00258013	0.00171403	0.00190165	0.0015394	0.0110494	0.00211771	0.00543053	0.00416482	0.00252862	0.00378676	0.00361303	0.00313352	0.00277629	0.00258583	0.00304028	0.00463914	0.00125419	0.00144537	0.00109575	0.00110243	0.00143843	0.00175261	0.00165743	0.00163105	0.00113273	0.000782767	0.000811348	0.000928496	0.0012214	0.00162811	0.00127684	0.00059955	0.00118332	0.000997697	0.00126472	0.000973962	0.00178291	0.00156857	0.00156781	0.00174794	0.00150636	0.00107566	0.00136655	0.00137913	0.00104653	0.000977106	0.00121795	0.000861566
Pgl_GLEAN_10025026	Flowering promoting factor-like 1 (Fragment) [Sotub01g021050.1.1]	0.00162564	0.00235625	0.00261416	0.0023278	0	0	0.00821178	0.00787228	0	0	0	0.00263242	0.00349847	0.00488771	0	0.00438443	0	0	0	0	0	0	0	0	0	0	0	0	0	0	0	0	0	0	0	0	0	0	0	0	0	0	0	0	0	0	0	0
Pgl_GLEAN_10036986	Peptidase S16 lon domain protein [Sotub04g034270.1.1]	0	0	0	0	0	0	0	0	0	0	0	0	0	0	0	0	0.00130082	0.00128495	0.000568246	0.000623681	0.00081377	0.000727107	0.00068762	0.00156156	0.000503503	0.000487122	0.000504908	0.000525282	0.000584684	0	0.000934808	0.000621841	0	0	0	0	0	0	0	0	0	0	0	0	0	0	0	0
Pgl_GLEAN_10024651	Mitochondrial processing peptidase alpha subunit [Sotub05g018240.1.1]	0.00103333	0.00174736	0.00166168	0.000986433	0	0.00113084	0	0	0.0010127	0.00121326	0.0007235	0.000557761	0.00074126	0.00103561	0	0.000928977	0.00133946	0.00115773	0.00102397	0.000963309	0.000628456	0.000935881	0.000885055	0.00160794	0.000907302	0.000752386	0.00103981	0.00148743	0.0012041	0	0.000962575	0.000960467	0.000874919	0.000581197	0.00101302	0.000709213	0.000840053	0.000739064	0.000886445	0.000700042	0.000889057	0.000574397	0.000921761	0.000966585	0.00100591	0.00068482	0.000803405	0.000805124
Pgl_GLEAN_10002816	Peroxidase [Sotub04g026530.1.1]	0	0	0	0	0	0	0	0	0	0	0	0	0	0	0	0	0	0	0	0	0	0	0	0	0	0	0.000329839	0	0	0	0.000305339	0	0.000740091	0.000737448	0.000734497	0.00107986	0.000426358	0.000750206	0.000749841	0.000888245	0.000966922	0.00174917	0.000877178	0.00105124	0.0017018	0.00173786	0.00116502	0.00175127
Pgl_GLEAN_10012413	Annexin 2 [Sotub04g020660.1.1]	0.00332377	0.00240878	0.00222703	0.00277631	0.0081337	0.00272807	0.00559656	0.00804778	0.00488611	0.0029269	0.00232718	0.00358814	0.00238431	0.00333111	0.00261103	0.00298811	0.00107711	0.00159596	0.00164683	0.00129106	0.00134764	0.00180619	0.0017081	0.00161626	0.000833826	0.00100837	0.00104519	0.000869894	0.000968267	0.00209735	0.000580534	0.00077235	0.000938077	0.00116841	0.00116373	0.00114061	0.00135104	0.00118862	0.00142565	0.00112586	0.00142985	0.000923791	0.00111184	0.00133246	0.000898773	0.000629362	0.000922929	0.00110988
Pgl_GLEAN_10036812	Acidic chitinase [Sotub01g032680.1.1]	0	0	0	0	0	0	0	0	0	0	0	0	0	0	0	0	0	0	0	0	0	0	0	0	0	0	0	0	0	0	0	0	0	0.000242165	0.000723589	0.000236404	0	0	0.000246235	0	0.00021168	0.00172319	0.000960167	0.000230139	0.000931402	0.000489157	0.000765148	0.000958481
Pgl_GLEAN_10033667	50S ribosomal protein L2 [Sotub07g026440.1.1]	0.000666452	0	0.000535853	0	0	0	0	0	0	0	0	0	0	0	0	0	0.0016198	0.00224005	0.00141517	0.00124258	0.000810652	0.00144864	0.000684985	0.00233336	0.000501573	0.00145577	0.00100595	0.000784904	0.000291222	0	0.00139684	0.000929187	0.00141071	0.00224907	0.00196007	0.00192112	0.00195047	0.00142999	0.00200101	0.00169311	0.00122872	0.00111138	0.00156055	0.00106869	0.00173005	0.00132504	0.00155448	0.00178035
Pgl_GLEAN_10032134	Catalase [Sotub04g035910.1.1]	0.00141418	0.00128109	0.00113705	0.00151875	0	0.00232145	0.00535769	0.00171206	0.00207891	0.00124532	0.00148523	0.00171749	0.00228254	0.00212595	0.00249958	0.00190705	0.00171856	0.00118832	0.00105102	0.000988762	0.0010751	0.00115273	0.00127182	0.00144413	0.00119735	0.0011584	0.00133411	0.000832764	0.000772449	0.00089237	0.00111151	0.00065723	0.00179607	0.00104397	0.00103979	0.00218386	0.0010347	0.00121375	0.00106151	0.00107781	0.00156437	0.00106123	0.00130091	0.00155905	0.00206499	0.00110458	0.00164927	0.00153474
Pgl_GLEAN_10038138	Oxalate oxidase-like germin 171 [Sotub07g014810.1.1]	0	0	0	0	0	0	0	0	0	0	0	0	0	0	0	0	0.00199418	0.00236383	0.00174226	0.000764892	0	0.000445868	0.00126496	0.00095756	0.000308752	0.000298707	0.00092884	0.000644214	0.000717066	0.00207097	0.00143308	0.00114395	0	0	0	0	0	0	0	0	0	0	0	0	0	0	0	0
Pgl_GLEAN_10003711	heat shock protein [Sotub09g009340.1.1]	0.00152315	0.00154538	0.00146961	0.00174483	0.00670923	0.00250033	0.00461643	0.00442557	0.00358257	0.00268256	0.00255949	0.00295975	0.0032779	0.00457955	0.00358959	0.0024648	0.00148079	0.00131646	0.00116436	0.000851963	0.000741086	0.000993246	0.000626204	0.00106656	0.00114633	0.00133084	0.00126448	0.00107632	0.00133116	0.000768907	0.00180904	0.00141575	0.00193448	0.00231308	0.00191986	0.00163082	0.00133732	0.001438	0.00117598	0.00123825	0.00134793	0.00223522	0.00183424	0.00146547	0.00168044	0.0014709	0.00182711	0.00183102
Pgl_GLEAN_10031396	1 4-alpha-glucan branching enzyme II [Sotub09g011090.1.1]	0	0	0	0	0	0	0	0	0	0	0	0	0	0	0	0	0.000646268	0.000638384	0.000658731	0.000826278	0.000269529	0.000481651	0.000569367	0.000387903	0.000750443	0.000726028	0.00100338	0.000782904	0.00029048	0	0.00069664	0.00030894	0.000281423	0.000280418	0.000372395	0.000273747	0.000216166	0.000570539	0.000380174	0.000450346	0.000653647	0.000739033	0.000370612	0.000532985	0.000503313	0.000692298	0.00051684	0.000517946
Pgl_GLEAN_10026659	Phosphatidylethanolamine-binding protein PEBP [Solyc09g005060.1.1]	0	0	0	0	0	0	0	0	0	0	0	0	0	0	0	0	0	0	0	0	0	0	0	0	0	0	0	0	0	0	0	0	0.00169285	0	0.000420014	0.000823339	0	0	0	0.000507933	0.00184308	0.00166707	0.00167202	0.0020038	0.00194631	0.00141968	0.00166552	0.00333816
Pgl_GLEAN_10010546	Malate dehydrogenase [Sotub12g005230.1.1]	0.00110441	0.00200094	0.00177597	0.00197678	0	0.000906469	0.0027894	0.00534815	0.00162353	0.000972535	0.00231979	0.00178838	0.00237674	0.00166027	0.00130137	0.00297863	0.00080527	0.0010606	0.000703543	0.00102957	0.000671683	0.000900228	0.00113512	0.00096668	0.00145456	0.00201034	0.00187537	0.00216783	0.00217168	0.0020907	0.000771588	0.00179643	0.000935099	0.00069882	0.000928032	0.00113699	0.000808051	0.00071091	0.000710563	0.00112229	0.00142531	0.00202589	0.00147774	0.00110686	0.00179184	0.00141157	0.001472	0.00129075
Pgl_GLEAN_10034841	Spfh domain / band 7 family protein [Sotub02g013350.1.1]	0.000603972	0.000875412	0.000485617	0.000864841	0	0.000991451	0	0	0.00177574	0.00212742	0.00126864	0.00195604	0.00129978	0.00363184	0.00142337	0.00162894	0.00117435	0.00145003	0.001539	0.00112609	0.00220396	0.00164104	0.00155192	0.00140974	0.00159093	0.00153917	0.00182328	0.00142264	0.00158352	0.0022867	0.00147687	0.00112277	0.000511382	0.000764334	0.000761276	0.000497434	0.000883805	0.000518372	0.000259059	0.000920629	0.000668116	0.000201438	0.000606106	0.000726377	0.000195983	0.00034309	0.0004025	0.000403361
Pgl_GLEAN_10031531	RNA recognition motif containing protein, putative, expressed [LOC_Os08g23120]	0	0.000363283	0	0.000358897	0	0	0	0	0	0	0	0	0	0	0	0	0.00024367	0.000240697	0.00085155	0.000233656	0.000609741	0.00108961	0.00103044	0.000585022	0.000565896	0.00127747	0.000189159	0.000196792	0.000219046	0.000632631	0.000875541	0.000698899	0	0.000422917	0.000842449	0.00103214	0.00122255	0.000430233	0.000860048	0.000764095	0.000369678	0.000501563	0.00050305	0.000803829	0.000650639	0.000569509	0.000167032	0.000502167
Pgl_GLEAN_10007313	Carbonic anhydrase [Sotub02g013790.1.1]	0	0	0	0	0	0	0	0	0	0	0	0	0	0	0	0	0.000710532	0.00210559	0.00186232	0.000681332	0	0	0.000375591	0	0.00275022	0.00266075	0.00358527	0.00258227	0.00191619	0	0.00306366	0.00237763	0	0	0	0	0	0	0	0	0.000269492	0	0	0	0	0	0	0
Pgl_GLEAN_10007291	Peptidyl-prolyl cis-trans isomerase [Sotub01g048580.1.1]	0.00809041	0.00513032	0.00406563	0.00434432	0.00742436	0.0116207	0.00510849	0.0195892	0.00594666	0.00890548	0.0106211	0.00818805	0.0108819	0.0182437	0.00714997	0.0109101	0.00737384	0.00534152	0.00386539	0.00424248	0.00492047	0.00439646	0.00519713	0.00472099	0.00380554	0.00331356	0.00381616	0.00397016	0.00265148	0.0012763	0.00282616	0.00281997	0.00856268	0.00725229	0.00679837	0.00707976	0.00591944	0.00781174	0.00824171	0.00667991	0.00484773	0.00539666	0.0040595	0.0040542	0.00393788	0.00344685	0.00505465	0.00337697
Pgl_GLEAN_10007112	Malate dehydrogenase [Sotub02g011240.1.1]	0.000483178	0.000700329	0.00116548	0.00103781	0.0035472	0.000793161	0.00488145	0.00233982	0.00142059	0.000850968	0.00101491	0.000782414	0.00103982	0.00145274	0.0011387	0.00130315	0.00140922	0.00116003	0.0012312	0.00135131	0.00117545	0.00105027	0.000993229	0.000563897	0.00109092	0.00105543	0.000911639	0.00113811	0.000844544	0.000609786	0.000843924	0.00134732	0.00102276	0.000611467	0.000812028	0.000795894	0.00117841	0.000622046	0.00103624	0.000736503	0.00124715	0.00145035	0.00177791	0.000968502	0.00141107	0.00123512	0.001771	0.00209748
Pgl_GLEAN_10008964	cDNA clone 002-143-C11 full insert sequence [Sotub06g005130.1.1]	0	0	0	0	0	0	0	0	0	0	0	0	0	0	0	0	0.0009967	0.000656361	0.00087079	0.000477869	0.000831356	0.00167135	0.00052686	0.00219355	0.00192894	0.0019906	0.00219223	0.00120743	0.00059732	0.000431283	0.000477505	0.000635279	0	0	0	0	0	0	0	0	0	0	0	0	0	0	0	0
Pgl_GLEAN_10036405	Glutathione S-transferase 1 [Sotub12g016940.1.1]	0.000727799	0.00105489	0.000585179	0.00104215	0	0	0	0	0.0021398	0	0	0	0	0	0	0	0	0	0	0	0	0	0	0	0	0	0	0	0	0	0	0	0	0	0	0	0	0	0	0	0.000536729	0.000485473	0	0.000583533	0	0.000620145	0.00024251	0
Pgl_GLEAN_10008480	Small ubiquitin-related modifier 2 [Sotub07g018540.1.1]	0.00177494	0.00128632	0.00142712	0	0	0	0	0	0	0	0	0	0	0	0	0	0	0.000852265	0.00150759	0.000827332	0	0.00096453	0.000912149	0	0.000667912	0.00129236	0.000669776	0.000696803	0	0	0.00124005	0.000824891	0.00225426	0.00149747	0.00074574	0.00146185	0.000865769	0.00304676	0.000761318	0	0.00130896	0.00177594	0.00118747	0.00142311	0.000575949	0.00100826	0.00118286	0.000592693
Pgl_GLEAN_10027051	Predicted NADPH-dependent FMN reductase [Sotub01g033920.1.1]	0	0.000643159	0.00071356	0.000635394	0	0	0	0	0	0	0	0	0	0	0	0	0.000431395	0.000852265	0.00188449	0	0.000539745	0.00096453	0.000456075	0	0.00133582	0.00161545	0	0.00139361	0	0	0.000930039	0	0.00187855	0.000374368	0.00149148	0.000365462	0.00129865	0.000761689	0.00152264	0.00090184	0.0016362	0.00118396	0.000593736	0.000711553	0.00172785	0.0015124	0.00177428	0.00118539
Pgl_GLEAN_10010638	Polyamine oxidase [Sotub01g025840.1.1]	0.000676825	0.000981006	0.00108839	0.000969161	0	0.000555521	0	0	0.0029849	0.00178803	0.00142166	0.00164398	0.00145656	0.00101748	0.0023926	0.000912711	0.000164501	0	0.00028744	0	0.000205817	0.000183899	0.000347823	0.000394947	0.00076407	0.000985616	0.000510802	0.000929974	0.00103514	0.000427088	0.000591075	0.000786374	0	0	0.000142184	0	0	0	0	0	0.000374353	0.000112868	0.000113203	0.000271331	0.000109811	0.000288355	0	0.000226007
Pgl_GLEAN_10006263	3-ketoacyl CoA thiolase 2 [Sotub09g027790.1.1]	0.000374879	0.000271679	0.000301417	0.000536798	0	0	0	0.00181538	0.00110218	0.000660234	0.00078743	0.000607045	0.000806759	0.00112712	0.000883473	0.00101106	0.0020045	0.00144003	0.00175128	0.00157264	0.00136797	0.00203715	0.00134857	0.00196878	0.000987473	0.00068239	0.00113169	0.00103019	0.000982875	0	0.00104763	0.001568	0.00301539	0.00253021	0.00220507	0.00355065	0.00219428	0.00209136	0.00209034	0.0022857	0.00193523	0.0012503	0.00238262	0.00240456	0.00194631	0.00127771	0.00162388	0.00237844
Pgl_GLEAN_10003490	T-complex protein 1 subunit zeta [Sotub02g010730.1.1]	0.000325129	0.00047125	0.000261416	0.00023278	0	0.000533716	0	0	0	0	0	0	0	0	0	0	0	0	0.000138078	0.000151549	0	0.00017668	0.000167085	0.000189722	0.000367039	0.000118366	0.000368064	0	0	0	0	0.000151101	0.000137643	0.000274303	0.000409808	0.000401666	0.000634357	0.00139524	0.000418369	0.000165197	0.000479545	0.0008675	0.00108759	0.000782043	0.000844007	0.000738765	0.000758354	0.000651409
Pgl_GLEAN_10022029	3-isopropylmalate dehydratase large subunit [Sotub12g011890.1.1]	0.00153158	0.00142709	0.00105553	0.000939903	0	0.0010775	0.00110523	0.00105954	0.00128657	0.00154138	0.00275749	0.0010629	0.000470863	0.000657842	0.00103127	0.000590105	0.000212713	0.000735413	0.000464604	0.000509928	0.000532277	0.000951184	0.000787087	0.000766048	0.00065867	0.000796551	0.000577945	0.000858952	0.00152974	0	0.000993601	0.000915162	0.000741022	0.000646079	0.000827349	0.000540607	0.000747066	0.00112672	0.00093848	0.000667022	0.00088746	0.0013865	0.00153699	0.00105256	0.00120696	0.000994313	0.00109358	0.00182654
Pgl_GLEAN_10003483	Inorganic pyrophosphatase [Sotub12g024490.1.1]	0	0	0	0	0	0	0	0	0	0	0	0	0	0	0	0	0	0	0	0	0.000426573	0	0	0	0.000263933	0	0	0	0	0	0.00024501	0.000977895	0	0.000295871	0.000589375	0	0.00102635	0.00030099	0	0.00106912	0	0.000233928	0	0	0.000227593	0.000398427	0	0.000234209
Pgl_GLEAN_10025911	Amidohydrolase 2 [Solyc01g009970.2.1]	0.0011753	0	0	0	0	0	0	0	0	0	0	0	0	0	0	0	0.00114261	0.000564337	0.00149741	0.00136957	0.0014296	0.000958013	0.000905986	0.00137164	0.000663399	0.000855754	0.0013305	0.00184559	0.00102715	0.00148326	0.00102639	0.00136553	0	0	0	0	0	0	0	0	0	0	0	0	0	0	0	0
Pgl_GLEAN_10005032	Argininosuccinate synthase [Sotub05g005750.1.1]	0.000363899	0.000791167	0.000585179	0.000521076	0	0.000597359	0	0	0	0	0.000764367	0.000589266	0	0.00109411	0.000857597	0.000981451	0.00106134	0.00104839	0.000927264	0.00118734	0.000885273	0.00197749	0.000935048	0.00148642	0.00150629	0.00132481	0.00137318	0.00200003	0.00143113	0.00137776	0.0013983	0.00135296	0.00046217	0.000614026	0.000611569	0.000449564	0.001065	0.000780811	0.000936516	0.000924481	0.000805094	0.000849579	0.00109555	0.00131295	0.00106273	0.00041343	0.000848786	0.00121514
Pgl_GLEAN_10016765	Agmatinase [Sotub01g030270.1.1]	0.0010232	0.000741525	0.00123404	0.000732571	0	0.000839817	0	0	0.00150415	0.000901025	0.00214922	0.00165688	0.00110099	0.00153819	0	0.0013798	0.00124343	0.00147392	0.00152089	0.0014308	0.00186688	0.00111205	0.00262914	0.00119413	0.00115509	0.000558757	0.000579159	0.00120506	0.000670667	0.00193697	0.00053614	0.00095105	0.00129951	0.00151068	0.00150464	0.00168542	0.00174682	0.00153682	0.00131663	0.00155965	0.000943223	0.000853148	0.000684543	0.000820378	0.000996052	0.000581234	0.000681882	0.00136668
Pgl_GLEAN_10022404	40S ribosomal protein S4-like protein [Sotub02g016720.1.1]	0.00131278	0.00142709	0.00105553	0.00140985	0	0.002155	0.0033157	0	0	0.00231206	0	0.0010629	0.00141259	0	0	0	0.000319069	0.000315177	0.000557524	0.000611913	0.00119762	0	0.000337323	0.000766048	0.000494003	0.000955861	0.000990763	0.000257686	0.000573653	0.000828389	0.00091717	0.000915162	0.000555766	0.00166134	0.00110313	0.000810911	0.00128068	0.000845043	0.00112618	0.00100053	0.00121017	0.00197029	0.00109785	0.00105256	0.00106496	0.00130504	0.00109358	0.000876739
Pgl_GLEAN_10029860	Elongation factor 1-alpha [Sotub11g026840.1.1]	0	0.000846035	0	0.000278607	0	0	0	0	0	0.000685343	0	0.000630132	0	0	0	0	0.000378315	0.00018685	0.000330523	0.000362767	0	0	0	0.000227072	0.000439298	0.000566674	0.000734206	0.0004583	0.00068017	0	0.000543736	0.000361697	0.000329481	0.000656609	0.000653982	0.000801236	0.000189811	0	0.000166911	0.000197719	0.000573952	0.000778712	0.000650852	0.000780002	0.000378812	0.00099473	0.000777986	0.000519767
Pgl_GLEAN_10007462	Chlorophyll a-b binding protein, chloroplastic [Sotub12g008800.1.1]	0	0	0	0	0	0	0	0	0	0	0	0	0	0	0	0	0.000619439	0.000611882	0.000541187	0.000593982	0	0	0	0	0.00143858	0.000695888	0.00120216	0.00125067	0	0	0.000445147	0	0	0	0	0	0	0	0	0	0	0	0	0	0	0	0	0
Pgl_GLEAN_10035522	Rieske (2Fe-2S) domain protein [Sotub11g020310.1.1]	0	0	0	0	0	0	0	0	0	0	0	0	0	0	0	0	0	0	0	0	0	0	0	0	0.00124677	0.00120621	0.000625124	0.00162587	0.00144779	0	0	0.000769898	0	0	0	0	0	0	0	0	0	0	0	0	0	0	0	0
Pgl_GLEAN_10031501	Unknown protein	0	0	0	0	0	0	0	0	0	0	0	0	0	0	0	0	0	0	0	0	0.000355597	0	0.000150236	0.000170591	0	0	0	0	0	0	0	0	0.00433171	0.00271306	0.00393049	0.00409317	0.0052761	0.0066491	0.00539192	0.00519884	0.00280272	0.00282758	0.0047918	0.00292992	0.00208697	0.00232494	0.00185082	0.00156192
Pgl_GLEAN_10023517	expressed protein [LOC_Os04g44590]	0	0	0	0	0	0	0	0	0	0	0	0	0	0	0	0	0	0	0	0	0	0	0	0	0	0	0	0	0	0	0.000494004	0	0	0	0	0	0	0	0	0	0	0	0	0	0	0	0	0
Pgl_GLEAN_10010199	Mitochondrial ADP/ATP carrier proteins [Sotub11g016220.1.1]	0.00218797	0.00184993	0.00175922	0.00130542	0.00267713	0.00299306	0.00368411	0	0.00321643	0.00256896	0.00229791	0.002362	0.00235432	0.00219281	0.00257819	0.000983508	0.000354521	0.000350197	0.000464604	0.000339952	0.000221782	0.000198163	0.000187402	0	0.00109778	0.00092931	0.000963242	0.000715793	0.000478044	0.000460216	0.00101908	0.000508423	0.00015438	0.000307656	0.000306426	0.000150169	0.000177873	0.000312979	0.000312827	0.000185284	0.000403391	0.000729737	0.000487934	0.000292378	0.000828304	0.00124289	0.000607547	0.000852385
Pgl_GLEAN_10001639	Adenosylhomocysteinase [Sotub12g030260.1.1]	0.000717294	0.00129958	0.00144183	0.00179744	0	0.000588738	0	0.00173677	0.00105446	0.00126329	0.00150667	0.000580761	0	0.00107832	0	0	0.000174337	0.00017221	0.000152313	0.000167172	0	0.000194895	0	0.000209281	0.000539838	0.000522275	0.00108269	0.000281594	0.00015672	0	0.000876985	0.000333358	0.000303666	0.000302582	0.000150686	0.000147692	0	0	0	0	0.000528983	0.00131578	0.00119971	0.000575111	0.000698264	0.00071306	0.00071703	0.000598803
Pgl_GLEAN_10017437	Superoxide dismutase [Sotub06g013090.1.1]	0.000740187	0	0.000595139	0.00105989	0	0.00121505	0	0	0	0.00130361	0.00155475	0.00239718	0	0	0.00174439	0	0	0	0	0	0	0	0	0	0.000557067	0.000538943	0.000558622	0.000581163	0	0	0.000517128	0.000343997	0.00125343	0.00187343	0.00124396	0.000609621	0.00216626	0.00190584	0.000952457	0.000752173	0.000818797	0.00123434	0.0014856	0.000593465	0.00192146	0.00168187	0.00147983	0.00222449
Pgl_GLEAN_10022408	Heat shock protein 90-2 [Sotub10g005730.1.1]	0.00149522	0.0012642	0.00140258	0.00196262	0.0054885	0.0020454	0.00251765	0.00241357	0.00146537	0.00131668	0.0010469	0.00161415	0.00268149	0.00299705	0.00176188	0.00134422	0.00072682	0.000598295	0.000423335	0.000580792	0.000606247	0.000677106	0.000896467	0.00058167	0.00131286	0.00127015	0.00122248	0.00117398	0.000762268	0.00188702	0.00113168	0.00474844	0.000949501	0.000735863	0.000523513	0.000615735	0.000729329	0.00053471	0.000855119	0.000886336	0.00165402	0.00124672	0.00466823	0.00189815	0.00129382	0.00127405	0.00132859	0.00133144
Pgl_GLEAN_10032027	Cytochrome P450 [Sotub03g023130.1.1]	0.000322716	0.000467752	0.000518952	0.000462104	0	0	0	0	0	0	0	0	0	0	0	0	0	0	0	0	0	0	0	0	0	0	0	0	0	0	0	0	0.00081973	0.0016336	0.00203384	0.00119606	0.00283342	0.00221582	0.0019379	0.00147574	0.000951972	0.00182976	0.00205109	0.00129373	0.00198964	0.000733282	0.00118286	0.00150867
Pgl_GLEAN_10034921	Sucrose synthase 4 [Sotub12g008670.1.1]	0.000426333	0.000617938	0.000342788	0.000305238	0	0.000699848	0.00107679	0	0	0.000750854	0.000895508	0.000690365	0	0	0.0015071	0	0.000103619	0.000102355	0.000181059	0	0	0.000115838	0	0	0	0.000388026	0	0	0	0	0	0	0.000541464	0.000809295	0.000537371	0.00035113	0.000207954	0.000823296	0.000365731	0.000216619	0.000157204	0.00135082	0.0011409	0.000256368	0.00131424	0.00127145	0.0012075	0.00156599
Pgl_GLEAN_10021217	Cycloartenol synthase [Sotub04g023080.1.1]	0	0	0	0	0	0	0	0	0	0	0	0	0	0	0	0	0	0.000907847	0	0.000881288	0.00114989	0.00102743	0.000971637	0.00110328	0.000711471	0.000688324	0.000713457	0.000742246	0.00165237	0	0	0.000878688	0	0	0	0	0	0	0	0	0	0	0	0.000757958	0	0	0	0
Pgl_GLEAN_10018304	Unknown protein	0	0	0	0	0	0	0	0	0	0	0	0	0	0	0	0	0	0	0	0	0	0	0	0	0.00109092	0.00105543	0	0.00227622	0.00126682	0	0.00202542	0.00134732	0	0	0	0	0	0	0	0	0	0	0	0	0	0	0	0
Pgl_GLEAN_10037989	Phosphoenolpyruvate carboxylase 1 [Sotub07g022100.1.1]	0.00126702	0.0015741	0.00116427	0.00103673	0	0.00148563	0	0	0	0	0.00190098	0.0011724	0	0.000544209	0.000426568	0	0.000615893	0.000434557	0.000614959	0.000674951	0.000110083	0.00039344	0.000279055	0.000422482	0.000476782	0.000395375	0.000273207	0.00035529	0.000474562	0.000228432	0.00082197	0.00025236	0.00030651	0.000229062	0.000304193	0.000223612	0.000529731	0.000776748	0.000543459	0.000367868	0.000867647	0.000664053	0.00048438	0.00108843	0.000704803	0.000616919	0.000542809	0.000604411
Pgl_GLEAN_10032289	chaperonin [Sotub05g026200.1.1]	0.000904388	0.000873894	0.000484775	0.000863342	0	0.0014846	0	0	0	0	0.000633219	0.000488161	0	0	0	0	0.000293079	0.000434256	0.000512111	0.000281035	0	0.000491459	0.000309846	0	0.000340322	0.00032925	0.000113757	0.000473391	0	0	0.000105308	0.000140103	0.000255248	0.000381505	0.000506638	0.000620715	0.000441137	0.000646841	0.000517221	0.000459517	0.000333479	0.000804355	0.000705898	0.000362559	0.000880393	0.000856238	0.000502253	0.00100665
Pgl_GLEAN_10013299	Aldehyde dehydrogenase [Sotub12g009120.1.1]	0	0	0	0	0	0	0	0	0	0	0	0	0	0	0	0	0	0	0	0	0	0	0	0	0	0	0	0	0	0	0	0	0.000569741	0.000709633	0.000848153	0.000969852	0.000328222	0.000577528	0.000577247	0.000854742	0.000868422	0.000673278	0.00078782	0.000674392	0.000982566	0.000764486	0.000784757	0.00112348
Pgl_GLEAN_10002603	Eukaryotic initiation factor 4A (ATP-dependent RNA helicase eIF4A) [Sotub07g011660.1.1]	0.00154846	0.00224438	0.00166003	0.00184773	0	0.00169459	0	0.00249951	0	0.000909046	0	0.00167163	0.00111079	0	0.00121641	0.00278418	0.0010036	0.00173488	0.00131523	0.000962356	0.000941751	0.00112195	0.00106102	0.00120476	0.000971147	0.000939552	0.000973858	0.000607893	0.00135328	0.000651404	0.000901521	0.0011994	0.000218514	0.000653199	0.00108431	0.000425107	0.000503533	0.0006645	0.000442784	0.000524512	0.000951619	0.000688594	0.000690637	0.0010346	0.00050246	0.000586408	0.000687952	0.000517068
Pgl_GLEAN_10035895	Unknown protein	0	0	0	0	0	0	0	0	0	0	0	0	0	0	0	0	0	0	0	0	0	0	0	0	0	0	0	0	0	0	0	0	0.00190775	0.00114056	0.001136	0.000742285	0.000879226	0.000773529	0.0015463	0.00183172	0.00132931	0.00150296	0.00150741	0.00108392	0.0011698	0.00102394	0.000900932	0.000902859
Pgl_GLEAN_10025973	40S ribosomal protein S3 [Sotub06g028460.1.1]	0	0	0	0	0	0	0	0	0	0	0	0	0	0	0	0	0	0.000318786	0.000281954	0	0	0	0	0	0	0.000241702	0.000250527	0	0.000580221	0	0.000231918	0.000617094	0.00056213	0.000280061	0.000278941	0.000273399	0	0.000569813	0	0	0.000979223	0.00110714	0.000888338	0.00079846	0.00107716	0.00113141	0.00110611	0.000665083
Pgl_GLEAN_10028436	50S ribosomal protein L10 [Sotub04g009480.1.1]	0	0	0	0	0	0	0	0	0	0	0	0	0	0	0	0	0.00114261	0.000376225	0.00099827	0.000365218	0.000476532	0.000425784	0.00040266	0.000457213	0.000589688	0.000285251	0.000887	0.000615195	0.000342383	0	0.00054741	0.000364141	0	0	0	0	0	0	0	0	0	0	0	0	0	0	0	0
Pgl_GLEAN_10013317	Ribosomal protein [Sotub05g011070.1.1]	0.000896618	0.00064979	0.000720916	0.000641944	0	0.00147184	0.00452918	0.00868386	0	0.00157912	0.00188334	0.0014519	0.00192957	0.0026958	0.00211305	0.00241821	0.00130753	0.000861051	0.000761567	0.00041793	0.00054531	0.000974474	0.000460776	0.00104641	0.0010122	0.000652843	0.00033834	0.000703986	0.000391799	0	0.000313209	0.000416697	0.000759165	0.000756454	0.000753428	0.000738459	0.000437347	0.000384771	0.000384583	0.000455569	0.000661228	0.00119617	0.000599857	0.00107833	0.000581886	0.00152799	0.000896288	0.000598803
Pgl_GLEAN_10000177	Mitochondrial import inner membrane translocase subunit tim9 [Sotub10g028240.1.1]	0.00187036	0.00135548	0	0.00133911	0	0.0030703	0.00944796	0.00905736	0	0	0	0	0	0	0.00440787	0	0	0	0	0	0.00113753	0	0.000961189	0	0	0	0	0	0	0.00236046	0	0	0.000791818	0.00157798	0	0.00077022	0	0	0	0	0	0	0	0	0.000606914	0.00106247	0.000623225	0.000624558
Pgl_GLEAN_10002651	Chaperone DnaK [Sotub01g040390.1.1]	0	0	0	0	0	0	0	0	0	0	0	0	0	0	0	0	0.000545506	0.000269426	0.000357445	0.000653859	0.000170629	0.000457374	0.000144178	0.000327424	0.000844585	0.00061283	0.000741075	0.000440559	0.000735571	0.000354069	0.000980041	0.00065193	0.000831409	0.000591742	0.000353625	0.000462132	0.000136847	0.000240792	0.000240675	0.000142549	0.000620701	0.00102928	0.00065694	0.000562356	0.000455185	0.000637483	0.000654386	0.000655786
Pgl_GLEAN_10035931	Chitinase [Sotub04g026440.1.1]	0	0	0	0	0	0	0	0	0	0	0	0	0	0	0	0	0	0	0	0	0	0	0	0	0	0	0	0	0	0	0	0	0.00127514	0.000635291	0.000949123	0.00124035	0.000734591	0.00129256	0.00129193	0.000382599	0.000277659	0.000502286	0.00100755	0.000603742	0.00171039	0.00106937	0.000752727	0.00100578
Pgl_GLEAN_10017725	Unknown protein	0	0	0	0	0	0	0	0	0	0	0	0	0	0	0	0	0.000281845	0.000556813	0.00098496	0.000270262	0.000352634	0	0	0	0.000654553	0.000844344	0.000875174	0.000455244	0	0	0.000607625	0	0	0	0	0	0	0	0	0	0	0	0	0	0	0	0	0
Pgl_GLEAN_10036325	Ubiquitin-like modifier-activating enzyme 5 [Sotub03g023740.1.1]	0	0.000596025	0	0.000294414	0	0	0	0	0	0	0	0	0	0	0	0	0.000399779	0	0.000698553	0.000191675	0	0.000446922	0.000211325	0.000239956	0	0.000149706	0	0.000161434	0	0	0.000287293	0	0.00121861	0.000693864	0.000518315	0.000677357	0.00060174	0.00123527	0.00123467	0.00104469	0.000454887	0.000960044	0.000550224	0.000659406	0.00053374	0.000350389	0.000411063	0.000549257
Pgl_GLEAN_10025873	Profilin [Sotub08g014950.1.1]	0	0	0	0.000950665	0	0	0	0	0	0.00233854	0	0.00215015	0	0	0	0	0	0	0	0	0	0	0	0	0	0.000483403	0.000501054	0.000521272	0.000580221	0	0.00185534	0	0.00056213	0.00112025	0	0.000546798	0	0	0	0	0.000489612	0.000442856	0.000444169	0.000532307	0.00129259	0.00113141	0.000442442	0.00133017
Pgl_GLEAN_10026148	late embryogenesis abundant protein 1, putative, expressed [LOC_Os03g20680]	0	0	0	0	0	0	0	0	0	0	0	0	0	0	0	0	0	0	0	0	0	0	0	0	0	0	0	0	0	0	0	0	0.0242135	0.05298	0.0668891	0.0730874	0.0546461	0.0101214	0.0308553	0.0641132	0.0102188	0.0133727	0.0201186	0.0111099	0.0457284	0.0467253	0.0322218	0.0480423
Pgl_GLEAN_10008836	Ketol-acid reductoisomerase [Sotub07g022000.1.1]	0	0	0	0.000237214	0	0	0	0	0	0	0	0	0	0	0	0	0.000161054	0.000159089	0	0.000154435	0	0.000180046	0.000170268	0.000193336	0	0.000241241	0.00025005	0.00013007	0.000144779	0	0.000115738	0.00015398	0.00028053	0.000279528	0	0.000272878	0	0.000142182	0.000142113	0	0.000488679	0.00154704	0.000664984	0.000531293	0.00118261	0.000941046	0.0012144	0.000885088
Pgl_GLEAN_10022567	Isocitrate dehydrogenase [Sotub01g005780.1.1]	0.000422194	0.000305969	0.00033946	0.000604549	0	0	0	0	0	0	0	0	0	0	0.000994979	0	0.000205227	0	0.000358602	0.000393585	0	0.000229427	0.000216967	0.000492725	0.000476617	0.000153703	0	0.000331489	0.000368976	0	0.000294964	0.000392424	0.000178736	0.000534292	0.000886923	0.00017386	0.000205935	0.000181178	0.00036218	0	0.000155678	0.000704054	0.000423685	0.000338506	0.000410992	0.000599574	0.000140679	0.000986863
Pgl_GLEAN_10022988	Proteasome subunit alpha type [Sotub12g027380.1.1]	0.0006395	0.000926906	0.000514183	0.000457857	0	0	0	0	0.00376039	0.00337884	0.00134326	0.00103555	0.00412871	0.00192274	0.0015071	0	0.000310858	0.00122826	0.000814765	0.00119233	0.000388934	0.000347515	0.000328642	0.000373167	0.000240645	0.000465631	0.000482633	0.000251054	0.00111778	0.00161414	0.000446783	0.00208042	0.000541464	0.00107906	0.00134343	0.000526695	0.000623863	0.00109773	0.00137149	0.000974783	0.00117903	0.000639861	0.000641759	0.00128184	0.000622533	0.000544907	0.000852352	0.00106772
Pgl_GLEAN_10022104	Proteasome subunit alpha type [Sotub10g008440.1.1]	0	0	0	0	0	0	0	0	0	0	0	0	0	0	0	0	0	0	0	0	0	0	0	0	0	0	0	0	0	0	0	0	0	0	0	0	0	0	0	0	0.000545865	0.000740605	0.000742802	0.000890198	0.000960731	0.000840935	0.000246638	0.000741497
Pgl_GLEAN_10008884	Glucose-1-phosphate adenylyltransferase [Sotub01g047210.1.1]	0	0	0	0	0	0	0	0	0	0	0	0	0	0	0	0	0.0005944	0.000293574	0.000649139	0.000427479	0.000371846	0.000332246	0.000314202	0.000713542	0	0	0	0.000240023	0.00040075	0	0.000213577	0.000284145	0.00155302	0.000773737	0.00025688	0.001133	0.000596452	0.000524749	0.00039337	0.000931955	0.00090178	0.000713706	0.000818083	0.000735313	0.000793574	0.00104193	0.000611177	0.00112289
Pgl_GLEAN_10020027	V-type proton ATPase subunit G 2 [Sotub05g029210.1.1]	0	0	0	0	0	0	0	0	0	0	0	0	0	0	0	0	0	0	0	0	0	0	0	0	0	0	0	0	0	0	0.000474707	0	0	0	0.000570957	0.000559613	0	0	0	0	0	0	0	0	0	0.000385976	0	0
Pgl_GLEAN_10027109	Unknown protein	0	0	0.00147219	0	0	0	0	0	0	0	0	0	0	0	0	0	0	0	0.0007776	0.000853458	0.00111358	0	0.000940954	0	0.000689004	0	0.000690927	0	0	0	0	0.00085094	0	0	0	0	0	0	0	0	0.000675149	0	0	0	0	0	0	0
Pgl_GLEAN_10028493	Bifunctional polymyxin resistance protein ArnA [Sotub05g027610.1.1]	0	0	0	0	0	0	0	0	0	0	0	0	0	0	0	0	0.00024367	0.000240697	0.000638663	0.000467311	0	0.000272403	0	0	0.000188632	0.000912476	0.000756634	0	0	0.000632631	0.000175108	0	0.000848865	0	0.000210612	0.000619284	0.000244511	0.000430233	0.000430024	0	0.000369678	0.00066875	0.000670734	0.000401915	0.000650639	0.000569509	0.000334063	0.000669555
Pgl_GLEAN_10022363	T-complex protein 1 subunit beta [Sotub11g025210.1.1]	0.000331322	0.000240113	0.000266396	0.000948854	0	0	0	0	0	0	0	0	0	0	0.000780822	0	0	0.000318179	0.000562834	0.000154435	0	0.000180046	0	0.000193336	0.000249354	0.000120621	0.000125025	0.00026014	0	0	0.000115738	0	0.000420795	0.000279528	0	0.000409317	0	0.000142182	0.000284225	0.000336687	0.00012217	0.000331509	0.000554154	0.00039847	0.000322531	0.000564627	0.000551999	0.000331908
Pgl_GLEAN_10013429	Cysteine synthase [Sotub08g010190.1.1]	0	0	0.000375962	0	0	0	0	0	0	0	0	0	0	0	0	0	0.000909176	0.000449043	0.000397161	0.000435906	0	0	0	0	0.000879776	0.00102138	0.00123512	0.000734265	0.00122595	0	0.00130672	0.00108655	0	0	0	0	0	0	0	0	0.000344834	0.000311904	0.000312829	0.000374904	0.000455185	0.000531236	0.000155806	0.000468419
Pgl_GLEAN_10022444	Cytochrome c [Sotub01g040200.1.1]	0	0	0	0	0	0	0	0	0	0	0	0	0	0	0	0	0	0	0	0	0	0	0	0	0	0.000565409	0.000586054	0	0	0	0	0	0	0	0	0	0	0	0	0	0.000572671	0.00103597	0.00103904	0	0.00100791	0.00132335	0.001035	0.00155582
Pgl_GLEAN_10029316	Pentapeptide repeat [Sotub08g024970.1.1]	0	0	0	0	0	0	0	0	0	0	0	0	0	0	0	0	0.000867214	0.000856635	0.000378831	0.000831574	0	0	0	0	0	0	0.000336605	0	0	0	0.000311603	0.00041456	0	0	0	0	0	0	0	0	0	0	0	0	0	0	0	0
Pgl_GLEAN_10010135	Peroxidase [Sotub03g015450.1.1]	0	0.000384327	0.000426395	0	0	0	0	0	0	0	0	0	0	0	0.00249958	0	0.000515569	0.00050928	0.000675658	0.000741572	0	0.000576366	0.000545065	0.00123782	0	0.000193067	0.000200116	0	0	0	0.000741006	0	0.00134706	0.00089483	0.00133687	0.00174709	0.00129337	0.00182062	0.0013648	0.000808357	0.000195546	0.000353744	0.000354794	0.000425196	0.000344164	0.000753124	0.000706829	0.000177085
Pgl_GLEAN_10016462	5-methyltetrahydropteroyltriglutamate--homocysteine methyltransferase [Sotub10g026610.1.1]	0.00113689	0.00115348	0.000914102	0.000813968	0	0.000746504	0.00114858	0.00110109	0.000668513	0.00120137	0.000955209	0.00073639	0.000489328	0	0.00160757	0.00122649	0.000221055	0.000109179	0.000193129	0.000105985	0.000138288	0.000123561	0.00011685	0.000132682	0.000598938	0.000662231	0.000600609	0.000535582	0.000397432	0	0.000397141	0.000634034	0.000288781	0.000287749	0.000286598	0.000187269	0.000110909	9.75758e-05	9.75283e-05	0.00023106	0.000754578	0.0010617	0.0011409	0.000729225	0.000737817	0.000904142	0.00121223	0.000759267
Pgl_GLEAN_10002492	60S ribosomal protein L17 [Sotub06g029180.1.1]	0	0	0	0	0	0	0	0	0	0	0	0	0	0	0	0	0	0.000488432	0.000432	0	0	0	0	0	0.00038278	0.000740653	0.000383848	0	0.000444497	0	0.000355336	0.000945489	0.000861275	0.0008582	0.000427383	0.000837783	0.000496171	0	0.000436311	0.000516844	0.00112525	0.000678527	0.00068054	0.00122337	0.000660152	0.00115567	0.00169474	0.00135869
Pgl_GLEAN_10037251	DUF1264 domain protein [Sotub09g030880.1.1]	0	0	0	0	0	0	0	0	0	0	0	0	0	0	0	0	0.000355266	0	0	0	0.000444496	0.000397159	0.000375591	0.000426476	0	0	0	0	0	0	0.000255305	0.000339661	0.00371289	0.00524115	0.0039919	0.00361162	0.00178246	0.00721364	0.00282135	0.00111404	0.00134746	0.00121878	0.00146688	0.000878977	0.00284586	0.00311375	0.00194823	0.00170835
Pgl_GLEAN_10004832	3-ketoacyl-CoA thiolase [Sotub07g017430.1.1]	0.000867551	0.000943087	0.00104632	0.000931699	0	0.000712064	0.00219117	0	0	0.00152792	0.000911141	0.000702417	0.000933507	0.0013042	0	0	0.000632569	0.0012497	0.00147376	0.00161753	0.00131908	0.0011786	0.000891677	0.00101248	0.000979382	0.00110544	0.00147317	0.00102175	0.000568646	0.00109488	0.000909165	0.000806377	0.00146911	0.0010979	0.00127575	0.00160767	0.00148109	0.00111689	0.00148846	0.0015428	0.00143953	0.00115739	0.00159613	0.00139117	0.00168907	0.00160166	0.00144539	0.00144848
Pgl_GLEAN_10035875	Unknown Protein [Sotub05g021760.1.1]	0	0	0	0	0	0	0	0	0	0	0	0	0	0	0	0	0	0	0	0	0	0	0	0	0	0	0	0	0	0	0	0	0	0	0	0	0	0	0	0	0	0	0	0	0.00158994	0	0	0
Pgl_GLEAN_10028308	ATP dependent RNA helicase [Sotub12g032870.1.1]	0.000805296	0.000972679	0.00172664	0.00172968	0	0.00176258	0	0	0	0.00047276	0	0.000434674	0	0	0	0	0.000782901	0.000644459	0.000798	0.000875848	0.000326513	0.000875222	0.000413845	0.000469914	0.000404045	0.000293175	0.00030388	0.000316142	0.000117298	0	0.000375077	0	0.00102276	0.00124558	0.00157894	0.00121595	0.00157121	0.0018431	0.00149679	0.0012275	0.000593881	0.000895279	0.00116731	0.000645668	0.000958137	0.000762421	0.000804999	0.00152381
Pgl_GLEAN_10009547	26S proteasome non-ATPase regulatory subunit 3 [Sotub01g049130.1.1]	0.000702804	0.00101866	0.0014127	0.00100636	0	0.00173053	0.00177507	0	0	0.000618886	0.000738116	0.000569028	0.000756235	0	0	0	0.00034163	0.00101239	0.000746182	0.000818975	0.000641152	0.00076383	0.00108352	0.000820213	0.000396699	0.000511724	0.00066301	0.000413859	0.000767767	0	0.00049101	0.000653247	0.000446297	0.000444703	0.000738207	0.000868248	0.00102843	0.000904794	0.00105508	0.000714185	0.000907018	0.000586001	0.000940382	0.000704365	0.000570131	0.000798463	0.000585454	0.000586706
Pgl_GLEAN_10012105	FLOWERING LOCUS T/ TERMINAL FLOWER 1-like protein [Sotub03g032570.1.1]	0	0	0	0	0	0	0	0	0	0	0	0	0	0	0	0	0	0	0	0	0	0	0	0	0	0	0	0	0	0	0	0	0.00171254	0.00213303	0.00254939	0.00124937	0.00147986	0.00130196	0.00216887	0.00205536	0.00149161	0.00101187	0.000676583	0.000810839	0.000656314	0.000574476	0.00101093	0.00101309
Pgl_GLEAN_10007781	Inorganic pyrophosphatase [Sotub10g017670.1.1]	0	0	0	0	0	0	0	0	0	0	0	0	0	0	0	0	0.00118533	0.000390289	0.000345196	0.000378872	0	0	0	0	0.00122346	0.00118366	0.00122688	0.00127639	0.00142073	0	0.00113575	0.00151101	0	0	0	0	0	0	0	0	0	0	0	0	0	0	0	0
Pgl_GLEAN_10028624	Dihydrolipoyllysine-residue acetyltransferase component of pyruvate dehydrogenase complex [Sotub01g020620.1.1]	0	0	0	0	0	0	0	0	0	0	0	0	0	0	0	0	0	0	0	0	0	0	0	0	0	0	0	0	0	0	0	0	0	0.000246228	0	0.000240371	0	0	0.000250366	0	0.000215232	0.000194678	0.000390511	0.000702002	0.000568218	0.000497365	0	0.00077965
Pgl_GLEAN_10009128	Proteasome subunit beta type [Sotub05g029370.1.1]	0	0.00158068	0.000438425	0.0011712	0	0	0	0	0	0	0	0	0	0	0	0	0.000795173	0.000523648	0.000694721	0.000508329	0.00033163	0.000592627	0.000280221	0	0.000410378	0.000794054	0.000205762	0	0.000238273	0	0.000952391	0.000253415	0.000461687	0.00138011	0.00160369	0.00112273	0.00106389	0.00140399	0.00116942	0.00110822	0.000804252	0.00109117	0.00127681	0.000874385	0.00106162	0.000929246	0.00109016	0.000910406
Pgl_GLEAN_10021287	Unknown Protein [Sotub10g018280.1.1]	0.000552203	0.000400188	0.000443993	0.000395356	0	0.000906469	0	0.00534815	0.00162353	0.000972535	0.0011599	0.000894188	0.00118837	0.00166027	0.00130137	0.00148931	0.00080527	0.000795447	0.000703543	0.000257392	0.000335841	0.000300076	0.00170268	0.000644453	0.000415589	0.000804137	0.000208375	0.000433566	0.000482597	0.00278759	0.000771588	0.000513265	0	0.00023294	0	0	0.00026935	0.00023697	0.000236854	0.000280573	0.000203616	0	0	0	0	0.000156841	0	0
Pgl_GLEAN_10036096	Nascent polypeptide-associated complex alpha subunit-like protein [Sotub10g019560.1.1]	0	0	0	0	0	0	0	0	0	0	0	0	0	0	0	0	0	0	0	0	0	0	0	0	0	0	0	0	0	0	0.00192897	0	0	0	0	0	0	0	0	0	0	0	0	0	0	0	0	0.000921967
Pgl_GLEAN_10003083	Aldehyde dehydrogenase 7b [Sotub03g034650.1.1]	0	0.000247661	0	0	0	0	0	0	0	0	0	0	0	0	0	0.000921677	0.000332233	0.00016409	0.000290263	0	0.000207839	0.00037141	0	0.00059824	0	0	0	0	0	0	0.000358129	0	0.000578696	0.000864944	0.000717903	0.000703639	0.00016669	0.000586605	0.000732899	0.000520906	0.00050404	0.000569883	0.000685888	0.000410995	0.00044356	0.000776501	0.000455481	0.000570569
Pgl_GLEAN_10032808	Aspartic proteinase nepenthesin-1 [Sotub08g015880.1.1]	0	0	0	0	0	0	0	0	0	0	0	0	0.000767082	0	0.000840024	0	0.00069306	0.000342303	0.000756885	0.000996867	0	0.000193697	0.000366355	0	0.00026826	0.000259532	0.000269008	0	0.000155756	0	0.000498053	0.000165654	0	0	0	0	0	0	0	0	0	0	0	0	0	0	0	0
Pgl_GLEAN_10008830	Malate dehydrogenase [Sotub07g024580.1.1]	0.0010202	0.00221805	0.00164056	0.00182606	0	0.000837354	0.00257672	0.00494038	0.00149974	0.000898383	0.00214292	0.00165202	0.00219552	0.00153368	0.00120215	0.00275152	0.000991828	0.00122466	0.0006499	0.000951067	0.00062047	0.000831589	0.00104857	0.000892974	0.00172756	0.00185706	0.00192487	0.00180229	0.0024519	0.00257505	0.00142551	0.00165946	0.00107975	0.00129107	0.000857273	0.00126036	0.00074644	0.000875607	0.00109398	0.00103672	0.00131664	0.00170129	0.00136507	0.00143145	0.0014897	0.00144882	0.00135976	0.001022
Pgl_GLEAN_10034566	Lipid transfer protein [Sotub02g029490.1.1]	0	0	0	0	0	0	0	0	0	0	0	0	0	0	0	0	0	0	0	0	0	0	0	0	0	0	0	0	0	0	0	0	0	0	0	0	0	0	0	0	0	0	0	0	0.00095666	0.000837371	0.000982372	0.000984473
Pgl_GLEAN_10005198	Chorismate mutase 2 [Sotub11g013610.1.1]	0.000749758	0.00108672	0.00120567	0.000536798	0	0.00123077	0	0	0.00220436	0.00132047	0.00157486	0	0.00161352	0.00225424	0.00176695	0	0.000364454	0.000720017	0.000636828	0.000698953	0.000455992	0.000407431	0.000385304	0.000437506	0.000282135	0.000272956	0.000848768	0.000294339	0.00065525	0.00094622	0.00157144	0.00069689	0	0.000316276	0	0.000617504	0	0.000321748	0.000321591	0	0.000276462	0	0	0.00030057	0	0	0.000749482	0
Pgl_GLEAN_10038671	Unknown protein	0	0	0	0	0	0	0	0	0	0	0	0	0	0	0	0	0.000871684	0.000861051	0.000761567	0	0	0	0	0	0.00269919	0.00195853	0.00135336	0.00211196	0	0	0	0.00166679	0	0.000756454	0	0	0	0	0.000769166	0.00273341	0.000661228	0.00119617	0.00119971	0.000718888	0.000581886	0.000509329	0	0.00119761
Pgl_GLEAN_10017307	Lactoylglutathione lyase [Sotub02g023800.1.1]	0	0	0	0	0	0	0	0	0	0	0	0	0	0	0	0	0	0	0	0	0	0	0	0	0.000246073	0.000476134	0.00024676	0.000256717	0.000285748	0	0	0.000303907	0	0	0	0	0	0	0	0	0.000723374	0.000872392	0.000874979	0.000524302	0.000848766	0.000742931	0.000653684	0.00131016
Pgl_GLEAN_10030230	Unknown protein	0	0	0	0	0	0	0	0	0	0	0	0	0	0	0	0	0	0	0	0	0	0	0	0	0	0	0	0	0	0	0	0	0.00112426	0.00168037	0.00167364	0.00164039	0.000647674	0.00113963	0.00113907	0	0.000979223	0	0.000444169	0.00106461	0.000430862	0.000377137	0.000442442	0
Pgl_GLEAN_10004038	rRNA 2'-O-methyltransferase fibrillarin [Sotub03g015570.1.1]	0	0	0	0	0	0	0	0	0	0	0	0	0	0	0	0	0	0	0	0	0	0	0	0	0	0	0	0	0	0	0	0	0	0	0	0	0	0	0	0	0.000689668	0.000623807	0.000625657	0.000374904	0.00091037	0.000796853	0.000623225	0.000312279
Pgl_GLEAN_10007459	Chaperone DnaK [Sotub01g043450.1.1]	0.000256933	0.000372405	0.000413169	0	0	0	0	0	0	0	0	0	0	0	0	0	0	0.000246741	0.000218233	0.000119761	0	0.000139622	0.000132039	0.000149928	0.000193369	0.000374155	0.000290863	0.000605199	0	0	0.000269258	0.000119408	0.000652636	0.000433537	0.000647703	0.000529029	0.000250651	0.000330778	0.000110206	0.000261094	0.000568441	0.000856929	0.00103136	0.000721012	0.00100047	0.000802738	0.000684903	0.00111535
Pgl_GLEAN_10030031	Expansin-1 [Sotub06g032040.1.1]	0	0	0	0	0	0	0	0	0	0	0	0	0	0	0	0	0	0	0	0	0	0	0	0	0	0	0	0	0	0	0	0	0.000347354	0.000346114	0.000344729	0.00033788	0.000800427	0.000352101	0.00035193	0	0.000302543	0.000547303	0.000548926	0.000328925	0.00026624	0.000233042	0.000273396	0.000273981
Pgl_GLEAN_10027592	Thioredoxin [Sotub04g034250.1.1]	0	0	0	0	0	0	0	0	0	0	0	0	0	0	0	0	0	0	0	0	0	0	0	0	0	0	0	0	0	0	0	0	0.00119738	0.000596553	0	0	0	0	0	0	0	0.000471659	0	0	0.000458886	0.000401666	0.000471219	0.000944454
Pgl_GLEAN_10032145	ATP-dependent zinc metalloprotease FtsH 1 [Sotub04g035690.1.1]	0	0	0	0	0	0	0	0	0	0	0	0	0	0	0	0	0.00211383	0.00174004	0.0018468	0.00191435	0.00161624	0.00196925	0.00173815	0.00253753	0.00163638	0.00140724	0.00164095	0.00170717	0.00147795	0.00182936	0.00143467	0.000898214	0	0	0	0	0	0	0	0	0	0	0	9.68502e-05	0	0	0	0
Pgl_GLEAN_10023776	Tubulin alpha-7 chain [Sotub04g029950.1.1]	0.000399871	0.00115917	0.000964536	0.000572585	0	0.000656409	0.00201991	0.0019364	0.00117566	0.00070425	0.000839925	0.000647515	0.00172109	0.00120226	0	0.00107847	0.000388751	0.000192004	0.000679283	0.000559162	0.000243196	0.000217296	0.000205496	0.000233336	0.000300944	0.00087346	0.000150892	0.000156981	0.000174733	0	0.000139684	0.000185837	0.000677141	0.000674722	0.000840029	0.000823339	0.00136533	0.00120119	0.00188667	0.00121904	0.000884678	0.00093356	0.000668806	0.00112213	0.00103803	0.000795021	0.000799448	0.000667631
Pgl_GLEAN_10017503	ABC transporter A family protein [AT5G53650]	0.00225901	0.00163713	0.00181633	0.00161737	0.0165843	0.00370828	0	0.0218788	0	0	0.00474503	0.00365804	0.00486151	0.00679201	0	0	0	0	0	0	0	0.00122758	0	0	0.000850069	0	0	0	0	0.00285095	0	0	0.0019127	0.00190587	0	0.00186053	0.00110189	0	0	0	0	0	0	0.000905613	0.000733026	0	0.000752727	0.000754337
Pgl_GLEAN_10003686	Unknown protein	0.000441482	0.000319947	0.000354969	0.000316084	0	0	0	0	0	0	0	0	0	0	0	0	0	0	0	0	0	0	0	0	0	0	0	0	0.000192916	0	0	0	0	0	0	0.000181803	0	0	0	0	0.000651159	0.000147244	0.000590722	0.000530956	0.000716281	0.000250786	0.000588426	0.000884527
Pgl_GLEAN_10006930	Pleckstrin homology domain-containing protein 1 [Sotub06g032650.1.1]	0	0.00150071	0.000832486	0.00148259	0	0	0	0	0	0.0018235	0	0	0	0	0	0	0	0	0	0.00048261	0	0	0	0	0	0	0	0	0	0	0	0	0	0	0	0	0	0	0.000444102	0	0	0	0	0	0	0	0	0
Pgl_GLEAN_10002815	Syntaxin-like protein [Sotub12g027330.1.1]	0.00074654	0.000541027	0.000600248	0.00106899	0	0	0	0	0	0	0	0	0	0	0	0	0.00036289	0.000358463	0.000317047	0.000347976	0.000454035	0.000405682	0.00115095	0	0	0	0.000281708	0.000293076	0.000652437	0.000942159	0.000521567	0.00104085	0.000316047	0	0.000313659	0	0.000728286	0	0	0.000379315	0.000275275	0	0.000249726	0.00029928	0	0	0	0.000249287
Pgl_GLEAN_10023710	Glucose-1-phosphate adenylyltransferase [Sotub01g024100.1.1]	0	0	0	0	0	0	0	0	0	0	0	0	0	0	0	0	0.00167987	0.000921876	0.000815364	0.000536944	0.000467064	0.000625986	0.000394661	0.00044813	0.00130044	0.000978545	0.00144896	0.00120595	0.000671161	0	0.000670668	0.000713813	0	0	0	0	0	0.00016478	0.0001647	0	0	0.000128066	0	0	0	0	0	0
Pgl_GLEAN_10015523	class I heat shock protein [Sotub06g032340.1.1]	0	0	0	0	0	0	0	0	0	0	0	0	0	0	0	0	0	0	0	0	0	0	0	0	0	0	0	0	0	0	0	0	0.000975352	0.000971868	0.00048399	0.000474374	0.00056189	0.000494341	0.0004941	0.0005853	0	0	0.000770677	0	0	0	0	0
Pgl_GLEAN_10005143	Unknown protein	0	0	0	0	0	0	0	0	0	0	0	0	0	0	0	0	0	0.000364725	0	0.000354055	0	0	0	0	0	0	0.000573258	0.00059639	0	0	0	0.00070602	0	0	0	0	0	0	0	0	0	0	0	0	0	0	0	0
Pgl_GLEAN_10014534	Cupin domain containing protein, expressed [LOC_Os04g52720]	0	0	0	0	0	0	0	0	0	0	0	0	0	0	0	0	0	0	0	0	0	0	0	0	0	0	0	0	0	0	0.00100434	0	0	0	0	0	0	0	0	0	0	0	0	0	0	0	0	0
Pgl_GLEAN_10037711	Mitochondrial ADP/ATP carrier proteins [Sotub11g016220.1.1]	0.00182618	0.00231605	0.00220248	0.00196121	0.00670336	0.00449666	0.00461239	0.00221085	0.00268458	0.00241219	0.00191794	0.00221787	0.00196502	0.00274533	0.00322781	0.00246264	0.00044385	0.000438435	0.000581669	0.000425609	0.000277664	0.000248094	0.000234621	0	0.000858994	0.000664838	0.000861392	0.00053769	0.000598496	0	0.00127585	0.000848706	0.000193278	0.000385176	0.000383635	0.000188007	0.000222691	0.00039184	0.000391649	0.000231969	0.000505033	0.00076134	0.000610878	0.000366048	0.00103701	0.00129672	0.000760629	0.00106716
Pgl_GLEAN_10021466	Calmodulin-binding protein (Fragment) [Sotub07g008030.1.1]	0.000809041	0.000977204	0.00108417	0.000772323	0	0.000442694	0	0.00130594	0	0.000474959	0	0.000873392	0.00116073	0	0.000635553	0	0.000655452	0.000388474	0.000572651	0.000754219	0.000820078	0.000732744	0.00055436	0.000944199	0.000405925	0.000294539	0.000305293	0.000635225	0.00070706	0.00102104	0.000753644	0.000751993	0	0	0.000113306	0	0	0.000231459	0.000231346	0	0.000198881	0	9.02111e-05	0.000216224	8.75085e-05	7.65968e-05	0.000179721	0
Pgl_GLEAN_10007133	Unknown protein	0	0	0	0	0	0	0	0	0	0	0	0	0	0	0	0	0	0	0	0	0	0	0	0	0	0	0	0	0	0	0	0	0.00290408	0.00103347	0.000823465	0.000807104	0.000478002	0	0.00168133	0.000248959	0.000542021	0.00130736	0.000491714	0.000392857	0.000635977	0.00111335	0.000816337	0.00163617
Pgl_GLEAN_10020961	Unknown protein	0	0	0	0	0	0	0	0	0	0	0	0	0	0	0	0	0	0.00107079	0	0	0.00203442	0.00242369	0.00401112	0.0039039	0.0029371	0.0012178	0.00168303	0.00306415	0.000487237	0.0028144	0.00311603	0.0010364	0	0	0	0	0	0	0	0	0	0	0	0	0	0	0	0
Pgl_GLEAN_10017930	Phosphoribulokinase/uridine kinase [Sotub08g022090.1.1]	0	0	0	0	0	0	0	0	0	0	0	0	0	0	0	0	0.000418581	0.00103369	0.000365703	0.000401379	0.000261857	0.00023397	0.000221264	0.000251241	0.000810091	0.00125398	0.00178717	0.000845132	0.000752564	0.000543374	0.00105282	0.000600292	0	0	0	0	0	0	0	0	0.00015876	0	0	0.000172604	0	0	0	0
Pgl_GLEAN_10022955	Glucose-6-phosphate isomerase [Sotub04g029550.1.1]	0	0.0017035	0	0.00112196	0	0.00128621	0	0	0	0	0	0	0	0	0	0	0.000761742	0.00188112	0.0023293	0.00182609	0.000476532	0.00170313	0.00120798	0.00182885	0.00176906	0.00114101	0.001774	0.00123039	0	0	0.00191594	0.000728282	0.000331707	0.000661046	0.000987601	0.00032266	0.00114656	0.000672482	0.000672154	0.00119433	0.00144458	0.000522649	0	0.00125644	0.00101699	0.00111272	0.000522162	0.000523279
Pgl_GLEAN_10010143	Germin-like protein [Sotub01g039310.1.1]	0	0	0	0	0	0	0	0	0	0	0	0	0	0	0	0	0	0	0	0	0	0	0	0	0	0	0	0	0	0	0	0	0.00135118	0.000336587	0.000670482	0.00065716	0.000389199	0.00102723	0.00102673	0.000405414	0.00117686	0.00159672	0.000533818	0.000959617	0.000517825	0.000679884	0.000531743	0.00079932
Pgl_GLEAN_10009703	Aspartate-semialdehyde dehydrogenase [Sotub01g005250.1.1]	0	0.000802925	0	0.00079323	0	0	0	0	0	0	0	0	0	0	0	0	0.00161567	0.000531987	0.00117631	0.00103285	0.000336911	0.000903095	0.000569367	0.000323253	0.000208456	0.0016134	0.000836153	0.00065242	0.000484134	0	0.000193511	0.00077235	0.000703558	0.00116841	0.00069824	0.00091249	0.000270208	0.000475449	0.000950435	0.000844398	0.000612794	0.00110855	0.00111184	0.000666231	0.000539264	0.000786702	0.000738343	0.000554942
Pgl_GLEAN_10002243	Ribulose-1 5-bisphosphate carboxylase/oxygenase activase 1 [Sotub10g024020.1.1]	0	0	0	0	0	0	0	0	0	0	0	0	0	0	0	0	0.000359038	0.00195062	0.000470522	0.000172141	0	0	0.000569367	0	0.000833826	0.000806698	0.000696794	0.000434947	0.000645511	0.00326255	0.000903052	0.0005149	0	0	0	0	0	0	0	0	0.00040853	0	0	0.000444154	0.000119836	0.000104894	0	0.00012332
Pgl_GLEAN_10030287	Prohibitin 1-like protein [Sotub10g008630.1.1]	0	0	0	0	0	0	0	0	0	0	0	0	0	0	0	0	0	0	0	0.000281523	0	0	0	0	0	0	0	0	0	0	0	0	0	0.000254778	0	0	0	0	0	0	0	0.000402876	0	0	0.000391965	0.000514634	0.000603749	0.00020168
Pgl_GLEAN_10019910	Enoyl- [Sotub10g020170.1.1]	0.00140655	0.00135913	0.00113092	0.00134272	0	0.00153929	0	0	0.00413541	0.00165147	0.000984818	0.00227765	0.00302698	0	0.00331481	0	0.00068372	0.00067538	0.000597348	0.0010927	0.000855445	0.000764345	0.00048189	0.00109435	0.000705718	0.000682758	0.00088461	0.000736244	0.000819504	0.00118341	0.000818902	0.00130737	0.000793952	0.00118667	0.000787951	0.000772296	0.000686081	0.000804803	0.000603308	0.00119111	0.00138305	0.000781861	0.000470508	0.00206753	0.0012171	0.000532667	0.00109358	0.00125248
Pgl_GLEAN_10036390	Threonine synthase [Sotub03g035020.1.1]	0.00074335	0.000269357	0.000597682	0.00053221	0	0	0	0	0	0	0	0	0	0	0	0	0.00018067	0.000356931	0.000315692	0.000173245	0.000226047	0.000403949	0.000382011	0.000433767	0.000139862	0.000405935	0.000140252	0.000291823	0.000162412	0	0.000519338	0.000172734	0.00094409	0.000627146	0.000780796	0.000765283	0.00054388	0.000637996	0.000637685	0.000944235	0.000685247	0.000619809	0.000745976	0.000745002	0.000603023	0.00052783	0.000866922	0.000620555
Pgl_GLEAN_10013690	Elongation factor G [Sotub08g025040.1.1]	0	0	0	0	0	0	0	0	0	0	0	0	0	0	0	0	0.000361855	0.000476587	0.000526904	0.000231322	0	0.000269683	0.000127519	0.000144795	0.00121387	0.000903364	0.000749079	0.00107155	0.000325288	0	0.000693438	0.00080724	0	0	0	0	0	0	0	0	0	0	0	9.94753e-05	0	0	0	0
Pgl_GLEAN_10014693	30S ribosomal protein S8 [Sotub06g018770.1.1]	0.001279	0.000926906	0.00102837	0.000915714	0.00938964	0.00209954	0	0.00619363	0.00376039	0.00225256	0.00268653	0.0020711	0.00275247	0.00384548	0.0030142	0.00344951	0.00124343	0.000614132	0.000543176	0.000596165	0.000777868	0.000695029	0.000657284	0	0.000962579	0.000931262	0.000965265	0.00100422	0.00223556	0	0.000893566	0.00118881	0.00108293	0.00161859	0.00161211	0.00158008	0.000623863	0.00109773	0.000548597	0.00129971	0.000943223	0.00127972	0.00171136	0.00102547	0.00124507	0.00108981	0.0017047	0.000854175
Pgl_GLEAN_10018169	Peptidyl-prolyl cis-trans isomerase [Sotub01g048580.1.1]	0.00386542	0.00350165	0.00310795	0.00415124	0.00709439	0.00475896	0	0.00935927	0.00284118	0.00340387	0.00202982	0.00782414	0.00415929	0.00581094	0	0.00521259	0.00375793	0.0041761	0.0024624	0.00270262	0.00470178	0.00262567	0.00248307	0.00394728	0.0018182	0.00316629	0.00255259	0.00227622	0.00211136	0	0.00202542	0.00134732	0.00409106	0.00285351	0.00365412	0.00477537	0.00471363	0.00373228	0.00207248	0.00491002	0.0024943	0.0022561	0.00226279	0.00348661	0.00250858	0.00219577	0.002576	0.00258151
Pgl_GLEAN_10023261	Strictosidine synthase family protein [Sotub05g020800.1.1]	0	0	0	0	0	0	0	0	0	0	0	0	0	0	0	0	0.000231653	0.000228827	0.000404778	0	0	0	0	0	0	0	0	0	0.000416487	0	0.000499418	0.000442955	0.000605252	0.000603091	0.000800904	0.000784992	0.000697359	0.000204508	0.000613226	0.00145283	0.000351447	0.000317885	0.000637656	0.000955235	0.000618553	0.000541424	0.000476383	0.000636536
Pgl_GLEAN_10004242	expressed protein [LOC_Os04g56610]	0	0	0	0	0	0	0	0	0	0.00464164	0	0	0	0	0	0	0	0	0	0	0	0	0	0	0	0	0	0	0	0.00665221	0	0	0	0	0	0	0	0	0	0	0	0	0	0	0	0	0.000878181	0
Pgl_GLEAN_10011801	Serine protease [Sotub02g036090.1.1]	0	0	0	0	0	0	0	0	0	0	0	0	0	0	0	0	0	0	0	0	0	0	0	0	0.000357679	0.000173021	0.000538017	0.000559727	0.000623024	0	0.000498053	0.000220872	0	0	0	0	0	0	0	0	0	0	0	0	0	0	0	0
Pgl_GLEAN_10034612	Serine carboxypeptidase S28 family protein [Sotub03g009330.1.1]	0.00110558	0.00240367	0.00177785	0.0021108	0	0.00181486	0	0.00178461	0	0.000649044	0.00154817	0.00119351	0	0	0.000868499	0	0.000358277	0.00053086	0.000313017	0.000343553	0.00134479	0.000600788	0.000946934	0.00107523	0.00124809	0.000670824	0.000695318	0.0011574	0.000161036	0.000465091	0.000643671	0.000856348	0.00093609	0.000932747	0.000619343	0.00182111	0.000898785	0.000474442	0.000948421	0.00056174	0.00176654	0.00147493	0.00110948	0.00162511	0.00179374	0.00125606	0.00159635	0.00147671
Pgl_GLEAN_10019256	Tubulin alpha-4 chain [Sotub12g032790.1.1]	0.000386542	0.000840395	0.00062159	0.001107	0	0.00126906	0	0	0.00113647	0.000680775	0	0.000625931	0	0	0	0	0.000375793	0.000371209	0.00114912	0.000360349	0.000235089	0.000210053	0.000198646	0	0.000145456	0.000562896	0.000291725	0.000151748	0	0	0.000135028	0	0.000490927	0.000978348	0.000649622	0.000477537	0.000942726	0.00116115	0.00116059	0.000589202	0.000712657	0.000773521	0.000387908	0.000774802	0.000752573	0.000219577	0.0003864	0.000774452
Pgl_GLEAN_10035103	Dolichyl-diphosphooligosaccharide--protein glycosyltransferase subunit [Sotub01g046750.1.1]	0.000431623	0.000625604	0.000347041	0.000309025	0	0	0	0	0	0	0	0	0	0	0	0	0	0	0.00036661	0.000201187	0	0	0.000221813	0.000251864	0.00032484	0.000314272	0.000162874	0.000338892	0	0	0.000301551	0	0.000365454	0.000546224	0.000362692	0.000177743	0	0.000185225	0.000185134	0	0.000318308	0.000287911	0.000144382	0.000519098	0.000280114	0.000612964	0.000575285	0.000288258
Pgl_GLEAN_10010086	Universal stress protein family protein [Sotub05g014760.1.1]	0.00106063	0.00153731	0.00170558	0.000759373	0	0	0	0	0	0	0	0	0	0	0	0	0	0	0	0	0	0	0	0	0	0	0	0	0	0	0	0	0	0	0	0	0	0	0	0	0	0.000707489	0	0	0.000688329	0.000301249	0.000353414	0.000708341
Pgl_GLEAN_10013492	Aldo/keto reductase family protein [Sotub01g034890.1.1]	0	0.000768654	0	0	0	0.000870542	0	0	0	0	0.00111393	0.000858747	0	0	0	0	0.000773354	0.00076392	0.000450439	0.000741572	0.000322531	0.000576366	0.000272532	0.000618911	0.000997795	0.000386133	0.000800464	0.00104096	0.000695204	0.000669278	0.000370503	0.000492922	0.000449019	0.000447415	0.000668437	0.000655157	0.000517349	0.000682733	0.000454934	0.000538905	0.000586638	0.000530617	0.00053219	0.000637794	0.000344164	0.000301249	0.000530121	0.00035417
Pgl_GLEAN_10022288	Serine hydroxymethyltransferase [Sotub05g026690.1.1]	0.000369308	0.000267642	0.000296938	0.00026441	0	0.000606237	0	0	0	0	0.000775727	0.000598024	0	0	0.000870343	0.000996037	0.000359038	0.000531987	0.000156841	0.000516424	0	0.000200688	0	0.000215502	0.000694855	0.000941148	0.000696794	0.000724912	0.000322756	0	0.000645037	0.000343267	0.000312692	0.000623151	0.000465494	0.000456245	0	0.000316966	0.000316812	0	0.000272353	0.000862205	0.000247075	0.000148051	0.000599182	0.000314681	0.000615286	0.000616602
Pgl_GLEAN_10032973	Alcohol dehydrogenase zinc-containing [Sotub12g029100.1.1]	0	0	0	0	0	0	0	0	0	0	0	0	0	0	0	0	0	0	0	0.000230993	0.000904189	0.000269299	0.000254674	0	0.000559447	0.000180415	0.000561009	0.000389098	0.00108275	0.00125084	0.000173113	0.000230311	0.000629394	0.000627146	0.000832849	0.00102038	0.00145035	0.000637996	0.000637685	0.00100718	0.00073093	0.000661129	0.000828862	0.001192	0.000482419	0.000985283	0.000495384	0.000827406
Pgl_GLEAN_10002148	Ras-related protein Rab-18 [Sotub09g008020.1.1]	0.00126046	0	0	0	0	0	0	0	0	0	0	0	0	0	0	0	0.000612705	0	0.000535304	0	0	0.000684956	0.000647758	0	0.000474314	0	0	0.000494831	0	0	0.000440308	0	0.000533616	0	0	0.000519061	0.000614821	0.000540909	0	0.000640437	0.000464776	0	0	0.000505306	0.000409007	0.00107402	0.000839999	0
Pgl_GLEAN_10006974	alpha-glucan phosphorylast isozyme, putative, expressed [LOC_Os03g55090]	0	0	0	0	0	0	0	0	0	0	0	0	0	0	0	0	0.000237509	0.000156408	0.000276674	7.59162e-05	0	8.85056e-05	0.000167398	0	0.000122576	0.000118588	0.000122918	6.39388e-05	0	0	0	0.000151384	0.000275802	0.000480929	0.000342146	0.000603628	0.000397216	0.000349464	0.000279435	0.000331013	0.000720664	0.000488883	0.000599295	0.000783508	0.000792738	0.000832667	0.00103112	0.0007614
Pgl_GLEAN_10011059	Serpin (Serine protease inhibitor) [Sotub04g032620.1.1]	0	0	0	0	0	0	0	0	0	0	0	0	0	0	0	0	0	0	0	0	0	0	0	0	0	0	0.000229504	0	0	0	0	0	0	0.00025656	0	0	0.000593324	0	0	0	0.000224263	0.00121708	0.000610344	0.000243819	0.000789412	0.000863722	0.000810629	0.000609272
Pgl_GLEAN_10021702	Disease resistance response [Sotub07g016300.1.1]	0.00485877	0.00352121	0.00390664	0.00278295	0.0214021	0.00638073	0.0245436	0.0235289	0.0114282	0.00684578	0.00816463	0.00472071	0.00627379	0.0116868	0.00687036	0.0104834	0	0	0	0	0	0	0	0	0	0	0	0	0	0	0	0	0	0	0	0	0	0	0	0	0	0	0	0	0	0	0	0
Pgl_GLEAN_10000116	60S acidic ribosomal protein P0 [Sotub05g027590.1.1]	0	0	0	0	0	0	0	0	0	0	0	0	0	0	0	0	0	0	0	0	0	0	0	0	0	0	0	0	0	0	0	0	0	0	0	0	0	0	0	0	0.000605086	0.000547303	0.00109785	0.000438567	0.000709974	0.000776807	0.000364528	0.000730615
Pgl_GLEAN_10033474	Universal stress protein family protein [Sotub01g011980.1.1]	0	0	0	0	0	0	0	0	0	0	0	0	0	0	0	0	0	0	0	0	0	0	0	0	0	0	0	0	0	0	0	0	0.001047	0.000695508	0.000346362	0.000678962	0.000804221	0.00035377	0.000353598	0.00125659	0.000911931	0.000274948	0.000551527	0.00165242	0.000535004	0	0	0.000275279
Pgl_GLEAN_10009713	Peroxidase [Sotub02g031070.1.1]	0.000530317	0.000768654	0.000426395	0.000759373	0	0	0	0	0.00467755	0.00560394	0.0044557	0.00257624	0.00456508	0.00159447	0.00124979	0.00286057	0.000257785	0.00050928	0.000225219	0.000494381	0.000645061	0.000576366	0.00109013	0.000928366	0.00119735	0.000965333	0.0012007	0.00104096	0.00231735	0.00133856	0.000370503	0.00147877	0	0	0	0	0	0	0	0	0	0	0	0	0	0	0	0
Pgl_GLEAN_10012312	Pectinesterase [Sotub07g026090.1.1]	0.00173366	0.0012564	0.00139393	0.00124123	0	0.000948631	0	0	0	0.00101777	0	0	0.00497457	0.00173749	0.00544759	0.00467575	0.000842725	0.00138741	0.00171795	0.000808091	0.00210877	0.000628066	0.00118792	0.000337214	0.000869838	0.000841539	0.000436133	0.000680598	0.000505043	0.00145863	0.00121121	0.00107428	0.000733944	0.000731323	0.00121399	0.00118988	0.000845634	0.000495983	0.000495742	0.00146811	0.00063926	0.000578213	0.000386619	0.000926673	0.000187518	0.000164136	0.00154046	0.00057891
Pgl_GLEAN_10021171	RNA-binding protein [Sotub06g015950.1.1]	0.000920338	0.00066698	0.000739988	0.000658927	0	0	0	0	0.00270589	0.00162089	0.00193316	0.00149031	0	0	0	0	0.000447372	0.000441915	0.000390857	0.000428987	0.000559736	0.000500127	0.000472966	0.000537044	0.000346325	0.000335057	0.000347291	0.000361305	0.000402164	0.0011615	0.000321495	0.000427721	0.000779249	0	0.00038668	0.000378997	0.000448917	0.00039495	0.000789515	0.000467621	0.00033936	0.000306953	0.000307863	0.000368953	0.00029864	0.000522803	0.000306666	0.000307322
Pgl_GLEAN_10016810	Calcium-binding EF hand family protein [Sotub01g048450.1.1]	0	0	0	0	0	0	0	0	0	0	0	0	0	0	0	0	0	0	0	0	0	0	0.000700188	0	0	0	0	0	0	0	0	0	0.000961345	0.000574747	0.000954079	0.000748099	0.00110764	0.00116938	0.000584406	0.000461516	0.00100479	0.000605891	0.00106345	0.00109241	0.00117897	0.000386984	0.000756657	0.0013649
Pgl_GLEAN_10004839	Glycogen synthase [Sotub02g034860.1.1]	0	0	0	0	0	0	0	0	0	0	0	0	0	0	0	0	0.000123256	0.000243504	0.000107685	0.00011819	0.000308426	0.00013779	0.000130307	0.000147961	9.54159e-05	9.23117e-05	9.56823e-05	9.95432e-05	0.0001108	0	0	0.000117842	0.0011808	0.000855698	0.000852274	0.000939759	0.000742087	0.00108813	0.0010876	0.00103067	0.000934973	0.00059198	0.00101783	0.0010165	0.000658227	0.000792207	0.000929387	0.000677364
Pgl_GLEAN_10030777	30S ribosomal protein S9 [Sotub04g015840.1.1]	0	0	0.000938642	0	0	0	0	0	0	0	0	0	0	0	0	0	0.00170242	0.00168165	0.00148736	0.00163245	0.00071	0.000634389	0.000599937	0.000681217	0.000878595	0.00127502	0.00132157	0.0009166	0.00102025	0	0.00122341	0.00108509	0.00197689	0.00196983	0.00196195	0.00240371	0.00113886	0.00150293	0.00100146	0.000593157	0.000860928	0.00116807	0.00156204	0.001404	0.00113644	0.00099473	0.000777986	0.0015593
Pgl_GLEAN_10013681	Syntaxin 8 [Sotub07g028820.1.1]	0.00301202	0.00218284	0.00242178	0.00215649	0	0.00494438	0	0	0.00221391	0.00265237	0.00158168	0.00487739	0.00324101	0.00679201	0.00354919	0.00406176	0.000732064	0.000723134	0.000639584	0.000701978	0.0013739	0.000409195	0.00116092	0.0008788	0.00113343	0.00109655	0.000568295	0.00118245	0.00164522	0.00380127	0.00105216	0.00174977	0.000318784	0.000317645	0.000316374	0.000310089	0.000367296	0.000323141	0.000322983	0.000765198	0.000555317	0.000502286	0.000503776	0.000301871	0.000488684	0.000427748	0.000250909	0.000251446
Pgl_GLEAN_10036632	Short-chain dehydrogenase/reductase SDR [Sotub03g018150.1.1]	0	0	0	0	0	0	0	0	0	0	0	0	0	0	0	0	0	0	0	0	0	0	0	0	0	0	0	0	0	0	0	0	0.000484467	0.000482737	0.000240403	0.00070688	0	0.000491089	0.00049085	0	0.000843936	0.000763343	0.00191402	0.000688146	0.00129967	0.000487548	0.000762631	0.00133746
Pgl_GLEAN_10031843	Pyruvate kinase [Sotub04g008420.1.1]	0.000676825	0.000735754	0.000544193	0.000969161	0	0.000555521	0	0	0	0	0.000710832	0	0	0	0	0	0.000329001	0.00081247	0.00028744	0.000630961	0.000411634	0.000367797	0	0.00059242	0.000382035	0.000492808	0.000766203	0.00039856	0.000295755	0	0.00094572	0	0.000143267	0.000428265	0.000142184	0.000139359	0	0.000871348	0.000290308	0.000171946	0.000249569	0.000677207	0.00045281	0.000135666	0.000439245	0.000865066	0.00045105	0.000565019
Pgl_GLEAN_10010682	Chaperone protein htpG [Sotub05g006510.1.1]	0.000882964	0.000639895	0.000709937	0.000632168	0.00486164	0.000724715	0.00111505	0.00106895	0.000649001	0.0011663	0.00139099	0.000714896	0.000950092	0	0.00104044	0	0.000965711	0.00116592	0.00103121	0.00102892	0.00120826	0.0013195	0.00147472	0.0014169	0.00116291	0.00112508	0.00116616	0.00095324	0.00106104	0.00111433	0.000848208	0.00112847	0.000841055	0.000744935	0.000927443	0.000727213	0.000753702	0.000663095	0.000662771	0.000672947	0.000895343	0.000736219	0.000886083	0.0012389	0.000787909	0.000752359	0.000809086	0.000663395
Pgl_GLEAN_10004647	40S ribosomal protein SA [Sotub03g024420.1.1]	0	0.000823917	0.000914102	0.00122095	0	0	0	0	0	0	0	0	0	0	0	0	0.000552636	0.000818842	0.000482823	0.000529925	0.000345719	0.000308902	0.000292126	0.000331704	0.000641719	0.000827788	0.00064351	0.000669477	0.000248395	0	0.00119142	0.000792542	0.00168455	0.00143875	0.000955327	0.00117043	0.000277272	0.000731819	0.000731462	0.000288825	0.000628815	0.000947942	0.000760603	0.000683649	0.00129118	0.00113018	0.00113647	0.0011389
Pgl_GLEAN_10001395	3-ketoacyl-CoA reductase 1 [Sotub02g036840.1.1]	0	0	0	0	0	0	0	0	0	0	0	0	0	0	0	0	0	0	0	0	0	0	0	0	0	0.000523354	0	0	0	0	0	0	0	0.000303207	0.000301994	0.000295994	0	0	0.000308302	0	0.000795113	0.000239728	0.000721316	0.0017289	0.000466471	0.000612457	0.000479008	0.000240016
Pgl_GLEAN_10029229	Clp protease ATP binding subunit [Sotub12g020950.1.1]	0.0011753	0.00099371	0.000944984	0.000981712	0	0.00160776	0.000989482	0.00189715	0.00172775	0.00172494	0.0016458	0.000951585	0.00126465	0	0.0013849	0.00105661	0.000952177	0.000940562	0.000915081	0.00100435	0.000833931	0.00127735	0.000704656	0.00125734	0.00117938	0.00121232	0.00110875	0.00107659	0.00111274	0.00123605	0.00123167	0.000910352	0.000497561	0.000578415	0.000576101	0.000403325	0.000477733	0.000504362	0.000588135	0.00039811	0.000794516	0.000326656	0.000458674	0.000942327	0.000508495	0.000389453	0.000522162	0.000261639
Pgl_GLEAN_10027187	Aminomethyltransferase [Sotub02g023940.1.1]	0.000487238	0.000706214	0.000391758	0.000348844	0	0.00159965	0	0	0	0.000858119	0	0.000788989	0	0	0	0	0.000947377	0.00116977	0.000413849	0.00136266	0	0.000264773	0	0.000568635	0.000916741	0.00053215	0.00073544	0.000573838	0.00021291	0	0.000510609	0.000452881	0	0	0	0	0	0	0	0	0.000179661	0	0.000162986	0.000390656	0	0	0.000162353	0
Pgl_GLEAN_10034350	Glucose-6-phosphate 1-dehydrogenase [Sotub07g017230.1.1]	0	0	0	0	0	0	0	0	0	0	0	0	0	0	0	0	0.0002972	0.000733936	0.000908794	0.000712465	0.000371846	0.000332246	0.000157101	0.000891928	0.000690214	0.000667759	0.000922855	0.000360035	0.000133583	0.000385805	0.000320365	0.000284145	0.000129418	0.000128956	0.00025688	0	0	0.000131187	0.00039337	0	0	0.000101958	0	0.000122552	9.91968e-05	8.68276e-05	0.000101863	0.000102081
Pgl_GLEAN_10010310	Aminopeptidase-like protein [Sotub08g012990.1.1]	0.000591646	0.000571697	0.000634275	0.000705993	0.00144783	0.000647478	0.00199243	0.000955028	0.0017395	0.000347334	0.000828498	0.000638705	0.00127325	0.000592953	0.000464775	0.00106379	0.000383462	0.00047348	0.000251265	0.000459629	0.00035983	0.00053585	0.00030405	0.000575405	0.000445274	0.00035899	0.000446517	0.000387113	0.00043089	0.000497785	0.000482242	0.000366618	0.000250473	0.000415964	0.0004143	0.000487282	0.00028859	0.00042316	0.000253773	0.000400818	0.000799921	0.000526205	0.000461795	0.000711553	0.000575949	0.000392102	0.000722856	0.000790258
Pgl_GLEAN_10034557	Pyridoxal biosynthesis lyase pdxS [Sotub06g032770.1.1]	0.000546993	0.000396413	0.000439804	0.000783253	0	0	0	0	0	0	0	0	0	0	0	0	0.000797673	0.000787943	0.00139381	0.00152978	0.000998019	0.000297245	0.000843308	0.00095756	0.00164668	0.000995689	0.00144486	0.00128843	0.00143413	0.000690324	0.00133754	0.000508423	0.00254726	0.00115371	0.00137891	0.00157677	0.000533618	0.00234734	0.00093848	0.00166755	0.00141187	0.00145947	0.00128083	0.00153498	0.00141995	0.000932168	0.00109358	0.00164388
Pgl_GLEAN_10030292	11-beta-hydroxysteroid dehydrogenase-like protein [Sotub06g020570.1.1]	0	0	0	0	0	0	0	0	0	0	0	0	0	0	0	0	0	0	0	0	0	0	0	0	0	0	0	0	0	0	0	0	0.00101805	0.00101442	0	0.000330094	0	0.00171994	0.00103146	0	0.000591144	0.000267346	0.000804417	0.000642693	0.000260106	0.000683017	0.00106839	0
Pgl_GLEAN_10030412	Heat shock protein 90-2 [Sotub10g005730.1.1]	0.00124602	0.0010836	0.00140258	0.00142736	0.0054885	0.0020454	0.00251765	0.00241357	0.00146537	0.00131668	0.0010469	0.00161415	0.00268149	0.00299705	0.00176188	0.00134422	0.000605683	0.000478636	0.000317501	0.000464633	0.000303123	0.000406263	0.000640334	0.000436252	0.000937756	0.00117942	0.00103441	0.00107615	0.000544477	0.000943509	0.00104463	0.00463262	0.000949501	0.00063074	0.000418811	0.000513112	0.000607774	0.000641652	0.000534449	0.000633097	0.00147024	0.00108049	0.00450151	0.00169835	0.00121296	0.00113249	0.00107948	0.00108179
Pgl_GLEAN_10007443	Maleylacetoacetate isomerase / glutathione S-transferase [Sotub01g039520.1.1]	0	0	0	0	0	0	0	0	0	0	0	0	0	0	0	0	0	0	0	0	0	0	0	0	0	0	0	0	0	0	0	0	0.000305556	0	0	0	0	0.000309732	0.000309581	0	0	0.000481445	0.000241436	0	0.000468406	0.001025	0.000240498	0.000964049
Pgl_GLEAN_10024359	UDP-glucoronosyl and UDP-glucosyl transferase domain containing protein, expressed [LOC_Os07g32010]	0.0020464	0.00247175	0.00219385	0.00146514	0	0	0	0	0	0.00120137	0	0	0	0	0	0	0.000994745	0.000655074	0.000869082	0.00158977	0.000414863	0.00148273	0.00140221	0.000796089	0.000770063	0.000993346	0.000772212	0.00107116	0.000596149	0	0.00119142	0.000317017	0.000288781	0.000575499	0.000286598	0.000561808	0.000665453	0.000585455	0.00058517	0.00034659	0.000503052	0.000682519	0.000684543	0.000820378	0.000664035	0.000387489	0.000909176	0.00045556
Pgl_GLEAN_10038359	Unknown protein	0	0	0	0	0	0	0	0	0	0	0	0	0	0	0	0	0	0	0	0	0	0	0	0	0	0.000400796	0	0	0	0	0	0	0	0	0	0	0	0	0	0	0	0	0	0	0	0	0	0
Pgl_GLEAN_10008459	RW1-like protein (Fragment) [Sotub04g017860.1.1]	0	0	0.00150385	0.00133911	0	0	0	0.00905736	0	0.00329407	0	0.0030287	0.00402512	0	0	0.00504445	0	0	0	0	0	0	0	0	0.000703821	0.000680923	0	0	0	0.00236046	0	0	0	0.00078899	0	0	0	0	0	0	0	0.000623807	0	0	0	0.00106247	0	0
Pgl_GLEAN_10007250	Phosphoglycerate mutase-like protein [Sotub04g028780.1.1]	0	0	0	0	0	0	0	0	0	0	0	0	0	0	0	0	0.000259366	0.000512404	0.000226601	0	0.000649019	0.000289951	0.000548409	0.000311354	0.000401567	0.000388502	0.000201344	0	0	0	0.000372776	0	0	0.00022508	0.000224179	0.000219725	0	0	0	0.000271105	0.000196746	0	0	0.000213902	0	0	0	0
Pgl_GLEAN_10026408	Flavoprotein wrbA [Sotub02g022770.1.1]	0.00254552	0.00122985	0.0020467	0.00182249	0	0.00139287	0	0.00410895	0.00498939	0.00149438	0.00178228	0.001374	0.00365206	0.00255115	0.00399933	0.00228846	0.000412455	0	0.000720702	0.000395505	0	0	0.000436052	0	0.000319294	0.000308906	0.000320186	0.000333106	0.000370775	0.00107084	0.000889208	0.000394338	0	0	0	0	0	0	0	0	0.000312874	0	0	0.000340157	0	0.000241	0.000282731	0
Pgl_GLEAN_10014490	Ubiquitin-fold modifier-conjugating enzyme 1 [Sotub04g028710.1.1]	0	0	0	0.00068427	0	0	0	0	0	0	0	0	0	0	0	0	0	0	0	0	0	0	0	0	0	0	0	0	0	0	0	0	0.00040461	0.00080633	0.000803104	0.000393574	0.000466183	0.00041014	0.00040994	0.000485606	0.000704826	0.000637517	0.000319704	0.000383144	0.000310126	0.000271456	0.000318461	0.000638285
Pgl_GLEAN_10036106	Phosphoglucomutase [Sotub03g007170.1.1]	0	0	0	0	0	0	0	0	0	0	0	0	0	0	0	0	0.00110219	0.00171088	0.000825385	0.00166083	0.00137901	0.00123216	0.00166463	0.00151212	0.00121891	0.000943401	0.00122231	0.00152596	0.00127389	0.000408795	0.000565759	0.00105377	0.000548522	0.000546563	0.000408282	0.000666951	0.000789994	0.000695023	0.000694685	0.000658327	0.000597199	0.000648202	0.000975187	0.00025971	0.000630648	0.000828015	0.000647597	0.000540819
Pgl_GLEAN_10009603	Cell division control protein 48 homolog E [Sotub06g030700.1.1]	0.00150694	0.00156014	0.00138473	0.00107891	0.00158043	0.00106017	0.0021749	0.00104249	0.00126587	0.00227487	0.00226094	0.0010458	0.000926575	0	0.00101468	0.00174183	0.000627871	0.00082695	0.00063998	0.000401379	0.000654641	0.000701911	0.000774424	0.000753723	0.000486055	0.000313494	0.000487411	0.000338053	0.000940705	0.00135843	0.000752011	0.000300146	0.000637962	0.000635684	0.000814038	0.00053191	0.000630039	0.000831447	0.00092338	0.000546908	0.000714421	0.000502597	0.000504088	0.000517813	0.000558841	0.000611447	0.000645593	0.000431316
Pgl_GLEAN_10014606	Zinc finger (Ran-binding) family protein [Sotub12g010740.1.1]	0.00109399	0.000792826	0.000879608	0.000783253	0	0	0	0	0	0	0	0	0	0	0	0	0	0.000525295	0.000929207	0.000509928	0.000665346	0	0.000562205	0.000638373	0.000823338	0	0	0.000429476	0	0	0.000382154	0.00101685	0.00185255	0.00184594	0.00183855	0.00180202	0.00106724	0.00140841	0.00140772	0.00166755	0.000403391	0.00109461	0.000731901	0.000438567	0.000354987	0.00124289	0.000729056	0.000730615
Pgl_GLEAN_10007432	Alpha-galactosidase [Sotub03g024450.1.1]	0.00189069	0.00137021	0.00152019	0.00135366	0	0.00310367	0	0.00305194	0.00370589	0.00110996	0.00132379	0.00102054	0.00135629	0.00378974	0.00445578	0.00169976	0.000612705	0.000907847	0.000535304	0.000587525	0.000766595	0.00102743	0.000647758	0.00110328	0.000948628	0.000917765	0.000951276	0.000742246	0.00055079	0.00159075	0.000880616	0.000878688	0	0.000531711	0.000264792	0	0	0.000540909	0.000270323	0	0.000464776	0.000420392	0.000210819	0.000252653	0.000204504	0.00053701	0.00021	0.000420898
Pgl_GLEAN_10007702	Unknown protein	0	0	0	0.00053221	0	0	0	0	0	0	0	0	0	0	0	0	0.00108402	0.00107079	0.000947077	0.00138596	0.000904189	0.00161579	0.00152804	0.0013013	0.000559447	0.000541246	0.000561009	0.000291823	0	0	0.000259669	0	0.00125879	0.00125429	0.000624637	0.00122445	0.00181293	0.00127599	0.00127537	0.00113308	0.0010964	0.000991694	0.000745976	0.000894002	0.00120605	0.000633396	0.000990768	0.000744666
Pgl_GLEAN_10022427	Rab GDP dissociation inhibitor [Sotub12g014170.1.1]	0.000390885	0.000849838	0.000628574	0.000839576	0	0.000641658	0.00197452	0	0.00114924	0.000688424	0	0	0	0	0	0	0.000380015	0.000375379	0.000332009	0.000364398	0	0.00106207	0.000602633	0.000684279	0.000588363	0.000569221	0.000590005	0.000767266	0.000683227	0.000986621	0.00054618	0.000181661	0.000496443	0.00032978	0.000492691	0.00064387	0.000381327	0.000503228	0.000335322	0.000397215	0.000864797	0.000521475	0.00104604	0.00125361	0.000887867	0.000666134	0.000520988	0.000391577
Pgl_GLEAN_10014658	Epoxide hydrolase 1 [Sotub01g020570.1.1]	0	0	0	0	0	0	0	0	0.00266361	0.00319113	0.00190296	0.00586811	0	0	0	0	0	0	0	0	0	0	0	0	0	0	0	0	0	0	0	0	0	0	0	0	0	0	0	0	0	0	0	0	0	0	0	0
Pgl_GLEAN_10018273	chaperonin 2 [Sotub11g026720.1.1]	0.000301463	0.000218474	0.000242388	0.000431671	0	0.000494866	0	0	0.00088633	0.000530933	0.00126644	0.000976323	0.000648763	0	0.000710453	0	0.00117232	0.00130277	0.00128028	0.00126466	0.00110007	0.000819098	0.000464769	0.00105547	0.00181505	0.001317	0.00170636	0.00142017	0.00144904	0.00152182	0.00157961	0.00140103	0.000510496	0.000381505	0.000379978	0.000372429	0.000147046	0.000258737	0.000129305	0.000153172	0.00122276	0.000502722	0.00100843	0.000966824	0.00107604	0.000770614	0.00110496	0.000905988
Pgl_GLEAN_10022648	Unknown protein	0.000494159	0.000358123	0.000397323	0.000353799	0	0	0	0	0.00145288	0.000870308	0.00103798	0.000800196	0.00212691	0.0029715	0.00116458	0.00266553	0.000720625	0.000474556	0.000839454	0.000460673	0.00060108	0.00107414	0.0015237	0.00144178	0.000743811	0.000179903	0.000186472	0.000775985	0.000647804	0.00187094	0.000863104	0.000688971	0.000836807	0.00104227	0.0010381	0.000406991	0.000723113	0.000424122	0.00127175	0.0012554	0.00127549	0.00164813	0.000991809	0.00158482	0.00128279	0.0015439	0.00131727	0.00198013
Pgl_GLEAN_10001304	Unknown protein	0	0	0	0	0	0	0	0	0	0	0	0	0	0	0	0	0.000782901	0.000773351	0.001368	0.00150145	0	0	0	0	0	0	0	0	0	0	0	0	0.00136369	0.00407645	0.00203007	0.00132649	0	0.00138232	0.00138165	0	0	0.000537167	0.000538761	0	0	0	0	0.000537814
Pgl_GLEAN_10016540	Unknown protein	0	0	0	0	0	0	0	0	0	0	0	0	0	0	0	0	0.000782901	0	0.001368	0	0	0	0	0	0	0	0	0	0	0	0	0	0.000681843	0.000679408	0.00067669	0	0	0	0	0	0	0.000537167	0	0	0	0	0	0
Pgl_GLEAN_10007115	Glycine-rich RNA-binding protein [Sotub01g047060.1.1]	0.00153933	0.00111557	0.00123768	0.0011021	0	0	0	0.00745429	0	0.00271105	0	0.00249265	0	0	0	0	0.00149652	0.00147826	0.00130747	0.00287004	0.00187239	0.00250949	0.00316427	0.00269473	0.0011585	0.00112081	0.00116174	0.00181292	0.00134529	0	0.00161316	0.00143078	0.00195502	0.00129869	0.000646748	0.00190169	0.00150169	0.00198174	0.00198077	0.000782127	0.00113521	0.0015402	0.00154476	0.000617099	0.00149849	0.000874423	0.00102584	0.00102803
Pgl_GLEAN_10024395	UDP-glucuronosyltransferase [Sotub01g042430.1.1]	0.000744942	0.00188954	0.00119792	0.00186672	0.00273445	0.00061143	0	0.00180371	0.0010951	0.000655993	0.000782371	0.000603146	0.000801576	0.00111988	0	0.00100457	0	0	0	0	0	0	0	0	0	0	0	0	0	0	0	0	0.00126148	0.00125698	0.00109545	0.000920306	0.000726726	0.00143856	0.000958576	0.000567754	0.00164811	0.000621136	0.00124596	0.00164251	0.00132949	0.00105792	0.00099289	0.00124377
Pgl_GLEAN_10034265	U1 small nuclear ribonucleoprotein A [Sotub03g012800.1.1]	0	0	0	0	0	0	0	0	0	0	0	0	0	0	0	0	0.000663164	0.000327537	0.000579388	0.000953865	0.00497836	0.00148273	0.00210331	0.00159218	0.00154013	0.00074501	0.000514808	0.000803373	0.000298074	0	0.000476569	0.000317017	0.000866342	0	0.000859794	0.000842712	0.00133091	0.000292727	0.000877754	0.000693179	0.000754578	0.000227506	0.000228181	0.000546919	0.000221345	0.000581234	0.000681882	0.00022778
Pgl_GLEAN_10023888	Unknown Protein [Sotub07g023410.1.1]	0	0	0	0	0	0	0	0	0	0	0	0	0	0	0	0	0.000894745	0.00176766	0.000390857	0.000428987	0	0.000500127	0	0	0.00103897	0.000335057	0.000347291	0.00072261	0	0	0.00064299	0.000855442	0	0	0	0	0	0	0	0	0	0	0	0	0	0	0	0
Pgl_GLEAN_10025601	Adenylate kinase-like protein [Sotub12g007490.1.1]	0	0	0	0	0	0	0	0	0	0	0	0	0	0	0	0	0.000827332	0.000490344	0.00115651	0.000951998	0.000207026	0.000184978	0.000174933	0.000397266	0.00115283	0.000619626	0.0010276	0.0008018	0	0	0.000118909	0.000158198	0	0	0	0	0	0	0	0	0	0	0	0	0	0	0	0
Pgl_GLEAN_10027288	Ribulose bisphosphate carboxylase large chain (Fragment) [Sotub06g027050.1.1]	0	0	0	0	0	0	0	0	0	0	0	0	0	0	0	0	0.00255255	0.00378213	0.00167257	0.00152978	0.00119762	0.00285355	0.00101197	0.00191512	0.00296402	0.00238965	0.00297229	0.0018038	0.00172096	0.000828389	0.00206363	0.000915162	0	0	0	0	0	0	0	0	0.000242034	0	0	0.00026314	0	0	0	0
Pgl_GLEAN_10034939	ATP synthase subunit alpha [Solyc00g042130.1.1]	0	0	0	0	0	0	0	0	0	0	0	0.000204553	0	0	0.000297699	0	0.00343863	0.00345733	0.00461365	0.00382724	0.00238162	0.00267715	0.00194751	0.00375931	0.00337497	0.00289726	0.00543409	0.00342177	0.00264955	0.00111595	0.00414791	0.00228957	0.000106956	5.32869e-05	5.30737e-05	5.20192e-05	0.00030808	0.000162626	0.000596006	0.000320916	0.000372631	0.000294915	4.22557e-05	0.000455766	4.09898e-05	0.000215272	0.000126274	8.4363e-05
Pgl_GLEAN_10027750	Extracellular calcium sensing receptor [Sotub03g027900.1.1]	0	0	0	0	0	0	0	0	0	0	0	0	0	0	0	0	0.000525176	0.000778155	0.000688248	0.00100719	0.000985622	0.00146776	0.000555221	0.000315222	0.00101639	0.000786656	0.00101922	0.000636211	0.000708158	0	0.000377407	0.000753161	0	0	0	0	0	0	0	0	0	0	0	0	0	0	0	0
Pgl_GLEAN_10015784	Chlorophyll a-b binding protein 6, chloroplastic [Sotub09g005160.1.1]	0	0	0	0	0	0	0	0	0	0	0	0	0	0	0	0	0.000877717	0.00115601	0.00127806	0.00112219	0.000366056	0.000327072	0.00030931	0.000351216	0.00226489	0.0021912	0.00272545	0.003308	0.00315608	0.00303838	0.00126151	0.00307693	0	0	0	0	0	0	0	0	0.000221935	0	0	0	0	0	0	0
Pgl_GLEAN_10025636	26S proteasome non-ATPase regulatory subunit [Sotub07g010330.1.1]	0.000447157	0.00064812	0.000359531	0.000960441	0	0.00073403	0.00225877	0	0	0.000787528	0.000939248	0.000724085	0	0.00134443	0	0	0	0	0	0	0	0	0	0	0	0.000488374	0.000337471	0.000175544	0.000781583	0.000564327	0.000312404	0.000415626	0	0	0	0	0	0	0	0	0.000659528	0.000447409	0.000598315	0.00053778	0.000145098	0.000127005	0.000297995	0.000149316
Pgl_GLEAN_10008675	Mitogen-activated protein kinase [Sotub08g028940.1.1]	0.00139155	0.00134463	0.00149182	0.0016605	0	0.0022843	0	0	0	0.000816929	0.000974313	0.00225335	0	0	0.00327945	0	0.000676427	0.000890901	0.000393984	0.000216209	0.000564214	0.000504128	0.00047675	0.000812011	0.00069819	0.000844344	0.000525104	0.00127468	0.00101345	0	0.0004861	0.000646714	0.000589112	0.00019567	0.000389773	0.000191015	0.000226254	0.000597164	0.000397915	0.000471362	0.000513113	0.000309408	0.000775815	0.00074381	0.000451544	0.000131746	0.00030912	0.000464671
Pgl_GLEAN_10030014	Ras-related protein Rab-8A [Sotub10g028490.1.1]	0.00162564	0.00117812	0.00130708	0.0011639	0	0.00133429	0	0.00393614	0.00238978	0.00286307	0.00341465	0.00131621	0.00349847	0.00244385	0.00383114	0.00657664	0.000395109	0.000390289	0.000690392	0.000757743	0.000494346	0.000441701	0.000417713	0	0.00244693	0.00147958	0.0015336	0.00159548	0.000710364	0.00102581	0.00141969	0.000755507	0.000688215	0.000342879	0.000341507	0.000334722	0.000396473	0.000348811	0.000348641	0	0.00119886	0.00108438	0.00135949	0.00162926	0.00158251	0.00138518	0.00108336	0.0013571
Pgl_GLEAN_10026162	membrane-associated progesterone binding protein 3 [AT3G48890]	0	0	0	0	0	0	0	0	0	0	0	0	0	0	0	0	0.000433607	0	0.00113649	0.000415787	0	0	0	0	0	0	0	0	0	0	0	0	0.000755272	0.000376288	0.000374782	0.000734672	0	0.000382797	0.000382611	0	0	0	0	0	0.000289451	0.000253358	0.000594461	0
Pgl_GLEAN_10020260	Transketolase 1 [Sotub10g012590.1.1]	0.000276981	0.000200731	0	0.000198308	0	0	0	0	0	0	0	0	0	0	0	0	0.000134639	0.000132997	0.000117631	0.000258212	0	0	0	0	0.00104228	0.00141172	0.00125423	0.0011961	0.0010893	0.000349559	0.0008708	0.000901075	0	0	0	0	0	0	0	0	0.00040853	9.23791e-05	9.26531e-05	0.000444154	0	7.86702e-05	0	0
Pgl_GLEAN_10023742	Lecithin cholesterol acyltransferase (Fragment) [Sotub05g022960.1.1]	0	0	0	0	0	0	0	0	0	0	0	0	0	0	0	0	0.000601803	0.000891693	0.00105156	0.000577071	0.00112943	0.00134554	0.00159058	0.00144486	0.000698811	0.000676076	0.000233587	0.000486026	0.000811484	0.00156244	0.00108118	0.000863053	0	0	0	0	0	0	0	0	0	0	0	0	0	0	0	0
Pgl_GLEAN_10022426	Rab GDP dissociation inhibitor [Sotub12g014170.1.1]	0.000410245	0.000891929	0.000659706	0.000881159	0	0.000673438	0.00207231	0	0.00120616	0.00072252	0	0	0	0	0	0	0.000398837	0.000590957	0.000522679	0	0	0	0	0.00023939	0	0.000298707	0.000309613	0.000322107	0.000358533	0.00103549	0.000143308	0	0.000347354	0.000692227	0.000689457	0.000506819	0.000600321	0.000528152	0.000527895	0.000208444	0.000453815	0.000684128	0.000823389	0.000822313	0.000532481	0.000815647	0.000546792	0.000547962
Pgl_GLEAN_10001165	Tubulin beta chain [Sotub10g027750.1.1]	0.00155307	0.00393935	0.00187309	0.0036138	0	0.00127472	0.0019613	0.00188021	0.00114155	0.000683814	0.000815552	0.000628726	0.000835572	0.00116738	0.000915026	0.00104717	0.000943676	0.000372866	0.00115425	0.000904894	0.000472277	0.00105495	0.000598598	0.000453131	0.000438317	0.00169623	0.000879081	0.000152426	0.000339326	0.000490007	0.000406892	0.000180445	0.000493119	0.000982715	0.00130504	0.000799447	0.00113632	0.00166619	0.000666153	0.00078911	0.00100217	0.00129496	0.000649399	0.000933913	0.0011339	0.00110279	0.0015525	0.00142617
Pgl_GLEAN_10029230	Clp protease ATP binding subunit [Sotub12g020950.1.1]	0.0011753	0.00099371	0.000944984	0.000981712	0	0.00160776	0.000989482	0.00189715	0.00172775	0.00172494	0.0016458	0.000951585	0.00126465	0	0.0013849	0.00105661	0.000952177	0.000940562	0.000915081	0.00100435	0.000833931	0.00127735	0.000704656	0.00125734	0.00125309	0.00114101	0.00103483	0.00107659	0.00111274	0.00123605	0.00123167	0.000910352	0.000497561	0.000578415	0.000576101	0.000403325	0.000477733	0.000504362	0.000588135	0.00039811	0.000794516	0.000326656	0.000458674	0.000942327	0.000508495	0.000389453	0.000522162	0.000261639
Pgl_GLEAN_10030394	Serine carboxypeptidase [Sotub11g012360.1.1]	0	0.000283917	0.000314995	0.000280489	0	0	0	0	0	0	0	0	0	0	0.000923269	0	0.000190435	0.000188112	0	0.000182609	0	0	0	0	0	0.000142626	0.000147833	0.000153799	0.000171191	0	0.000410558	0.00018207	0.000165854	0.000826307	0.000658401	0.00032266	0.000382186	0.000336241	0.000336077	0.000199055	0.00057783	0.000783974	0.000655249	0.000942327	0.000508495	0.000667634	0.000913783	0.000392459
Pgl_GLEAN_10036491	cytokinin-N-glucosyltransferase 1, putative, expressed [LOC_Os07g13940]	0	0	0	0	0	0	0	0	0	0	0	0	0	0	0	0	0	0	0	0	0	0	0	0	0	0	0	0	0	0	0	0	0.000446297	0.000667055	0.000664386	0.000651186	0.00102843	0.000452397	0.000226088	0.000803458	0.00116617	0.0012306	0.00105793	0.00105655	0.00102624	0.00134741	0.00140509	0.00123208
Pgl_GLEAN_10027068	Homology to unknown gene (Fragment) [Sotub01g025640.1.1]	0.000969047	0.00070228	0.000779151	0.0006938	0	0.00079537	0	0	0.00142455	0.000853339	0.00203547	0.00156919	0	0	0	0	0.000942099	0.000465303	0.000411543	0.000677536	0.00029468	0.000263298	0.000248999	0.000565467	0.000364654	0.00035279	0.000914179	0.000380427	0.000423448	0	0.00067702	0.000450358	0	0	0.000203572	0.000199528	0	0	0	0	0.000357321	0.000323198	0.000324157	0.00038848	0.000314446	0.000550472	0.000322897	0.000323587
Pgl_GLEAN_10038161	Glutamate decarboxylase [Sotub01g005580.1.1]	0.00244499	0.00253131	0.00224671	0.0030009	0.00256424	0.00286685	0	0.00169143	0.0030808	0.00246063	0.00366835	0.0022624	0.00150336	0.00105017	0.00246947	0.000942035	0.000509358	0.000335429	0.000445012	0.000814041	0.000849719	0.000759229	0.001077	0.00142673	0.000920055	0.000635801	0.000527213	0.000959853	0.000915771	0.000440809	0.000488052	0.000811639	0.000443609	0.000589366	0.00073376	0.000863018	0.000511116	0.000599562	0.000749088	0.000532412	0.000643967	0.000582471	0.000701038	0.000980171	0.000680036	0.000396827	0.000349156	0.000816441
Pgl_GLEAN_10037250	Proteasome subunit alpha type [Sotub10g019430.1.1]	0.00069857	0.00101252	0.000561677	0.0010003	0	0	0	0	0	0	0	0	0	0	0	0	0	0	0	0	0	0	0	0	0.000262873	0.000254321	0.000263607	0.000274244	0.000610514	0.00176324	0.000244026	0.000973967	0.000295739	0.000294683	0.000587008	0.000287673	0	0	0	0	0.000772761	0.00116494	0.00140208	0.00140024	0.00113339	0.000793653	0.000931083	0.00116634
Pgl_GLEAN_10013298	Unknown protein	0	0	0	0	0	0	0	0	0	0	0	0	0	0	0	0	0.000464579	0.000229456	0	0.000668229	0.000290632	0	0.000245579	0.00027885	0.000899112	0.000521916	0.000901621	0.000562802	0.000208816	0	0.00016693	0.000222086	0	0	0	0	0	0	0	0	0	0	0	0	0	0	0	0
Pgl_GLEAN_10006836	chaperonin 2 [Sotub11g026720.1.1]	0.00055455	0.000535852	0.00044588	0.000661728	0	0.000303441	0	0	0	0.00130223	0.00116483	0.000598659	0.000795614	0.000555776	0.000871268	0.000498548	0.000628984	0.000621311	0.000392519	0.000603134	0.000449692	0.000301352	0.000189991	0.000647193	0.00111295	0.000942148	0.00118581	0.00116109	0.00145394	0.000699861	0.000904012	0.00120271	0.000704305	0.000623814	0.000698982	0.000380608	0.00036066	0.000475954	0.000317148	0.000469609	0.00109057	0.000863121	0.00117485	0.00111156	0.00095971	0.000735036	0.0010471	0.00104934
Pgl_GLEAN_10018357	Unknown protein	0	0	0	0	0	0	0	0	0	0	0	0	0	0	0	0	0.000352306	0.000348008	0.0003078	0.000337827	0.00220396	0.0007877	0	0.000422922	0.00136365	0.00158315	0.00109397	0.000853583	0.00190022	0.000914679	0.000253177	0.00101049	0	0	0	0	0	0	0	0	0	0	0	0	0	0	0	0
Pgl_GLEAN_10005408	NADH-ubiquinone oxidoreductase subunit [Sotub11g007950.1.1]	0.00114062	0.00103327	0.0009171	0.0010208	0	0.00187238	0	0	0.000838381	0.00100442	0.00119793	0.00138526	0	0	0	0	0.000415836	0.000136921	0.000242203	0.000531662	0.000520279	0.000774786	0.000586168	0.000665583	0.000643823	0.00072669	0.000430413	0.000559727	0.000623024	0	0.000199221	0.000662617	0.000603599	0.000481155	0.000718844	0.000469708	0.000834544	0.000734218	0.00048924	0.000724429	0.000630877	0.000475525	0.000858484	0.000571575	0.000555177	0.000323967	0.000570098	0.000476098
Pgl_GLEAN_10019292	Regulator of ribonuclease activity A [Sotub04g007310.1.1]	0.00116741	0.00253811	0.00375457	0.00167164	0	0.00574908	0	0.00565325	0	0	0	0.0018904	0	0	0	0	0.00113494	0.00056055	0.00099157	0.0010883	0.00284	0.000634389	0.00239975	0.00136243	0.000878595	0.000850011	0.000881047	0.0013749	0.000510127	0	0.000815604	0.000542546	0.000988444	0.000492457	0.000980973	0.00144222	0.00284716	0.00200391	0.0015022	0.00177947	0.00129139	0	0.00117153	0.001872	0.000757624	0.00132631	0.00116698	0.00077965
Pgl_GLEAN_10028289	Serine hydroxymethyltransferase [Sotub05g026690.1.1]	0	0	0	0	0	0.000606237	0	0	0	0	0	0	0	0	0	0	0.000179519	0.000531987	0.000470522	0.000172141	0	0	0	0	0.000555884	0.000268899	0.000557436	0.000434947	0	0	0.000387022	0	0	0.000155788	0	0	0	0.000316966	0	0	0.000136177	0.000246344	0.000247075	0.000148051	0.000359509	0.000419575	0.000369172	0.000369961
Pgl_GLEAN_10032140	Endochitinase (Chitinase) [Sotub02g009500.1.1]	0	0	0	0	0	0	0	0	0	0	0	0	0	0	0	0	0.000270139	0.000266843	0.000472026	0.000259037	0	0	0	0	0	0	0	0	0	0	0.000194129	0	0	0.000234428	0.00023349	0	0	0.000715452	0.000953471	0	0	0.000185348	0	0	0	0.000157843	0	0.000185572
Pgl_GLEAN_10018530	expressed protein [LOC_Os02g51020]	0	0	0	0	0	0	0	0	0	0	0	0	0	0	0	0	0.00138612	0.00182562	0.00121102	0.00132916	0.00173426	0.00154957	0.00146542	0.00221861	0.00214608	0.00173021	0.00215207	0.00261206	0.0016614	0.00119958	0.00166018	0.00176698	0	0	0	0	0	0	0	0	0	0	0	0	0	0	0	0
Pgl_GLEAN_10008022	UV excision repair protein RAD23 [Sotub02g028990.1.1]	0	0.000326578	0.000724651	0.00064527	0	0	0	0	0	0	0	0	0	0	0	0	0.00109525	0.00173102	0.0017224	0.000840192	0.00109627	0.0012244	0.000694746	0.000788871	0.00050872	0.000656226	0.000680187	0.00106145	0.000590743	0	0.000314832	0.000418856	0.0015262	0.00171084	0.00227199	0.00185571	0.00153865	0.00154706	0.0015463	0.00183172	0.000830818	0.00120236	0.00135667	0.00108392	0.00146225	0.000767952	0.000900932	0.00120381
Pgl_GLEAN_10032270	60S ribosomal protein L21-like protein [Sotub10g019910.1.1]	0	0	0	0	0	0	0	0	0	0	0	0	0	0	0	0	0	0	0	0	0	0	0	0	0	0	0	0	0	0	0.000370503	0	0	0	0	0	0	0	0	0	0	0.000707489	0.00106438	0	0.00103249	0	0.000706829	0.000708341
Pgl_GLEAN_10021285	Unknown Protein [Sotub10g018280.1.1]	0.00220881	0.00120056	0.00133198	0.00118607	0	0.00271941	0	0	0	0.00291761	0.00347969	0.00357675	0.00356511	0.00498081	0.00260274	0.00446794	0.00161054	0.0010606	0.00117257	0.000514784	0.00100752	0.000600152	0.0014189	0.00128891	0.000623384	0.00120621	0.000625124	0.000650349	0.000723895	0.0020907	0.000771588	0.000513265	0.000233775	0.00023294	0	0.000227398	0.00026935	0.00023697	0	0.000280573	0	0	0	0	0	0	0.000184	0
Pgl_GLEAN_10027756	Aldehyde dehydrogenase 1 [Sotub03g027530.1.1]	0.000317416	0.000230035	0.000255215	0.000454515	0	0	0	0	0	0.00055903	0	0.00154198	0	0	0	0	0.000308589	0.000152412	0.000134803	0.000295907	0.000386095	0.000517467	0.000326243	0	0.000358332	0.000115558	0.000239555	0.000124611	0.000138702	0	0.000110881	0.000147517	0.0012094	0.00147288	0.00133362	0.00117641	0.00139344	0.00122593	0.00136148	0.00161278	0.000819295	0.000635191	0.000637074	0.000636242	0.00102998	0.000631085	0.000528832	0.0014839
Pgl_GLEAN_10013766	Acireductone dioxygenase [Sotub09g024520.1.1]	0	0	0	0	0	0	0	0	0	0	0	0	0	0	0	0	0.000435842	0.000861051	0	0.00041793	0.00054531	0	0.000460776	0	0.000337399	0.000326422	0.00033834	0.000351993	0.000783598	0	0	0.00125009	0.000379583	0.00113468	0.000753428	0.00110769	0.000874694	0.000384771	0.000769166	0.000911138	0.000991842	0.000598083	0.000599857	0.000718888	0.000290943	0.000763993	0.000597525	0.000898205
Pgl_GLEAN_10030234	Cell number regulator 10 [Sotub12g020740.1.1]	0.005116	0.00370763	0.00411346	0.00366286	0.0375585	0.00839817	0.025843	0.0247745	0.0225623	0.00901025	0.0107461	0.00828438	0.0110099	0.00769095	0	0.013798	0	0	0	0	0	0	0	0	0	0	0	0	0	0	0	0	0	0	0	0	0	0	0	0	0	0	0	0	0	0	0	0
Pgl_GLEAN_10014382	Tubulin alpha-4 chain [Sotub12g032790.1.1]	0.000388268	0.000562765	0.000624365	0.000555969	0	0	0	0	0.00114155	0.000683814	0.000815552	0.000628726	0	0	0	0	0.00037747	0	0.000659571	0.000180979	0	0.000210991	0	0	0.000292211	0.000565409	0.000146513	0	0.000169663	0	0.000135631	0.000180445	0.000164373	0.000163786	0.000326261	0.000159889	0	0.000166619	0.000499615	0.000197278	0.000143168	0.000388487	0.00012988	0.000311304	0.000251978	0.000110279	0	0.000259303
Pgl_GLEAN_10036041	40S ribosomal protein S13 [Sotub05g023380.1.1]	0	0	0	0	0	0	0	0	0	0	0	0	0	0	0	0	0	0	0.000489218	0.000536944	0	0.000625986	0	0	0.000866958	0.000419376	0.000869378	0.00045223	0.000503371	0	0	0.000535359	0.000487676	0.000485934	0.00048399	0	0.00056189	0	0.0004941	0	0.000424762	0.000768398	0.000770677	0.000461802	0	0.000327185	0	0.000384662
Pgl_GLEAN_10038569	Aldo/keto reductase family protein [Sotub09g030230.1.1]	0.000502728	0.000728666	0.000808426	0.000719868	0.00369072	0.00165051	0.00253948	0.00243449	0.00147807	0.0017708	0.00105598	0.000814072	0.0010819	0.00151152	0	0.00135588	0.000244374	0.000241393	0.000213503	0.000702993	0.000305752	0.000273191	0.000258354	0.000293357	0.000378355	0.000366045	0.000569116	0.000394721	0.000439358	0	0.000351228	0.000467279	0.000425659	0.00021207	0.000422442	0.000414049	0.000245218	0.000215738	0.000431267	0.000255435	0.00055612	0.000335341	0.00084084	0.000403076	0.00081565	0.000428366	0.000335029	0.000503618
Pgl_GLEAN_10034667	NADP-dependent glyceraldehyde-3-phosphate dehydrogenase [Sotub07g006650.1.1]	0.000349285	0.000253131	0.000280839	0.000250075	0	0	0	0	0.00205387	0.000615158	0.00073367	0.0011312	0	0	0	0	0.000509358	0.000503144	0.000445012	0.000651233	0.00063729	0.000759229	0.000538498	0.000611454	0.000657182	0.000635801	0.00079082	0.000685609	0.000915771	0.00132243	0.000976105	0.00129862	0.000295739	0.000589366	0.000587008	0.000575345	0.000340744	0.000599562	0.000449453	0.000532412	0.000515174	0.000349482	0.000701038	0.000700122	0.000453357	0.00029762	0.000349156	0.000583172
Pgl_GLEAN_10004963	Protein disulfide isomerase [Sotub06g019370.1.1]	0.000342409	0.000744444	0.000550621	0.000735456	0	0.00112416	0.00172965	0	0.00100672	0.000603048	0.00143845	0.00110893	0.00147376	0.0010295	0.0016139	0.00184698	0.000166444	0	0	0	0	0	0	0	0.000386547	0.000373971	0.000516835	0.000403268	0.000299248	0	0.000239223	0.000477397	0.000434876	0.000144441	0.000287726	0.00028201	0.000167018	0.00029388	0.000293737	0.000173977	0.000631291	0.000913608	0.00103086	0.000549072	0.000666649	0.00116704	0.000570472	0.000686031
Pgl_GLEAN_10037097	Unknown protein	0.00592991	0.00286498	0.00317858	0.00283039	0.0145113	0.00973424	0.00998478	0.00957198	0.00581151	0.00696247	0.0041519	0.00640157	0.00425382	0	0.00465831	0	0.000960834	0	0	0	0.00240432	0	0.0010158	0.00115342	0	0	0	0	0	0	0	0	0	0	0	0	0	0	0	0	0	0	0	0	0	0	0	0
Pgl_GLEAN_10013666	Unknown protein	0	0	0	0	0	0	0	0	0	0	0	0	0	0	0	0	0	0	0	0	0	0	0	0	0	0	0	0	0	0	0	0	0	0	0	0	0	0	0	0	0	0	0	0.000792411	0	0	0	0
Pgl_GLEAN_10035766	60S ribosomal protein L27 [Sotub06g027680.1.1]	0.00126966	0.000920141	0.00102086	0.00090903	0	0.00208422	0	0.00614843	0	0	0.00266692	0.00205598	0.00273238	0.00381741	0	0.00342433	0.000617178	0.000609649	0.000539212	0	0.00077219	0.000689956	0.000652486	0	0.00143333	0.000924464	0.00095822	0.000498443	0.00166443	0.00160236	0.000443522	0.00118014	0.000537511	0.000535592	0.000533449	0.00052285	0.000619309	0.000544858	0	0	0.000936338	0.000846921	0.000849433	0.00101799	0.000823985	0.000721239	0.000846131	0.00042397
Pgl_GLEAN_10003764	Jacalin-like lectin domain containing protein, putative, expressed [LOC_Os12g09700]	0	0	0	0	0	0	0	0	0	0	0	0	0	0	0	0	0	0	0	0	0	0	0	0	0	0	0	0	0	0	0	0	0.00115785	0.000230742	0.000459638	0.000225253	0.000533618	0.000469469	0.00070386	0.000555851	0.00100848	0.000912171	0.00128083	0.00109642	0.00177494	0.000932168	0.000546792	0.000913269
Pgl_GLEAN_10025252	U6 snRNA-associated sm-like protein lsm2 [Sotub09g021490.1.1]	0	0	0	0	0	0	0	0	0	0	0	0	0	0	0	0	0	0	0	0	0	0	0	0	0	0	0	0	0	0	0	0	0	0	0	0	0	0	0	0	0	0	0	0	0	0.000531236	0	0
Pgl_GLEAN_10015455	UPF0664 stress-induced protein C29B12.11c [Sotub02g007100.1.1]	0	0	0	0.000604549	0	0	0	0	0	0	0	0	0	0	0	0	0	0	0.000358602	0.000393585	0.00256772	0.000458854	0.00086787	0	0.000317744	0.000614814	0	0	0.000368976	0	0.000294964	0.000784847	0.00178736	0.00356194	0.00283815	0.00278177	0.00247122	0.00326121	0.00217308	0.00257419	0.00155678	0.000563243	0.00310703	0.00169253	0.00164397	0.00143898	0.000844077	0.0014098
Pgl_GLEAN_10013928	NAD-dependent malic enzyme 2 [Sotub08g008850.1.1]	0.000849889	0.000410616	0.000227781	0.000608488	0	0.000465045	0	0	0	0.000498939	0.000595061	0.000458744	0	0	0.000667641	0	0.000275418	0.000136029	0.000721876	0.000264099	0	0	0	0.000661247	0.000533024	0.000515683	0.000320707	0.000444864	0.000618965	0.000357529	0.000395847	0.00078996	0.000239867	0.000119505	0.000119027	0.000116662	0.000138185	0.000364717	0	0.000287884	0.000208922	0.000377942	9.47657e-05	0.000227141	9.19267e-05	0.000241392	0.000188795	9.45992e-05
Pgl_GLEAN_10035398	Genome sequencing data contig C313 [Sotub08g027930.1.1]	0	0	0	0	0	0	0	0	0	0	0	0	0	0	0	0	0.000701688	0.000693128	0.000919568	0.00100928	0.000877926	0.000784431	0.000741831	0.000842335	0.000814797	0.00131381	0.0019065	0.00113339	0.00094617	0.000910884	0.00100851	0.0010063	0	0	0	0	0	0	0	0	0	0	0	0	0	0	0	0
Pgl_GLEAN_10006591	Disease resistance response [Sotub07g016300.1.1]	0	0	0	0	0	0	0	0	0	0	0	0	0	0	0	0	0	0	0	0	0	0	0	0	0	0.0014842	0	0	0	0	0	0	0	0	0	0	0	0	0	0	0	0	0	0	0	0	0	0
Pgl_GLEAN_10028119	Proteasome subunit beta type [Sotub09g023740.1.1]	0	0	0.000659706	0.00117488	0	0	0	0	0	0	0	0	0	0	0	0	0.000398837	0.000787943	0.000696906	0.000764892	0.000998019	0.000891735	0.00126496	0	0.000926255	0.000597413	0.000619227	0.000644214	0	0	0.000859847	0.000381317	0.000694708	0.00138445	0.00103419	0.00101364	0.00160085	0.00140841	0.00140772	0.00125067	0.000605086	0.000820954	0.000823389	0.0013157	0.000798721	0.000932168	0.000546792	0.000821942
Pgl_GLEAN_10008031	Threonine endopeptidase [Sotub10g009990.1.1]	0	0	0	0	0	0	0	0	0	0	0	0	0	0	0	0	0	0.000564337	0	0	0	0	0	0	0.000884532	0.000427877	0.001774	0.00138419	0.0020543	0.00148326	0.000410558	0.00273106	0	0	0	0	0	0	0	0	0	0	0	0	0	0	0	0
Pgl_GLEAN_10017270	Mitochondrial F0 ATP synthase D chain [Sotub06g010820.1.1]	0.00103538	0.000750353	0.00166497	0.00148259	0	0.00169963	0.00523012	0	0	0.00364701	0	0.0016766	0	0	0	0	0.000503294	0	0	0	0	0	0	0	0.00077923	0.000753879	0.000390703	0.000406468	0.000452434	0	0.000361682	0.000481186	0.000876655	0.000873525	0.000435015	0.000426372	0	0.000444318	0.000444102	0.000526074	0.000763561	0.000690644	0.000692692	0.000830145	0.00134388	0.00088223	0.000689999	0.000691475
Pgl_GLEAN_10010425	Unknown protein	0	0	0	0	0	0	0	0	0	0	0	0	0	0	0	0	0.0021833	0.00176455	0.00242772	0.0015226	0.000993334	0.000665662	0.000839348	0.000714798	0.00199746	0.00222978	0.00200304	0.00176327	0.000713699	0.00103062	0.00085581	0.00113858	0	0.000172244	0.00034311	0	0	0.000175224	0	0	0.000301123	0.000136183	0	0	0	0.000463896	0.000272112	0
Pgl_GLEAN_10025280	60S ribosomal protein L34 [Sotub02g034930.1.1]	0	0	0	0	0	0	0	0	0	0	0	0	0	0	0	0	0.000710532	0	0.000620773	0.000681332	0	0	0	0	0.000550045	0.00053215	0.00055158	0.000573838	0.000638731	0	0.00102122	0.000679322	0.00185645	0.00123321	0.000614139	0.000601937	0.000712986	0.00188182	0.00125393	0	0.000538984	0.000487513	0.000488959	0.000585985	0.000474311	0.0012455	0.000487058	0.0004881
Pgl_GLEAN_10023526	Ribosomal protein S5 [Sotub11g020240.1.1]	0.00087409	0.000633464	0.000702802	0.000625815	0	0.00143486	0	0	0	0.00307888	0	0.00141542	0	0	0	0	0.00127467	0.000839416	0.00148486	0.00122229	0.000531608	0.00189998	0.000449199	0.00102011	0.000657843	0.00031822	0.000329839	0.000343149	0.000763909	0	0.000610679	0.000406228	0.00111014	0.00110617	0.00146899	0.00107986	0.00127908	0.00187552	0.00149968	0.00133237	0.000322307	0.000583056	0.000584785	0.000700826	0.00113453	0.000744798	0.000873768	0.000875637
Pgl_GLEAN_10017768	Glucose-6-phosphate 1-dehydrogenase [Sotub02g037020.1.1]	0.000342409	0.000496296	0.000550621	0.000735456	0	0.00112416	0	0	0.00100672	0.000603048	0	0.000554467	0.000736882	0	0	0	0.000332887	0.00049324	0.000872504	0.000798017	0.000416496	0.000744283	0.000351932	0.000199806	0.000644245	0.000373971	0.000646044	0.000672113	0.000149624	0	0.000478445	0.000318265	0.000434876	0.000722205	0.000575453	0.00056402	0.000501055	0.0007347	0.000440605	0.000695908	0.000505033	0.000571005	0.000572698	0.000549072	0.000777757	0.000583522	0.000570472	0.000800369
Pgl_GLEAN_10020374	60S ribosomal protein L7 [Sotub07g009700.1.1]	0	0	0	0	0	0	0	0	0	0	0	0	0	0	0	0	0	0	0	0	0	0	0	0	0	0	0	0	0	0	0.000249027	0	0	0.000902165	0.00179711	0.00146784	0	0.000611848	0.000305775	0.000724429	0.000262865	0.00261539	0.000238468	0	0.00115662	0.00121487	0.000712622	0.00142829
Pgl_GLEAN_10030607	Dynamin-2A [Sotub11g015620.1.1]	0.00152415	0.0009665	0.00107229	0.000818426	0.00279735	0.00093824	0.00192478	0.0018452	0.00224058	0.00100662	0.00160073	0.00123404	0.000820014	0.00114564	0.00179598	0.00102767	0.000833494	0.000548885	0.000566379	0.00124326	0.000926967	0.00103531	0.000783269	0.00133408	0.000860311	0.000901682	0.000503249	0.000747937	0.000582763	0.000721324	0.000532421	0.000619797	0.000161312	0.000241104	0.000320186	0.000392281	0.000557581	0.000490551	0.000326875	0.000387209	0.000421506	0.000254169	0.000382384	0.000458262	0.000185464	0.000108225	0.000126966	0.000190856
Pgl_GLEAN_10004890	Protein transport protein Sec61 beta subunit [Sotub06g010570.1.1]	0.00347888	0.00252119	0.00279715	0.00249074	0	0.00571076	0.0175732	0.0168467	0.0102283	0.00612697	0.00730735	0.00563338	0.00748672	0.0104597	0.00819863	0.00938267	0.00338213	0.00167044	0.00147744	0.00162157	0.0021158	0.00378096	0	0.00203003	0.00261821	0.00126652	0.00131276	0.00136573	0.00152018	0	0.00121525	0.00323357	0.00147278	0.00146752	0.00146165	0.00143261	0.00169691	0.00149291	0.00149218	0.00176761	0.00128278	0.00116028	0.00116372	0.00139464	0.00112886	0.000988098	0.0011592	0.00116168
Pgl_GLEAN_10011472	Aspartokinase/homoserine dehydrogenase [Sotub11g028680.1.1]	0.000483178	0.000700329	0.00116548	0.000691873	0	0.000793161	0	0	0	0.000850968	0	0	0	0	0	0	0.00023487	0.000464011	0.0004104	0.000675654	0.000881584	0.000262567	0.000993229	0	0.000545461	0.000527715	0.000729312	0.000758741	0.000844544	0.000609786	0.00033757	0.000449107	0.000818212	0.000407645	0.000203007	0.000198974	0.000471363	0.000622046	0.000414495	0.000736503	0.000890821	0.0012892	0.000808141	0.000581101	0.000470358	0.000411708	0.000643999	0.000645377
Pgl_GLEAN_10020515	50S ribosomal protein L3 [Sotub06g014190.1.1]	0	0	0	0	0	0	0	0	0	0	0	0	0	0	0	0	0.000393271	0.000388474	0.000343591	0.000377109	0.000492047	0.000439646	0.00041577	0.000472099	0.00091333	0.000589077	0.000610586	0.000952837	0.00035353	0	0.000565233	0.000751993	0	0	0	0	0	0	0	0	0	0	0	0	0	0	0	0
Pgl_GLEAN_10035091	NAD-dependent epimerase/dehydratase [Sotub09g019880.1.1]	0	0	0	0	0	0	0	0	0	0	0	0	0	0	0	0	0.00119934	0.000888531	0.00104783	0.000575025	0.000375142	0.000335191	0.000316988	0.000719868	0.000928445	0.0011228	0.000931036	0.000726454	0.000539071	0	0.00043094	0.000573328	0	0	0	0	0	0	0	0	0	0	0	0	0	0	0	0
Pgl_GLEAN_10003090	Germin-like protein 4 [Sotub02g010190.1.1]	0	0	0	0	0	0	0	0	0	0.00413985	0.0032916	0.00380634	0	0	0	0	0	0	0	0	0	0	0	0	0	0	0	0	0	0	0	0	0	0	0	0	0	0	0	0	0	0	0	0	0	0	0	0
Pgl_GLEAN_10034843	Aminopeptidase-like protein [Sotub08g012990.1.1]	0.000472032	0.000684175	0.000948831	0.000675914	0	0	0	0	0	0	0.00049575	0	0	0	0.000556216	0	0.000114726	0.000113327	0.0003007	0.000330035	0.000287083	0.00025651	0.000363869	0.000137722	8.88132e-05	0.000171848	0.000178122	0.00018531	0.000309399	0.00029786	0.000164892	0.000219374	0.000299752	0.000597363	0.000495811	0.00048596	0.00046049	0.000607697	0.000404934	0.000239838	0.000522164	0.000393583	0.0004737	0.000567697	0.000306339	0.000469246	0.000550502	0.000472868
Pgl_GLEAN_10033344	40S ribosomal protein S7-like protein [Sotub06g025820.1.1]	0	0	0	0	0	0	0	0	0	0	0	0	0	0	0	0	0	0	0	0	0.00055099	0	0	0	0.000340913	0	0	0	0	0	0	0.000421038	0	0.000382167	0.000380638	0.000373075	0.000441903	0.000388779	0.000388589	0.00138094	0	0.000302157	0.000303053	0	0.000293974	0.000257317	0	0.000605041
Pgl_GLEAN_10027043	Germin-like protein [Sotub01g039290.1.1]	0	0	0	0	0	0	0	0	0	0	0	0	0	0	0	0	0	0	0	0	0	0	0	0	0	0	0	0	0	0	0	0	0	0	0.000313659	0	0	0	0.000320211	0	0.000275275	0.000746962	0.000249726	0.000598559	0.000242245	0.000424076	0.000248755	0.000249287
Pgl_GLEAN_10001504	Peptidyl-prolyl cis-trans isomerase cyclophilin-type [Sotub12g006120.1.1]	0	0	0	0	0	0	0	0	0	0	0	0	0	0	0	0	0	0.000200774	0.000177577	0.0001949	0.000762909	0.000454442	0.000214881	0.000243994	0.000786723	0.000608902	0.000788919	0.000984904	0.000548142	0.0005277	0.000438191	0.000582976	0	0	0	0	0	0	0	0	0	0	0	0	0	0	0	0
Pgl_GLEAN_10013667	Double-stranded DNA-binding protein [Sotub02g017490.1.1]	0.00136964	0.00198519	0.00220248	0.00196121	0	0.00449666	0	0.00663255	0	0	0	0.00221787	0.00294753	0	0	0	0	0	0	0	0.000832993	0.000744283	0.000703863	0	0	0	0	0	0	0.00172853	0	0	0	0.000577764	0.000575453	0.00112804	0.000668073	0.00058776	0.000587473	0.000695908	0	0	0	0	0	0	0	0
Pgl_GLEAN_10013711	60S ribosomal protein L18a [Sotub02g017030.1.1]	0	0	0	0	0	0	0	0	0	0	0	0	0	0	0	0	0.000950038	0.000469224	0.000830022	0.000455497	0.00178298	0.000531033	0.00100439	0	0.000367727	0.000711526	0.000368753	0.0011509	0.000854033	0	0.00102409	0.00181661	0.00165481	0.00123668	0.00287403	0.000804837	0.00142998	0.00167743	0.00125746	0.00148956	0.001081	0.000977765	0.00130755	0.00195877	0.000317095	0.000832667	0.000651235	0.000652628
Pgl_GLEAN_10018367	Isocitrate dehydrogenase [Sotub02g036290.1.1]	0	0	0	0.000376245	0	0	0	0	0	0	0	0	0	0	0	0	0	0	0.000223178	0.00024495	0	0	0	0.000306651	0.000791001	0.000956583	0.00118981	0.00103152	0.00114817	0.00132642	0.000367145	0.000732682	0.000222474	0.00044336	0.000441586	0	0.00025633	0	0.000225405	0	0.000968869	0.000350538	0.000351578	0.00105336	0.000852613	0.000447779	0.000525317	0.00035096
Pgl_GLEAN_10002540	late embryogenesis abundant protein, group 3, putative, expressed [LOC_Os04g52110]	0	0	0	0	0	0	0	0	0	0	0	0.00104322	0	0	0	0	0.000313161	0	0	0.00120116	0.00156726	0.0031508	0.00595937	0.00187966	0	0	0	0.000252914	0	0.000813048	0.000675139	0.000598809	0.00490927	0.00543526	0.0078496	0.00504066	0.0109985	0.00691162	0.0121585	0.00916537	0.00665147	0.00494194	0.00409458	0.00490708	0.00543525	0.0038426	0.00815733	0.00451764
Pgl_GLEAN_10031063	26S protease regulatory subunit 6A [Sotub01g037540.1.1]	0.00166453	0.00211104	0.00234211	0.00238349	0	0.000683105	0.00210206	0	0	0.000732891	0.000874085	0.00202155	0.00179108	0	0.00294209	0	0.00141597	0.00119888	0.00106036	0.00116381	0.00126543	0.00180907	0.00171082	0.00145696	0.000782959	0.000908983	0.000942173	0.000980191	0.00127288	0	0.000872189	0.000966977	0.00140936	0.00122879	0.00122387	0.00102819	0.00162383	0.00125004	0.00178491	0.000634309	0.00122754	0.000832738	0.000835208	0.00116776	0.000945217	0.000709161	0.000693301	0.000833741
Pgl_GLEAN_10023332	ATP dependent RNA helicase [Sotub01g006340.1.1]	0.000811558	0.00137234	0.00130505	0.00154945	0	0.00133221	0	0	0	0.000476436	0	0.000438055	0	0	0	0	0.000525993	0.000259788	0.000689319	0.00063047	0.000493577	0.000735023	0.000695106	0.000631424	0.000407187	0.00019697	0.000306243	0.0002124	0.00023642	0	0.000377994	0.000251444	0.000801669	0.000798806	0.00113659	0.000557002	0.000923666	0.000928715	0.000696197	0.0013745	0.000498749	0.000541344	0.000995408	0.000433793	0.000790026	0.000537845	0.00036056	0.000903327
Pgl_GLEAN_10007586	Histone H2A [Sotub09g020590.1.1]	0	0	0	0	0	0	0	0	0	0	0	0	0.00281456	0	0.00308219	0	0.00063574	0.00125597	0.000555429	0.000609613	0	0.000710706	0.00067211	0.000763168	0.00147644	0.000952268	0.000987038	0.0015403	0.00114299	0.00165055	0.00137058	0.00121563	0	0.0005517	0.000549492	0.000538575	0	0.000561244	0.000560971	0	0.000482249	0.000872392	0.00043749	0.000524302	0.000848766	0.000371465	0.000871578	0.000436721
Pgl_GLEAN_10005857	Cysteine synthase [Sotub09g024030.1.1]	0.00081856	0.00148305	0.000658154	0.00146514	0	0.00134371	0	0	0.00120332	0.00144164	0.000859688	0.000662751	0.000880791	0	0.00192909	0.00110384	0.000795796	0.000393044	0.000521449	0.000572319	0	0	0.000210331	0	0.000770063	0.000894012	0.000926655	0.000964047	0.00107307	0.000516525	0.00114377	0.00076084	0	0.00017265	0	0	0	0.000175636	0	0	0.000301831	0.000409511	0.000547634	0.000328151	0.000398421	0.000348741	0.000409129	0.000410004
Pgl_GLEAN_10030044	Ras-related protein Rab-25 [Sotub06g032250.1.1]	0	0.00117264	0.001301	0.000579243	0	0.00132808	0	0	0	0.00142488	0.00169938	0.00131009	0.0017411	0	0.00190666	0	0	0	0.000343591	0	0.000492047	0.000439646	0.00041577	0	0.000304443	0.000294539	0.000610586	0.000635225	0.00035353	0	0.000847849	0	0.000342507	0.000341284	0	0	0	0	0	0	0.000894965	0.000539666	0.000270633	0.000324336	0.000525051	0.000689371	0.000808743	0.000270158
Pgl_GLEAN_10038622	Aldo/keto reductase family protein [Sotub07g016660.1.1]	0	0	0	0	0	0	0	0	0	0	0	0	0	0	0	0	0.000250158	0.000247106	0.000437112	0.000239877	0	0.000279657	0	0.0003003	0.000968274	0.000374709	0.000970977	0.00121219	0.000224879	0	0.000359542	0.000239169	0	0	0	0	0	0	0	0	0	0	0	0	0	0	0	0
Pgl_GLEAN_10019506	Alcohol dehydrogenase [Sotub11g008620.1.1]	0.000424253	0.000307462	0.000341116	0.000303749	0	0	0	0	0	0	0	0	0	0	0	0	0.00144359	0.0016297	0.00126123	0.00217528	0.00258025	0.00115273	0.000654078	0.000990257	0.00143682	0.00154453	0.00128074	0.00183208	0.0014831	0.000535422	0.000296403	0.000788676	0	0	0	0	0	0	0	0	0	0	0	0	0	0	0	0
Pgl_GLEAN_10025804	Alpha-1 4-glucan-protein synthase [Sotub05g005970.1.1]	0.00334508	0.00554107	0.00537914	0.00478989	0	0.00470667	0	0	0.00140498	0.00336647	0.00100376	0.00386908	0.00617038	0	0.00675711	0	0.000929158	0.00137674	0.00182651	0.0015592	0.00348758	0.00285649	0.00171905	0.0039039	0.00197805	0.00226164	0.00144259	0.00150081	0.00104408	0.000603085	0.00250395	0.000666258	0.00343919	0.0034269	0.00281086	0.0045261	0.00396256	0.00307605	0.00225467	0.00267083	0.00387654	0.00270945	0.00303719	0.00517244	0.00325633	0.00230737	0.00302538	0.00382971
Pgl_GLEAN_10014726	Spfh domain / band 7 family protein [Sotub03g026740.1.1]	0.000606076	0.000878462	0.000974618	0.00130178	0	0	0	0	0	0.00213483	0	0.00196285	0	0.00182225	0.00142833	0.00163461	0.00147306	0.00203712	0.00257394	0.00141252	0.00184303	0.00197611	0.00124586	0.00212198	0.0013684	0.00132388	0.00114352	0.000951731	0.00105936	0.000764889	0.00169373	0.00112668	0.000769746	0.000511331	0.000509286	0.000249584	0.000591257	0.000520178	0.000519924	0.000923836	0.000670444	0.000606419	0.000405478	0.000728908	0.000589996	0.00068857	0.000605853	0.000202383
Pgl_GLEAN_10015124	limit dextrinase [AT5G04360]	0	0	0	0	0	0	0	0	0	0	0	0	0	0	0	0	0	0	0	0	0	0	0	0	0	0	0	0	0	0	0	0	0.000299346	0.000298277	0.000148542	0.00014559	0.00017245	0.000303437	0.000303289	0	0.000130364	0.000471659	0.000236529	0.000141732	0.000458886	0.000803332	0.000471219	0.000590284
Pgl_GLEAN_10020566	Ribulose bisphosphate carboxylase small chain [Sotub02g029160.1.1]	0	0	0	0	0	0	0	0	0	0	0	0	0	0	0	0	0	0	0	0	0	0	0	0	0.00119735	0.000772266	0.000400232	0.000416382	0.000926939	0	0.00111151	0.00197169	0	0	0	0	0	0	0	0	0	0	0	0	0	0	0	0
Pgl_GLEAN_10013708	Ras-related protein Rab-25 [Sotub07g021740.1.1]	0	0.00116722	0.00129498	0.00115312	0	0.00132193	0	0	0	0.00283656	0.00169152	0.00260805	0.00173304	0	0.00189783	0	0	0	0.000684	0	0.000489769	0.000875222	0.000827691	0	0.000606068	0.00058635	0.000911639	0.000948426	0.000351893	0.00101631	0.00112523	0	0.000340922	0.000679408	0	0	0	0	0	0	0.000593881	0.000805751	0.000538761	0.000645668	0.00078393	0.000914906	0.00107333	0.000537814
Pgl_GLEAN_10028861	Asparaginyl-tRNA synthetase 2 [Sotub10g022480.1.1]	0	0.000218853	0.000485617	0.000432421	0	0	0	0	0	0.000531855	0.000634318	0	0.000649889	0.00090796	0	0.000814468	0.000440382	0.00043501	0.0007695	0.000563045	0.000367327	0.00082052	0.000465576	0.000352435	0.000340913	0.000549703	0.00045582	0.000474213	0.00052784	0.00114335	0.000421962	0.000280692	0.000383537	0.000127389	0.000126879	0.000124358	0.000147301	0.000259186	0.000259059	0	0.000222705	0.000201438	0.000303053	0.000242126	9.79913e-05	0.000171545	0.00020125	0.00030252
Pgl_GLEAN_10031697	Amidophosphoribosyltransferase [Sotub01g047970.1.1]	0	0	0	0	0	0	0	0	0	0	0	0	0	0	0	0	0.000349394	0.000517698	0.000305256	0.000167518	0	0.000195297	0.000184691	0	0.000270477	0.000261677	0.000542463	0.000282176	0.000314087	0.00045356	0.000251085	0.000334047	0	0	0	0	0	0.000154226	0.000154151	0	0	0	0	0.000144075	0	0	0	0
Pgl_GLEAN_10025802	DSBA oxidoreductase family protein [Sotub02g033650.1.1]	0	0	0	0	0	0	0	0	0	0	0	0	0	0	0	0	0	0	0	0	0	0	0	0	0	0.000340461	0	0	0	0	0	0	0.000791818	0	0	0	0	0	0	0	0	0	0	0	0	0	0	0
Pgl_GLEAN_10020684	Unknown protein	0	0	0	0	0	0	0	0	0	0	0	0	0	0	0	0	0	0	0	0	0	0	0	0	0	0	0	0	0	0	0	0	0.000395909	0.00118348	0.000785833	0.00038511	0	0.00080264	0.000802249	0	0	0.00155952	0.000312829	0	0.00091037	0.000265618	0.000311613	0.000312279
Pgl_GLEAN_10015998	Peroxidase 1 [Sotub03g017090.1.1]	0.00384406	0.00383053	0.00386347	0.00344025	0.0105828	0.00473267	0.00485448	0.00465378	0.00706371	0.00338507	0.00706512	0.00544664	0.00413631	0.00722355	0.00226481	0.00388785	0.000934291	0.00115362	0.000816265	0.000447948	0.00116895	0.000783348	0.00123468	0.00112156	0.000361632	0.000349866	0.000362641	0.000377274	0.00125982	0.00181925	0.000839261	0.00156319	0.000203423	0.000202696	0.000201885	0.000197874	0	0.000206203	0.000206103	0.000244145	0.00017718	0.00016026	0	0.00019263	0	0	0.00016011	0
Pgl_GLEAN_10035924	Chitinase [Sotub04g026440.1.1]	0	0	0	0	0	0	0	0	0	0	0	0	0	0	0	0	0.000925767	0.000609649	0.00134803	0.000591814	0.000386095	0.00103493	0.000326243	0.000370443	0.00143333	0.000693348	0.00095822	0.000996886	0.000832215	0	0.00199585	0.00118014	0.00322507	0.00187457	0.00160035	0.00182998	0.00123862	0.001907	0.00190607	0.00129022	0.00140451	0.000635191	0.00106179	0.00101799	0.000617989	0.00144248	0.00211533	0.000847941
Pgl_GLEAN_10038172	Unknown protein	0	0	0	0	0	0	0	0	0	0	0	0	0	0	0	0	0.000398837	0.000393971	0.000696906	0.000382446	0	0	0.000421654	0	0.00154376	0.00119483	0.00123845	0.00161053	0.00143413	0	0.00143308	0.000762635	0	0	0	0	0	0	0	0	0	0	0	0	0	0	0	0
Pgl_GLEAN_10004328	Chaperone DnaK [Sotub01g040390.1.1]	0	0	0	0	0	0	0	0	0	0	0	0	0	0	0	0	0.000518732	0.000256202	0.000226601	0.000746121	0.000324509	0.000289951	0.000274204	0.000467031	0.000702741	0.000679878	0.000805375	0.000523671	0.000699469	0.000336692	0.000559164	0.00074392	0.000451773	0.0005627	0.000336269	0.000439451	0.000260262	0.000343461	0.000343294	0.000271105	0.000590237	0.000800808	0.000535455	0.000855609	0.000432845	0.000530421	0.000355582	0.000356343
Pgl_GLEAN_10010842	Peptidyl-prolyl cis-trans isomerase [Sotub01g048580.1.1]	0	0	0	0	0	0	0	0	0	0	0	0	0	0	0	0	0	0	0	0	0	0	0	0	0.00148762	0.000359806	0.000372943	0.00116398	0.000863738	0.00249458	0.000345242	0.000459314	0	0	0	0	0	0	0	0	0.000728854	0	0.000991809	0.00118862	0.000962096	0.00028071	0.000329318	0.000990067
Pgl_GLEAN_10028064	Aquaporin [Sotub06g012350.1.1]	0.000599807	0.000434687	0.0014468	0.000858877	0.00440342	0.00295384	0.00302986	0.0058092	0	0.00211275	0.00125989	0	0.00129081	0.0018034	0	0.0016177	0.000291563	0.000288007	0.000254731	0.000279581	0.000364793	0.000325945	0.000308243	0.000350005	0.000225708	0.000655095	0.000226338	0.000235471	0.0010484	0	0.000628578	0.000557512	0.000253928	0.000253021	0.000252009	0.000247002	0.00029257	0.000257398	0.000257273	0.00030476	0.000221169	0.000400097	0.000200642	0.000480912	0.000194631	0.000340723	0.000199862	0.000200289
Pgl_GLEAN_10002584	Citrate synthase [Sotub12g006650.1.1]	0	0.000512436	0	0.000253124	0	0	0	0	0	0	0	0	0	0	0	0	0.000687426	0.00050928	0.000450439	0.000659175	0.00021502	0.000384244	0.000181688	0.000206304	0.000399118	0.000386133	0.000266821	0.000555176	0.00030898	0	0.000123501	0.000328615	0.000299346	0.00089483	0.00103979	0.000727952	0.000517349	0.00121375	0.000606578	0.000718539	0.000391092	0.000825404	0.000473058	0.000425196	0.000688329	0.000803332	0.000942438	0.000826397
Pgl_GLEAN_10010301	Unknown protein	0	0	0	0	0	0	0	0	0	0	0	0	0	0	0	0	0	0	0	0	0	0	0	0	0	0	0	0	0	0	0	0	0.00132088	0.000987122	0.000983172	0.00128485	0.000760945	0.0010042	0.00100371	0.000792649	0.000575239	0.000520306	0.000521849	0.000625401	0.00101243	0.000443093	0.00077973	0.000781398
Pgl_GLEAN_10013049	Expansin [Sotub02g034760.1.1]	0	0	0	0	0	0	0	0	0	0	0	0	0	0	0	0	0	0	0	0	0	0	0	0	0	0	0	0	0	0	0	0	0.000887217	0.000589366	0.000587008	0.000287673	0.000340744	0.000599562	0.00179781	0.000354941	0.000515174	0.000698965	0.000467359	0	0.000453357	0.000396827	0.000931083	0.000233269
Pgl_GLEAN_10027846	Succinate semialdehyde dehydrogenase [Sotub09g025220.1.1]	0	0	0	0	0	0	0	0	0	0	0	0	0	0	0	0	0	0	0	0	0	0	0	0	0	0	0	0	0	0	0	0	0.0001509	0.000150361	0	0.000146784	0	0.000152962	0	0	0.000262865	0.000237763	0.000238468	0.000285788	0.000693971	0.000202479	0.00011877	0.000476098
Pgl_GLEAN_10028068	Alpha-amylase [Solyc04g078930.2.1]	0	0	0	0	0	0	0	0	0	0	0	0	0	0	0	0	0	0	0	0	0	0	0	0	0	0	0	0	0	0	0	0	0.000634819	0.000843403	0.00147005	0.00102917	0.00170666	0.000643496	0.000857576	0.00177777	0.00129015	0.000666828	0.000668806	0.00140266	0.000324385	0.000993777	0.000333103	0.000333816
Pgl_GLEAN_10000393	ATP citrate lyase [Sotub01g018060.1.1]	0.000858276	0.000622003	0.000690087	0.000614493	0.00210031	0.000939269	0.00144517	0	0.00168228	0.00100773	0.0018028	0.000926543	0.000615685	0.000860172	0.000674229	0.000771601	0	0.000137372	0.0001215	0.000400058	0.000347994	0.000621868	0.000441072	0	0.000753598	0.000416617	0.000431829	0.000561568	0.000250029	0	0.000299815	0.000398878	0.000363351	0.000362053	0.000360604	0.00035344	0.000558193	0.000736633	0.00049085	0.000436087	0.000632952	0.000667925	0.000382804	0.000573455	0.000464169	0.000650065	0.000381315	0.000668729
Pgl_GLEAN_10028202	30S ribosomal protein S8 [Sotub06g018770.1.1]	0.00133803	0.000969687	0.00107583	0.000957978	0	0	0	0	0	0	0	0	0	0	0	0	0	0	0	0	0	0	0	0	0.00100701	0.000974243	0.00100982	0.00105056	0.00116937	0	0.000934808	0.000621841	0.00113291	0.00112886	0.00112435	0.00110201	0	0.000574196	0	0	0.000986756	0.00133879	0.000895171	0.000536401	0.000868353	0.000760075	0.000891691	0.000446799
Pgl_GLEAN_10016697	Chaperone protein clpB 2 [Sotub02g034270.1.1]	0	0.00013777	0	0.000136106	0	0	0	0	0	0	0	0	0	0	0	0	9.2408e-05	9.12808e-05	8.07344e-05	8.86104e-05	0	0	0	0	0	0	0	0	0	0	6.64071e-05	0	0.00024144	0.000240577	0.000399358	0.000234854	0.000370908	0.000407899	0.0004077	0.000289772	0.000490682	0.000126807	0.000254366	0.00038105	0.000185059	0.000323967	0.000316721	0.000317399
Pgl_GLEAN_10023567	early light-induced protein, chloroplast precursor, putative, expressed [LOC_Os07g08160]	0	0	0	0	0	0	0	0	0	0	0	0	0	0	0	0	0	0	0	0	0	0	0.00114603	0	0	0	0	0	0	0	0	0	0	0	0	0	0	0	0	0	0	0	0	0	0	0	0	0
Pgl_GLEAN_10028706	Alpha-galactosidase [Sotub03g024450.1.1]	0	0.000378556	0.000419993	0.000747971	0	0	0	0	0	0	0	0	0	0	0	0	0.000253914	0.000250817	0.000221838	0.000486958	0	0	0	0	0.000196563	0.000380335	0.000394222	0.000205065	0.000228255	0	0.00018247	0.000242761	0	0.000220349	0	0	0	0	0.000448103	0	0.00038522	0.000522649	0	0.000628218	0.000338997	0	0	0.000348852
Pgl_GLEAN_10012042	von Willebrand factor type A domain containing protein, putative, expressed [LOC_Os11g46000]	0	0	0	0	0	0	0	0	0	0	0	0	0	0	0	0	0.000546387	0.00107944	0.00107407	0.000261966	0.000854524	0.000610817	0.00101088	0.000983858	0	0.000102303	0	0	0	0	0	0	0	0	0	0	0	0	0	0	0	0	0	0	0	0	0	0
Pgl_GLEAN_10020460	Lipoxygenase [Sotub01g007030.1.1]	0	0	0	0	0	0	0	0	0	0	0	0	0	0	0	0	0.000523875	0.000620981	0.000549234	0.000703283	0.000524362	0.00070278	0.000443076	0.000628881	0.000648876	0.000863177	0.000894694	0.000676943	0.000659309	0.000544047	0.000376472	0.000801381	0	0	0	0	0	0	0	0	0.000158957	0	0	0	0	0	0	0
Pgl_GLEAN_10005827	Unknown protein	0	0	0	0	0	0	0	0	0	0	0	0	0	0	0	0	0	0	0	0	0	0	0	0	0	0	0	0	0	0	0	0	0	0	0	0	0	0	0	0	0.000439309	0	0	0	0	0	0	0
Pgl_GLEAN_10015634	RNA-binding protein [Sotub09g007400.1.1]	0	0	0	0	0	0	0	0	0	0	0	0	0	0	0	0	0	0	0.000277714	0	0	0	0	0	0.000246073	0.000476134	0.00024676	0.000513434	0.000571496	0.000825275	0.000228431	0.000303907	0	0	0	0	0	0	0	0	0	0	0	0	0	0	0	0
Pgl_GLEAN_10002617	Chloroplast channel forming outer membrane protein [Sotub04g036160.1.1]	0	0	0	0	0	0	0	0	0	0	0	0	0	0	0	0	0.000599669	0	0	0	0	0	0	0	0.000464222	0	0.000465518	0.000484303	0.000539071	0	0.00043094	0.000573328	0.000522263	0.000520398	0.000518315	0.000508018	0.00060174	0	0	0.000626811	0	0.000822895	0	0.000494554	0.000400305	0.000350389	0.000411063	0.000411943
Pgl_GLEAN_10007624	FK506-binding protein 13 [AT5G45680]	0	0	0	0	0	0	0	0	0	0	0	0	0	0	0	0	0	0	0	0	0	0	0	0	0.000696333	0.000673679	0.000698277	0	0	0	0.000323205	0.000429996	0	0	0	0	0	0	0	0	0	0	0	0	0	0	0	0
Pgl_GLEAN_10025481	Histone H2A [Sotub09g024420.1.1]	0	0	0	0	0	0	0	0	0	0	0	0	0	0	0	0	0.000621716	0.00122826	0.000543176	0.000596165	0	0.000695029	0.000657284	0.000746334	0.000962579	0.000465631	0.000482633	0.00100422	0.000558889	0.00161414	0.000893566	0.000594406	0	0.00053953	0.000537371	0.000526695	0	0.000548864	0.000548597	0	0	0.000853148	0.000427839	0.000512737	0.000830044	0.000363271	0.000852352	0.000427088
Pgl_GLEAN_10037508	Isocitrate lyase [Sotub05g029470.1.1]	0.00166188	0.00200731	0.00356325	0.00237969	0	0	0	0	0.0016287	0.000975632	0.00116359	0.000897035	0.00119215	0	0	0	0.00188495	0.00132997	0.00141157	0.00129106	0.00202147	0.00180619	0.00113873	0.000969758	0.0014592	0.00121005	0.00104519	0.00108737	0.00169447	0	0.000580534	0.0010298	0.00164163	0.00186945	0.00162923	0.0020531	0.00162125	0.0019018	0.00166326	0.00140733	0.00122559	0.00129331	0.00129714	0.00177662	0.00107853	0.000786702	0.00110751	0.00129486
Pgl_GLEAN_10011175	60S ribosomal protein L22-2 [Sotub01g037610.1.1]	0.00132782	0.000962284	0.00106762	0.000950665	0	0.00217968	0.00670733	0	0.00390391	0	0.00278906	0.00215015	0.00285753	0.00399225	0	0.00358117	0.00129089	0.00127514	0.00112782	0.00061892	0.000807558	0.000721557	0.000682371	0.00077482	0.000499659	0.000483403	0.00100211	0.000521272	0.00116044	0.00167575	0.000927672	0.000617094	0.00112426	0.000560123	0.000557882	0.000546798	0.000647674	0	0.00113907	0.000674659	0.000489612	0.000885711	0.000888338	0.000532307	0.000861725	0.000377137	0.000884885	0.000443389
Pgl_GLEAN_10015785	photosystem II reaction center PSB29 protein [AT2G20890]	0	0	0	0	0	0	0	0	0	0	0	0	0	0	0	0	0.000298775	0.000295131	0.000261032	0.000286496	0	0.000668014	0	0.000358662	0.000231291	0.000223766	0.00069581	0.000482591	0	0.0007757	0.000429417	0	0	0	0	0	0	0	0	0	0	0	0	0	0	0	0	0
Pgl_GLEAN_10021961	Lipoxygenase homology domain-containing protein 1 [Sotub03g021470.1.1]	0.00179324	0.00129958	0.00144183	0.00128389	0	0.00294369	0.00905835	0	0	0.00473735	0.00376667	0.0029038	0.00385914	0.0053916	0	0.00483643	0.000871684	0.000430525	0.00114235	0.000835861	0.00109062	0.000974474	0.000921553	0.000523203	0.00134959	0.000979265	0.00101502	0.00246395	0.0011754	0.00113156	0.00219246	0.00125009	0.000759165	0.000378227	0.000376714	0.000738459	0.000437347	0.000384771	0.000769166	0.000911138	0.000661228	0.000598083	0.000599857	0.000359444	0.000581886	0.000509329	0.000597525	0.000598803
Pgl_GLEAN_10021248	Homoserine dehydrogenase-like [Sotub10g005780.1.1]	0	0	0.000739988	0.000658927	0	0	0	0	0	0	0	0	0	0	0	0	0.00268423	0.00088383	0	0.000428987	0.00111947	0	0	0.00107409	0.000346325	0.000335057	0.000694582	0	0.000402164	0	0.000321495	0.000427721	0.0015585	0.000776466	0.00038668	0.00113699	0.00134675	0.00118485	0.00157903	0.0023381	0.000678721	0.000306953	0	0.00110686	0.00029864	0.000522803	0.000306666	0.000307322
Pgl_GLEAN_10033033	DNA-directed RNA polymerase II subunit 3 [Sotub05g006840.1.1]	0	0	0	0	0	0	0	0	0	0	0	0	0	0	0	0	0.000287596	0.000568176	0.000502531	0.000551554	0.00035983	0.00064302	0.00030405	0.000690486	0	0	0.000223259	0.000232268	0.000517068	0.000746677	0.00041335	0.000274964	0.000500946	0.000249578	0	0.000487282	0.00028859	0	0.000253773	0.000300613	0.00021816	0	0.000395824	0.000237184	0.000383966	0.000168044	0.000197143	0.000197564
Pgl_GLEAN_10032453	Phosphorylase [Sotub05g005530.1.1]	0.00013484	0	0	0	0	0	0	0	0	0.000237479	0	0.000218348	0	0	0	0.000363669	0.000524362	0.00045322	0.000458121	0.000628516	0.000328031	0.000659469	0.00027718	0.000393416	0.000355184	0.000392718	0.00045794	0.000370548	0.00035353	0	0.000423925	0.000375997	0.000342507	0.000796329	0.000793143	0.000777385	0.00085503	0.000636512	0.000694038	0.000479583	0.000795524	0.000584638	0.000496161	0.00108112	0.000525051	0.000497879	0.000629023	0.000675395
Pgl_GLEAN_10017083	Isopentenyl-diphosphate delta-isomerase [Sotub04g020380.1.1]	0.000733941	0.000531896	0.000590117	0	0	0	0	0	0.00215786	0	0	0.00118848	0.00157948	0	0	0	0.00071353	0	0.000935089	0.000684207	0.000446372	0.000398835	0.000754351	0.000428276	0.000828549	0.000534395	0.000830861	0.000288129	0.000641426	0	0.000769146	0.000341094	0	0	0	0	0.000715994	0.00031496	0	0	0.000541259	0.00048957	0.000736533	0.000882686	0.000714468	0.00020846	0.000244557	0.00049016
Pgl_GLEAN_10033559	Elongation factor 1 alpha-like factor [Sotub03g032480.1.1]	0	0.000732903	0.000271042	0	0	0	0	0	0	0	0	0	0	0	0	0	0	0	0	0	0	0	0	0	0	0	0.000127205	0	0	0	0	0.000156665	0	0	0	0	0	0	0	0	0.000497203	0.00011243	0.000338291	0.00040542	0.000218771	0	0.000449302	0.000112566
Pgl_GLEAN_10023842	L-threonine aldolase [Sotub04g009990.1.1]	0	0	0	0	0	0	0	0	0	0	0	0	0	0	0	0	0	0	0	0	0	0.000344978	0	0	0	0	0	0	0	0	0	0	0.000537511	0.000267796	0.000266724	0.0010457	0.000309654	0.000544858	0.000272296	0.000322556	0.000468169	0.00021173	0.000212358	0.000254497	0	0.00018031	0.000211533	0.000211985
Pgl_GLEAN_10017092	Oxygen-evolving enhancer protein 3 [Sotub02g023000.1.1]	0	0	0	0	0	0	0	0	0	0	0	0	0	0	0	0	0.00109336	0.00216005	0.00127366	0.00104843	0	0.000407431	0	0.000437506	0.00141068	0.00109182	0.00113169	0.00206037	0.000327625	0	0.000785722	0.00069689	0	0	0	0	0	0	0	0	0	0	0	0	0	0	0	0
Pgl_GLEAN_10016126	60S ribosomal protein L13a-like protein [Sotub05g026540.1.1]	0	0	0	0	0	0	0	0	0	0	0	0	0	0	0	0	0	0	0	0	0	0	0	0	0	0	0.000318631	0.000331489	0	0	0.000589927	0	0	0	0	0	0	0	0	0	0	0.000563243	0	0	0.00054799	0.000479659	0.000562718	0.000563922
Pgl_GLEAN_10036020	Eukaryotic translation initiation factor 3 subunit G [Sotub03g021260.1.1]	0	0	0.000480611	0.000427963	0	0	0	0	0	0	0	0	0	0	0	0	0.00116225	0.00143508	0.00126928	0.000835861	0.00036354	0.000324825	0.000921553	0.000348802	0.00089973	0.000652843	0.000451121	0.000469324	0.000522398	0.00150875	0.000835224	0.000555596	0.00253055	0.00100861	0.00100457	0.00123076	0.00262408	0.00205211	0.00102556	0.0024297	0.00132246	0.000797444	0.00139967	0.00119815	0.00096981	0.000848882	0.0007967	0.000998006
Pgl_GLEAN_10005358	Annexin 11 [Sotub01g035030.1.1]	0.00269263	0.00312221	0.00346397	0.00269895	0.00395353	0.00530411	0.00816093	0.00521569	0	0	0	0	0	0	0.00126914	0	0.00890035	0.00620596	0.00800471	0.00175712	0.00655047	0.00321908	0.00664203	0.00534218	0.00101324	0.00117633	0.00284499	0.00105707	0.000705966	0	0	0.000750829	0.00113992	0.000908682	0.00113131	0.00110883	0.000788037	0.0011555	0.000692964	0.00109449	0	0	0	0	0	0	0	0
Pgl_GLEAN_10019475	60S ribosomal protein L13 [Sotub08g020710.1.1]	0	0	0	0	0	0.00137941	0	0	0	0	0	0	0	0	0	0	0.00040847	0.000403488	0.00035687	0.000391684	0.000511063	0.000456637	0.000431839	0.000490345	0.000316209	0.000305922	0.000317092	0.000329887	0.000367193	0	0.000587078	0.000390528	0.000355744	0.000354474	0.000353055	0.000346041	0.000409881	0.000360606	0.000360431	0.000426958	0.000309851	0.000560523	0.000281092	0.00033687	0.000545343	0.000716013	0.000839999	0.000561197
Pgl_GLEAN_10011753	NADH dehydrogenase [Sotub01g047840.1.1]	0	0.000818567	0	0	0	0	0	0	0	0	0	0	0	0	0	0	0	0.00054235	0	0	0	0	0	0	0.000850069	0.000411207	0.000426221	0.00044342	0.000493565	0	0	0.00104986	0.000956351	0	0	0	0	0.000484711	0.000484475	0.000573898	0	0.000376715	0	0	0	0	0.000376363	0
Pgl_GLEAN_10026980	Unknown protein	0	0	0.000908167	0	0	0	0	0	0	0	0	0	0	0	0	0	0	0	0.000959377	0.000526484	0	0	0	0	0	0	0	0	0	0	0.00157825	0	0.000478176	0.000476468	0.000949123	0	0	0.000484711	0.000484475	0	0	0.000376715	0	0	0.000366513	0.000641622	0.000376363	0.000377168
Pgl_GLEAN_10016760	Glyoxylate/hydroxypyruvate reductase B [Sotub12g022040.1.1]	0	0	0	0	0	0	0	0	0	0	0	0	0	0	0	0	0.000260967	0.000257784	0.000912	0.000250242	0.00130605	0.000291741	0.000551794	0.000313276	0.000202023	0.00019545	0.000202587	0.000210761	0	0	0	0	0.000227281	0.000226469	0.000225563	0.000221082	0.000261868	0.000921549	0.000230275	0.000272779	0	0.000537167	0.000538761	0	0.000348413	0.000457453	0.000178889	0.000717086
Pgl_GLEAN_10014699	Bifunctional polymyxin resistance protein ArnA [Sotub10g028840.1.1]	0	0	0	0	0	0	0	0	0	0	0	0	0	0	0	0	0.000387859	0.000383128	0.00101659	0.000743839	0	0.000433596	0	0	0	0.000290485	0	0	0	0	0.000557454	0	0.00101338	0	0.000335241	0.00065716	0	0.000684821	0.000684487	0	0	0.00026612	0	0	0.000258913	0.000453256	0.000265871	0.00026644
Pgl_GLEAN_10036195	prenylated rab acceptor, putative, expressed [LOC_Os01g10010]	0	0	0	0	0	0	0	0	0	0	0	0.00240743	0	0	0	0	0	0	0.000631385	0	0	0	0	0	0	0	0	0	0	0.00187627	0.000519338	0	0	0	0	0	0	0.000637996	0	0	0	0	0	0	0	0	0	0
Pgl_GLEAN_10012275	Activated RNA polymerase II transcriptional coactivator p15 [Sotub08g027670.1.1]	0	0	0	0	0	0	0	0	0	0	0	0	0	0	0	0	0	0	0	0	0	0	0	0	0	0	0	0	0	0	0	0	0	0.000810785	0	0	0.000937517	0.00123722	0	0	0.00035436	0	0	0	0	0	0	0
Pgl_GLEAN_10008227	Unknown protein	0	0	0	0	0	0	0	0	0	0	0	0	0	0	0	0	0	0	0	0	0	0	0	0	0	0	0	0	0	0	0	0	0.000920488	0.00055032	0.000365412	0.000537229	0.000848453	0.000559841	0.000373046	0.000662853	0.00112243	0.000870211	0.00116372	0.00104598	0.000705537	0.000617561	0.0004347	0.000871259
Pgl_GLEAN_10003136	Unknown protein	0	0	0	0	0	0	0	0	0	0	0	0	0	0	0	0	0	0	0	0	0	0	0	0	0	0	0	0	0	0	0	0	0.000950181	0.000473394	0.0004715	0.000462132	0.00109478	0.000963168	0.000962698	0.000570196	0.000413801	0.000374284	0	0.000449885	0.000364148	0	0	0.000374735
Pgl_GLEAN_10000590	Alpha-soluble NSF attachment protein [Sotub06g011010.1.1]	0.00180565	0.00174476	0.000967873	0.0017237	0	0.00098802	0	0	0	0	0	0.000974633	0.00129528	0	0.00141845	0.0016233	0.000877717	0	0.000766837	0.000561097	0.000732111	0.000981217	0.00092793	0.000351216	0.000452978	0.00021912	0.000227121	0.000236286	0.00078902	0.00151919	0.000420502	0.000559441	0.000509613	0.000507793	0.000505761	0.000495713	0.000587165	0.000516578	0.000774489	0.000917443	0.000665804	0.000602222	0.000604008	0.000723863	0.000781218	0.000683805	0.00060166	0.000602947
Pgl_GLEAN_10009061	Sh4 homologue protein [Sotub04g017380.1.1]	0.00325129	0.00117812	0.00196062	0.00174585	0	0	0	0	0	0	0.00170732	0.00263242	0.0052477	0	0.00191557	0	0.000395109	0.000390289	0.000345196	0.000378872	0.000494346	0.000441701	0.00125314	0.000474305	0.00122346	0.00147958	0.00030672	0.00095729	0.000710364	0.00102581	0.00141969	0.000755507	0	0	0	0	0	0	0	0	0	0	0	0	0	0	0	0
Pgl_GLEAN_10016150	26S protease regulatory subunit 8 [Sotub05g017560.1.1]	0.00123364	0.000894037	0.000661266	0.000588828	0	0	0	0	0	0	0	0.000665884	0	0	0	0	0.00119934	0.000987257	0.000523915	0.00038335	0.00150057	0.00178769	0.00105663	0.000959824	0.000928445	0.000299413	0.000310345	0.000484303	0.00287504	0.00207587	0.00043094	0.00114666	0.000348175	0.000520398	0.000345544	0.000338678	0.00040116	0.000529401	0.000529143	0.000835748	0.000606517	0.000685746	0.000412668	0.000494554	0.00026687	0.000233593	0.000411063	0.000549257
Pgl_GLEAN_10032284	mRNA clone RTFL01-15-D07 [Sotub05g011320.1.1]	0	0	0	0	0	0	0	0	0	0	0	0	0	0	0	0	0.000802722	0	0.00116886	0.000769733	0.000669557	0.000598253	0.00169729	0.00128483	0.000414274	0.000400796	0	0.000432194	0.000721604	0	0.000576859	0.000255821	0.00116517	0.000928811	0.000693821	0.000906715	0.000536996	0.0011811	0.000944419	0	0.000811888	0.000734355	0.000920667	0.000662014	0.000714468	0.000781723	0.00073367	0.00110286
Pgl_GLEAN_10006305	Beta-glucosidase D4 [Sotub10g015190.1.1]	0.00139434	0.00176837	0.00140138	0.00174701	0	0.00171666	0.00352168	0.00506413	0.00307462	0.00306962	0.0014644	0.00282234	0.00225052	0.00419226	0.00328602	0	0	0	0	0	0	0	0	0	0	0.000253811	0	0	0	0	0	0	0	0	0	0	0	0	0	0	0	0	0	0	0	0	0	0
Pgl_GLEAN_10034991	Universal stress protein family protein [Sotub01g011980.1.1]	0	0	0	0	0	0	0	0	0	0	0	0	0	0	0	0	0	0	0.000417356	0	0	0	0.000505032	0.000573454	0.000369804	0.000357773	0.000370836	0.0003858	0	0.00124024	0.000343291	0.000456719	0.00041604	0.000414554	0.000412895	0.000404692	0.000479352	0.000421726	0.000421521	0.000499324	0.000362368	0.000655526	0.000328735	0.000393967	0.000318887	0.000558248	0.000327457	0.000328158
Pgl_GLEAN_10030135	Pore protein homolog [Sotub01g014710.1.1]	0	0	0	0	0	0	0	0	0	0	0	0	0	0	0	0	0	0	0	0	0	0	0	0	0	0	0	0	0	0	0	0	0.00249624	0.00207277	0.00206448	0.00202346	0.00239676	0.00295208	0.00252912	0.00349527	0.0010871	0.00163882	0.00164368	0.0011819	0.00127555	0.0011165	0.00163729	0.00131263
Pgl_GLEAN_10013990	3-isopropylmalate dehydrogenase [Sotub02g006980.1.1]	0.000953117	0.00172684	0.00114952	0.00136479	0.0034986	0.00234689	0.00240729	0.00230777	0.00140113	0.00335724	0.00200201	0.00308678	0.00102558	0.00143283	0.0022462	0.0012853	0.000926612	0.00114414	0.00101195	0.000666399	0.00144918	0.000517939	0.000734717	0.00111234	0.000717319	0.00104097	0.000719321	0.000935434	0.00104122	0.000601433	0.000998836	0.00132886	0.000605252	0.000603091	0.000400452	0.000588744	0.000464906	0.000613525	0.000613226	0.000726414	0.000702895	0.000476828	0.000637656	0.000573141	0.000618553	0.000541424	0.000635177	0.000477402
Pgl_GLEAN_10026517	Ribosomal protein L18 [Sotub09g022860.1.1]	0	0	0	0	0	0	0	0	0	0	0	0	0	0	0	0	0.000449752	0.000444266	0.000785872	0.000431269	0.000562713	0.000502787	0.000950964	0.000539901	0.000348167	0.000673679	0.000349138	0.000726454	0.000808606	0	0.00064641	0.000859992	0.000391697	0.000390298	0.000388737	0.000381013	0.000451305	0.000397051	0.000793714	0.000940217	0.000341166	0.000617171	0.000309501	0.00111275	0.000300229	0.000525584	0.000616595	0.000308957
Pgl_GLEAN_10012255	Cytidine deaminase [Sotub07g014020.1.1]	0	0	0	0	0	0	0	0	0	0	0	0	0	0	0	0	0.000983179	0.000485593	0.000429488	0.000471387	0.000615059	0.000549558	0.000519713	0.000590124	0	0.000368173	0.000763233	0	0.000883825	0	0.000706541	0.000469996	0.000428134	0	0	0.000416456	0.000493287	0.000433985	0.000433774	0.000513839	0	0	0.000338291	0.00040542	0	0.000287238	0	0
Pgl_GLEAN_10015411	Methylmalonate-semialdehyde dehydrogenase [Sotub01g043290.1.1]	0.00174818	0.00190039	0.00210841	0.00219035	0.00320852	0.0021523	0	0	0.00256991	0.00230916	0.00275403	0.00212313	0.00282163	0.00262806	0.00308994	0.00235745	0.00106223	0.000629562	0.00129926	0.00101857	0.00186063	0.00118749	0.000673799	0.00153017	0.000986764	0.00111377	0.000824598	0.00120102	0.0017188	0.000551565	0.00137403	0.00101557	0.00129516	0.00092181	0.000734497	0.000539928	0.000852717	0.000937758	0.000749841	0.00111031	0.000966922	0.00072882	0.000877178	0.00105124	0.000709083	0.000620665	0.000873768	0.00102158
Pgl_GLEAN_10006718	Chymotrypsin inhibitor-2 [Sotub06g026330.1.1]	0.00248491	0.00180085	0.00199797	0.0017791	0	0.00407911	0	0	0	0	0	0.00402384	0.00534766	0.00747121	0.00585616	0.00670191	0	0	0	0	0	0	0	0	0	0	0	0	0	0	0	0	0	0	0	0.00102329	0	0	0	0	0.000916273	0.000828773	0.000831231	0.000996174	0.000806328	0.00141157	0	0.00082977
Pgl_GLEAN_10019485	Beta-glucosidase [Sotub03g032550.1.1]	0	0	0	0	0	0	0	0	0	0	0	0	0	0	0	0	0	0	0	0	0	0	0	0	0	0.000133599	0	0	0	0	0	0	0.000776783	0.000774009	0.00061673	0.000302238	0.000536996	0.00062992	0.000629613	0.000372913	0.000405944	0.000611963	0.000368267	0.000441343	0.000476312	0.000833838	0.000611392	0.00036762
Pgl_GLEAN_10034809	Os06g0146300 protein (Fragment) [Sotub01g036770.1.1]	0	0	0	0	0	0	0	0	0	0	0	0	0	0	0	0	0.000290561	0.000287017	0.000507711	0.000557241	0	0.000324825	0.000307184	0	0.000224932	0.000217614	0.00022556	0	0.000261199	0	0	0	0	0	0	0	0	0	0	0	0	0	0	0	0	0	0	0
Pgl_GLEAN_10013129	Phospholipid scramblase 1 [Sotub03g007560.1.1]	0.000575973	0.000417415	0.00138931	0.000824749	0	0	0	0	0	0.0010144	0	0.000932679	0.00123952	0	0	0	0.000279978	0.000276563	0.000489218	0.000268472	0.000350298	0.000312993	0.000591991	0.000336097	0.00021674	0.000209688	0.000217344	0.00045223	0.000251685	0.000726898	0.0002012	0.00026768	0.000243838	0.000242967	0.000241995	0	0.000280945	0.000247171	0.00024705	0.0005853	0.000212381	0	0.000192669	0	0	0.000163592	0	0
Pgl_GLEAN_10014593	alpha-galactosidase 1 [AT5G08380]	0	0	0	0	0	0	0	0	0	0	0	0	0	0	0	0	0	0	0	0	0	0	0	0	0	0	0	0	0	0	0	0	0	0.000209049	0.000208212	0.000204075	0.000241725	0.000850661	0.000637685	0.000251796	0.000182733	0.000165282	0.000165772	0.000397334	0.000160806	0.000563019	0.000330256	0.000330963
Pgl_GLEAN_10025850	Unknown protein	0	0.000818567	0.000454083	0.000808683	0	0	0	0	0	0	0	0	0	0	0	0	0	0	0	0	0	0	0	0	0	0.000205603	0	0	0	0	0	0	0.000717263	0.00119117	0.000474562	0.000465133	0.000275472	0.000242356	0.000726712	0.000573898	0.00104122	0.000376715	0.000566748	0.00113202	0.000549769	0.000160406	0.000564545	0.000565753
Pgl_GLEAN_10032420	Rhodanese/Cell cycle control phosphatase superfamily protein [AT3G59780]	0	0	0	0	0	0	0	0	0	0	0	0	0	0	0	0	0.000545506	0.000718468	0.000476594	0.000348725	0.000455011	0.000609832	0.000384476	0.00087313	0.000844585	0.00108948	0.00112926	0.000734265	0.000653841	0.00141628	0.000522688	0.00121694	0	0	0	0	0	0	0	0	0	0	0	0	0	0	0	0
Pgl_GLEAN_10038442	Integrin-linked kinase-associated serine/threonine phosphatase 2C [Sotub12g028860.1.1]	0.000527103	0.000381998	0.000423811	0.000377385	0	0.000865266	0	0	0	0	0.00110717	0	0	0	0.00124222	0.00142162	0.000256222	0.000253097	0.000223855	0.000491385	0.000320576	0.000572872	0.000270881	0.00092274	0.00019835	0.000383793	0.000397806	0.000206929	0	0.000665221	0.000368258	0.000244968	0.000446297	0.000667055	0.000442924	0.000217062	0.00128554	0.000904794	0.00135653	0.000267819	0.000388722	0	0.000352643	0.000422619	0.000171039	0	0.000351272	0
Pgl_GLEAN_10031282	Cytochrome P450 [Sotub05g012350.1.1]	0	0	0	0	0	0	0	0	0	0	0	0	0	0	0	0	0	0	0	0	0	0	0	0	0	0	0	0	0	0	0	0	0.00112212	0.000978348	0.000835228	0.000682195	0.00048483	0.000853091	0.000568451	0.000505031	0.000855188	0.00121553	0.00132997	0.000796939	0.0010751	0.00112925	0.000662399	0.000995724
Pgl_GLEAN_10034600	NAD-dependent epimerase/dehydratase [Sotub02g017140.1.1]	0	0	0	0	0	0	0	0	0	0	0	0	0	0	0	0	0	0	0.000257394	0.000282503	0.000368607	0.000329352	0.000311466	0.000353663	0.000684202	0.000661942	0.000457408	0.000475865	0.000529679	0	0.00105858	0.00028167	0	0	0	0	0	0	0	0	0	0	0	0	0	0	0.000201951	0
Pgl_GLEAN_10003434	26S proteasome non-ATPase regulatory subunit 3 [Sotub01g049130.1.1]	0.000705655	0.000511397	0.000567374	0.000505222	0	0.00173755	0.00178227	0	0	0.000621397	0.00074111	0.000571337	0.000759303	0	0	0	0.000171508	0.000508247	0.000299684	0.000493378	0.000214584	0.000383464	0.000543959	0.00041177	0.000132769	0.0002569	0.00026628	0.000138513	0.000462529	0	0.000123251	0.000491923	0.000448108	0.000446508	0.000592961	0.000726476	0.0006884	0.000454232	0.000605348	0.000537811	0.000520399	0.000235351	0.000590123	0.000565778	0.000343466	0.000501064	0.000470263	0.000471269
Pgl_GLEAN_10016182	Unknown protein	0	0	0	0	0	0	0	0	0	0	0	0	0	0	0	0	0.00065041	0	0	0.000623681	0	0	0.00068762	0	0	0	0	0.000525282	0.000584684	0.00168864	0	0.000621841	0	0	0	0	0	0	0	0	0	0	0	0	0	0	0	0
Pgl_GLEAN_10018376	Cathepsin B-like cysteine proteinase [Sotub12g026810.1.1]	0.00074654	0	0	0.000267247	0	0	0	0	0.00109745	0.0013148	0.00235215	0.00181332	0.000803297	0.00224457	0.000879681	0.00302017	0.000544335	0.000358463	0.000475571	0.000173988	0.000227017	0.000405682	0.000575476	0.000435628	0.000421386	0.000543569	0.000422562	0.000586152	0.000652437	0.0023554	0.000391175	0.00104085	0	0	0	0	0	0	0	0	0	0	0	0.00014964	0	0	0	0
Pgl_GLEAN_10017846	Multiple inositol polyphosphate phosphatase [Sotub06g011280.1.1]	0	0	0	0	0	0	0	0	0	0	0	0	0	0	0	0	0	0	0	0	0	0	0	0	0	0	0	0	0	0	0	0	0.000308759	0.000461485	0.000612851	0.000300337	0.000355746	0.000312979	0.000312827	0.000370568	0.000403391	0.000121623	0.000365951	0.000292378	0.000354987	0.000207148	0.000364528	0.000243538
Pgl_GLEAN_10012911	Adenine phosphoribosyltransferase-like [Sotub04g030980.1.1]	0.000971754	0.000704242	0.000781328	0.000695738	0	0.00159518	0	0.00470578	0.00285705	0	0	0	0	0	0	0	0.00094473	0.000933206	0.000825385	0.000905905	0.000591006	0.00105613	0.000998778	0.00113409	0.000731345	0.000707551	0.000733386	0.00076298	0.000849262	0.00122639	0.000678911	0.000903232	0.000411391	0.000409922	0.000408282	0.00040017	0	0.000417014	0	0	0	0.000648202	0.000650124	0	0.000630648	0.00055201	0.000647597	0.000324491
Pgl_GLEAN_10002501	NADH dehydrogenase [Sotub02g022150.1.1]	0.00215506	0.00133868	0.00173275	0.00132252	0	0.00202151	0.00155515	0.00149086	0.000905155	0.00162663	0.00194	0.00149559	0.00132508	0	0.00145108	0.00166065	0.000897912	0.00103478	0.00104598	0.000574007	0.000748956	0.000836495	0.000949281	0.000898242	0.000926801	0.000560405	0.000813215	0.000966891	0.000941704	0.000388536	0.000860354	0.000715392	0.000782008	0.000909084	0.000776097	0.000633898	0.000901012	0.000924812	0.000924361	0.00109498	0.000681124	0.000513399	0.00072089	0.000740519	0.000499495	0.000612096	0.000410336	0.00061682
Pgl_GLEAN_10028700	Tic110 family transporter chloroplast inner envelope protein Tic110 [Sotub09g016160.1.1]	0	0	0	0	0	0	0	0	0	0	0	0	0	0	0	0	0.000492735	0.000486725	0.000430489	0.000755977	0	0.000550839	0.000416739	0.0003549	0.000610306	0.000738063	0.000765012	0.000636706	0.000354354	0	0.00056655	0.00056531	8.58264e-05	0.00017104	8.51777e-05	8.34854e-05	0	0.000260998	0.000260871	0	0.000448525	0.000405693	0.000135632	0.000325092	0.000131569	0.000172744	0.000337762	0.000135394
Pgl_GLEAN_10018509	Plasma membrane ATPase 4 [Sotub07g010540.1.1]	0.00146325	0.00159065	0.0016177	0.00104763	0.00134279	0.00150125	0.0027718	0.000885735	0.00322658	0.0019328	0.00192096	0.00177709	0.00236174	0.00219973	0.00258632	0.00197322	0.00035564	0.000526952	0.000310713	0.000341024	0.000222482	0.000298183	0.000375986	0.000320194	0.000688279	0.000799064	0.00082824	0.000789856	0.000799253	0.000692502	0.000511146	0.00102005	7.74333e-05	0	0.000153696	0	8.92169e-05	0.000156983	7.84533e-05	9.29341e-05	0.000134888	0.000122006	0.000122368	0.000219975	0	0.000155851	0.000182839	6.10767e-05
Pgl_GLEAN_10005407	Unknown Protein [Solyc03g006540.2.1]	0	0	0	0	0	0	0	0	0	0	0	0	0	0	0	0	0.000971878	0.000960022	0.000849103	0.000931937	0.00121598	0.00108648	0.00102748	0.00116668	0.00075236	0.000727883	0.00075446	0.000784904	0.000873666	0	0.00069842	0.000929187	0	0	0	0	0	0	0	0	0	0	0	0	0	0	0	0
Pgl_GLEAN_10005792	peptidyl-prolyl cis-trans isomerase, FKBP-type, putative, expressed [LOC_Os03g50080]	0	0	0	0	0	0	0	0	0	0	0	0	0	0	0	0	0.000575193	0.00113635	0.000502531	0.000551554	0.00071966	0.00064302	0.000608099	0.000690486	0.000890549	0.000430788	0.000893035	0.00092907	0.0015512	0	0	0.000549927	0	0	0	0	0	0	0	0	0	0	0	0	0	0	0	0
Pgl_GLEAN_10010371	U6 snRNA-associated Sm-like protein LSm7 [Sotub09g010490.1.1]	0	0	0	0	0	0	0	0	0	0	0	0	0	0	0	0	0	0	0	0	0	0	0	0	0	0	0	0	0	0	0	0	0	0	0	0	0	0	0	0	0	0	0	0	0	0.000504132	0	0
Pgl_GLEAN_10030655	Adenylosuccinate synthetase [Sotub10g022050.1.1]	0.000354265	0.00025674	0	0.000760919	0	0.000581543	0	0	0	0	0	0	0	0	0	0	0.000172206	0.000340212	0.000300904	0.000330259	0.000215458	0.000192513	0.000364117	0.000413448	0.00013331	0.000128973	0.000267365	0.000139077	0.000154804	0	0	0	0.000299955	0.000298884	0.000446532	0.000291774	0.000518403	0.000304055	0.000151953	0.000360001	0.000391889	0.00070893	0.000355516	0.000426062	0.000344865	0.000402484	0.000472179	0.000473189
Pgl_GLEAN_10011773	Ribose-phosphate pyrophosphokinase 4 [Sotub10g007410.1.1]	0.00106063	0.000384327	0.000852791	0.000759373	0	0.000870542	0.00267884	0.00256809	0.00155918	0	0.00111393	0.000858747	0.00114127	0.00159447	0.00124979	0.00143029	0	0	0	0.000247191	0.000322531	0.000288183	0.000545065	0	0.000199559	0.000193067	0	0.000208191	0.000231735	0	0	0	0.000673528	0.000671123	0.000445625	0.000873543	0.000258675	0.000910311	0.000682401	0.00107781	0.000782185	0.000707489	0.00053219	0.000637794	0.000516247	0.000602499	0.000353414	0.000708341
Pgl_GLEAN_10008905	Unknown Protein [Sotub06g005500.1.1]	0.00106063	0	0.000852791	0	0	0	0	0	0	0	0	0	0	0	0	0	0	0	0	0	0	0	0	0	0	0	0	0	0	0.00133856	0	0	0	0	0	0	0.0010347	0.000455156	0.000909867	0	0.000391092	0	0.000354794	0.000850392	0	0	0	0.000708341
Pgl_GLEAN_10005356	Mitochondria fission 1 protein [Sotub11g020440.1.1]	0	0	0	0	0	0	0	0	0	0	0	0	0	0	0	0	0	0	0	0	0.000645061	0	0.000545065	0	0	0	0	0	0	0.00133856	0	0.000492922	0.000449019	0	0.000445625	0	0	0	0	0.000538905	0	0.000707489	0.000354794	0.000425196	0.000688329	0.000602499	0.00106024	0.00035417
Pgl_GLEAN_10018708	Mitochondrial carrier family [Sotub08g014360.1.1]	0	0	0	0	0	0	0	0	0	0	0	0	0	0	0	0	0	0	0	0	0	0	0	0	0	0	0	0	0	0	0	0	0.000274773	0.000547583	0.000545392	0.000267278	0.000633174	0.000278528	0.000278392	0.000329777	0.00047865	0.00173176	0.000651337	0.000520389	0.00147426	0.00129043	0.000865074	0.000866924
Pgl_GLEAN_10029592	Unknown protein	0	0	0	0	0	0	0	0	0	0	0	0	0	0	0	0	0	0	0	0	0	0	0	0	0	0	0	0	0.000817301	0	0	0.00086924	0	0	0	0	0	0	0	0	0	0	0	0	0	0	0	0
Pgl_GLEAN_10035754	Cysteine proteinase inhibitor [Sotub01g009830.1.1]	0.00334508	0	0.00268957	0	0	0	0	0	0	0.00294566	0	0	0.00359939	0	0	0.0045109	0	0	0	0	0	0	0	0	0	0	0	0	0	0	0	0	0	0	0	0	0	0	0	0	0	0	0	0	0	0	0	0
Pgl_GLEAN_10006422	Heat shock protein 5 [Sotub01g037430.1.1]	0.000258077	0.000187032	0.000207504	0.000184773	0	0.000423647	0	0	0.000758772	0	0	0.000417907	0	0	0	0	0	0.00012392	0.000109602	0.000120295	0.000156959	0.000280486	0.000265254	0.000150596	9.71147e-05	9.39552e-05	9.73858e-05	0.000101316	0.000112773	0.000325702	9.01521e-05	0.00011994	0.000764797	0.0003266	0.000325293	0.000425107	0.00037765	0.000443	0.000774872	0.000524512	0.000285486	0.000258223	0.000517977	0.000310381	8.37433e-05	7.3301e-05	0.000343976	8.61779e-05
Pgl_GLEAN_10011207	Xylose isomerase [Sotub07g005100.1.1]	0.00037327	0.000270513	0.000600248	0.000267247	0.00274032	0.00122548	0.00188554	0	0.00109745	0.0006574	0.00078405	0.00060444	0.000803297	0.00112228	0	0.00201345	0.000181445	0.000179232	0.000158524	0	0	0	0.000191825	0	0.000140462	0.000271785	0.000140854	0	0	0.00047108	0	0	0.000316047	0.000472378	0.000470488	0.000307427	0.000546214	0.000640734	0.000320211	0.000379315	0.000825826	0.000622469	0.000998904	0.000748199	0.000847856	0.000636115	0.000621888	0.000747862
Pgl_GLEAN_10020461	Lipoxygenase [Sotub01g007030.1.1]	0	0	0	0	0	0	0	0	0	0	0	0	0	0	0	0	0.000850257	0.000933206	0.000660308	0.00117768	0.000472805	0.000844907	0.000499389	0.000680456	0.000877614	0.00106133	0.000880063	0.00076298	0.000509557	0.000490554	0.00061102	0.000541939	0	0	0	0	0	0	0	0	7.16638e-05	0	0	0	0	0	0	0
Pgl_GLEAN_10037545	2-oxoglutarate dehydrogenase E1 component [Sotub04g010270.1.1]	0.0011753	0.00146015	0.00148498	0.0012021	0	0.000826847	0	0	0.000987283	0.00088711	0.00141068	0.000271881	0.00108399	0	0.000791374	0	0.00114261	0.000886816	0.00114088	0.00101739	0.00132748	0.00182479	0.00129427	0.00156759	0.00075817	0.000672378	0.000633572	0.000593224	0.000807045	0.00127137	0.000879766	0.000702272	0.000426481	0.000849916	0.000423258	0.000414848	0.000737073	0.000648465	0.000864198	0.000767783	0.000557193	0.000503983	0.000786299	0.00067309	0.00065378	0.000524569	0.000503513	0.000728852
Pgl_GLEAN_10036426	Uncharacterized aarF domain-containing protein kinase 1 [Sotub02g019900.1.1]	0	0	0	0	0	0	0	0	0	0	0	0	0	0	0	0	0.000723916	0.000715085	0.000758959	0.000694165	0.000905737	0.000971136	0.000918397	0.000869019	0.00100873	0.000542173	0.000786757	0.000935434	0.000911066	0.000375896	0.000728318	0.00124581	0	0	0	0	0	0	0	0	0	0	0	0	0	0	0	0
Pgl_GLEAN_10035050	co-chaperone GrpE protein, putative, expressed [LOC_Os08g25090]	0.00114437	0.000829337	0.000920116	0.000819323	0	0.00187854	0.00289033	0	0	0	0	0.000926543	0	0	0	0	0.00111254	0.000549486	0.000486	0.000533411	0.00139197	0.000621868	0.000294048	0.000333886	0.000430627	0.000416617	0.000431829	0	0.000250029	0	0.000399753	0.000797756	0.000484467	0.000724106	0.000721209	0.000471253	0.000558193	0.000491089	0.00049085	0.00058145	0.000632952	0.000763343	0.000765607	0.000688146	0.000742671	0.000325032	0.000571973	0.000955328
Pgl_GLEAN_10037002	armadillo/beta-catenin repeat family protein, putative, expressed [LOC_Os03g14090]	0	0	0	0	0	0	0	0	0	0	0	0	0	0	0	0	0	0	0	0	0	0.00131283	0	0	0	0	0	0	0	0	0	0	0	0	0	0	0	0	0	0	0	0	0	0	0	0	0	0
Pgl_GLEAN_10032591	Pyruvate kinase [Sotub09g024850.1.1]	0.000298873	0.000216597	0.000240305	0.000213981	0.00219414	0.000490615	0.00150973	0.00144731	0.000878716	0.000526372	0.000627779	0.000483967	0.000643189	0.000898599	0.00070435	0.000806071	0	0	0	0.00013931	0.00018177	0.000162412	0.000153592	0.000174401	0.000112466	0.000108807	0.00011278	0.000117331	0.0001306	0.000377187	0	0.000138899	0.000759165	0.00100861	0.00125571	0.000861535	0.00102048	0.00102606	0.00102556	0.000455569	0.000551023	0.000498403	0.000699833	0.000479259	0.000872829	0.000509329	0.000697113	0.000598803
Pgl_GLEAN_10037666	PsbQ-like 1 [AT3G01440]	0	0	0	0	0	0	0	0	0	0	0	0	0	0	0	0	0	0	0	0	0	0	0	0	0.000884532	0.000570503	0.00147833	0.00123039	0.000342383	0	0.000273705	0.000364141	0	0	0	0	0	0	0	0	0	0	0	0	0	0	0	0
Pgl_GLEAN_10015177	G-type lectin S-receptor-like serine/threonine-protein kinase At4g27290 [Sotub12g030930.1.1]	0.0010804	0.00117447	0.000868681	0.00116028	0.00396581	0.00266029	0.00272876	0	0.00317648	0.00190279	0.00226936	0.00349899	0.0034876	0.00487253	0.00381924	0.00582775	0.000787764	0.000778155	0.000458832	0.000251797	0.000328541	0	0.000555221	0.000315222	0.000406555	0.000589992	0	0.00021207	0.000236053	0.0013635	0.000754814	0.000502107	0	0.000227876	0	0	0	0	0	0	0	0	0	0	0	0.000153431	0	0
Pgl_GLEAN_10009734	Kinase pfkB family protein [Sotub09g018300.1.1]	0.000481839	0.000349195	0.000387417	0	0	0	0	0	0	0	0	0	0	0	0	0	0.000936879	0.000462725	0.000204632	0.000673783	0.000586095	0.000261839	0.000247619	0.000843502	0.000181317	0.000175418	0.000363646	0.000378319	0.000421102	0	0.000504952	0.000447863	0.000203986	0	0.000202445	0	0	0	0.000206673	0	0.000177671	0	0.00016118	0.000193164	0.000156352	0	0.000160554	0
Pgl_GLEAN_10030297	Late-embryogenesis abundant protein 2 [Sotub08g010540.1.1]	0.000548719	0.000795327	0.000441191	0.000392862	0	0.00090075	0	0	0	0.000966399	0.00115258	0.000888546	0.00118087	0	0.00129316	0.00147992	0.00080019	0.000526952	0.000466069	0.000511536	0.000333723	0.000298183	0.000281989	0.000320194	0.000206484	0.000599298	0.00062118	0.000215415	0.000239776	0	0.00019168	0.000255014	0.0004646	0.00046294	0.000461088	0.000451927	0.000535302	0.00047095	0.00047072	0.000557605	0.000606995	0.000732039	0.000367105	0.000659926	0.000356107	0.000311703	0.000548517	0.00054969
Pgl_GLEAN_10007226	Unknown protein	0	0	0	0	0	0	0	0	0	0	0	0	0	0	0	0	0	0	0	0	0	0	0	0	0	0	0	0	0	0	0	0	0.00125879	0.00125429	0.00187391	0.00122445	0.00217552	0.00255198	0.00255074	0.00377694	0.00164459	0.000991694	0.000497317	0.000596001	0.000482419	0.000422264	0	0.000496444
Pgl_GLEAN_10001558	Unknown protein	0	0	0	0	0	0	0	0	0	0	0	0	0	0	0	0	0.00189582	0.00149815	0.000662529	0.000727161	0.00189758	0.00127162	0.00120256	0.00136549	0.000587043	0.000283972	0.000883023	0.000612436	0.00102254	0.000984408	0.000544955	0.000725016	0	0	0	0	0	0	0	0	0	0	0	0	0	0	0	0
Pgl_GLEAN_10036591	Proteasome subunit beta type [Sotub02g028060.1.1]	0	0	0	0	0	0	0	0	0	0	0	0	0	0	0	0	0	0	0.000294311	0.000323022	0	0	0	0	0	0	0	0	0	0.000874594	0.000242082	0	0.000293383	0.000292335	0.000291165	0.00028538	0.000338029	0.000297392	0.000297248	0.000352113	0.000255534	0.000924527	0.000695452	0.000555635	0.000224872	0.000590497	0.000692748	0.00046282
Pgl_GLEAN_10006613	Nuclear protein localization 4 [Sotub06g034940.1.1]	0	0.000821233	0.000455562	0	0	0	0	0	0	0	0	0	0	0	0	0	0.000275418	0.000272058	0.000721876	0.000792298	0	0.000307896	0.000291175	0	0	0.000206273	0.000213805	0	0	0	0.000197924	0.00026332	0	0.00071703	0.000238054	0.000466648	0.000276369	0.00121572	0.000729079	0	0.000417845	0.000566913	0.000189531	0	0.000183853	0	0.000377589	0
Pgl_GLEAN_10029257	Acetamidase/Formamidase family protein [AT4G37560]	0	0	0	0	0	0	0	0	0	0	0	0	0	0	0	0	0	0	0	0	0	0	0	0	0	0	0	0	0	0	0.000151151	0	0	0	0	0	0	0	0	0	0.0003191	0.000144314	0.000144742	0.000173463	0.000702027	0.000245796	0.000288358	0.00057795
Pgl_GLEAN_10022003	Unknown protein	0	0	0	0.000278607	0	0	0	0	0	0	0	0	0	0	0	0	0.000567472	0.00056055	0.000661047	0.000544151	0.000236667	0.000422926	0.000399958	0.000454145	0.00058573	0.000425005	0.000293682	0.0004583	0.000340085	0	0.000407802	0.000361697	0.000494222	0.000328305	0.000490486	0.000320494	0.000379621	0.000333984	0.000500732	0.000395438	0.000286976	0.000389356	0.000390511	0.000312001	0.000378812	0.000110526	0.000259329	0.000389825
Pgl_GLEAN_10023808	Major pollen allergen Bet v 1-C [Sotub07g006660.1.1]	0	0	0	0	0	0	0	0	0	0	0	0	0	0	0	0	0	0	0	0	0	0	0	0	0	0	0	0	0	0	0	0	0	0	0	0.000442163	0	0	0.0009211	0	0.000395921	0.00143245	0.000359174	0.000430445	0	0	0.000357777	0
Pgl_GLEAN_10038264	Magnesium chelatase ATPase subunit I [Sotub10g009720.1.1]	0	0	0	0	0	0	0	0	0	0	0	0	0	0	0	0	0.00142965	0.00161395	0.000713739	0.00117505	0.00127766	0.00114159	0.000863677	0.00147103	0.000632419	0.000917765	0.00110982	0.000824718	0.000917983	0.00159075	0.000733847	0.000781056	0	0	0	0	0	0	0	0	0.000154925	0	0	0	0	0	0	0
Pgl_GLEAN_10015466	Chaperone protein htpG [Sotub05g006510.1.1]	0.000887469	0.000643159	0.00071356	0.000635394	0.00488644	0.000728413	0.00112074	0.00107441	0.000652312	0.00117225	0.00139809	0.000359272	0.000954939	0	0.00104574	0	0.000862789	0.000852265	0.000659571	0.000517082	0.000404809	0.000723398	0.000912149	0.00103573	0.000584423	0.000646182	0.000920942	0.000522602	0.000775602	0.000280004	0.000620026	0.000824891	0.000657492	0.000748735	0.00074574	0.000639558	0.000541105	0.000761689	0.000666153	0.00090184	0.000572671	0.00059198	0.000593736	0.000711553	0.000575949	0.000630165	0.000591428	0.000592693
Pgl_GLEAN_10008105	Fatty acid oxidation complex subunit alpha [Sotub08g023700.1.1]	0	0.000500235	0.000554991	0.00098839	0	0	0	0	0	0	0	0	0	0	0	0	0.000671058	0.000994309	0.00117257	0.00064348	0.00209901	0.00112529	0.00106417	0.00161113	0.00103897	0.000753879	0.000781405	0.000812937	0.000603246	0	0.000964484	0.000320791	0.00146109	0.00145587	0.00116004	0.00142124	0.00168344	0.00118485	0.00118427	0.00175358	0.00101808	0.000920858	0.000923589	0.000830145	0.00044796	0.000392102	0.00046	0.000691475
Pgl_GLEAN_10013683	NAD(P)H-quinone oxidoreductase subunit M [Sotub04g025090.1.1]	0	0	0	0	0	0	0	0	0	0	0	0	0	0	0	0	0.00196636	0.00194237	0.00171795	0.00188555	0.000820078	0.000732744	0.0013859	0.00157366	0.000507406	0.000490898	0.000508822	0.000529354	0.000589217	0	0.000471027	0.000626661	0	0	0	0	0	0	0	0	0	0	0	0	0	0	0	0
Pgl_GLEAN_10031642	Pectinesterase family protein [Sotub11g005690.1.1]	0.000925234	0.00100579	0.00111589	0.000993647	0	0.000759409	0	0	0	0	0	0	0.000995575	0	0	0	0	0	0	0	0	0	0.000237741	0.00026995	0	0.000336839	0	0	0	0	0	0	0.000587546	0.000780596	0.000388737	0.000381013	0.000451305	0.000595576	0.000793714	0.000940217	0.000852914	0.000925757	0.000464251	0.000556374	0.000750571	0.000394188	0.000462446	0.000926871
Pgl_GLEAN_10022218	Phenylcoumaran benzylic ether reductase [Sotub04g033940.1.1]	0.000562925	0.00163184	0.00135784	0.00201516	0	0.000924071	0	0	0	0	0.00236484	0.00091155	0	0	0.00132664	0	0.000547271	0.000540595	0.000239068	0.00052478	0	0.000305903	0.00028929	0	0	0.000409876	0.000212421	0	0	0	0	0	0	0	0.000236513	0	0	0.000241571	0.000241453	0.000286021	0	0.000563243	0.000376609	0	0.000182663	0.000319773	0.000187573	0.000187974
Pgl_GLEAN_10015547	heat shock protein, putative, expressed [LOC_Os09g30418]	0	0	0	0	0	0	0	0	0	0	0	0	0	0	0	0	0	0	0	0	0	0	0	0	0	0	0	0	0	0	0	0	0.00137643	0.00137152	0.00136603	0.00133889	0.00237884	0.00139524	0.00139456	0.00330394	0.00119886	0.00108438	0.00108759	0.00130341	0.000527504	0.00138518	0.00108336	0.00108568
Pgl_GLEAN_10029224	anthocyanidin 3-O-glucosyltransferase, putative, expressed [LOC_Os07g05420]	0	0	0	0	0	0	0	0	0	0	0	0	0	0	0	0	0.000454588	0	0.000397161	0.00130772	0	0	0	0	0	0	0	0	0	0	0	0	0	0	0	0	0	0	0	0	0	0	0	0	0	0	0	0
Pgl_GLEAN_10004189	Unknown protein	0	0	0	0	0	0	0	0	0	0	0	0	0	0	0	0	0	0	0	0	0	0	0	0	0	0	0	0	0	0	0	0	0	0	0	0	0	0	0	0	0	0	0	0	0.000434177	0	0	0
Pgl_GLEAN_10031533	Polyamine oxidase [Sotub01g025840.1.1]	0	0	0	0	0	0	0	0	0	0	0	0	0	0	0	0	0	0	0	0	0	0	0	0	0.000257192	0.000870886	0	0.000134158	0	0	0	0	0	0	0	0	0	0	0	0	0	0	0	0	0	0	0	0
Pgl_GLEAN_10002210	Guanine nucleotide-binding protein beta subunit-like protein [Sotub03g032510.1.1]	0.00052079	0.000377423	0.000418736	0.000372866	0.00382332	0.000854904	0.00263072	0	0.00153118	0.000917211	0.00218783	0.000843321	0.00112077	0.00156582	0.00122734	0.00140459	0.000506308	0.000500131	0.000442347	0.0004855	0.000316737	0.000283006	0.000535273	0.000303896	0.000195974	0.000379197	0.000393042	0.000204451	0.000227572	0	0.000181924	0.000242034	0.000661429	0.000659066	0.00043762	0.000428925	0.000254028	0.000446979	0.000446761	0.000264612	0.000384067	0.000868474	0.00052263	0.000417558	0.000337982	0.000295838	0.000347066	0.000173904
Pgl_GLEAN_10032399	5-dehydro-2-deoxygluconokinase [Sotub06g027780.1.1]	0.000805296	0.00116722	0.00129498	0.00115312	0	0.00132193	0.00406787	0	0.00236765	0.00141828	0	0.00130402	0	0.00242123	0	0	0	0.000386676	0.000342	0.000750727	0	0	0	0	0.000606068	0.000879525	0.00060776	0.000632284	0.00105568	0.00101631	0.000562616	0.000748512	0.000681843	0	0	0	0	0	0	0	0.000593881	0.000805751	0.000808141	0.000645668	0.00052262	0.000457453	0.000536666	0.000806721
Pgl_GLEAN_10032412	Proteasome subunit beta type [Sotub05g014840.1.1]	0.000637157	0.000461756	0.000512299	0.00045618	0	0	0	0	0	0	0	0	0	0	0	0	0.000309719	0.000611882	0.000270593	0.000296991	0.000387509	0.000346242	0.000327438	0.0003718	0.000239763	0.000231963	0.000240432	0.000250134	0.000278421	0.000804114	0.000445147	0.000296115	0.00026974	0.000268777	0.000535403	0.000524765	0.000310789	0.000546854	0.000273294	0.000323738	0.000469884	0.000212506	0.000426272	0.000255429	0.000413502	0.000723881	0.000212307	0.000425523
Pgl_GLEAN_10017794	Profilin [Sotub08g014950.1.1]	0	0	0	0	0	0	0	0	0	0	0	0	0	0	0	0	0.000645445	0.000637572	0	0.00061892	0	0.00144311	0.000682371	0.00154964	0	0.000483403	0.000501054	0.000521272	0.00116044	0.0033515	0.00231918	0.000617094	0.00056213	0.00112025	0	0.000546798	0	0	0	0	0.000489612	0.000442856	0.000444169	0.000532307	0.00129259	0.00113141	0.000442442	0.00133017
Pgl_GLEAN_10018989	Formate dehydrogenase [Sotub02g036030.1.1]	0	0	0	0	0	0	0	0	0	0	0	0	0	0	0	0	0	0	0	0	0	0	0	0	0	0	0.000174569	0	0	0	0.000323205	0.000214998	0.000587546	0	0	0	0	0	0.000198429	0	0.000170583	0.000154293	0.000464251	0	0.000300229	0.00065698	0.000154149	0.000463436
Pgl_GLEAN_10036722	Unknown protein	0.000285154	0.000206655	0.000229275	0.000408319	0	0	0	0	0	0	0	0.000461753	0	0	0	0	0.000415836	0.000684606	0.000847711	0.000531662	0	0	0	0.000499187	0.000429215	0.000622877	0.000430413	0.000335836	0.000124605	0	0.000498053	0	0.000482879	0.000481155	0.000718844	0.000939416	0.000973635	0.000734218	0.00061155	0.000289772	0.000841169	0.00057063	0.000858484	0.000800205	0.000555177	0.000404958	0.000380065	0.000856976
Pgl_GLEAN_10024436	Small nuclear ribonucleoprotein Sm D1 [Sotub06g034610.1.1]	0	0	0	0	0	0	0	0	0	0	0	0	0	0	0	0	0.00148339	0.00219795	0.001296	0.00213364	0	0.00165831	0.00235238	0.000890363	0.00114834	0.00111098	0.00115154	0.00119801	0.00200024	0	0.00106601	0.00354558	0.000645957	0.0012873	0.00128215	0	0	0.00130957	0.00130893	0.00155053	0.00112525	0.00152669	0.00102081	0.00183506	0.000990228	0.000866753	0.00101684	0.00152852
Pgl_GLEAN_10019645	Carbonic anhydrase family protein [Sotub11g026340.1.1]	0	0	0	0	0	0	0	0	0	0	0	0	0	0	0	0	0.000593357	0.000586119	0.0002592	0.000568972	0.000742386	0.000331663	0.000940954	0.00071229	0.000229668	0.000222196	0.000460618	0.000958409	0.000800094	0.000770256	0.000639605	0	0	0	0	0	0	0	0	0	0.00022505	0	0	0	0	0.000173351	0.000203368	0
Pgl_GLEAN_10028389	Peroxidase [Sotub06g032420.1.1]	0.00163072	0.00118181	0.00131117	0.00155671	0	0.00178461	0	0	0.00159816	0.00191468	0.00342532	0.00176043	0.0023396	0.00163433	0.00128104	0.00293208	0.000264229	0	0.0004617	0	0	0	0	0	0.000613644	0.000197893	0	0.000426792	0	0	0	0	0	0	0	0	0	0	0	0	0	0	0	0	0	0	0	0
Pgl_GLEAN_10002226	Appr-1-p processing domain protein [Sotub05g024890.1.1]	0	0	0	0	0	0	0	0	0	0	0	0	0	0	0	0	0.000422767	0	0.00036936	0.000405393	0	0	0	0	0	0	0	0	0	0	0	0	0.000368195	0.00036688	0	0	0	0	0	0	0.000641391	0	0.000290931	0.000348661	0.000282215	0	0	0
Pgl_GLEAN_10014357	Major allergen Mal d 1 [Sotub03g030920.1.1]	0	0	0	0	0	0	0	0	0	0	0	0	0	0	0	0	0	0	0	0	0	0	0	0	0	0	0	0	0	0.00137202	0	0	0	0	0	0	0	0	0	0	0.00040087	0	0	0.000435826	0	0.000308781	0.00036225	0
Pgl_GLEAN_10022098	ATP-dependent Clp protease proteolytic subunit [Sotub04g009260.1.1]	0	0.000565288	0	0.000558463	0	0	0	0	0	0	0	0	0	0	0.00183826	0	0.000758326	0.000749076	0.000993794	0.00145432	0.00094879	0.000423874	0.00160342	0.00136549	0.000587043	0.000567945	0.000588682	0.00122487	0.00102254	0.000984408	0.000544955	0.00108752	0	0.000658081	0.000655448	0	0.00114142	0.0010042	0.00033457	0.0015853	0.000287619	0.000260153	0.000782773	0.0003127	0.000759322	0.000443093	0.00051982	0.000520932
Pgl_GLEAN_10004755	Thylakoid lumenal 19 kDa protein, chloroplastic [Sotub04g024540.1.1]	0	0	0	0	0	0	0	0	0	0	0	0	0	0	0	0	0.000321496	0.000317574	0.000561764	0	0	0	0	0	0	0	0.000499149	0	0.000289007	0.000834688	0.000231036	0	0	0	0	0	0	0	0	0	0	0	0	0	0	0	0	0
Pgl_GLEAN_10013639	10-deacetylbaccatin III-10-O-acetyl transferase-like [Sotub01g023150.1.1]	0	0	0	0	0	0	0	0	0	0	0	0	0	0	0	0	0.00137966	0.00116814	0.000688783	0.000377988	0.000739791	0.000661007	0.000416739	0.0009464	0.00045773	0.000295225	0.000306005	0.000636706	0.000885885	0	0	0.000753746	0	0	0	0	0	0	0	0	0	0	0	0	0	0	0	0
Pgl_GLEAN_10030347	Glutaredoxin-like protein 4 [Sotub02g025560.1.1]	0	0	0	0	0	0	0	0	0	0	0	0	0	0	0	0	0	0	0	0	0	0	0	0	0.000635489	0.000614814	0.000637262	0.000662977	0	0	0.000589927	0	0	0.000712389	0.00212862	0	0	0.00144943	0	0	0	0.00112649	0.00112983	0	0.00164397	0.000959319	0.000562718	0.00112784
Pgl_GLEAN_10002834	Peptidase M48 Ste24p [Solyc03g007000.2.1]	0.00118329	0.000571697	0.000634275	0.000847191	0	0	0	0	0	0	0	0	0	0	0	0	0	0	0.00016751	0.000367703	0.00119943	0	0.0002027	0.000230162	0.000148425	0.000143596	0	0.000154845	0.000172356	0.00149335	0	0.000366618	0.00116887	0.00166386	0.0008286	0.000487282	0.00134675	0.00101559	0.00118427	0.00100204	0.000872641	0.000526205	0.000527765	0.000948737	0.000255977	0.000224059	0.000394285	0.000526838
Pgl_GLEAN_10029521	Short-chain dehydrogenase/reductase family protein [Sotub03g015420.1.1]	0	0.000423018	0.000469321	0.00041791	0	0	0	0	0	0	0	0	0	0	0	0	0.000283736	0.000280275	0.000743678	0.000544151	0.001775	0.000317194	0.000599937	0.000340609	0.000439298	0.000212503	0.000440524	0.00022915	0.00102025	0.000736655	0.00101951	0	0.000494222	0.000984914	0.000245243	0.000480742	0	0.000250488	0.000751099	0.000593157	0.000430464	0.000194678	0.000195255	0.000468001	0.000568218	0.000331577	0.000388993	0.000194913
Pgl_GLEAN_10007329	Betaine aldehyde dehydrogenase [Sotub06g027340.1.1]	0.000688887	0.000249622	0.000830838	0.000246608	0	0.00113084	0	0	0	0.000606631	0	0	0	0	0	0	0	0	0.000146281	0	0	0.000187176	0	0	0.000388844	0.000250795	0.000259953	0.000270442	0.000301026	0	0.000240644	0.000320156	0.00014582	0.000145299	0	0.000141843	0.000168011	0.000295626	0.000295482	0.000175011	0.000254016	0.000344638	0.00023044	0.000138084	0.000111768	0.000293494	0.000114772	0.000115018
Pgl_GLEAN_10002415	Protein transport protein SEC61 subunit gamma [Sotub03g024220.1.1]	0	0.00182695	0.00202692	0	0	0	0	0	0	0	0	0	0	0	0	0	0	0	0	0	0	0	0	0	0	0	0	0	0	0	0	0	0	0	0	0	0	0	0	0	0	0	0	0	0	0	0	0
Pgl_GLEAN_10034521	Protein transport protein SEC61 subunit gamma [Sotub03g024220.1.1]	0	0	0.00202692	0	0	0	0	0	0	0	0	0	0	0	0	0	0	0	0	0	0	0	0	0	0	0	0	0	0	0	0	0	0	0	0	0	0	0	0	0	0	0	0	0	0	0	0	0
Pgl_GLEAN_10031325	Thioredoxin superfamily protein [AT3G52960]	0	0	0	0	0	0	0	0	0	0	0	0	0	0	0	0	0.000367623	0	0	0	0	0	0	0	0.000284588	0.000550659	0.000856148	0.000593797	0.000330474	0	0.00052837	0.000351475	0.00064034	0.000319026	0	0.000622874	0	0	0	0	0.000278866	0.000252235	0.000252983	0.000303183	0.000245404	0.000429608	0.000252	0.000252539
Pgl_GLEAN_10001081	Unknown protein	0	0	0	0	0	0	0	0	0	0	0	0	0	0	0	0	0	0	0	0	0	0	0	0	0	0	0	0	0	0	0	0	0.000800424	0.000797566	0	0.000778592	0.000922232	0.00162273	0.00162194	0	0.000697164	0	0	0	0	0	0	0
Pgl_GLEAN_10000171	60S ribosomal protein L37a [Sotub10g010680.1.1]	0	0	0	0	0	0	0	0	0	0	0	0	0	0	0	0	0	0	0	0	0	0	0	0	0	0	0	0	0	0	0	0	0	0.000797566	0	0	0	0	0	0	0	0.000630588	0.000632458	0	0	0	0	0
Pgl_GLEAN_10024296	heat shock protein [Sotub12g021940.1.1]	0.000411215	0.000596025	0.000330633	0.000441621	0	0.000337515	0	0	0.000604507	0.000362114	0.000863753	0.000332942	0.000884956	0.000618185	0.000484553	0	0	0	0	0	0	0	0	0	0.000232111	0.000149706	0.000232759	0.000322868	0.000269535	0.000778451	0.00021547	0.000477774	8.70438e-05	8.67329e-05	0	0	0	0	0	0	0.000454887	0.000411447	0.000481446	0.000494554	0.000467022	0.000350389	0.000411063	0.0004806
Pgl_GLEAN_10014986	Asparaginyl-tRNA synthetase [Sotub05g029450.1.1]	0.000635992	0.000691367	0.000767044	0.000683019	0	0.000522007	0.00160633	0.00153992	0	0.000560052	0.0013359	0.00102987	0.000684344	0	0.00149884	0.0017153	0.00046373	0.000458073	0.000270099	0.000444672	0.0001934	0.000345609	0.00032684	0.00037112	0.000358987	0.000347308	0.000359989	0.000374516	0.000138956	0.000401322	0.000222166	0.000295573	0.000269247	0.000536571	0.000400818	0.000261903	0.00015511	0.000545854	0.000272794	0.000484719	0.000586281	0.000530293	0.00031912	0.000509924	0.000412746	0.000270959	0.000317879	0.000424745
Pgl_GLEAN_10002522	Nitrite reductase [Sotub01g045870.1.1]	0	0	0	0	0	0.000563191	0	0	0	0	0	0	0	0	0	0	0.000500316	0.00065895	0.000437112	0.000639673	0.000208659	0.000559313	0.000176313	0.0004004	0.000774619	0.000499612	0.000906245	0.000942814	0	0.000432984	0.000119847	0	0	0	0	0	0	0	0	0	0	0	0	0	0	0	0	0
Pgl_GLEAN_10032305	3-ketoacyl CoA thiolase 1 [Sotub09g018750.1.1]	0.00113196	0	0.000303379	0.000540291	0	0	0	0	0	0	0	0	0	0	0	0	0.000550239	0.000362351	0.000480729	0.000527626	0.00022948	0.000410082	0.000193906	0.000440353	0.000425957	0.000549465	0.000427146	0.000296255	0.000329757	0.000476189	0.000131806	0.000175356	0.000159738	0.000159167	0.000317061	0.000155381	0.000368092	0.000323842	0.000485526	0.000575143	0.000417391	0.000503376	0.000252434	0.000605051	0.000367308	0.000428676	0.000628633	0.000251991
Pgl_GLEAN_10030017	Actin-depolymerizing factor [Sotub10g024280.1.1]	0	0.000840395	0.000932385	0	0	0	0	0	0	0	0	0	0	0	0	0	0	0	0.00049248	0.00108105	0.000705267	0.00063016	0.00178781	0.00135335	0.000872738	0.000422172	0	0	0.000506726	0	0.000405083	0.000538929	0.000981854	0.00146752	0.000974433	0.00191015	0.00395945	0.00199055	0.00198958	0.00294601	0.000855188	0.000386761	0.000387908	0.00139464	0.000376286	0.000329366	0.0003864	0.000387226
Pgl_GLEAN_10026268	ATP-dependent Clp protease proteolytic subunit [Sotub04g009260.1.1]	0	0.000560263	0	0.000553498	0	0	0	0	0	0	0	0	0	0	0.00182192	0	0.000751585	0.000742417	0.00098496	0.0014414	0.000940356	0.000420106	0.00158917	0.00135335	0.000581825	0.000562896	0.000583449	0.00121399	0.00101345	0.000975658	0.000810167	0.00107786	0	0.000652232	0.000649622	0	0.00113127	0.000995273	0.000331596	0.00157121	0.000285063	0.00025784	0.000775815	0.000309921	0.000752573	0.000439155	0.0005152	0.000516302
Pgl_GLEAN_10034599	Unknown protein	0	0	0	0	0	0	0	0	0	0	0	0	0	0	0	0	0.000418581	0.000413475	0.000365703	0	0	0.00046794	0.000885055	0.00100496	0	0	0.000324941	0	0.000376282	0	0.000902414	0	0	0	0	0	0	0	0	0	0	0	0	0	0	0	0	0
Pgl_GLEAN_10037801	mitochondrial import inner membrane translocase subunit Tim17, putative, expressed [LOC_Os03g02390]	0	0	0	0	0	0	0	0	0	0	0	0	0	0	0	0	0	0	0	0	0	0	0	0	0	0	0	0	0	0	0	0	0	0	0	0	0	0	0	0	0	0	0	0	0	0.000658732	0	0
Pgl_GLEAN_10007875	Shikimate dehydrogenase [Sotub01g021770.1.1]	0	0.000779748	0.000576733	0.000513555	0	0	0	0	0	0	0	0.000580761	0	0	0	0	0.00052301	0.000688841	0.000304627	0.000501517	0.000218124	0.000389789	0.000368621	0.000627844	0.000809757	0.000261137	0.000406008	0.000703986	0.000470159	0.000452625	0.000250567	0.000333358	0	0	0.000150686	0.000147692	0.000349878	0.000307817	0.000153833	0.000182228	0.000396737	0.000119617	0.000239943	0.000287555	0.000232755	0.000101866	0.000119505	0.000239521
Pgl_GLEAN_10024432	Unknown protein	0	0	0	0	0	0	0	0	0	0	0	0	0	0	0	0	0	0	0	0	0	0	0	0	0	0	0	0	0	0	0	0	0	0	0	0	0	0	0	0	0.00123344	0.00111566	0.00111896	0.001341	0.00108544	0.000950094	0.00111461	0.001117
Pgl_GLEAN_10020126	DEAD-box ATP-dependent RNA helicase, putative, expressed [LOC_Os12g41715]	0.000620121	0.000449409	0.000498601	0.000221991	0	0.00050898	0.00156624	0	0	0	0	0	0	0	0	0	0.000452157	0.000297761	0.000526717	0.000144525	0.000188574	0.000336984	0.000318683	0	0	0.000338641	0	0	0	0	0	0	0.000525056	0.000392385	0.000260544	0.000127684	0.000302479	0.000532232	0.000265986	0.000315081	0.00022866	0.000206824	0.000207437	0.0002486	0.000100611	0.000176132	0.000206631	0.000207073
Pgl_GLEAN_10027127	Aluminum-induced protein (Fragment) [Sotub09g024350.1.1]	0.000882964	0.000639895	0.000709937	0.000632168	0	0	0	0	0	0	0	0	0	0	0	0	0	0	0	0	0	0	0	0	0	0	0	0	0	0	0	0	0.000373802	0.0011174	0.000370977	0.000363607	0.000430687	0	0.000757453	0.000897262	0.000325579	0	0.000590722	0.00035397	0	0	0	0
Pgl_GLEAN_10032998	Disease resistance response [Sotub07g016300.1.1]	0.00199936	0.00144896	0.00241134	0.00143146	0.00733903	0.00492307	0.00504977	0.004841	0.00293915	0.00352125	0.00419963	0.00323758	0.00215136	0.00300566	0.00471186	0.00539234	0.000485939	0.000480011	0.000424552	0.000465968	0.00182397	0.00108648	0.00154122	0.00233336	0.00112854	0.00109182	0.00037723	0.000784904	0.0013105	0.00252325	0.00139684	0.000464594	0	0	0	0	0	0	0	0	0	0	0	0	0	0	0.000333103	0
Pgl_GLEAN_10011161	Ribosomal protein L18 [Sotub01g037690.1.1]	0	0	0	0	0	0	0	0	0	0	0	0	0	0	0	0	0.000416519	0.000411438	0.000363901	0.000399401	0	0.000465635	0	0	0	0	0	0	0	0	0.000299323	0.000398223	0.000362754	0.000361458	0.000720024	0.000705719	0	0.000367712	0.000735065	0	0	0.000571567	0	0.000343508	0.000278044	0.000486748	0.000856551	0.000286128
Pgl_GLEAN_10014472	Phosphoenolpyruvate carboxykinase [Sotub04g028720.1.1]	0	0	0	0	0	0	0	0	0	0	0	0	0	0	0	0	0.000383172	0.00100933	0.000669535	0.00073485	0	0	0.000135031	0	0.000889876	0.00057395	0.000793209	0.000928369	0.00080372	0.000994818	0.00119322	0.000732682	0	0.00011084	0.000110397	0	0	0.000112758	0.000112703	0	0.000387548	0.000175269	8.78945e-05	0.000421342	8.52613e-05	0.000223889	0.000175106	0.00017548
Pgl_GLEAN_10031351	Aspartate carbamoyltransferase [Sotub11g005080.1.1]	0.00122066	0.000884626	0.000981457	0.00131092	0.00448067	0	0.00308302	0	0.00179443	0.00107491	0.00128199	0	0.00131346	0	0.00143836	0	0.000890035	0.000879178	0.001296	0.000853458	0.00148477	0.000994989	0.000940954	0.00071229	0.000459336	0.000666588	0.000460618	0.000718807	0.000533396	0.000770256	0.000426404	0.00085094	0.000516765	0	0.000769289	0.00050267	0.000893109	0.00104766	0.000261786	0.00093032	0.000450099	0.000203558	0.000408324	0	0	0	0.000203368	0
Pgl_GLEAN_10015428	H-ATPase [Sotub06g027130.1.1]	0.000366198	0.000928858	0.000588874	0.000655459	0	0.000300566	0	0	0.00107666	0.000322472	0.000769195	0.000296494	0	0	0.000431507	0	0.000267011	0.000351671	0.00023328	0.000256037	0.000222716	0.000298497	0.000188191	0.000213687	0.000551203	0.000933223	0.000621834	0.000503165	0.000400047	0	0.000255842	0.000255282	7.75148e-05	0	7.69289e-05	0	0	0	0	0	0.00027006	6.10675e-05	0.000367491	0.000440414	0	5.20052e-05	0	0.000122282
Pgl_GLEAN_10029619	Unknown protein	0	0.000366451	0.000406563	0.000724053	0	0.000830052	0	0	0	0	0	0.000818805	0	0	0	0	0.000491589	0.000242796	0.000214744	0.00070708	0.000615059	0.000549558	0.000259856	0	0.000761109	0.000368173	0.000763233	0.000595523	0.000220956	0	0.00035327	0.000469996	0.000642201	0.000426605	0.000849796	0.000624684	0.0017265	0.000867971	0.000650661	0.00179844	0.000559353	0.000505937	0.000845729	0.00040542	0.000656314	0.000574476	0.000505465	0.000675395
Pgl_GLEAN_10001039	Multidrug resistance protein ABC transporter family [Sotub09g022070.1.1]	0	0	0	0	0	0	0	0	0	0	0	0	0	0	0	0	0	0	0	0	0	0	0	0	0	0	0	0	0	0	0	0	0	0	0	0	0	0	0	0	0.000610849	0	0	0	0	0	0	0
Pgl_GLEAN_10011473	Adenylate cyclase [Sotub06g023810.1.1]	0	0	0	0	0	0	0	0	0	0	0	0	0	0	0	0	0.00111254	0.00109897	0.003888	0	0	0	0	0	0	0.000833234	0.000863658	0.000898509	0	0	0.00159901	0	0.000968935	0	0	0	0	0	0	0	0	0	0	0	0.000742671	0.00130013	0	0.000764262
Pgl_GLEAN_10020577	Galactose-6-phosphate isomerase subunit lacB [Sotub01g035310.1.1]	0.000561109	0.000406643	0.000451154	0.000803465	0.00411932	0.00092109	0	0.00271721	0.00164972	0.000988221	0.0011786	0.00090861	0.00120754	0	0	0	0.000272753	0.000269426	0.000238297	0.000261544	0.000341258	0.000304916	0.00115343	0.000327424	0.000211146	0.000408554	0.000211736	0.00022028	0.00024519	0.000708139	0.000196008	0.000260772	0.000237545	0.000710091	0.0004715	0.000231066	0.000547389	0.000240792	0.000481349	0.00114039	0.000620701	0.000187142	0.000375394	0.000674827	0.000182074	0.000159371	0.000560903	0.000187368
Pgl_GLEAN_10001708	Unknown protein	0	0	0	0	0	0	0	0	0	0	0	0	0	0	0	0	0	0	0	0	0	0	0	0	0.000559447	0.000541246	0.000561009	0.000583647	0.000649649	0	0	0.000690934	0	0	0	0	0	0	0	0	0.000548198	0	0	0.000596001	0	0	0	0
Pgl_GLEAN_10026002	Short-chain dehydrogenase/reductase [Solyc12g056610.1.1]	0	0.000580918	0.000644505	0.00114781	0	0	0	0	0	0	0	0	0	0	0	0	0	0	0	0.000373634	0	0	0	0	0	0.000291824	0	0	0	0	0	0.000372531	0	0	0	0	0	0	0	0	0	0	0	0	0	0	0	0
Pgl_GLEAN_10020096	Alliinase (Fragment) [Sotub11g022250.1.1]	0	0	0	0.000137915	0	0	0	0	0	0	0	0	0	0	0	0	0	0	0	0	0	0	0	0.000112405	0	0	0	0	0	0	0	0	0.000407747	0.000568807	0.000485598	0.00047595	0.000375837	0.000330656	0.000247871	0.000587245	0.000284116	0.000385476	0.000515492	0.000386114	0.000687567	0.000820679	0.000834418	0.000707556
Pgl_GLEAN_10017087	Histone H2A [Sotub12g012640.1.1]	0	0	0	0	0	0	0	0	0	0	0	0	0	0	0	0	0.00125264	0.00371209	0.0005472	0.000600582	0.00235089	0.00280071	0.00198646	0.00225559	0.00193942	0.00093816	0.000972415	0.00101165	0.00168909	0	0.00225046	0.00179643	0.000545474	0.000543526	0.00162406	0.00106119	0	0.00221172	0.00055266	0.000654669	0	0.000859468	0.000431008	0.00103307	0.000836192	0.000365962	0.000858666	0.000430251
Pgl_GLEAN_10021526	Chaperone protein htpG [Sotub04g034950.1.1]	0.00151256	0.000939572	0.00121615	0.00108293	0.00317265	0.00177353	0.00327451	0.00209276	0.00127059	0.00114167	0.00181549	0.000699799	0.00186006	0.00129934	0.00101846	0.00116555	0.00021007	0.000103754	9.17665e-05	0.000201437	0	0	0.000111044	0.000126089	0.000569177	0.000786656	0.000652303	0.000508969	0.000660947	0	0.000301926	0.000502107	9.14771e-05	0.000273451	9.07857e-05	0.000266946	0.000210796	9.27273e-05	9.26821e-05	0.000219579	0.000557732	0.000720672	0.000578247	0.000779614	0.000701155	0.000736471	0.000719999	0.000721539
Pgl_GLEAN_10037753	Nascent polypeptide-associated complex alpha subunit-like protein [Sotub03g017080.1.1]	0	0	0	0	0	0	0	0	0	0	0	0	0	0	0	0	0	0	0	0.000458071	0.00239074	0.000534034	0.000505032	0.00172036	0.00147922	0.000357773	0.00111251	0.0015432	0.000429429	0.00248049	0.00171646	0.000913438	0	0	0	0	0.000479352	0	0	0	0	0	0	0	0	0	0	0
Pgl_GLEAN_10001669	LanC-like protein 2 [Sotub07g023880.1.1]	0	0	0.000241134	0	0	0	0	0	0	0	0	0	0	0	0	0	0	0	0	0	0	0	0	0	0	0	0	0	0	0	0	0	0.000126964	0.00012651	0.000378013	0.000247002	0.00029257	0.000514797	0.000514546	0.00030476	0.000663508	0.000200049	0.000300963	0.000360684	0.000486577	0.000340723	9.99309e-05	0.000400579
Pgl_GLEAN_10011587	NHL1 (Fragment) [Sotub11g025320.1.1]	0	0	0	0	0	0	0	0	0	0	0	0	0	0	0	0	0	0.000784243	0.000693634	0	0	0	0	0	0.000921906	0.000594609	0.00030816	0	0.00035685	0	0.00057054	0.000379527	0	0	0	0	0	0	0	0	0	0	0	0	0	0	0	0
Pgl_GLEAN_10001457	Receptor like kinase, RLK [Solyc03g111670.2.1]	0	0	0	0	0	0	0	0	0	0	0	0	0	0	0	0	0.000366032	0.000361567	0.000639584	0.000350989	0.000457966	0.000409195	0.000386972	0.002197	0.000566713	0.000274138	0	0.000591227	0.000658086	0	0.000789124	0.000699907	0.000318784	0	0	0	0.000367296	0	0	0.000382599	0	0	0	0.000301871	0	0	0	0
Pgl_GLEAN_10022048	3-ketoacyl-CoA thiolase [Sotub07g017430.1.1]	0.000419142	0.000303757	0.000337006	0.00030009	0	0.000688043	0	0	0	0	0	0	0	0	0.00197557	0	0.000203743	0.000201258	0.00035601	0.00019537	0.000254916	0.000227769	0.000215399	0.000489163	0.000157724	0.000152592	0.000158164	0.000164546	0.000183154	0.000528971	0.000146416	0.000389587	0.000709774	0.00106086	0.00105661	0.00120823	0.000408893	0.000719475	0.00125847	0.000425929	0.000927313	0.000978551	0.000701038	0.00100818	0.00122406	0.000714288	0.000698313	0.000979729
Pgl_GLEAN_10036749	RuvB-like helicase 2 [Sotub03g008730.1.1]	0.00109859	0.000530776	0.00117775	0.00104873	0	0.000601132	0	0	0	0.00193483	0.000769195	0.000592988	0.000788076	0	0.000863014	0	0.000534021	0.000527507	0.00046656	0.000853458	0.000668148	0.000596993	0.000940954	0.000641061	0.000137801	0.000399953	0.000276371	0.000431284	0.000480057	0	0.000383763	0.000680752	0.000620118	0.000154476	0.000153858	0.000452403	0.000535865	0.000785742	0.000471216	0.000558192	0.000405089	0.000366405	0.000367491	0.000734023	0.000237655	0.00010401	0.000366063	0.000244564
Pgl_GLEAN_10032950	2-dehydro-3-deoxyphosphooctonate aldolase [Solyc11g072690.1.1]	0.00119549	0.00173277	0.000961221	0.00171185	0	0.00098123	0	0	0	0	0	0	0	0	0	0	0.000581123	0.000861051	0.000507711	0.00027862	0.00109062	0.000324825	0.000307184	0.00139521	0.000674797	0.00130569	0.000451121	0.000469324	0.000783598	0	0.000417612	0.000277798	0.000253055	0.000252151	0	0.000246153	0.000583129	0.000256514	0.000512778	0.000303713	0.00110205	0.000598083	0.000999762	0.000718888	0.000775848	0.000679105	0.000597525	0.000998006
Pgl_GLEAN_10013929	Ras-related protein Rab-6A [Sotub01g028700.1.1]	0.00167254	0.00181816	0.00268957	0.00119747	0	0.00274556	0	0.00404968	0.00245871	0.00294566	0.00526972	0.00135418	0.00359939	0.00251435	0.00394165	0.00676635	0.000406507	0.000401548	0.000710308	0.0003898	0.00101721	0.00136333	0.000859525	0	0.000629378	0.000913353	0.000946702	0.000656603	0.00146171	0.0010554	0.000876383	0.00038865	0.000708068	0.00035277	0.000351358	0.000344377	0.00040791	0.000717745	0.000358698	0	0.000616722	0.000557828	0.000559482	0.00100575	0.00027136	0.000712571	0.000835961	0.000837749
Pgl_GLEAN_10018399	60S ribosomal protein L19-like protein [Sotub09g022970.1.1]	0	0	0	0	0	0	0	0	0	0	0	0	0	0	0	0	0	0	0	0	0	0	0	0	0	0	0	0	0	0	0	0.00038865	0.000708068	0.00035277	0	0.000344377	0	0	0.000358698	0	0.000616722	0.000557828	0.000279741	0.00100575	0.000814081	0.000475047	0.000278654	0.000558499
Pgl_GLEAN_10010539	Proline iminopeptidase [Sotub11g017140.1.1]	0	0	0.000602835	0.000536798	0	0	0	0	0	0	0	0	0	0	0	0	0.000364454	0	0.000318414	0.000349476	0.000455992	0.000407431	0.000770609	0.000437506	0.00056427	0.000272956	0.000282923	0.000294339	0.000327625	0	0	0	0.00031741	0	0.000630021	0.000308752	0	0.000321748	0.000643182	0.00038095	0.000552924	0.000500121	0.000752407	0.00030057	0.000243289	0.000212952	0	0.000500724
Pgl_GLEAN_10028772	Eukaryotic translation initiation factor 3 subunit B [Sotub01g028380.1.1]	0	0	0	0	0	0.00039658	0	0	0	0.000425484	0	0	0	0	0.000569349	0	0.00023487	0.000232005	0.0002052	0.000337827	0.000146931	0.000262567	0.000248307	0.000281948	0.00018182	8.79525e-05	0.000182328	9.48426e-05	0.000105568	0	0.000168785	0	0.000204553	0.000509556	0.000203007	9.94868e-05	0.000235681	0.000207349	0.000207248	0.000245501	0.000356329	0.000483451	0.000242442	0.000387401	0.000313572	6.86179e-05	0.000483	0.000161344
Pgl_GLEAN_10037344	40S ribosomal protein S24 [Sotub09g020070.1.1]	0	0	0	0	0	0	0	0	0	0	0	0	0	0	0	0	0	0	0	0	0	0	0	0	0.000955552	0.000462232	0.00047911	0.000498443	0.00055481	0	0.000443522	0	0	0	0	0	0	0	0	0	0.000468169	0.00042346	0.000424716	0.000508994	0.000411992	0.000721239	0.000846131	0.00042397
Pgl_GLEAN_10001929	NHL1 (Fragment) [Sotub03g008050.1.1]	0	0	0	0	0	0	0	0	0	0	0	0	0	0	0.00201937	0	0.000416519	0.000411438	0.000363901	0	0	0	0	0.000500007	0	0	0	0.000336388	0	0	0.000897968	0	0	0	0	0	0	0	0	0	0	0	0	0	0	0	0	0
Pgl_GLEAN_10013769	4-alpha-glucanotransferase [Sotub02g006950.1.1]	0	0	0	0	0	0	0	0	0	0	0	0	0	0	0	0	0.000619115	0.000611562	0.00077272	0.000763291	0.000553295	0.00108762	0.000748039	0.0011679	0.000547743	0.000463683	0.00068659	0.000428577	0.000477044	0	0.000254236	0.00025368	0.000385141	0.000690779	0.000611569	0.000449564	0.000621252	0.000624649	0.000858473	0.00046224	0.00060382	0.000182053	0.000486913	0.000583533	0.000472326	0.000465109	0.000545648	0.000425301
Pgl_GLEAN_10017436	Uncharacterized aarF domain-containing protein kinase 1 [Sotub04g036580.1.1]	0	0	0	0	0	0	0	0	0	0	0	0	0	0	0	0	0.000519529	0.000256596	0.000453899	0.000871812	0.000162504	0.000871188	0.000411938	0.000935497	0.000804367	0.000583648	0.000201653	0.000734265	0.00105082	0	0.000746698	0.00111759	0	0	0	0	0	0	0	0	0	0	0	0	0	0	0	0
Pgl_GLEAN_10027996	Caffeoyl-CoA O-methyltransferase [Sotub02g031720.1.1]	0	0	0	0	0	0	0	0	0	0	0	0	0	0	0	0	0	0	0	0	0	0	0	0	0	0	0	0	0	0	0	0	0.000616226	0.000307013	0.000305784	0.000599418	0.001065	0.000624649	0.00124869	0.000739585	0	0.000242737	0.000243457	0	0.000236163	0	0.00024251	0.000243029
Pgl_GLEAN_10013428	Alcohol dehydrogenase zinc-containing [Sotub12g029100.1.1]	0.000484523	0.00070228	0.000779151	0.0010407	0	0	0	0	0	0	0	0	0	0	0	0	0.000235525	0.000465303	0.000617315	0.000677536	0.00029468	0.000526596	0.000248999	0.000282734	0.000182327	0.000881975	0.000365672	0.000380427	0.000423448	0	0.000169255	0.000450358	0.00246147	0.000817561	0.00142501	0.00119717	0.00141803	0.000623779	0.00124695	0.00196948	0.000714642	0.000646396	0.000648313	0.00116544	0.000314446	0.000275236	0.000322897	0.000808968
Pgl_GLEAN_10019559	26S protease regulatory subunit 6B [Sotub06g006660.1.1]	0	0	0	0.000297225	0	0	0	0	0	0	0	0	0	0	0	0	0	0	0.000176305	0	0	0	0	0	0	0	0	0	0	0	0	0	0.000527249	0	0.000348842	0	0.000202495	0	0.000178065	0.000421863	0.00045923	0.000276917	0.000138869	0.000166425	0.000134709	0.000353734	0.000138329	0.000138625
Pgl_GLEAN_10016602	Malic enzyme [Sotub08g015720.1.1]	0.000293329	0.000425158	0.000235848	0.000420024	0	0.000481514	0	0	0	0.000516608	0.000616134	0.00047499	0.000631258	0.00088193	0.000691284	0.000791119	0.000285172	0.000281693	0.000124573	0.000273452	0.000356796	0.000318799	0.000602972	0.000513498	0	0	0	0	0	0	0.000102466	0	0.00111762	0.000618685	0.000985936	0.000845554	0.00143078	0.00138466	0.00125816	0.00104328	0.000648963	0.000586989	0.00127558	0.000940738	0.001047	0.000833135	0.000586441	0.00117539
Pgl_GLEAN_10038150	Activator of heat shock protein ATPase homolog 1 [Sotub10g019940.1.1]	0	0.0003561	0	0.0003518	0	0	0	0	0	0	0	0	0	0	0	0	0.000238851	0	0.000208678	0.000229035	0	0.000267017	0.000252516	0	0	0	0	0	0	0	0.000171646	0	0.00041604	0.000207277	0.000412895	0.000202346	0.000239676	0.000421726	0.000632281	0.000249662	0.000181184	0.000163882	0.000493103	0.000196984	0.000159443	0.000279124	0.000163729	0.000328158
Pgl_GLEAN_10014314	Kinase-like protein [Sotub09g023590.1.1]	0	0	0	0	0	0	0	0	0	0	0	0	0	0	0.00112003	0	0	0	0	0.000221526	0	0	0	0	0	0	0	0.000186576	0.000207675	0	0.000166018	0.000662617	0	0	0	0	0	0	0	0	0	0	0	0	0	0	0	0
Pgl_GLEAN_10032657	Unknown protein	0	0	0	0	0	0	0	0	0	0	0	0	0	0	0	0	0	0	0	0	0	0	0	0	0	0	0	0	0	0	0	0	0	0	0	0	0	0	0	0	0	0.000420392	0.000843277	0	0	0	0.00042	0
Pgl_GLEAN_10033055	Phosphoenolpyruvate carboxylase 1 [Sotub07g022100.1.1]	0.00197868	0.00130361	0.0014463	0.00128787	0	0.00206697	0	0	0.0015866	0.00126721	0.00151134	0.000873844	0.00116133	0.00108166	0.00127176	0.000485143	0.000174878	0.000345489	0.000381965	0.000503072	0.000437601	0.000390999	0.000184882	0.000419861	0.000270756	0.000327434	0.000203634	0.000423702	0.000471617	0	0.000188508	0.000334392	0.000304608	0.000379401	0.000302306	0.000222225	0.000350963	0.000694736	0.000462932	0.000456982	0.000265312	0.000299969	0.000361031	0.000288447	0.000291846	0.000306545	0.000299689	0.000360397
Pgl_GLEAN_10029463	1-aminocyclopropane-1-carboxylate oxidase 1 [Sotub10g027710.1.1]	0	0	0	0	0	0	0	0	0	0	0	0	0	0	0	0	0	0	0	0	0.000288256	0.000257558	0.000243571	0.000276571	0	0	0.00017885	0	0	0	0	0	0.000802605	0.00039987	0.000597404	0.000780714	0.000693558	0.000610181	0.000609884	0.000481637	0.000174766	0.00047423	0.000475636	0.000380012	0.000461387	0.000538473	0.000473787	0.0004748
Pgl_GLEAN_10022823	Glucose-6-phosphate isomerase [Sotub12g005010.1.1]	0.000601882	0.000436191	0.000725905	0.000430924	0	0.00148203	0.00152017	0.00145733	0.000884797	0.00106003	0.00126425	0.000974633	0	0.000904818	0	0.00081165	0.000146286	0.000144502	0.000255612	0.000140274	0.000183028	0.000327072	0.00030931	0.000175608	0.000566223	0.000328681	0.000567803	0.000590715	0.00039451	0.000759595	0.000420502	0.000559441	0.000127403	0.000126948	0.000252881	0.000123928	0.000146791	0.000258289	0.000129082	0.000305814	0.000221935	0.000602222	0.000402672	0.000603219	0.000390609	0.000427378	0.00030083	0.000301474
Pgl_GLEAN_10015519	class I heat shock protein [Solyc07g045610.1.1]	0	0	0	0	0	0	0	0	0	0	0	0	0	0	0	0	0	0	0	0	0	0	0	0	0	0	0	0	0	0	0	0	0	0	0	0	0	0	0	0	0	0	0.000688593	0	0	0	0	0
Pgl_GLEAN_10006485	Peroxidase 1 [Sotub12g014660.1.1]	0.00160071	0.00154674	0.00171605	0.00191008	0.00391715	0.00175177	0.00269528	0.00258385	0.0031375	0.000939719	0.00224152	0.00172803	0.00459308	0.00641699	0.00251492	0.00431718	0	0	0	0	0	0	0	0	0	0	0	0	0	0	0	0	0	0	0	0	0	0	0	0	0	0	0	0	0	0	0	0
Pgl_GLEAN_10036767	Elongation factor 1 gamma-like protein [Sotub06g011990.1.1]	0.000417132	0.000604601	0.00033539	0.00029865	0	0.00136949	0	0	0.00122641	0.000734649	0.000876181	0.000675465	0	0	0.0019661	0	0	0	0	0	0	0	0	0	0	0.00015186	0.000157405	0.000163757	0.000364551	0	0.000291427	0.000581578	0.000176592	0.000351924	0.000525773	0.000343551	0	0.000179006	0	0	0.000461433	0.000417367	0.00027907	0.000668894	0.000541419	0.000592385	0.000416978	0.00041787
Pgl_GLEAN_10031967	expressed protein [LOC_Os06g28194]	0	0	0	0	0	0	0	0	0	0	0	0	0	0	0	0	0	0	0	0.00111832	0	0	0	0	0	0.00043673	0.000452676	0	0	0	0	0	0	0	0	0	0	0	0	0	0	0	0	0	0	0	0	0
Pgl_GLEAN_10018525	Geranylgeranyl reductase [Sotub03g029450.1.1]	0	0	0	0	0	0	0	0	0	0	0	0	0	0	0	0	0.00044385	0.000438435	0.000581669	0.000638413	0.000555328	0.000248094	0.000469242	0.000799223	0.000687195	0.000664838	0.000516835	0.00053769	0.000398997	0	0.000159482	0.000424353	0	0	0	0	0	0	0	0	0	0	0	0	0	0	0	0
Pgl_GLEAN_10018661	Elongation factor 1-beta [Sotub07g008850.1.1]	0	0	0	0	0	0	0	0	0	0	0	0	0	0	0	0	0.000698788	0.000690264	0.000305256	0.00067007	0	0	0	0	0.000540953	0.000523354	0.000813695	0.000282176	0.000314087	0	0.000251085	0.000334047	0.000304294	0.000606414	0.000603987	0.000591987	0	0.000308452	0.000308302	0	0.000265038	0.00095891	0.000480877	0.000288149	0.000699706	0.00081661	0.000718512	0.000480032
Pgl_GLEAN_10035070	Unknown protein	0	0	0	0	0	0	0	0	0	0	0	0	0	0	0	0	0	0	0	0	0	0	0	0	0	0	0	0	0	0	0	0	0	0	0	0	0	0	0	0	0	0.00050447	0	0	0	0.000429608	0.000504	0
Pgl_GLEAN_10027422	Unknown protein	0	0	0	0	0	0	0	0	0	0	0	0	0	0	0	0	0	0	0	0	0	0	0	0	0	0	0	0	0	0	0	0	0.00080922	0.00161266	0.000803104	0.0015743	0.000932366	0	0.000819881	0	0.000704826	0.00127503	0.00127882	0.00153258	0.00186076	0.00162873	0.000636922	0.00255314
Pgl_GLEAN_10017738	Chalcone synthase [Sotub05g026310.1.1]	0.000440364	0.000638275	0.00035407	0.000315284	0	0.00216864	0	0.00213249	0.00129472	0	0.000924981	0.00142617	0	0.00132401	0.0010378	0.00118768	0.000214059	0.000211448	0	0.000410524	0.000267823	0.000478602	0	0.000256966	0.000662839	0.000320637	0.000830861	0.000864388	0.00115457	0.00166726	0.000461488	0.000613969	0	0	0	0	0	0	0	0	0	0	0	0	0	0	0	0
Pgl_GLEAN_10017743	Chalcone synthase [Sotub05g026310.1.1]	0.000440364	0.000638275	0.00035407	0.000315284	0	0.00216864	0	0.00213249	0.00129472	0	0.000924981	0.00142617	0	0.00132401	0.0010378	0.00118768	0.000428118	0.000422896	0.000561053	0.000410524	0.000535646	0.000957205	0	0.000513931	0.000662839	0.000320637	0.000664689	0.00103727	0.00173185	0.00166726	0.000615317	0.000818626	0	0	0	0	0	0	0	0	0	0	0	0	0	0	0	0
Pgl_GLEAN_10013209	UDP-glucuronosyltransferase [Sotub03g019000.1.1]	0	0	0	0	0	0	0	0	0	0	0	0	0	0	0	0	0.000704611	0.00104402	0.0007695	0.000844568	0.00132238	0.000984624	0.000744922	0.000634384	0.00109092	0.000659644	0.000820475	0.000711319	0.000316704	0.000914679	0.0011393	0.000842076	0	0	0	0	0	0	0	0	0	0	0	0	0	0	0	0
Pgl_GLEAN_10031127	Glutathione reductase [Sotub09g028340.1.1]	0.000371675	0.000269357	0.000298841	0.000266105	0	0	0	0	0	0.000654591	0	0.000601857	0	0	0.000875922	0	0.00018067	0.000178466	0.000315692	0.000173245	0.000226047	0.000403949	0.000382011	0.000216883	0.000139862	0.000270623	0.000140252	0.000145912	0.000324825	0.000469066	0.000389503	0.000345467	0.000157348	0.000156786	0.000312318	0.000153057	0.000181293	0.000159499	0.000318842	0.000188847	0.000411148	0.000247923	0.000248659	0.000298001	0.000361814	0.000316698	0.000123846	0.000248222
Pgl_GLEAN_10006245	Carboxyl-terminal processing protease [Sotub12g029690.1.1]	0	0	0	0	0	0	0	0	0	0	0	0	0	0	0	0	0.00111254	0.00082423	0.000729	0.000800117	0.000695987	0.000932802	0.000588096	0.00166943	0.000645941	0.000416617	0.000647744	0.000449254	0.00100012	0	0.000399753	0.000797756	0	0	0	0	0	0	0	0	0	0	0	0	0	0	0	0
Pgl_GLEAN_10013856	G-type lectin S-receptor-like serine/threonine-protein kinase At1g61480 [Sotub12g030730.1.1]	0	0	0	0	0	0	0	0	0	0	0	0	0	0	0	0	0.000487339	0.000481394	0.000638663	0.000700967	0	0.000544807	0.00025761	0.000292511	0	0.000182495	0	0	0.000219046	0	0.000350216	0	0	0	0	0	0	0	0	0	0	0	0	0	0	0	0	0
Pgl_GLEAN_10016112	Cathepsin B-like cysteine proteinase [Sotub12g024280.1.1]	0	0	0	0	0	0	0	0	0	0	0	0	0	0	0	0	0	0	0	0	0	0	0.000419674	0	0	0	0	0	0.00035685	0	0	0.000379527	0	0	0	0	0	0	0	0	0	0	0	0	0	0	0	0
Pgl_GLEAN_10029111	40S ribosomal protein S30-like [Sotub12g009870.1.1]	0	0	0	0	0	0	0	0	0	0	0	0	0	0	0	0	0	0	0	0	0	0	0	0	0	0	0	0	0	0	0.000996107	0	0	0.00120289	0	0	0	0	0	0	0	0.00095105	0	0	0	0.000809916	0.000950163	0.000952196
Pgl_GLEAN_10005885	Unknown protein	0	0	0	0	0	0	0	0	0	0	0	0	0	0	0	0	0	0	0	0	0	0	0	0	0	0	0	0	0	0	0	0	0	0	0	0	0	0	0	0	0	0.000475525	0	0	0	0	0	0
Pgl_GLEAN_10006779	Unknown protein	0.000406411	0.000589062	0.00032677	0.000581949	0	0.000667144	0	0	0	0	0	0	0	0	0	0	0.000395109	0.000585434	0.000345196	0.000378872	0.000247173	0.000441701	0.000417713	0.000711458	0.000305866	0.000147958	0.00015336	0	0	0	0	0	0.000688215	0.000514318	0.000341507	0.000334722	0.00059471	0.000523216	0.000348641	0.000412992	0.000149858	0	0.000135949	0.000162926	0.000131876	0.000230864	0.00013542	0.00013571
Pgl_GLEAN_10028377	Ribosome recycling factor [Sotub09g020020.1.1]	0	0	0	0	0	0	0	0	0	0	0	0	0	0	0	0	0.000329001	0	0	0	0	0	0	0	0.00050938	0.000246404	0.000766203	0.000265707	0	0	0	0	0	0	0	0	0	0	0	0	0	0	0	0	0	0	0	0
Pgl_GLEAN_10037347	Malic enzyme [Sotub08g015720.1.1]	0.000667731	0.000967825	0.00107376	0.000956139	0	0.00109611	0	0	0.000981598	0.000588001	0.000701281	0.00108126	0.00143699	0.00200762	0.000786817	0.000900448	0.000324581	0.000480932	0.000567155	0.000466863	0.000406104	0.000544284	0.000857875	0.000974101	0.000125634	0.00036464	0.000125985	0.000393205	0.000437672	0.000842699	0.000933014	0.000465485	0	0	0	0	0	0.000573094	0.000143204	0	0.000123108	0.000222703	0	0.000267686	0.000108336	0	0	0.000222971
Pgl_GLEAN_10007274	LL-diaminopimelate aminotransferase [Sotub06g027700.1.1]	0	0	0	0	0	0	0	0	0	0	0	0	0	0	0	0	0	0	0	0	0	0	0	0	0.000421386	0.000679462	0.000704271	0.000586152	0	0	0.000130392	0	0	0	0	0	0	0	0	0	0.00055055	0.000746962	0.000499452	0.00014964	0.000847856	0.000530096	0.000621888	0.000373931
Pgl_GLEAN_10031835	Os10g0495900 protein (Fragment) [Sotub02g021480.1.1]	0.000945347	0.00137021	0.000760096	0.0020305	0	0.00155184	0	0	0	0.00166494	0.00198569	0.00153081	0.00203444	0	0	0	0	0	0	0	0	0	0	0	0	0	0	0	0	0	0	0	0	0	0	0	0	0	0	0	0	0	0	0	0	0	0	0
Pgl_GLEAN_10026535	Dihydrolipoyl dehydrogenase [Sotub05g025770.1.1]	0	0	0	0	0	0	0	0	0	0	0	0	0	0	0	0	0	0	0	0	0	0.000190189	0	0	0	0	0	0	0	0	0	0	0.000148167	0.000442914	0	0.000144126	0	0	0	0	0.000129053	0.000233457	0.000234149	0.000140306	0.000113567	0.000497031	0.000233239	0.000116869
Pgl_GLEAN_10015160	Unknown protein	0.0020226	0.00293161	0	0.00144811	0	0	0	0	0	0	0	0	0	0	0	0	0.000983179	0.000971185	0.00171795	0.000942773	0.00123012	0.00109912	0.00103943	0.00118025	0.000761109	0.000736347	0.00152647	0.000794031	0.00176765	0.00255259	0.000706541	0.000939992	0.00171254	0.00085321	0.000849796	0.000832913	0.000986573	0.000867971	0.000867548	0.00102768	0.000745804	0.000674582	0.000676583	0.000810839	0.00131263	0.00114895	0.000673953	0.000675395
Pgl_GLEAN_10005109	Unknown protein	0	0	0	0	0	0	0	0	0	0	0	0	0	0	0	0	0	0	0	0	0	0	0	0	0	0	0	0	0	0	0	0	0	0	0	0	0	0	0	0	0.000505033	0	0.000305439	0.000183024	0.000148144	0.000129672	0	0.000152451
Pgl_GLEAN_10031594	1-aminocyclopropane-1-carboxylate oxidase [Sotub12g011800.1.1]	0	0	0	0	0	0	0	0	0	0	0	0	0	0	0.00128104	0	0	0	0	0	0	0	0	0	0	0	0.000205119	0	0.000237528	0	0	0.00101049	0	0	0	0	0	0	0	0	0	0	0	0	0	0	0	0
Pgl_GLEAN_10005751	Pentatricopeptide repeat-containing protein [Sotub01g049440.1.1]	0	0.000252119	0	0.000249074	0	0	0	0	0	0	0	0	0	0	0	0	0.000169107	0.000167044	0.000443232	0	0	0	0.000357562	0.000203003	0.000130911	0.000253303	0.000262552	0.000273147	0.000152018	0	0	0	0.000736391	0.000587009	0.00058466	0.000429783	0.000678763	0.000746455	0.000746091	0.000530282	0.000641391	0.000348084	0.000465489	0.000418393	0.000451544	9.88098e-05	0.00023184	0.000464671
Pgl_GLEAN_10038268	Ribosomal protein L3-like [Sotub01g041630.1.1]	0	0	0	0	0	0	0	0	0	0	0	0	0	0	0	0	0.000434722	0	0	0	0	0	0	0	0.000168266	0.000162791	0	0.000175544	0	0	0	0.000207813	0	0	0.000187873	0	0	0.000575672	0.000383595	0	0.000164882	0.000149136	0	0.00017926	0.000145098	0.000381015	0.000297995	0
Pgl_GLEAN_10030922	Lecithin cholesterol acyltransferase (Fragment) [Sotub05g022960.1.1]	0.000552203	0.000400188	0.000443993	0.000395356	0	0	0	0	0	0	0	0	0.00118837	0	0	0	0.000268423	0.000265149	0	0.000772176	0.000671683	0.00150038	0.00198646	0.000644453	0.000207795	0	0	0	0.000241298	0.000696899	0.000192897	0.000513265	0	0	0	0	0	0	0	0	0	0	0	0	0	0	0	0
Pgl_GLEAN_10029010	Unknown protein	0.000852666	0.00123588	0.000685577	0.00183143	0	0	0	0	0	0.00300342	0.00179102	0.00138073	0.00550494	0.00256365	0.00401894	0.00229967	0	0	0.000362118	0.000794887	0.00103716	0.00139006	0.00175276	0.000497556	0.00032086	0.000931262	0	0.000334739	0.000745186	0.00215219	0.000893566	0.000792542	0	0	0	0	0	0	0	0	0	0	0	0	0	0	0	0
Pgl_GLEAN_10001383	Glutathione S-transferase [Sotub12g027670.1.1]	0.00216528	0.00209227	0.00174097	0.00155025	0	0.00236961	0.00729179	0	0.00636613	0.00508462	0.00303209	0.00467501	0.00310652	0.00868025	0.00340192	0.00583984	0	0	0	0.000336425	0	0	0	0	0.000543198	0.000262763	0	0.000566694	0.00094617	0.00182177	0.00075638	0.00167716	0	0	0	0	0	0	0	0	0	0	0	0	0	0	0	0
Pgl_GLEAN_10037198	Cysteine proteinase inhibitor [Sotub01g009830.1.1]	0	0	0	0	0	0	0	0	0	0	0	0	0	0	0	0	0	0	0	0	0	0	0	0	0	0	0	0	0	0	0	0	0	0	0	0	0	0	0	0	0	0	0	0	0	0	0	0.000427088
Pgl_GLEAN_10006259	Voltage-gated potassium channel beta subunit [Sotub12g029910.1.1]	0.00159095	0.00230596	0.00213198	0.00189843	0	0	0	0	0	0	0.00111393	0	0	0	0.00124979	0	0.000515569	0.00050928	0.000450439	0.000494381	0.00161265	0.00115273	0.00109013	0.000928366	0.000399118	0.000965333	0.000200116	0.000208191	0.000695204	0	0.000370503	0.000739384	0.00112255	0.000671123	0.00111406	0.000436771	0.0010347	0.000910311	0.000682401	0.000808357	0.000782185	0.000707489	0.000886984	0.000637794	0.000516247	0.000451874	0.000706829	0.000885426
Pgl_GLEAN_10025368	Unknown protein	0	0.00127333	0.0014127	0.0025159	0	0	0	0	0	0.00309443	0	0	0	0	0	0	0.000854074	0.000843656	0.00149236	0.00163795	0.00320576	0.00190957	0.00361174	0.00205053	0.00264466	0.000639655	0.00066301	0.00206929	0.00153553	0	0.00184129	0.00244968	0	0.000741172	0.000738207	0.00072354	0.00171405	0.000753995	0.000753628	0.000892731	0.00194361	0.000586001	0.000587739	0.00140873	0.000570131	0	0.000585454	0.000586706
Pgl_GLEAN_10030228	Epoxide hydrolase 2 [Sotub09g022870.1.1]	0	0	0	0	0	0	0	0	0	0	0	0	0	0	0	0	0	0	0	0	0	0	0	0	0	0	0	0	0	0	0	0	0.00102992	0.000513119	0.000511066	0.000500912	0.000593324	0.000521997	0.000521742	0.000618044	0.000897051	0	0	0.000975275	0	0.000345489	0	0
Pgl_GLEAN_10024492	LTPL162 - Protease inhibitor/seed storage/LTP family protein precursor, expressed [LOC_Os11g40530]	0	0	0	0	0	0	0	0	0	0	0	0	0	0	0	0	0	0	0	0	0	0	0	0	0	0	0	0	0	0	0	0	0	0	0.00130504	0	0.00151509	0.00133296	0	0.00157822	0	0	0	0	0.00100791	0.00088223	0.001035	0.00103721
Pgl_GLEAN_10026101	Peroxidase [Sotub05g021550.1.1]	0.00158131	0.00114599	0.00169524	0.00150954	0.00386967	0.00346106	0.00532521	0.00765758	0.0108481	0.00742663	0.0044287	0.00426771	0.00567176	0.00633921	0.00621108	0.00568647	0.00204978	0.00151858	0.00134313	0.00122846	0.00192346	0.000859309	0.00108352	0.0015379	0.0011901	0.000767586	0.000795613	0.000827717	0.00115165	0.00465655	0.000552387	0.00220471	0.000223149	0	0.000885848	0.000217062	0.00102843	0.000452397	0.000904353	0.000267819	0.000777444	0.000527401	0.000705287	0.000633929	0.000855197	0.000449135	0.00105382	0.000528036
Pgl_GLEAN_10018147	Arginine/serine-rich splicing factor [Sotub03g015070.1.1]	0	0	0	0	0	0	0	0	0	0	0	0	0	0	0	0	0	0	0.000247064	0.000271166	0.000353813	0	0.000298965	0	0.000218914	0.000211792	0	0	0.000254211	0	0.000203219	0	0	0.000245405	0.000244423	0.000239567	0.000283764	0	0.000249529	0.000295586	0.000214512	0.000194027	0.000194602	0.000466436	0.000188772	0.000165234	0.000387692	0.000194261
Pgl_GLEAN_10025423	Ascorbate peroxidase [Sotub09g006730.1.1]	0	0	0	0	0	0	0	0	0	0	0	0	0	0	0	0	0	0.000334088	0.000590976	0.000324314	0	0	0.000357562	0.000812011	0.000261821	0.00101321	0.000787656	0	0	0	0	0	0	0	0	0	0	0	0	0	0	0.000464113	0	0	0.000451544	0.000592859	0.00046368	0
Pgl_GLEAN_10009654	Ras-related protein Rab-25 [Sotub12g005350.1.1]	0	0	0	0.000568663	0	0	0	0	0	0	0	0	0	0	0	0	0	0	0.000337315	0	0.00144918	0.000431616	0.00122453	0.000463477	0	0.000289159	0.000899151	0	0.00104122	0	0.000277454	0	0.000336251	0.000335051	0	0	0	0	0	0	0	0	0	0	0.00025773	0	0.000264657	0
Pgl_GLEAN_10024852	Poly(RC) binding protein 3 [Sotub02g034740.1.1]	0.00132277	0.000479313	0.000797667	0.000710288	0	0	0	0	0.000972267	0.000582412	0.00208384	0.00107099	0.000711666	0	0	0.000891889	0.000803739	0.000635148	0.000421323	0.000770708	0.000402244	0.00053911	0.000509832	0.000578905	0.00024888	0.000240783	0.000249574	0.000389468	0.000578015	0	0.000462072	0.000614747	0.000139998	0.000418495	0.00055576	0.000272359	0.000483909	0.000425735	0.000425527	0.000336047	0.00048775	0.000110293	0.00044248	0.000662853	0.000107306	0.000187851	0.00044076	0.000441703
Pgl_GLEAN_10017342	Phospholipase D [Sotub06g023630.1.1]	0.00193033	0.00248699	0.00241431	0.00276408	0.00787294	0.00246457	0.00433371	0.00519318	0.00378357	0.00151097	0.00270309	0.00208386	0.00323102	0.00451405	0.00151639	0.00289231	0.00166813	0.00133882	0.000910875	0.00119968	0.000913108	0.00128208	0.00132267	0.00137671	0.00104922	0.00117125	0.00129496	0.00126301	0.00112467	0.00162409	0.00119877	0.000897107	0.000454002	0.000542856	0.000811026	0.000176647	0.000209236	0.000184083	0.000183993	0.000217954	0.00102812	0.000572272	0.00129143	0.00120376	0.000556774	0.000609185	0.00078614	0.000501341
Pgl_GLEAN_10028731	NADH dehydrogenase [Sotub11g005800.1.1]	0	0	0	0	0	0	0	0	0	0	0	0	0	0	0	0	0	0	0	0	0	0	0	0	0	0	0	0	0	0	0	0	0	0.000555879	0	0	0	0	0	0	0	0.000879001	0	0	0.00128279	0.000748559	0.000878181	0.00088006
Pgl_GLEAN_10023182	Fatty acid oxidation complex subunit alpha 1 [Sotub07g011920.1.1]	0	0.000196354	0.000217847	0.000387966	0	0	0	0	0	0.000477178	0	0	0	0	0	0	0.000131703	0.000260193	0.000230131	0.000126291	0	0.000441701	0.000417713	0.000158102	0.000815643	0.000493192	0.00040896	0.00095729	0.000828758	0	0.000378583	0.000377754	0.00045881	0.000342879	0.000341507	0.000111574	0.000132158	0.000232541	0.000348641	0.000275328	0.000399621	0.000542188	0.00117822	0.000434468	0.000791257	0.000538683	0.000451401	0.000814261
Pgl_GLEAN_10021545	Fructose-bisphosphate aldolase [Sotub05g009130.1.1]	0.000484523	0.00070228	0.00116873	0.0010407	0	0.00079537	0.00244752	0	0.00142455	0.000853339	0.00101774	0.000784594	0	0.00145678	0	0.00130678	0.000235525	0.000465303	0.000411543	0.000677536	0.00088404	0.000526596	0.000497998	0.000282734	0.000182327	0.000176395	0.000365672	0.000380427	0.000635172	0	0.000507765	0.000225179	0.000615368	0.00061317	0.00081429	0.000598583	0.000472676	0.000623779	0.00041565	0.00049237	0.000535982	0.000646396	0.000324157	0.00038848	0.000471668	0.000412854	0.000322897	0.000647175
Pgl_GLEAN_10025633	Glucose-6-phosphate 1-dehydrogenase [Sotub02g037020.1.1]	0.00100935	0.000731485	0.000811553	0.00144531	0	0.000552298	0	0	0.000989193	0.0011851	0	0.00108963	0.000724055	0	0	0	0.000327092	0.000484653	0.0010002	0.00109777	0.000409246	0.000914158	0.000518708	0.000196328	0.00063303	0.000367461	0.000507838	0.00052833	0.000294039	0	0.000470116	0.000469087	0.000569741	0.000567707	0.000565435	0.000277101	0.000656443	0.00072191	0.000577247	0.000854742	0.000868422	0.000448852	0.000562729	0.000674392	0.000655044	0.000477804	0.000336325	0.000898784
Pgl_GLEAN_10000380	Hydroxyacylglutathione hydrolase [Sotub06g014900.1.1]	0	0	0	0.000469952	0	0	0	0	0	0	0	0	0	0	0	0	0.000957208	0.000630354	0.000278762	0.000305957	0.00199604	0.000713388	0.000337323	0.000383024	0.000741004	0.000477931	0.000247691	0.000515371	0.000573653	0	0.00091717	0	0.000277883	0.000830672	0.000551566	0.000810911	0.000320171	0.000281681	0	0.000333511	0.000968138	0.000875684	0.00109785	0.0013157	0.000851969	0.000932168	0.00065615	0.000876739
Pgl_GLEAN_10027630	Acidic chitinase [Sotub01g032680.1.1]	0.000574072	0.000416037	0.000461577	0.000411014	0	0.00188474	0.00289987	0.00555996	0	0	0	0	0.00247087	0.00345204	0	0.00309659	0	0	0	0	0	0	0	0	0	0	0	0	0	0	0.000200536	0	0.0007291	0.00048433	0.000241196	0.000709213	0.000840053	0.00049271	0.000738704	0.000583369	0.000635041	0.000957328	0.000768134	0.000690418	0.000745122	0.00065221	0.000765148	0.000766785
Pgl_GLEAN_10023903	Eukaryotic translation initiation factor 3 subunit 7 [Sotub02g020970.1.1]	0	0	0	0	0	0	0	0	0	0	0	0	0	0	0	0	0	0	0	0.000166828	0	0	0	0	0	0	0.000135058	0	0	0	0	0	0.000151521	0.00015098	0.000150375	0	0	0.000153592	0.000153517	0	0.000263947	0.000238741	0	0.000430445	0.000232276	0.000203312	0	0.000478057
Pgl_GLEAN_10007411	stress responsive protein, putative, expressed [LOC_Os07g48490]	0.00144953	0.000700329	0.00116548	0.00103781	0	0.00158632	0	0	0	0	0	0	0	0	0	0	0	0	0	0	0	0	0	0	0	0	0	0	0	0	0	0	0.000818212	0.000611467	0.000812028	0.000596921	0.000707044	0.000414697	0.000621743	0.000491002	0.000534493	0.00112805	0.000484884	0.000387401	0.000627144	0.000686179	0.000483	0.000484033
Pgl_GLEAN_10009922	Aspartokinase/homoserine dehydrogenase [Sotub11g028680.1.1]	0.000335799	0.000243358	0.00107998	0.000480838	0	0.000551231	0	0	0	0.000591406	0	0	0	0	0	0	0	0.000161239	0.00014261	0.000313044	0.000408456	0.000182479	0.000172569	0	0.000252723	0.000733504	0.000760286	0.000263655	0.000293471	0.00042379	0.000234604	0.00015606	0.000426481	0.000283305	0.000141086	0.000138283	0.000327588	0.000144103	0.000288066	0.000682474	0.000990566	0.000671978	0.000561642	0.000403854	0.000435853	0.000286129	0.000447567	0.000560656
Pgl_GLEAN_10037635	3-isopropylmalate dehydratase large subunit [Sotub12g011890.1.1]	0.00138785	0.00134106	0.00111589	0.00115926	0	0.00189852	0	0	0.00272028	0	0.0024293	0.00112368	0.000497787	0.00208638	0.00218049	0.000623848	0.000224876	0.000333199	0.000294702	0.000431269	0.000703391	0.00075418	0.000713223	0.00121478	0.00052225	0.000673679	0.000436423	0.000635647	0.00101076	0.000875757	0.000484807	0.000322497	0.000391697	0.000487873	0.000485921	0.00028576	0.000564131	0.000397051	0.000496071	0.000470108	0.00059704	0.000308586	0.000696377	0.000834561	0.000450343	0.000459886	0.000616595	0.000463436
Pgl_GLEAN_10035817	Primary amine oxidase [Sotub08g025870.1.1]	0.000926877	0.000447813	0.000745245	0.000884811	0	0.000507172	0.00156068	0.00149615	0.00090837	0.000544136	0.000648965	0.0005003	0.000664896	0.000928925	0.00072812	0.000833274	0.000600734	0.000593406	0.000393634	0.000720058	0.000375808	0.000671573	0.000317551	0.000180287	0.000232523	0.000449917	0.000116586	0.000121291	0.000135007	0	0.000215853	0	0.000392393	0.000260661	0.000519236	0	0.000150702	0.000530341	0.000397562	0.000156981	0.000227848	0.000206089	0.0002067	0.000123858	0	0.000175506	0	0.000103169
Pgl_GLEAN_10020173	Pleckstrin homology domain-containing protein 1 [Sotub06g032650.1.1]	0.00457747	0.00248801	0.000920116	0.00327729	0	0	0	0	0	0.00201545	0.00240373	0.00370617	0.00492548	0.00344069	0	0.0030864	0.00166882	0.00109897	0.001458	0.000533411	0.00278395	0.000621868	0.00117619	0.000667772	0.00129188	0.000833234	0.000863658	0.000898509	0.00100012	0	0.00119926	0.00106367	0	0	0	0	0	0	0	0	0	0	0	0	0	0	0	0
Pgl_GLEAN_10034376	NAD-dependent epimerase/dehydratase [Sotub12g023130.1.1]	0	0	0	0	0	0	0	0	0	0	0	0	0	0	0	0	0.000261775	0.000258582	0.000228706	0.000251017	0.000327523	0.000292644	0.000276751	0.000314246	0.000202648	0.000196055	0.000203214	0.000422828	0.000235322	0.000679638	0	0.000250276	0	0	0	0	0	0	0	0	0	0	0	0	0	0	0	0
Pgl_GLEAN_10028087	Peptidase M16C associated [Sotub01g045840.1.1]	0	0	0	0	0	0	0	0	0	0	0	0	0	0	0	0	0.000232716	0.000153251	0.000135545	0.000223152	9.70551e-05	0.000260158	0.000164019	0.000279362	0.000600508	0.00040668	0.000602184	0.000814428	0.000557864	0.000201397	0.000445963	0.000444987	0.000135118	0.000134635	0.000134096	6.5716e-05	7.78397e-05	6.84821e-05	6.84487e-05	0.000162166	0.000235373	0.000106448	5.33818e-05	0.000191923	5.17825e-05	4.53256e-05	5.31743e-05	5.3288e-05
Pgl_GLEAN_10017892	Mitochondrial Rho GTPase [Sotub01g036620.1.1]	0.000537694	0.00116902	0.000864653	0.00096242	0	0.00220663	0.00135805	0	0.000790437	0.000946982	0.00112942	0.000435346	0.000578572	0	0.000633588	0	0.000784112	0.000903638	0.000685057	0.000626573	0.000327017	0.00146096	0.00082897	0.00109816	0.000607005	0.000587256	0.000811599	0.000633261	0.000587395	0	0.000563486	0.000499779	0.000682897	0.000907277	0.000677736	0.00066427	0.000917955	0.00069223	0.000922524	0.000546401	0.000793065	0.000537998	0.000359729	0.000754444	0.000523428	0.00045816	0.000537496	0.000538645
Pgl_GLEAN_10015516	Endo-1 4-beta-xylanase [Sotub12g026290.1.1]	0	0	0	0	0	0	0	0	0	0	0	0	0	0	0	0	0	0	0	0	0	0	0.000281989	0	0	0	0	0	0	0.001385	0	0	0	0.00023147	0.000230544	0.000225964	0.000267651	0.000235475	0.00047072	0.000278802	0.000404663	0	0	0.000219975	0	0	0	0
Pgl_GLEAN_10037856	Alcohol dehydrogenase zinc-binding protein [Sotub06g009590.1.1]	0.000794264	0.000575613	0.000957929	0.000568663	0	0.000651913	0	0	0	0	0	0	0	0	0	0	0.000965221	0.00114414	0.000843288	0.000555332	0.00048306	0.000863232	0.000612264	0.000926953	0.000298883	0.000289159	0.000449576	0.000311811	0	0	0.000138727	0.000369129	0.000504377	0.000502576	0.00066742	0.00032708	0.000193711	0.000681694	0.000340681	0.000403563	0.000146436	0.000264904	0	0.000159206	0.000128865	0.00033839	0.000132329	0.000132612
Pgl_GLEAN_10017799	Hexokinase 5 [Sotub12g009670.1.1]	0.000402648	0.000583608	0.000323745	0.000576561	0.002956	0.000660967	0.00203394	0.00194985	0.00118383	0.00070914	0.000845758	0.000652012	0.000866519	0.00121061	0.000948915	0.00108596	0	0	0	0.000375363	0	0	0	0	0.000606068	0.000439763	0.00030388	0.000474213	0.000703787	0.00101631	0.000421962	0.000561384	0	0	0	0	0	0	0	0	0.00029694	0	0	0.000161417	0	0	0.000134167	0.000134454
Pgl_GLEAN_10030198	Cell division protein ftsZ [Sotub10g025690.1.1]	0	0	0	0	0	0	0	0	0	0	0	0	0	0	0	0	0	0	0	0	0	0	0	0	0	0	0	0	0	0	0	0	0.000158705	0.000158138	0.000157505	0.000154376	0.000182856	0.000482622	0	0.000190475	0.000414693	0.000625152	0.000376203	0.00030057	0.000486577	0.000319428	0.000499655	0.000500724
Pgl_GLEAN_10021165	1-aminocyclopropane-1-carboxylate oxidase 1 [Sotub06g023790.1.1]	0	0	0	0	0	0	0	0	0	0	0	0	0	0	0	0	0.000221344	0.000218644	0	0.000212247	0.000276937	0.000247445	0.000234007	0	0.000514047	0.000165774	0.000687309	0.000178761	0.000397953	0.000574668	0.000477193	0.000211621	0	0	0	0	0	0	0	0	0	0	0	0	0	0	0	0
Pgl_GLEAN_10000571	60S acidic ribosomal protein P1 [Sotub03g016860.1.1]	0	0	0	0	0	0	0	0	0	0	0	0	0	0	0	0	0	0	0	0	0	0	0	0	0	0	0	0	0	0	0	0	0	0	0	0	0	0	0	0	0	0.000828773	0	0	0.00161266	0.000705784	0.000827999	0.00082977
Pgl_GLEAN_10004002	Aspartic proteinase nepenthesin I [Sotub05g029660.1.1]	0	0	0	0	0	0	0	0	0	0	0	0	0	0	0	0	0.00058582	0.000964456	0.00102363	0.000748993	0.000488638	0.0006549	0.00041289	0.000234414	0.000302334	0.000146249	0.000303178	0.000315412	0	0	0	0	0	0	0	0	0	0	0	0	0	0	0	0	0	0	0	0
Pgl_GLEAN_10027160	RNA Binding Protein 45 [Sotub02g023600.1.1]	0	0	0	0	0	0	0	0	0	0	0	0	0	0	0	0	0.000491589	0.000485593	0.000858977	0	0	0	0	0	0	0	0	0	0	0	0	0	0	0	0	0	0	0	0.000433774	0	0	0	0	0	0	0.000287238	0	0
Pgl_GLEAN_10014272	Pectinesterase [Sotub06g007610.1.1]	0	0	0	0	0	0	0	0	0	0	0	0	0	0	0	0	0.000674628	0.000444266	0.000785872	0.000862537	0.000562713	0.00100557	0.000713223	0.000539901	0.000348167	0.000505259	0.000349138	0.00054484	0.000808606	0.00175151	0.00064641	0.000644994	0	0	0	0	0	0	0	0	0.000170583	0	0	0	0	0	0	0
Pgl_GLEAN_10024506	Disease resistance-responsive (dirigent-like protein) family protein [AT1G58170]	0.00175701	0.00190999	0.0014127	0.00125795	0.0128989	0.00288422	0.00887536	0.00425421	0.00516578	0.00154721	0.00184529	0.00142257	0.00378117	0.00528267	0.00207036	0.00236936	0.000427037	0.000421828	0.00111927	0.000409487	0.00106859	0.000954787	0.0013544	0.00102527	0	0	0	0	0.000383884	0	0	0.000816558	0	0	0	0	0	0	0	0	0	0	0	0	0	0	0	0
Pgl_GLEAN_10021430	Unknown protein	0	0	0	0	0	0	0	0	0	0	0	0	0	0	0	0	0.000232289	0.000229456	0	0.000222743	0	0	0	0	0.000539467	0.000521916	0.000721297	0.000375201	0.000626447	0	0.00116851	0.000444172	0	0	0	0	0	0	0	0	0	0	0	0	0	0	0	0
Pgl_GLEAN_10016254	Unknown protein	0	0	0	0	0	0	0	0	0	0	0	0	0	0	0	0	0	0	0	0	0	0	0	0	0	0	0	0	0	0	0	0	0	0	0	0	0	0	0	0	0	0.000698965	0.000701038	0	0.000680036	0.00059524	0.000698313	0.000699806
Pgl_GLEAN_10034700	Ribonuclease T2 [Sotub05g009880.1.1]	0	0	0	0	0	0	0	0	0	0	0	0	0	0	0	0	0	0	0	0	0	0	0	0	0	0	0	0	0	0	0	0	0	0.000319026	0.00031775	0.000311437	0	0	0	0	0.000278866	0.00050447	0	0.000303183	0.000490808	0.000214804	0.000252	0.000252539
Pgl_GLEAN_10002395	Glutathione S-transferase 1 [Sotub12g016940.1.1]	0	0	0	0	0	0	0	0	0	0	0	0	0	0	0	0	0	0	0	0	0	0	0	0	0.000284588	0	0	0.000296899	0	0	0.000792555	0	0	0	0	0	0	0	0	0	0	0	0	0	0	0	0	0
Pgl_GLEAN_10018742	Tubulin beta chain [Sotub10g027750.1.1]	0.00396615	0.00369555	0.00318894	0.00324527	0.00831916	0.00651063	0.0200346	0.010975	0.00999503	0.00598727	0.00714073	0.00642242	0.00731602	0.00681413	0.00667641	0.00916873	0.00110167	0.00136029	0.00168438	0.0013205	0.00275674	0.00153948	0.00145587	0.00297561	0.00170568	0.00185646	0.00149663	0.00155702	0.00148552	0.000715059	0.00138546	0.0013166	0.00167907	0.00191208	0.00214248	0.00186659	0.00221095	0.00267459	0.00267329	0.00287884	0.00125353	0.00170074	0.00151625	0.00181712	0.00165468	0.00128742	0.00132156	0.00208118
Pgl_GLEAN_10026714	Phosphoenolpyruvate carboxylase 1 [Sotub07g022100.1.1]	0.000536312	0.000388672	0.000431216	0.000383979	0	0.000880384	0	0	0.000525604	0	0.000751012	0.00057897	0	0	0	0	0.000521398	0.000257519	0.000303688	0.000416642	0	0.000194294	9.18711e-05	0.000312954	0.000470902	0.000325415	0.000134919	0.000210545	0.000468709	0.000225615	0.00043714	0.00033233	0.000151365	0.000226237	0.000225331	0.000294473	0.000348799	0.000537018	0.000460077	0.000363331	0.000395514	0.000417367	0.000179402	0.000645005	0.000348055	0.000304655	0.000297841	0.000179087
Pgl_GLEAN_10008425	Proteasome subunit alpha type [Sotub02g016890.1.1]	0	0	0.000590117	0.000525473	0	0	0	0	0	0	0	0	0	0	0	0	0.0010703	0.00105724	0.000935089	0.00136841	0.00133911	0.000398835	0.000377176	0.000856552	0	0.00106879	0.000553907	0.000288129	0.000320713	0	0.000512764	0.000341094	0.00124285	0.000619207	0.000925095	0.00120895	0.000715994	0.00125984	0.00157403	0.000745826	0.00108252	0.000734355	0.000491022	0.000588457	0.000714468	0.0010423	0.00073367	0.000980319
Pgl_GLEAN_10011928	Genomic DNA chromosome 5 P1 clone MCL19 [Sotub01g022520.1.1]	0.00087409	0.000633464	0.000702802	0	0	0	0	0.00423284	0	0	0	0	0.00188109	0	0.00205996	0	0	0.000419708	0	0.00040743	0.000531608	0	0.000449199	0	0	0.00031822	0.000329839	0.000343149	0.000381955	0.00110313	0.000305339	0	0.000740091	0.000368724	0.000734497	0.000719904	0.000426358	0.000750206	0.00149968	0.000888245	0.000644614	0.000291528	0.000292393	0.000350413	0.000567266	0.000496532	0.000873768	0.000875637
Pgl_GLEAN_10022210	Unknown protein	0	0	0	0	0	0	0	0	0	0	0	0	0	0	0	0	0	0	0	0	0	0	0	0	0	0	0	0	0	0	0	0	0	0	0	0.000930266	0	0	0	0	0	0	0	0	0	0	0	0
Pgl_GLEAN_10015005	Oxalyl-CoA decarboxylase [Sotub02g029680.1.1]	0.00111265	0.00268783	0.00149102	0.00185876	0	0.00182647	0	0	0.00218086	0.00195959	0.00155807	0.00120115	0.00239447	0.00223021	0.00174811	0.00100028	0.00162256	0.00160277	0.00126008	0.001383	0.00157896	0.00201544	0.00133419	0.00259705	0.00139564	0.00121521	0.00139953	0.00145601	0.00194479	0.0028084	0.00168425	0.000861826	0.000785065	0.00140807	0.00155826	0.000916381	0.00108544	0.00127327	0.00143173	0.00113067	0.00109406	0.000989579	0.00136471	0.00148683	0.00120347	0.00105341	0.000741492	0.000866924
Pgl_GLEAN_10000704	U-box domain-containing protein [Sotub04g036050.1.1]	0.000429491	0.000311257	0.000345328	0.000307499	0.00157653	0.000352516	0.00108477	0.00103992	0.000631374	0.000378208	0	0.00034774	0.000924287	0.00064566	0	0.00115835	0.000104387	0.000103113	0.000456	0.000300291	0.00026121	0.000233392	0.000331076	0.000501241	0	0	0	0.000168609	0.000281515	0.000813048	0.000300062	0.000399206	0	0	0	0	0.000104747	0	0	0.000109112	7.91841e-05	0	0	8.60891e-05	0	0	7.15555e-05	0
Pgl_GLEAN_10029489	Unknown protein	0	0.000933772	0.00103598	0.000922497	0	0.0021151	0	0	0	0.00226925	0.00270643	0.00208644	0.00277286	0	0.00303653	0	0	0	0	0	0.00078363	0.000700177	0.000662153	0	0.000484854	0.00046908	0.000972415	0.00101165	0	0	0.00135028	0	0	0.000543526	0.000541352	0.000530596	0.000628484	0.00055293	0	0	0.000950209	0.000429734	0.000862017	0.00103307	0.000418096	0.000365962	0.000429333	0.000430251
Pgl_GLEAN_10011054	Serpin (Serine protease inhibitor) [Sotub04g032620.1.1]	0	0	0	0	0	0	0	0	0	0	0	0	0	0	0	0	0	0	0	0	0	0	0	0	0	0	0	0	0	0	0	0	0.000197424	0.000196719	0.000195932	0.000384078	0.000227467	0.00100061	0.000600073	0.000236945	0	0.000311067	0.00031199	0	0.000302643	0.000529811	0.000155389	0.000311442
Pgl_GLEAN_10024286	NADH-ubiquinone oxidoreductase 21 kDa subunit [Sotub07g028600.1.1]	0.0010804	0.000782977	0.000868681	0.000773523	0	0.00177353	0	0	0	0.00380557	0	0	0	0	0	0	0.000525176	0.00103754	0.000458832	0	0	0	0.000555221	0	0.000406555	0.000393328	0.00040769	0.000424141	0.000944211	0	0.000754814	0.000502107	0.00137216	0.00136726	0.000453928	0.00133473	0.00105398	0.000927273	0.000463411	0.000548946	0.00039838	0.000360336	0.000361405	0	0.000701155	0.00122745	0.000719999	0.000721539
Pgl_GLEAN_10015384	50S ribosomal protein L10 [Sotub04g009480.1.1]	0	0	0.00135784	0.0012091	0	0	0	0	0	0	0	0	0	0	0	0	0	0	0	0	0	0	0	0	0	0	0	0	0	0	0	0	0	0	0	0	0	0	0	0	0	0	0	0	0	0	0	0
Pgl_GLEAN_10003060	Remorin 1 [Sotub03g014380.1.1]	0	0	0	0	0	0	0	0	0	0	0	0	0	0	0	0	0	0	0	0	0	0	0	0	0.000317744	0	0	0.000331489	0	0	0.000589927	0.000392424	0	0	0	0	0	0	0	0	0	0	0	0	0	0	0	0
Pgl_GLEAN_10036636	Glutamine-rich protein [Sotub03g018000.1.1]	0.000749758	0.000543359	0	0	0	0	0	0	0	0	0	0	0	0	0	0	0	0	0	0	0.000911983	0.000814862	0.000385304	0	0.000282135	0	0	0	0	0	0	0.00069689	0	0	0	0	0	0	0	0	0	0	0	0	0	0	0	0
Pgl_GLEAN_10007270	Alanine aminotransferase [Sotub06g022150.1.1]	0.000701387	0.000762455	0.000563942	0.000753249	0	0	0	0	0	0	0.000736628	0	0	0	0	0	0.00017047	0.000336782	0.000148935	0.000326929	0.000426573	0.000381145	0.000360446	0.00061392	0.000263933	0.000255346	0.000397004	0.000275349	0.000612976	0	0.00024501	0.000162982	0.000148466	0.000147936	0.000294687	0.000144416	0.000171059	0.000451485	0.000150422	0.000178186	0.000129313	0.000233928	0.000586554	0.000421767	0.000341389	0.00029882	0.000350564	0.000351314
Pgl_GLEAN_10027216	Glycosyl transferase family 9 [Sotub03g030320.1.1]	0	0	0	0	0	0	0	0	0	0	0	0	0	0	0	0	0	0.000177329	0.000156841	0.000516424	0	0.000200688	0	0	0.00180662	0.0010756	0.00139359	0.00144982	0.000645511	0.000466079	0.000129007	0.000858166	0	0	0	0	0	0	0	0	0	0	0	0	0	0	0	0
Pgl_GLEAN_10018410	COP9 signalosome complex subunit 5b [Sotub06g027830.1.1]	0	0	0	0	0	0	0	0	0	0	0	0	0	0	0	0	0	0	0.000648	0.000474143	0	0.000276386	0.000522752	0	0	0.000185163	0.000191924	0	0.000222248	0.00064188	0	0	0.000645957	0.0004291	0.000213691	0.000418892	0	0.000654785	0.000436311	0	0.000187541	0	0	0.000611686	0	0	0.000338947	0
Pgl_GLEAN_10015435	Proteasome subunit beta type [Sotub11g026010.1.1]	0	0	0	0	0	0	0	0	0	0	0	0	0	0	0	0	0	0	0	0	0	0	0	0	0	0	0	0	0.000294608	0	0	0	0	0	0	0	0	0	0	0	0.000497203	0.000224861	0.000225528	0	0.000437542	0.000574476	0.000449302	0.000225132
Pgl_GLEAN_10000488	Dehydroascorbate reductase (Fragment) [Sotub05g027810.1.1]	0	0	0	0	0	0	0	0	0	0	0	0	0	0	0	0	0	0	0	0	0	0	0	0	0	0	0	0	0	0	0.00028527	0	0	0	0	0	0	0	0	0	0	0.000544733	0.000546349	0	0.000529981	0.000231948	0.000544225	0.000272694
Pgl_GLEAN_10022466	GRAM-containing/ABA-responsive protein (Fragment) [Sotub08g024270.1.1]	0	0.000406643	0.000451154	0.000803465	0	0	0	0	0	0	0	0	0	0	0	0	0.000545506	0.000269426	0.000476594	0.000523087	0.00136503	0.000609832	0.00115343	0.000654848	0	0	0	0	0	0	0	0.000260772	0.002613	0.00497064	0.00353625	0.00369706	0.0052002	0.00457505	0.00529484	0.00285098	0.000620701	0.00131	0.00168927	0.0015746	0.00291319	0.00175308	0.00112181	0.00168631
Pgl_GLEAN_10033878	Actin depolymerizing factor [Sotub09g019670.1.1]	0	0	0	0	0	0	0	0	0	0	0	0	0	0	0	0	0	0	0	0	0	0	0	0	0.000361632	0.000349866	0	0.000754549	0.000839878	0	0.000671409	0.000446626	0	0	0	0	0	0	0	0	0	0.00032052	0	0	0	0.000272955	0	0.000320906
Pgl_GLEAN_10002502	Vesicle-associated protein [Sotub02g022220.1.1]	0.000896618	0	0.000720916	0.000641944	0	0	0	0	0	0	0	0	0.00192957	0.00808739	0.00211305	0	0.000435842	0.000430525	0.000380783	0.00041793	0.00054531	0.000487237	0.000460776	0.000523203	0.000674797	0.000326422	0.000676681	0.000703986	0.0011754	0	0.000626418	0.000833395	0	0	0	0	0	0	0	0	0	0	0	0	0	0	0	0
Pgl_GLEAN_10001659	Aminotransferase [Sotub07g016480.1.1]	0.00074654	0.00081154	0.000900371	0.000801741	0	0.00306371	0.00188554	0.00180758	0	0.0013148	0.00078405	0.00060444	0	0.00112228	0.000879681	0.00100672	0.00072578	0.00107539	0.000951142	0.000695953	0.000681052	0.00101421	0.000959127	0.00108907	0.000702311	0.000543569	0.000563417	0.00102577	0.000326219	0	0.000521567	0.00034695	0.000948142	0.000787297	0.000627317	0.000614854	0.000364143	0.000961101	0.00112074	0.00113794	0.00055055	0.000622469	0.000624315	0.000748199	0.000605611	0.000530096	0.000870643	0.000872505
Pgl_GLEAN_10005220	Subtilisin-like protease [Sotub12g026910.1.1]	0	0	0	0	0	0	0	0	0	0	0	0	0	0	0	0	0.000343713	0.00033952	0.000200195	0.000109862	0	0.000128081	0.000242251	0.000137536	8.86929e-05	0	0	0.000185059	0.00030898	0	0.000576338	0.000328615	0	0	0	0	0	0	0	0	0	0	0	0	0	0	0	0
Pgl_GLEAN_10036987	Phosphoadenosine phosphosulfate reductase [Sotub02g023810.1.1]	0	0	0	0	0	0	0	0	0	0	0	0	0	0	0	0	0.000882603	0.000523102	0.00107955	0.000677065	0.000883424	0.00118402	0.000746477	0.000635708	0.00150315	0.000925429	0.00095922	0.00114049	0.00111078	0	0.000253706	0.000675067	0	0	0	0	0	0	0	0	0	0.000121115	0.000121474	0	0	0	0	0
Pgl_GLEAN_10003649	Unknown protein	0	0	0	0	0	0	0	0	0	0	0	0	0	0	0	0	0.00127148	0.00125597	0.00166629	0.000609613	0.00119312	0.000355353	0.00067211	0.0022895	0.000492145	0.000476134	0.0012338	0	0.00114299	0.0033011	0.000685292	0.000911721	0.000830516	0.0005517	0.00109898	0.000538575	0.000956902	0.000841867	0.000280485	0.000332257	0.000482249	0.00130859	0.000218745	0.000262151	0.000212192	0.000557198	0.000217895	0.000218361
Pgl_GLEAN_10035594	FAD-dependent pyridine nucleotide-disulphide oxidoreductase [Solyc03g043750.2.1]	0	0	0	0	0	0	0	0	0	0	0	0	0	0	0	0	0.000427037	0.000421828	0.000373091	0.000204744	0.000133573	0.000238697	0.000451468	0.000384475	0.000247937	0.000319827	0.000331505	0.000517323	0.000287913	0	0.00107408	0.000408279	0	9.26465e-05	9.22759e-05	0	0.000214256	0.000188499	9.42034e-05	0	0	0	7.34673e-05	0	0	0	0	0
Pgl_GLEAN_10008000	40S ribosomal protein S17-like protein [Sotub05g028310.1.1]	0	0	0	0	0	0	0	0	0	0	0	0	0	0	0	0	0	0	0	0	0	0	0	0	0	0	0	0	0	0	0	0	0	0.000513119	0	0	0	0	0.000521742	0	0	0	0	0	0	0	0	0
Pgl_GLEAN_10029258	Formamidase [Sotub02g031030.1.1]	0	0.00029731	0	0	0	0	0	0	0	0	0	0	0	0	0	0	0.000997091	0.000787943	0.000348453	0.000382446	0	0.000445868	0.000210827	0.00047878	0.000154376	0.000298707	0.00046442	0.000322107	0	0	0.000429924	0	0.000173677	0	0	0	0	0.000352101	0.000175965	0	0.000151272	0	0	0	0	0	0	0
Pgl_GLEAN_10032554	Unknown protein	0	0	0	0	0	0	0	0	0	0	0	0	0	0	0	0	0.000179901	0.000177706	0.000235762	0.000172507	0.000112543	0.000100557	0.000190193	0.00010798	0.000348167	0.000336839	0.000698277	0.000363227	0.000242582	0	0.000258564	0.000343997	0	0	0	0	0	0	0	0	6.82331e-05	0	0	7.41832e-05	0	0	0	0
Pgl_GLEAN_10006496	Cytochrome c oxidase subunit Vb [Sotub12g021730.1.1]	0	0	0	0	0	0	0	0	0	0	0	0	0	0	0	0	0	0	0	0	0	0	0	0	0.000527866	0	0.000529339	0.000550699	0	0	0	0	0	0	0	0	0	0	0	0	0.000517251	0	0.000469243	0.000562356	0	0	0.000467419	0
Pgl_GLEAN_10029634	Nuclear transport factor 2 [Sotub02g014230.1.1]	0	0	0	0	0	0	0	0	0	0	0	0	0	0	0	0	0	0	0	0	0	0	0	0	0.0015836	0.00204277	0.00105868	0.0011014	0.000612976	0	0.00147006	0	0	0	0	0	0	0	0	0	0.0010345	0.000935711	0.000469243	0.00168707	0.00136556	0.000796853	0.000934838	0.00187368
Pgl_GLEAN_10024161	Importin alpha-1b subunit [Sotub08g013540.1.1]	0.000332589	0.000723093	0.000534829	0.000476241	0	0	0	0	0	0	0.000698599	0	0	0	0	0	0.00016167	0.000159698	0.00112997	0	0	0	0	0	0.000125154	0.000363246	0.000502012	0	0	0	0.000232361	0.000154568	0.000140801	0.000420895	0.000279474	0.000273922	0	0.000285451	0.000142656	0	0.000122637	0.000110926	0.000222509	0.000133331	0.000323765	0.000472322	0.000110822	0.000111059
Pgl_GLEAN_10020188	Hydrolase alpha/beta fold family protein [Sotub11g025090.1.1]	0	0	0	0	0	0	0	0	0	0	0	0	0	0	0	0	0.00092408	0.000228202	0.00121102	0.000886104	0	0	0	0	0	0.000346043	0	0	0	0	0	0	0	0	0	0	0	0	0	0	0	0.000158508	0	0	0	0	0	0
Pgl_GLEAN_10025410	Glutathione reductase [Sotub09g028340.1.1]	0.000363899	0.000263722	0.000292589	0.000260538	0	0	0	0	0	0.000640897	0	0.000589266	0	0	0.000857597	0	0.00017689	0.000174732	0.000309088	0.00016962	0.000221318	0.000395498	0.000374019	0.000212346	0.000273872	0.000264962	0.000274636	0.000142859	0.000318029	0.000459253	0.000381355	0.00033824	0.000154057	0.000153506	0.000458677	0.000149855	0.000177501	0.000312324	0.000312172	0.000369792	0.000536729	0.000242737	0.000243457	0.00043765	0.000354245	0.00041343	0.000121255	0.000243029
Pgl_GLEAN_10037318	Cytosolic Fe-S cluster assembly factor NUBP2 homolog [Sotub12g009070.1.1]	0	0	0	0	0	0	0	0	0	0	0	0	0	0	0	0	0.000935325	0.000554349	0.000490301	0.000896886	0.000468098	0.000836495	0.0005933	0.000898242	0.000724064	0.000840608	0.000580868	0.000604307	0.000168161	0	0.00013443	0.000536544	0	0	0	0	0	0	0	0	0	0	0	0	0	0	0	0
Pgl_GLEAN_10020529	Unknown protein	0	0	0	0	0	0	0	0	0	0	0	0	0	0	0	0	0	0	0	0	0	0	0	0	0.000499659	0.000483403	0	0.000521272	0.000580221	0	0	0.000617094	0	0	0	0	0	0	0	0	0	0	0	0	0	0	0	0
Pgl_GLEAN_10003203	Unknown protein	0.000449467	0.000325735	0.000361389	0.000321801	0	0	0	0	0	0.000791598	0	0.000727827	0	0	0	0	0.000655452	0.000863276	0.000763535	0.000838021	0.000546719	0.000976992	0.000923934	0.000524555	0.000507406	0.000818163	0.000848037	0.000529354	0.000392811	0	0.000785045	0.000626661	0.000190282	0	0.000377687	0.000185092	0.000219239	0.000192882	0.000192788	0.000456746	0.000165734	0	0	0	0	0	0.000149767	0
Pgl_GLEAN_10008577	Os01g0611000 protein (Fragment) [Sotub01g025910.1.1]	0	0	0	0	0	0	0	0	0	0	0	0	0	0	0	0	0	0	0	0	0	0	0	0	0	0	0	0	0	0	0	0	0	0	0	0	0	0.000455156	0.000454934	0.000269452	0	0.000176872	0	0	0	0.000301249	0	0.000177085
Pgl_GLEAN_10036260	Ran GTPase-activating protein 1 [Sotub09g019890.1.1]	0.000335152	0.000242889	0.000269475	0	0	0	0	0	0	0	0	0	0	0	0	0	0.000162916	0.000160929	0	0	0	0	0	0.000195571	0.000378355	0.00024403	0.00012647	0.000394721	0.000439358	0	0.000351228	0.000311519	0	0.000282759	0.000140814	0.000138016	0.000326957	0.000143826	0.000143756	0.00017029	0	0.00011178	0.000224224	0.000134359	0.00032626	9.51925e-05	0.000223352	0.00022383
Pgl_GLEAN_10006975	UDP-glucose dehydrogenase [Sotub03g028860.1.1]	0.000362383	0.00078787	0.00058274	0.000778357	0	0.00059487	0	0	0	0.000638226	0.000761182	0.000586811	0.000779867	0.00108955	0	0.000977361	0	0	0	0	0	0	0	0	0	0.000131929	0	0	0	0	0.000126589	0	0	0	0	0	0	0	0	0	0.000267246	0.000362588	0.000363663	0.000290551	0.000235179	0.000411708	0.0002415	0.000242016
Pgl_GLEAN_10023133	Pentatricopeptide repeat-containing protein [Sotub01g037310.1.1]	0	0	0	0	0	0	0	0	0	0	0	0	0	0	0	0	0	0	0	0	0	0	0	0	0	0	0	0	0	0	0	0	0	0	0	0	0	0	0	0	0	0	0	0	0.000503955	0.000441115	0	0.000864344
Pgl_GLEAN_10032993	Disease resistance response [Sotub07g016300.1.1]	0.000977213	0.00283279	0.000785717	0.00209894	0	0	0	0	0	0	0.00205263	0.00316482	0.00210301	0	0.00230299	0	0	0	0	0.000455497	0.000594326	0	0	0	0.000735453	0.00142305	0.00221252	0.0023018	0.000854033	0	0.000341362	0.00136246	0	0	0	0	0	0	0	0	0.000360332	0	0	0.000391754	0	0.000277556	0	0
Pgl_GLEAN_10014698	Holliday junction ATP-dependent DNA helicase ruvB [Sotub11g026230.1.1]	0	0	0	0	0	0	0	0	0	0	0	0	0	0	0	0	0.000185832	0.000367129	0.000487068	0.000178195	0.000232506	0.00041549	0.000392926	0	0.000287716	0.000278355	0	0.000300161	0.000334105	0	0.000534176	0.000177669	0.000161844	0.000161266	0.000160621	0.00015743	0.000372946	0.000492168	0.000327952	0.000194243	0.000140965	0	0.000127882	0.000306515	0	0.000108582	0.000254769	0.000255314
Pgl_GLEAN_10036850	C-glucosyltransferase [Sotub02g034410.1.1]	0	0	0	0	0	0	0	0	0	0	0	0	0	0	0	0	0	0	0	0	0	0	0	0	0	0.000908362	0	0	0	0	0	0	0	0	0	0	0	0	0	0	0	0	0	0	0	0	0	0
Pgl_GLEAN_10015001	ATP-dependent zinc metalloprotease FtsH [Sotub08g028660.1.1]	0	0	0	0	0	0	0	0	0	0	0	0	0	0	0	0	0	0	0	0	0	0	0	0	0	0	0	0	0	0	0	0	0.00047632	0.000379695	0.000283632	0.000370662	0.000548805	0.000579396	0.000482595	0.000457337	0.000414871	0.000225152	0.000376366	0.000541259	0.000292072	0.000319566	0.000374903	0.000300564
Pgl_GLEAN_10016081	Cytochrome c1 [Sotub06g023490.1.1]	0	0.000414669	0.000460058	0.000409662	0	0	0	0	0	0	0	0	0	0	0	0	0.000278136	0.000274743	0.000243	0.000266706	0	0	0.000294048	0.000333886	0.000645941	0.000833234	0.000215915	0.000673882	0.000750088	0.00144423	0.000199877	0.000531837	0.000242234	0.000241369	0	0.000235627	0.000279096	0.000491089	0.000245425	0	0.000632952	0.000763343	0.000382804	0.000688146	0.000371335	0.000650065	0.000571973	0.000191066
Pgl_GLEAN_10025549	UBX domain-containing protein [Sotub02g024250.1.1]	0	0.000488602	0	0	0	0	0	0	0	0	0	0	0	0	0	0	0.000655452	0.000323728	0.000286326	0.000942773	0	0.000366372	0.000346475	0	0	0.000490898	0	0	0	0	0	0	0.000856268	0.000568807	0.000283265	0.000832913	0.000986573	0.000867971	0.000578365	0.000685119	0.000745804	0	0.000225528	0.000540559	0.000218771	0	0.000449302	0.000450263
Pgl_GLEAN_10030838	Ribosomal protein S27 [Sotub01g008460.1.1]	0	0	0	0	0	0	0	0	0	0	0	0	0	0	0	0	0	0	0	0	0	0	0	0	0	0	0	0	0	0	0	0	0	0	0	0	0	0	0	0	0	0.000674582	0.000676583	0	0.00131263	0.000574476	0.000673953	0.000675395
Pgl_GLEAN_10011176	Bifunctional polymyxin resistance protein ArnA [Sotub12g031430.1.1]	0.000380621	0	0.000306034	0	0	0	0	0	0	0	0	0.000616344	0.000819116	0.00114439	0.00179401	0.00102655	0.000185018	0.000182761	0.000484936	0.000354829	0	0.000206836	0	0	0	0.000277137	0	0	0	0	0.000265919	0	0.000483407	0	0.000159918	0.000156741	0	0.000326676	0.000326517	0	0	0.000126945	0	0.000152587	0.000123508	0.000216214	0	0.000127098
Pgl_GLEAN_10030008	Leukotriene A-4 hydrolase/aminopeptidase [Sotub04g013900.1.1]	0.000369308	0.000267642	0.000296938	0.00026441	0.00271123	0.000606237	0.00186552	0.0017884	0.0010858	0.000650422	0.000775727	0.000598024	0.000794769	0.00111037	0	0.000996037	0.000359038	0.000531987	0.000470522	0.000344282	0.000224607	0.000401376	0.000189789	0.000215502	0.000138971	0.00013445	0.000139359	0.000144982	0.000161378	0	0.000129007	0.000171633	0.000625385	0.000623151	0.000155165	0.000304163	0.000180139	0.000475449	0.000475217	0.000187644	0.000136177	0.000246344	0.000370612	0.000148051	0.000239673	0.000314681	0.000246114	0.000369961
Pgl_GLEAN_10012722	Chaperone protein dnaJ 3 [Sotub09g022510.1.1]	0	0	0	0	0	0	0	0	0	0	0	0	0	0	0	0	0.000707559	0.000698928	0.000618176	0.00101772	0.000885273	0	0.000374019	0	0.000547743	0.000794885	0.000549272	0.000857155	0.000636058	0	0.000254236	0.00033824	0	0	0	0	0	0	0	0	0	0	0	0	0	0	0	0
Pgl_GLEAN_10012831	Unknown protein	0	0.000677738	0	0.000669555	0	0.00153515	0	0	0	0	0	0	0	0	0	0	0	0	0	0	0	0	0	0	0	0	0	0	0	0	0	0	0	0	0	0	0	0	0	0	0	0	0	0	0	0	0	0
Pgl_GLEAN_10005915	Reticulon family protein [Sotub12g011290.1.1]	0.00212127	0.00153731	0.00227411	0.00202499	0.0207641	0.00348217	0.0107154	0.0136965	0.00415783	0.00373596	0.00297047	0.00343499	0.00456508	0.00637786	0.00166639	0.00381409	0.00103114	0.00067904	0.00120117	0.000659175	0.00129012	0.000768487	0.00109013	0.00206304	0.000532157	0.00128711	0.000533643	0.000555176	0.000926939	0.00178474	0.000988008	0.000985845	0	0	0	0	0	0	0	0	0.000260728	0	0	0.000283464	0	0	0	0
Pgl_GLEAN_10011546	Pyruvate dehydrogenase E1 component alpha subunit [Sotub05g011910.1.1]	0.000502728	0.001093	0.000808426	0.000719868	0	0	0	0	0	0	0	0	0	0	0	0	0.000733122	0.00120696	0.00128102	0.000468662	0.00122301	0.00109276	0.000775063	0.00117343	0.00132424	0.00128116	0.00170735	0.00138152	0.00131807	0	0.00105369	0.000934558	0.000638489	0.000424139	0.000422442	0.000207025	0.000980871	0.000647215	0.000431267	0.000766304	0.000370746	0.000670683	0.00084084	0.000403076	0.00081565	0.000285577	0.000335029	0.00100724
Pgl_GLEAN_10032417	Phage shock protein A PspA [Sotub11g009740.1.1]	0	0	0	0	0	0	0	0	0	0	0	0	0	0	0	0	0.000270139	0.000533686	0	0.000259037	0	0	0	0	0.000418245	0.000202319	0.000209706	0.000436337	0.00048568	0.000701352	0	0.000516545	0	0	0	0	0	0	0	0	0	0	0	0	0	0	0	0
Pgl_GLEAN_10012999	Serine/threonine protein phosphatase [Sotub08g007160.1.1]	0.000492759	0.000357108	0.000396197	0.000352796	0	0	0	0	0	0	0	0	0	0	0	0	0.00119764	0.000946424	0.00104635	0.000918737	0.000299689	0.00080332	0.000253231	0.000575079	0.000185426	0.000179393	0.000185943	0.000193447	0.000215323	0	0.00103279	0	0.000417218	0.00103932	0.000207033	0.000608758	0.00048071	0.0010573	0.000634072	0.000250369	0.000181697	0.000493037	0.000329666	0.000197542	0.000159895	0.000279914	0.000164192	0.000329087
Pgl_GLEAN_10023682	Calmodulin 4 [Sotub02g011080.1.1]	0	0	0	0	0	0	0	0	0	0	0	0	0	0	0	0	0	0.00104402	0	0	0.00132238	0.00118155	0.00111738	0.00126877	0	0	0	0	0	0	0	0	0	0	0	0	0	0	0	0	0	0	0	0	0	0	0	0
Pgl_GLEAN_10001903	Genomic DNA chromosome 3 P1 clone MVE11 [Sotub05g028060.1.1]	0	0	0	0	0	0	0	0	0	0	0	0	0	0	0	0	0	0	0	0	0	0	0	0	0	0	0	0	0	0	0	0	0	0	0	0	0	0	0.000466307	0.000552377	0	0	0.000363663	0	0	0	0.00036225	0
Pgl_GLEAN_10018612	Genomic DNA chromosome 3 P1 clone MZE19 [Sotub11g005060.1.1]	0	0	0	0	0	0	0	0	0	0	0	0	0	0	0	0	0	0	0	0	0	0	0	0	0	0	0	0	0	0	0	0	0.000162201	0.000323243	0.000643899	0.000473329	0.000560652	0.000328835	0.000821686	0.000389341	0.000706378	0.000511137	0.000512653	0.000767975	0.000372971	0.000544107	0.00025533	0.000511753
Pgl_GLEAN_10011517	Elongation factor P [Sotub10g018460.1.1]	0	0	0	0	0	0	0	0	0	0	0	0	0	0	0	0	0	0	0	0	0	0	0	0	0.000576699	0.000278968	0.000578309	0	0	0	0	0	0	0	0	0	0	0	0	0	0	0	0	0	0	0	0	0
Pgl_GLEAN_10036780	Unknown protein	0.000882964	0.000319947	0.000709937	0.000316084	0	0	0	0.0021379	0	0	0	0	0	0	0	0	0.000643807	0.000635954	0.000562477	0.000823132	0.000805508	0.000719726	0.000907519	0.000772853	0.000332261	0.000482176	0.000499782	0.000173316	0.000578748	0.00111433	0.00015422	0.000205176	0.000373802	0.000744935	0.000741954	0.000727213	0.000861374	0.00113673	0.000757453	0.000448631	0.000325579	0.000294488	0.000147681	0.000176985	0.000143256	0.000125393	0.000294213	0.000147421
Pgl_GLEAN_10026521	Importin alpha-1b subunit [Sotub08g013540.1.1]	0	0	0	0	0	0	0	0	0	0	0	0	0	0	0	0	0.000675077	0.000500131	0.000589796	0.0004855	0.000211158	0.000377341	0.000535273	0.00101299	0.000261299	0.000252798	0.000393042	0.000272601	0.000303429	0	0.00048513	0.000161356	0.000440952	0.000585837	0.000583493	0.0005719	0.000508056	0.000446979	0.000595682	0.000352816	0.000384067	0.000463186	0.00046456	0.000417558	0.000563303	0.000690288	0.000462754	0.00057968
Pgl_GLEAN_10034069	Pathogenesis-related protein 1 [Sotub01g043830.1.1]	0	0	0	0	0	0	0	0	0	0	0	0	0	0	0	0	0	0	0	0	0	0	0.00214109	0	0	0	0	0	0	0	0.000363847	0	0	0	0	0	0	0	0	0	0	0	0	0	0	0	0	0
Pgl_GLEAN_10008379	Glycyl-tRNA synthetase [Sotub11g017630.1.1]	0.000612479	0.000443871	0.000738685	0.000438511	0	0.000502707	0	0	0	0.000539346	0	0	0	0	0.00144342	0	0.000595446	0.000588183	0.000390169	0.000570975	0.00018625	0.000166415	0.000314756	0.000357399	0.000345715	0.000222978	0.00023112	0.000360669	0.000401456	0	0.000213953	0.000284645	0.000518585	0.00038755	0.000128666	0.00012611	0.000149376	0.000131418	0.000131354	0.000155599	0.000564605	0.000510687	0.000409762	0.000245536	0.000298114	0.000347922	0.000204084	0.000204521
Pgl_GLEAN_10034597	invertase/pectin methylesterase inhibitor family protein, putative, expressed [LOC_Os10g36500]	0	0	0	0	0	0	0	0	0	0	0	0	0	0	0	0	0.000790218	0	0	0.00757743	0	0	0	0	0	0	0	0	0	0	0	0	0	0	0	0	0	0	0	0	0	0	0	0	0	0	0	0
Pgl_GLEAN_10017682	Inorganic pyrophosphatase [Sotub12g024490.1.1]	0	0	0	0	0	0	0	0	0	0	0	0	0	0	0	0	0	0	0	0	0	0	0	0	0	0	0	0	0	0	0	0	0	0.000685758	0.000683014	0	0.00118942	0.000697622	0	0.00123898	0	0.000271094	0.000543796	0	0.000263752	0.000230864	0	0.000814261
Pgl_GLEAN_10014119	Eukaryotic translation initiation factor 3 subunit M [Sotub02g033860.1.1]	0.000419142	0.000911272	0.000674013	0.000900269	0	0.000688043	0	0	0	0	0	0	0	0	0	0	0.000611229	0.000402515	0.00035601	0.00058611	0.00101966	0.000455537	0.000646197	0.000733745	0.000630895	0.000457777	0.000632656	0.000493639	0.000183154	0	0.000146416	0.000194793	0.00053233	0.000707239	0.000880512	0.000345207	0.00102223	0.00107921	0.000898905	0.000638894	0.000309104	0.000559172	0.00056083	0.000168029	0.000408021	0.000476192	0.000279325	0.000279923
Pgl_GLEAN_10027248	Succinyl-CoA ligase [Sotub06g034240.1.1]	0.000412189	0.000298719	0.000331416	0.000295112	0	0	0	0	0	0	0	0	0	0	0	0	0.000400727	0.00158335	0	0.000192129	0.000250687	0.00179192	0.000423652	0.000240525	0.000155107	0.000450184	0.000466621	0.00048545	0.000180116	0	0.000287974	0.000191562	0	0	0	0	0	0	0	0	0.000303977	0.000549896	0.000413646	0.000165242	0.000668756	0.000585366	0.000549383	0.000550559
Pgl_GLEAN_10022407	Unknown protein	0.000787076	0.000570404	0	0.000563517	0	0	0	0	0	0	0	0	0	0	0	0	0	0	0	0	0	0	0	0	0.000296178	0.000286542	0.000297005	0.000308989	0.000343932	0	0.000274944	0.000731577	0	0	0	0	0	0	0	0	0.000290222	0	0.000263286	0.00031553	0.000255398	0.000223552	0.000524524	0.000262823
Pgl_GLEAN_10028689	PBSP domain protein [Sotub01g044670.1.1]	0.000865393	0.00062716	0.000695809	0.000619588	0	0.00142059	0	0.00419072	0	0	0	0	0.00186237	0.00260191	0.00203946	0.002334	0.000420663	0.000415532	0.000367522	0.000403376	0.000526319	0.000470268	0.000444729	0.000504982	0.000325648	0.000315054	0.000326557	0.000339735	0.000378154	0.00109215	0.000302301	0.000402185	0.000732727	0.00073011	0.000727189	0.00106911	0.00168846	0.00111411	0.000742379	0.000879407	0.0009573	0.000865882	0.000578967	0.000346926	0.000842432	0.000245796	0.00115343	0.000866924
Pgl_GLEAN_10018384	Phosphoglycerate dehydrogenase [Sotub11g022710.1.1]	0.000582727	0.000422309	0.000234267	0.00041721	0	0.000956576	0.00294359	0	0.00171327	0	0.00122401	0.000471807	0.000627029	0.000876021	0.000686652	0.000785818	0.000424891	0.000419708	0.000618693	0.00040743	0.000354406	0.000474995	0.000299466	0.000510057	0.000438562	0.000212147	0.000219893	0.000457532	0.000509273	0.000735421	0.000407119	0.000406228	0.000246697	0.000122908	0.000244832	0.000239968	0.000426358	0.000250069	0.000249947	0.000444122	0.000429743	0.000291528	0.000487321	0.000467217	0.000472722	0.000744798	0.000485427	0.000291879
Pgl_GLEAN_10035696	60S ribosomal protein L24 [Sotub10g023050.1.1]	0	0	0	0	0	0	0	0	0	0	0	0	0	0	0	0	0	0	0	0	0	0	0	0	0	0	0	0	0	0	0	0	0	0.000911504	0.000453928	0	0	0	0	0	0.00039838	0.000720672	0.000361405	0.000433119	0.000350577	0.000306863	0.00036	0.00036077
Pgl_GLEAN_10020246	Photosystem I reaction center subunit XI [Sotub06g035390.1.1]	0	0	0	0	0	0	0	0	0	0	0	0	0	0	0	0	0.000406507	0.000803095	0	0.0003898	0	0	0	0	0	0	0.000315567	0.000328301	0	0	0.000292128	0	0	0	0	0	0	0	0	0	0	0	0	0	0	0	0	0
Pgl_GLEAN_10014045	O-methyltransferase [Sotub06g012130.1.1]	0.00231308	0.00201158	0.00111589	0.00198729	0	0.000759409	0	0	0.00136014	0.00325903	0.00291517	0.00299648	0	0	0.00109024	0	0	0	0	0	0	0	0	0	0	0	0	0	0.000202151	0	0	0	0	0	0	0	0	0	0	0	0	0	0	0	0	0	0	0
Pgl_GLEAN_10026246	Prefoldin subunit 3 [Sotub05g026060.1.1]	0	0	0	0	0	0	0	0	0	0	0	0	0	0	0	0	0	0	0	0	0	0	0	0	0	0	0	0	0	0	0.000323205	0	0.000391697	0.000780596	0.000388737	0.000381013	0.00135391	0.000397051	0.000396857	0.000470108	0	0.000308586	0.000309501	0	0	0.000262792	0.000308298	0
Pgl_GLEAN_10019743	Prohibitin 1-like protein [Sotub10g008630.1.1]	0	0	0	0.000430924	0	0	0	0	0	0	0	0	0	0	0	0	0.000292572	0.000289003	0.000255612	0.000280548	0.000366056	0.000327072	0.00030931	0	0	0.00021912	0.000227121	0.000236286	0	0	0.000210251	0.000279721	0	0.000253896	0.000252881	0.000247856	0.000293582	0	0.000258163	0	0.000221935	0.000602222	0.000201336	0	0.000195304	0.000683805	0.000401107	0.000200982
Pgl_GLEAN_10009731	Unknown protein	0	0	0	0	0	0	0	0	0	0	0	0	0	0	0	0	0	0	0	0	0	0	0	0	0	0	0	0	0	0.00181424	0	0	0	0	0	0	0	0	0	0	0	0	0	0	0	0	0	0
Pgl_GLEAN_10029319	Stress-induced protein sti1-like protein [Sotub08g025030.1.1]	0.000783531	0.00141959	0.00157497	0.00112196	0	0.00192931	0	0	0.00345549	0.00206992	0.0024687	0.00190317	0	0	0.000923269	0.00105661	0.000571306	0.00075245	0.000665513	0.000913046	0.000476532	0.000851567	0.000603991	0.000457213	0.000884532	0.000570503	0.0004435	0.000922793	0.000855957	0.000494421	0.00054741	0.000546211	0.000497561	0.000661046	0.0014814	0.00080665	0.00210202	0.00151308	0.00151235	0.00119433	0.000722288	0.00117596	0.00144155	0.00109938	0.00152549	0.000890178	0.000783242	0.00117738
Pgl_GLEAN_10004706	heat shock protein [Sotub12g021940.1.1]	0.000410245	0.000445964	0.000164927	0.00029372	0.00150588	0.000336719	0	0	0.000603081	0.00036126	0.000861716	0.000332157	0.000882868	0.000616727	0.00048341	0	0	0	8.71132e-05	9.56114e-05	0.000124752	0.000111467	0.000105413	0	0.000231564	0.00022403	0.00023221	0.00024158	0.000179266	0.000517743	0.000214962	0.000190659	0.000260516	0.000346114	8.61822e-05	8.44699e-05	0.000100053	0	0.000175965	0.000104222	0.000378179	0.000342064	0.000411694	0.000411157	0.000665601	0.000407824	0.000478443	0.000616457
Pgl_GLEAN_10020443	Fumarylacetoacetase [Sotub11g007020.1.1]	0	0.000891929	0.000329853	0.000587439	0	0.000673438	0	0	0	0	0.000861716	0	0	0	0	0	0.000199418	0.000196986	0.000174226	0.000191223	0	0	0	0	0.000463127	0.000298707	0.000309613	0.000322107	0.000179266	0	0.000573231	0.000190659	0	0.000173057	0	0	0	0.000176051	0.000175965	0	0.000302543	0.000273651	0.000686157	0.000493388	0.000399361	0.000349563	0.000410094	0.000547962
Pgl_GLEAN_10007697	Vacuolar protein sorting-associated protein 26-like protein [Sotub04g019160.1.1]	0.000572184	0.000414669	0.000460058	0	0.00420063	0.000939269	0	0	0	0.00100773	0	0.000926543	0	0	0.00134846	0	0.000556272	0.00082423	0.000243	0.000533411	0.000347994	0.000621868	0.000588096	0.000667772	0.000430627	0.000416617	0.000431829	0.000449254	0.000500059	0.000722115	0.00059963	0.000265919	0.000242234	0.000241369	0.000480806	0.00070688	0	0.000245544	0.00049085	0.00058145	0.000632952	0	0.000191402	0.000458764	0.000185668	0.000162516	0.000571973	0.000382131
Pgl_GLEAN_10030844	Glucan endo-1 3-beta-glucosidase 5 [Sotub12g020500.1.1]	0.000378139	0.000822126	0.000304038	0.000812199	0	0.000620734	0	0	0.00111177	0.000665975	0.000794277	0.000612324	0.000813774	0.00113692	0.00178231	0.00101986	0.000183812	0.000544708	0.000160591	0.000528773	0.000459957	0.000410974	0.000388655	0.000220655	0.000711471	0.000412994	0.000142691	0.000445348	0.00115666	0.000954448	0.00052837	0.00105443	0.000160085	0.000159513	0.000158875	0	0.000184446	0	0	0.000192131	0	0	0.000126492	0	0	0	0	0
Pgl_GLEAN_10029784	Predicted NADPH-dependent FMN reductase [Sotub01g033920.1.1]	0	0.000620982	0.000688954	0.000613483	0	0	0	0	0	0	0	0	0	0	0	0	0	0	0	0	0	0	0	0	0	0	0	0	0	0	0	0	0	0	0	0	0	0	0	0	0.000631913	0	0	0	0.000278044	0	0.000285517	0
Pgl_GLEAN_10023209	Beta-glucanase [Sotub01g017930.1.1]	0	0	0	0	0	0	0	0	0	0	0	0	0.00338256	0.00157526	0.00246947	0.00423916	0	0.000503144	0.00111253	0.000244212	0.000318645	0.000284711	0.000807746	0.000305727	0.000591464	0.000381481	0	0.000617048	0.000915771	0.000661214	0.000915098	0.000730475	0	0	0	0	0	0	0	0	0	0	0	0	0	0	0	0
Pgl_GLEAN_10033673	Granule-bound starch synthase [Sotub08g026990.1.1]	0	0	0	0	0	0	0	0	0	0	0	0	0	0	0	0	0.000139989	0.000276563	0.000611523	0.000402708	0.000525447	0.00093898	0.000443993	0	0.000433479	0.000419376	0.000543361	0.00045223	0.000251685	0.000363449	0	0.00013384	0	0.000121484	0.00048399	0	0.000421417	0.000494341	0.000370575	0.000146325	0.000318572	9.60498e-05	0.000289004	0.000230901	0.000186897	8.17962e-05	0	9.61654e-05
Pgl_GLEAN_10010992	UDP-glucosyltransferase [Sotub01g033070.1.1]	0	0	0	0	0	0	0	0	0	0	0	0	0	0	0	0	0	0	0.000324712	0	0	0	0	0	0	0	0	0	0	0	0	0	0.000161844	0.000483798	0.000160621	0.000472289	0.000186473	0.000164056	0.000491928	0.000388485	0.000140965	0	0	0	0	0.000108582	0	0
Pgl_GLEAN_10002891	Unknown protein	0	0	0	0	0	0	0	0	0	0	0	0	0	0	0	0	0	0	0	0	0	0	0	0	0.000185426	0	0.000371887	0.000193447	0.000645969	0.000621878	0.000516395	0.000229006	0	0	0	0	0	0	0	0	0	0	0	0	0	0	0	0
Pgl_GLEAN_10001964	Galactinol synthase [Sotub01g023410.1.1]	0	0	0	0	0	0	0	0	0	0	0	0	0	0	0.00158888	0	0	0	0	0	0	0	0	0	0	0.000245449	0	0	0	0.00170173	0	0	0	0	0	0	0	0	0	0	0	0	0	0	0	0	0	0
Pgl_GLEAN_10023017	PsbP domain-containing protein 2, chloroplastic [Sotub04g009370.1.1]	0	0	0	0	0	0	0	0	0	0	0	0	0	0	0	0	0.000429205	0.000423969	0.000374985	0	0.00107401	0.000479817	0	0.000515235	0.000664521	0.000642902	0.000666376	0.000346633	0.000771665	0	0	0.000410352	0	0	0	0	0	0	0	0	0	0	0	0	0	0	0	0
Pgl_GLEAN_10014335	Os03g0210500 protein (Fragment) [Sotub10g018810.1.1]	0.0020464	0.00148305	0.00164538	0.00293029	0	0	0	0	0	0.00180205	0	0.00331375	0.00220198	0.00307638	0	0.00275961	0	0	0	0	0.000622295	0.000556023	0	0	0	0	0	0	0	0.00129131	0	0	0	0	0	0	0	0	0	0	0.000754578	0	0	0	0	0	0	0
Pgl_GLEAN_10036818	O-methyltransferase [Sotub06g012130.1.1]	0.00325563	0.0023594	0.00224371	0.00233091	0	0.00458082	0	0	0.00546965	0.0057338	0.00390767	0.00376563	0	0	0.00219215	0	0	0	0	0	0	0	0	0	0	0	0	0	0	0	0	0	0	0	0	0	0	0	0	0	0	0	0	0	0	0	0	0
Pgl_GLEAN_10031743	Propionyl-CoA carboxylase [Sotub01g045190.1.1]	0.000336449	0	0.000541036	0.000240884	0	0	0	0	0	0	0	0	0.000724055	0	0	0	0.000327092	0.000323102	0.000428658	0.000470475	0.000613869	0.000182832	0.000345805	0.000588983	0.000126606	0.000367461	0.000126959	0.000396248	0.000294039	0.000424609	0.000235058	0.000156362	0.000284871	0.000567707	0.000424076	0.000277101	0.000492333	0.00072191	0.000721558	0.000341897	0.00024812	0.000561065	0.000562729	0.000269757	0.000436696	0.000477804	0.000336325	0.000674088
Pgl_GLEAN_10017783	Mitochondrial processing peptidase alpha subunit [Sotub05g018240.1.1]	0.000307865	0.000223114	0.000247536	0.00022042	0	0.000505377	0	0	0	0	0	0	0.000662542	0.000925637	0	0.000830325	0.000149652	0.000147826	0.000261494	0.000143502	0.000187239	0.000334598	0.000158213	0.000179648	0.0002317	0.000672487	0.000464694	0.000241723	0.000269058	0.000388536	0.000322633	0.000286157	0.000260669	0.000129869	0.00012935	0.000253559	0.000450506	0.00066058	0.000792309	0.000312851	0.000227041	0.000308039	0.000308953	0.00024684	0.000499495	0.000524654	0.000307752	0.000514017
Pgl_GLEAN_10011019	NADH dehydrogenase (Ubiquinone) 1 alpha subcomplex subunit 13 [Sotub09g027220.1.1]	0	0	0	0	0	0	0	0	0	0	0	0	0	0	0	0	0	0	0	0	0	0	0	0	0.00045773	0.000442838	0.000918014	0	0.000531531	0	0	0	0.00102992	0	0.000511066	0.000500912	0	0	0.00156523	0	0.000897051	0.000405693	0	0	0.000789412	0.000690978	0.00121594	0
Pgl_GLEAN_10018880	Indole-3-glycerol phosphate synthase-like [Sotub03g023160.1.1]	0.000455351	0.000329998	0	0.000652027	0	0	0	0	0	0.00080196	0.000956459	0	0	0	0	0	0	0	0	0	0	0	0	0	0.000685396	0.000331549	0.000859137	0.000178761	0	0	0	0.000211621	0	0	0	0	0	0	0	0	0.00050371	0.000455608	0.000304639	0.00036509	0.000443269	0.000258664	0.000455183	0.000608209
Pgl_GLEAN_10020748	Carbamoyl-phosphate synthase large chain [Solyc06g075340.2.1]	0	0.000115333	0	0.000227881	0	0	0	0	0	0	0	0	0	0	0	0	0.000154718	0.000152831	0.000202759	0.00014836	0.000193577	0.000345925	8.17846e-05	9.28649e-05	0.000119772	0.000115875	6.00531e-05	6.24764e-05	0.000139083	0.000200845	0.000111185	0.000147922	0.000134747	0.000335664	0.000267456	0.000327678	7.76261e-05	0.000204882	0.000204783	8.08603e-05	0.000117363	0.000106156	5.32353e-05	0.000127598	0.000103281	0.000135604	0.000106057	0.000159425
Pgl_GLEAN_10031811	ubiquitin family protein, putative, expressed [LOC_Os07g31540]	0.000183099	0.000132694	0.000147219	0.000131092	0	0	0	0	0	0	0	0	0	0	0	0	8.90035e-05	0.000263753	0.00023328	0.000170692	0.000222716	9.94989e-05	9.40954e-05	0.000534218	0	0.000133318	0	7.18807e-05	8.00094e-05	0.000924308	6.39605e-05	0.000255282	7.75148e-05	7.7238e-05	7.69289e-05	0.000150801	8.93109e-05	0	7.85359e-05	0.000372128	6.75149e-05	6.10675e-05	6.12486e-05	0.000146805	0.000118827	0	0.000244042	0.000122282
Pgl_GLEAN_10015358	UDP glucosyltransferase [Sotub03g028240.1.1]	0.00075958	0.000550477	0.000610732	0.00108766	0	0.000623445	0	0.00183916	0	0.000668883	0	0.000614998	0.000817328	0	0	0	0	0	0.000161293	0.000177027	0.000461965	0.000412768	0.000195176	0	0	0	0	0	0	0	0	0	0	0	0	0	0	0	0	0	0	0	0	0	0	0	0	0
Pgl_GLEAN_10012483	Sumo-activating enzyme subunit 1 [Sotub06g028980.1.1]	0.000530317	0.000384327	0.000426395	0.000379686	0	0.000870542	0	0	0	0.000933989	0.00111393	0.000858747	0.00114127	0	0	0	0.000257785	0.00076392	0.000225219	0.000247191	0.000645061	0.000864548	0.000545065	0.000309455	0.000598677	0.000386133	0.000600348	0.000416382	0.000463469	0.000669278	0.000185252	0.000246461	0.000224509	0	0.000222812	0	0.000258675	0.000227578	0.000227467	0	0.000195546	0.000176872	0.000354794	0.000212598	0.000344164	0.000150625	0.000176707	0.000177085
Pgl_GLEAN_10012678	Homology to unknown gene (Fragment) [Sotub08g027280.1.1]	0	0	0	0	0	0	0	0	0	0	0	0	0	0	0	0	0	0	0.000257394	0.00113001	0.000368607	0	0	0	0.000228067	0.00132388	0.000228704	0	0.00026484	0	0	0	0	0	0	0	0	0	0	0	0	0	0	0	0	0	0	0
Pgl_GLEAN_10037985	UDP-glucosyltransferase [Sotub01g033070.1.1]	0	0	0	0	0	0	0	0	0	0	0	0	0	0	0	0	0	0	0	0	0	0	0	0	0	0	0	0	0	0	0	0	0.000482352	0.00032042	0.000319137	0.000312797	0.000370504	0.000651926	0.000651608	0.00038594	0.000140042	0	0.000127044	0.000152254	0	0	0.00012655	0
Pgl_GLEAN_10020026	24-sterol C-methyltransferase [Sotub01g025880.1.1]	0	0	0	0	0	0	0	0	0	0	0	0	0	0	0	0	0	0	0	0	0	0	0	0	0	0	0	0	0	0	0	0	0	0	0.000713	0	0	0	0.000363947	0	0	0.000565991	0.000283835	0	0.000275332	0	0	0.000283336
Pgl_GLEAN_10029629	Transmembrane emp24 domain-containing protein 3 [Sotub12g013440.1.1]	0	0	0	0	0	0	0	0	0	0	0	0	0	0	0	0	0.000797673	0.000393971	0.000348453	0.000382446	0	0.000445868	0.000421654	0	0.000308752	0.000298707	0.000309613	0.000322107	0	0	0.000286616	0	0.000347354	0.000346114	0.000344729	0.00033788	0	0.000352101	0.00070386	0	0.000605086	0.000547303	0.000548926	0.000328925	0.000532481	0.000466084	0.000546792	0.000273981
Pgl_GLEAN_10013899	ATP-dependent Clp protease proteolytic subunit [Sotub08g020770.1.1]	0	0	0	0	0	0	0	0	0	0	0	0	0	0	0	0	0	0	0.000348453	0	0	0	0	0	0	0	0	0	0	0	0	0	0	0	0	0	0	0	0	0	0	0	0	0	0	0	0	0
Pgl_GLEAN_10035656	Phenylalanine ammonia-lyase [Sotub09g007460.1.1]	0.000996813	0.000903003	0.000601108	0.0008921	0	0.00122724	0	0	0.000732683	0.00131668	0.0010469	0.00121061	0.0010726	0.00149852	0.00117459	0.000672111	0.000121137	0	0.000635003	0.000348475	0	0.000541685	0	0.000290835	0.000656429	0.000544348	0.000564224	0.000684823	0.000326686	0.000314503	0.000261157	0.000347447	0	0.000105123	0.000209405	0	0	0.000106942	0.00010689	0	0.00018378	0.000249344	8.33612e-05	9.99028e-05	8.08639e-05	7.07807e-05	8.30372e-05	8.32148e-05
Pgl_GLEAN_10014480	Cytochrome b6-f complex iron-sulfur subunit [Solyc12g005630.1.1]	0	0	0	0	0	0	0	0	0	0	0	0	0	0	0	0	0.000617178	0.000609649	0.000269606	0.000591814	0	0.000344978	0	0	0.000955552	0.000924464	0.00047911	0.00124611	0.000832215	0.000801179	0.000665283	0.000590068	0	0	0	0	0	0	0	0	0	0	0	0	0	0	0	0
Pgl_GLEAN_10006269	thioredoxin, putative, expressed [LOC_Os02g57380]	0	0	0	0	0	0	0	0	0	0	0	0	0	0	0	0	0.000457045	0	0	0	0	0	0	0	0	0	0	0	0	0	0	0	0.000398049	0	0	0	0	0	0	0	0	0	0	0	0	0	0	0
Pgl_GLEAN_10033580	Acetylglutamate kinase-like protein [Sotub11g005960.1.1]	0.000507125	0.00036752	0.000407748	0.000363082	0	0.000832472	0	0	0	0	0	0	0	0	0	0	0.000739534	0.000730513	0.000646111	0.000472761	0.0012337	0.00110232	0.000521228	0.000887767	0.000381664	0.000738493	0.000382729	0.000796346	0.001108	0	0.000885751	0.0014141	0.000214691	0.000641773	0.000852274	0.000626506	0.00098945	0.000652876	0.000435039	0.000773006	0.000560984	0.000507412	0.000848194	0.000813203	0.000164557	0.000432113	0.000675918	0.000508023
Pgl_GLEAN_10033766	Tubulin beta chain [Sotub10g027210.1.1]	0.000390009	0.00141322	0.000627164	0.00139616	0	0.000640219	0.00197009	0	0	0	0	0	0	0	0	0	0.000189582	0	0.000496897	0.000545371	0	0	0	0	0	0.00113589	0.000588682	0	0	0	0.000136239	0	0.00099066	0.00115164	0.0013109	0.000963639	0.00114142	0.00184103	0.00100371	0.000792649	0.00100667	0.00143084	0.000652311	0.0012508	0.00126554	0.00110773	0.0011696	0.00182326
Pgl_GLEAN_10026635	Genome sequencing data contig C226 [Sotub06g011090.1.1]	0	0	0	0	0	0	0	0	0	0	0	0	0	0	0	0	0.00068867	0.000680269	0.000601672	0.000366871	0.000670163	0.000513252	0.000647172	0.000734852	0.000355414	0.000229234	0.000356406	0.000617979	0.000550291	0.000397327	0.00043991	0.000658419	0	0	0	0	0	0	0	0	0	0	0	0	0	0	0	0
Pgl_GLEAN_10017362	Unknown protein	0	0	0	0	0	0	0	0	0	0	0	0	0	0	0	0	0.000315498	0.000623298	0	0.000302532	0.000394739	0.000352701	0	0.000378736	0.000732709	0.00023629	0.000489836	0.0010192	0.000567231	0.000819116	0.000226726	0.00120656	0	0	0	0	0	0	0	0	0	0	0	0	0	0	0	0
[truncated: 3,580 more rows]
