# Supplementary material for: Physiological and Proteomic Signatures Reveal Mechanisms of Superior Drought Resilience in Pearl Millet Compared to Wheat
Source: Front Plant Sci. 2021 Jan 13;11:600278. doi: 10.3389/fpls.2020.600278 (PMC7838129; doi:10.3389/fpls.2020.600278)
Supplement: Supplementary Table 1 — Details of the sample code for the raw files measured and submitted in PRIDE repository for Wheat and Pearl millet genotypes. [file Data_Sheet_2.ZIP › Table S4.xlsx]

## Sheet: Wheat (NSAF values)
Table S4: Information of protein candidates identified from root, seed and leaf tissues of Wheat (White Fife and TRI5630) genotypes
Data was normalized by NSAF strategy
Abbreviation :	UK-C-R: UK-Control-Roots; UK-C-L: UK-Control-Leaves, UK-C-S: UK-Control-Seeds, UK-St-R: UK-Stress-Roots, UK-St-L: UK-Stress-Leaves, UK-St-S: UK-Stress-Seeds; IR-C-R: Iran-Control-Roots; IR-C-L: Iran-Control-Leaves, IR-C-S: Iran-Control-Seeds, IR-St-R:Iran-Stress-Roots, IR-St-L: Iran-Stress-Leaves, IR-St-S: Iran-Stress-Seeds
Accession	UK-C-R	UK-C-R	UK-C-R	UK-C-R	UK-C-L	UK-C-L	UK-C-L	UK-C-L	UK-C-S	UK-C-S	UK-C-S	UK-C-S	UK-St-R	UK-St-R	UK-St-R	UK-St-R	UK-St-L	UK-St-L	UK-St-L	UK-St-L	UK-St-S	UK-St-S	UK-St-S	UK-St-S	IR-C-R	IR-C-R	IR-C-R	IR-C-R	IR-C-L	IR-C-L	IR-C-L	IR-C-L	IR-C-S	IR-C-S	IR-C-S	IR-C-S	IR-St-R	IR-St-R	IR-St-R	IR-St-R	IR-St-L	IR-St-L	IR-St-L	IR-St-L	IR-St-S	IR-St-S	IR-St-S	IR-St-S
A0A1D5X5M8	0.000306694	0.000153074	0.000155983	0.000151009	0.00945278	0.00734779	0.00785486	0.00891644	0.00109002	0.00105664	0.000384924	0.000565649	0	0.00037924	0.000289804	0.000288109	0.0083809	0.00805453	0.00824355	0.00901951	0.000476522	0.00306695	0.000616954	0.000667608	0.000361447	0.000269767	0.000134519	0.000134914	0.0040166	0.00422417	0.00376017	0.00470296	0.000533232	0.000158113	0.000218283	0.00036059	0	0	0	0	0.00383461	0.000195448	0.00299499	0.00094853	0.00215668	0.000148163	0.000189853	0.00200883
A0A1D6CBQ8	0	0	0	0	0.00164543	0.00109511	0.00141356	0.00126508	9.75797e-05	9.80948e-05	0	0.000101275	0	0	0	0	0.00155995	0.00136698	0.00103787	0.00136067	0	0.000109822	0.00011046	0	0	0	0	0	0	0	0	0	0	0	0	0	0	0	0	0	0	0	0	0	0	0	0	0
P20858	0.000351959	0.000234222	0.000358008	0.000462125	0.00763372	0.00583421	0.00579372	0.00588847	0.00098285	0.00101798	0.00111906	0.000958244	0.00025071	0.000290141	0.000295624	0.000293894	0.00549137	0.00664362	0.00578845	0.00642127	0.00142513	0.00237992	0.00138231	0.00157485	0.000138264	0	0	0	0.0122918	0.010003	0.0128016	0.0125932	0.00258371	0.00217739	0.00150299	0.00234492	0	0	0	0.000166292	0.0146685	0.00388777	0.00821065	0.00532167	0.00769996	0.00238043	0.00305022	0.007044
P69443	0	0	0	0	0.00146047	0.00198821	0.00257654	0.00187146	0.00108264	0.00021767	0.000428193	0.000561815	0	0	0	0	0.00299997	0.00303331	0.00219834	0.00243867	0.000843321	0.00146216	0.00147065	0.000928317	0	0	0	0	0	0.00335643	0.00209142	0.00290645	0	0	0	0	0	0	0	0	0.00266604	0	0.00208228	0	0.00066642	0	0.000527985	0
W5A2C0	0	0	0	0	0	0	0	0	0.00209888	0.00105498	0.0021445	0.00116179	0	0	0	0	0	0	0	0	0.000700684	0.000708664	0.00142556	0.000599903	0	0	0	0	0	0	0	0	0	0	0	0	0	0	0	0	0	0	0	0	0	0	0	0
A0A1D5X5M6	0.000279546	0.000139525	0.000142175	0.000137642	0.00843655	0.00658879	0.00693928	0.00797384	0.000993538	0.000963113	0.000350852	0.000515579	0	0.000345671	0.000264152	0.000262606	0.00737433	0.00703567	0.00737662	0.00787858	0.000434342	0.00279547	0.000562343	0.000608514	0.000329453	0.000245888	0.000122612	0.000122972	0.00366106	0.00385026	0.00342733	0.00428667	0.000486032	0.000144117	0.000198961	0.000328672	0	0	0	0	0.00349518	0.000178148	0.00272988	0.000864569	0.00196578	0.000135048	0.000173048	0.00183101
A0A1D6S099	0.00028089	0.000140195	0.000142859	0.000138304	0.00673359	0.0047289	0.00475911	0.00520021	0.000713082	0.000752689	0.000282031	0.000407046	0	0.000347332	0.000265422	0.000263869	0.00547184	0.00530212	0.00565387	0.00592778	0.000317404	0.002207	0.000524686	0.000560486	0.000331037	0.00024707	0.000123201	0.000123563	0.00367866	0.00386877	0.00344381	0.00430728	0.000488369	0.00014481	0.000199917	0.000330252	0	0	0	0	0.00351199	0.000179004	0.002743	0.000868725	0.00197523	0.000135698	0.00017388	0.00183981
A0A1D5SE57	0.000521653	0.000520726	0.000530619	0.000513701	0.000223308	0.000405334	0.000137029	0.000715373	0.000927007	0.000931901	0.00104754	0.000824664	0.00111476	0.000322523	0.000328617	0.000653389	0.000987971	0.000570829	0.000384148	0.000710241	0.00132629	0.00104331	0.00134919	0.00151404	0.000614783	0.000458845	0.000457604	0.00045895	0	0	0	0	0	0	0	0	0.000498556	0.000482635	0.000486742	0.000369704	0	0	0	0	0	0	0	0
A0A1D5SXD6	0	0	0	0	0	0	0	0	0.00219998	0.000784758	0.00161392	0.000957504	0	0	0	0	0	0	0	7.61216e-05	0.00102663	0.000638965	0.00160669	0.000507095	0	0	0	0	0	0	0	0	0	0	0	0	0	0	0	0	0	0	0	0	0	0	0	0
A0A1D6RID7	0	0	0	0	0.00290384	0.00232371	0.00270157	0.00240065	0.000722163	0.000781819	0.000549273	0.000634198	0	0	0.000137847	0	0.00296021	0.00347201	0.00273939	0.00321763	0.000865431	0.00112537	0.000754605	0.000555715	0	0	0	0	0.000881777	0.00200925	0.00107313	0.00149132	0	0.000225622	0.000311482	0.000257275	0	0	0	0	0.000341991	0.000557796	0.000712291	0.000451173	0.000683892	0.000422848	0.000270913	0.000716632
A0A1D5YN89	0	0	0	0	0.00189268	0.00220852	0.0015762	0.00186229	0.000280607	0.000201492	0.000198184	0.000208023	0	0	0	0	0.00243521	0.00215989	0.00193804	0.00219292	0.000356865	0.0011279	0.000181513	0.000401016	0	0	0	0	0.00318155	0.000828524	0.00290397	0.00322852	0	0.000325628	0	0	0	0.000146095	0.000147338	0	0.00271467	0	0.00231302	0	0.00123378	0.000457704	0.000195497	0.00120665
A0A1D6S6Q0	0	0	0	0	0.00209547	0.00237212	0.00170064	0.00207883	0.000320694	0.000201492	0.000198184	0.000208023	0	0	0	0	0.00252066	0.00215989	0.00205433	0.00232191	0.000356865	0.00121814	0.000181513	0.000401016	0	0	0	0	0.00318155	0.000828524	0.00290397	0.00322852	0	0.000325628	0	0	0	0.000146095	0.000147338	0	0.00271467	0	0.00231302	0	0.00123378	0.000457704	0.000195497	0.00120665
A0A096UKU5	0.000521653	0.000520726	0.000530619	0.000513701	0.000223308	0.000270223	0.000137029	0.000572298	0.000794577	0.000931901	0.00104754	0.000962108	0.000836073	0.000322523	0.000328617	0.000326695	0.000846832	0.000428122	0.000256099	0.000710241	0.00132629	0.000894266	0.00119928	0.00075702	0.000614783	0.000458845	0.000457604	0.00045895	0	0	0	0	0	0	0	0	0.000498556	0.000482635	0.000486742	0.000369704	0	0	0	0	0	0	0	0
A0A1D6S090	0	0	0	0	0.00703999	0.00616509	0.00636624	0.00731977	0.000915562	0.000809948	0.000289691	0.00045611	0	0.000178383	0.000181754	0.00018069	0.00651817	0.00627489	0.00651566	0.00718869	0.000366778	0.00259668	0.00049748	0.000471035	0	0.00012689	0	0	0.00348792	0.00321692	0.00300674	0.00417847	0.000501633	0.000148743	0.000205347	0.000339222	0	0	0	0	0.00338191	0.000183866	0.00258271	0.00089232	0.00180345	0.000139383	0.000178602	0.0017323
A0A1D6A2L5	0.00100733	0.000670359	0.00102464	0.000991975	0.000718692	0.000956651	0.00273427	0.00101303	0.00179008	0.00171384	0.00117999	0.00106164	0.00179387	0.001038	0.00190371	0.001472	0.00218035	0.00293944	0.00469809	0.00128007	0.00161256	0.00220654	0.00125442	0.00243639	0.000791444	0.00177209	0.00147275	0.00147708	0.00405922	0.00352361	0.00205837	0.00286052	0.00311359	0.00276971	0.00238982	0.0023687	0.00128364	0.00124265	0.00156653	0.00142782	0.00209912	0.000855928	0.001093	0.000692318	0.00209884	0.00291984	0.00249427	0.00439864
A0A1D6BRN0	0.00298266	0.00350278	0.00285546	0.0036283	0.00135192	0.000999744	0.000691315	0.000769939	0.00155893	0.00179104	0.00184971	0.00194155	0.00206215	0.00238648	0.00276315	0.00230746	0.000806991	0.000623969	0.000602947	0.000812192	0.00232953	0.00185477	0.00196639	0.00178229	0.00289483	0.00324085	0.00230863	0.00262415	0.000353505	0.000230145	0.000645326	0.000298937	0.000610095	0.000723617	0.000499494	0.000825133	0.00318597	0.00211026	0.00327418	0.00273559	0.000274209	0.00156535	0.000571116	0.00253226	0.000548346	0.0008476	0.000651657	0.000383065
W5EL62	0.000712502	0.000711235	0.000724748	0.000701641	0	0	0.000187161	0.000195419	0.000542638	0.00109101	0.00107309	0.000375457	0.000761302	0	0.000448843	0.000446217	0.00038555	0.000389834	0.000174897	0.000194017	0.00140896	0.000814291	0.00122853	0.00155097	0.00167941	0	0	0	0	0.000934615	0	0.00242795	0.00247758	0.00220394	0.00304265	0.00251314	0.000680955	0.000659208	0.000664818	0.00100992	0	0.000908119	0.00115964	0	0.00111341	0.008261	0.00264636	0.000777808
W4ZN68	0	0	0	0	0	0	0	0	0.00119187	0.00046595	0.00104754	0.000549776	0	0	0	0	0	0	0	7.10241e-05	0.000957879	0.000521655	0.00127424	0.00037851	0	0	0	0	0	0	0	0	0	0	0	0	0	0	0	0	0	0	0	0	0	0	0	0
A0A1D5X5M1	0.000274942	0.000137226	0.000139834	0.000135375	0.00353089	0.00370301	0.00418888	0.0051655	0.000523486	0.000456083	0.000207044	0.000217323	0	0.000339977	0.000173201	0.000258281	0.00371942	0.00338468	0.00367818	0.00400543	0.000271847	0.00121761	0.00027654	0.000249371	0.000324027	0.000241838	0.000120592	0.000120947	0.00387774	0.00396717	0.00320234	0.00374761	0.000159342	0	0	0	0	0	0	0	0.00236336	0.000525641	0.00290866	0.000566886	0.00150376	0.000265648	0	0.002101
A0A1D5XUJ1	0	0	0	0	0	0	0	0.000195419	0.000723517	0.000545503	0.000894244	0.000375457	0.000380651	0	0.000448843	0.000446217	0.000192775	0.000194917	0	0.000194017	0.000805122	0.000610718	0.000614267	0.00103398	0	0	0	0	0	0.000934615	0	0	0.00247758	0.0014693	0	0.00167542	0.000680955	0	0	0.000504961	0	0	0	0	0	0.00688417	0.00176424	0.000777808
A0A1D5Y5R8	0.00246371	0.00245933	0.00286406	0.00173297	0.000753328	0.000455798	0.000647171	0.000482661	0.0008935	0.000808396	0.00088347	0.0008346	0.00131623	0.00174085	0.00177374	0.00176336	0.000666583	0.000962844	0.000691158	0.00115008	0.0010937	0.00110616	0.00101144	0.00114921	0.00248876	0.00123833	0.00154372	0.00216757	0.00425484	0.00461677	0.00215757	0.00359805	0.00367159	0.00362898	0.00400798	0.00331048	0.002691	0.00227943	0.00229883	0.00149663	0.00110014	0.00134577	0.00114567	0.000725682	0.00219999	0.00374067	0.00261448	0.00230531
W5E9C7	0.000251833	0.000125692	0.00012808	0.000123997	0.00760017	0.00593559	0.00628441	0.00721787	0.000895041	0.000867632	0.000316069	0.000464466	0	0.000311401	0.000237964	0.000236572	0.00667732	0.00637262	0.00667623	0.00709751	0.000391282	0.00251834	0.000506594	0.000548187	0.000296792	0.000221511	0.000110456	0.000110781	0.00329811	0.00346855	0.00308755	0.0038617	0.000437848	0.00012983	0.000179236	0.000296088	0	0	0	0	0.00314868	0.000160487	0.00245925	0.000778857	0.0017709	0.00012166	0.000155892	0.00164949
A0A1D5Z4N3	0	0	0	0	0.00429868	0.00295556	0.0027577	0.00438166	0.00115876	0.00104839	0.00103117	0.0013229	0	0	0	0	0.00493985	0.00486988	0.00392151	0.00546886	0.00128945	0.00143455	0.00144289	0.00165598	0	0	0	0	0.00459833	0.00898107	0.0100731	0.0108878	0.0015872	0.00235317	0.00259893	0.00160998	0	0	0	0	0.0164076	0.00407235	0.00817187	0.000941119	0.00142656	0.00573322	0.00113022	0.00548112
M4VSR0	0.00216389	0.00216005	0.00256793	0.00142061	0.000617543	0.000280231	0.000568415	0.000395663	0.000824006	0.000920396	0.000905284	0.000855207	0.00115605	0.00156085	0.00181754	0.0018069	0.000585464	0.000789294	0.000531168	0.000982062	0.000815062	0.00103043	0.000932775	0.000915901	0.00255021	0.000951678	0.00158184	0.00222109	0.0043599	0.00520385	0.00221084	0.00368689	0.00376225	0.00334673	0.00308021	0.00296819	0.00275745	0.00233571	0.00235559	0.00153359	0.0011273	0.000459665	0.00117396	0.0007436	0.00169073	0.00139383	0.00178602	0.00196853
P38076	0.000359539	0.0003589	0.000365719	0.000531088	0.000538687	0.000884668	0.000613888	0.00069028	0.000730196	0.000779929	0.000676874	0.000663114	0.000576247	0.000778025	0.00067948	0.000675504	0.000486386	0.000737687	0.000661917	0.000587424	0.000609415	0.000616356	0.000671598	0.000586982	0.000847454	0.00094875	0.000788487	0.000790806	0	0	0.000220404	0	0.000208371	0.000185357	0	0	0.00068724	0.000831617	0.000838693	0.000382217	0	0	0	0	0	0.000173693	0.000222566	0
A0A1D6RIR6	0	0	0	0	0.000922896	0.00173102	0.00113263	0.00124174	0.000109462	0.00011004	0.000108233	5.68034e-05	0	0	0	0	0.00122494	0.00129753	0.00137594	0.000939301	6.09041e-05	0.000123195	6.19556e-05	7.82161e-05	0	0	0	0	0	0.000282799	0.000264322	0	0	0	0	0	0	0	0	0	0	0	0	0	0	0	0	0
A0A1D5T798	0	0	0	0	0.00226122	0.00335817	0.00378424	0.00263414	0.000650175	0.000612757	0.000723235	0.000506095	0	0	0	0	0.00272842	0.00240843	0.00306476	0.00226655	0.000994822	0.000868949	0.000781998	0.000638801	0	0	0	0	0.000322513	0.00104984	0.000981249	0.00136364	0	0	0	0	0	0	0	0	0.00100068	0	0.000260523	0	0	0	0	0
P12782	0.000243438	0.000243005	0.000371433	0.000359591	0.00213631	0.00324718	0.00348509	0.00233688	0.000679805	0.00074552	0.000702726	0.000962108	0.000130056	0.000301021	0.00030671	0.000304915	0.00293098	0.0020645	0.0030177	0.00255213	0.00110033	0.00149541	0.00122427	0.000971509	0.000430348	0.000214128	0.000320323	0.000107088	0.00147147	0.00223529	0.00223847	0.00269604	0.000423253	0.000502009	0.000346524	0.000286218	0.000348989	0.00022523	0.000227146	0.000172528	0.00171209	0.000620548	0.00237727	0.00150579	0.000951037	0.000352814	0.000301391	0.000664378
L0GED8	0.00380547	0.0033518	0.00364318	0.00352702	0.00210816	0.00208724	0.00470412	0.00282422	0.00602377	0.00371332	0.00359616	0.00501328	0.0043053	0.00235281	0.00423048	0.00350477	0.004179	0.00434792	0.00302216	0.0038402	0.0030354	0.00249435	0.00398842	0.0025176	0.00501248	0.00334728	0.00510553	0.00433277	0	0	0	0	0	0	0	0.000263189	0.00299516	0.0026924	0.00292418	0.00301429	0	0	0	0	0	0	0	0.000244369
A0A1D6D2S8	0	0	0	0	0.000932068	0.000939906	0.00123921	0.00159248	0.000460624	0.000370445	0.000637635	0.000478066	0	0	0	0	0.00157094	0.00138984	0.00178156	0.00148224	0.000410062	0.000622098	0.000521427	0.000658278	0	0	0	0	0	0	0	0	0	0	0	0	0	0	0	0	0	0	0	0	0	0	0	0
A0A096ULI5	0	0	0	0	0.0012913	0.00160371	0.00129283	0.00130633	0.000161219	0.00016207	0.000119556	4.18308e-05	0	0	0	0	0.00206185	0.00191104	0.00155886	0.00164282	8.97011e-05	0.000544336	0.000136875	0.000115199	0	0	0	0	0	0	0.0003893	0.00054101	0	0	0	0	0	0.000146889	0.000148139	0	0.00024813	0	0	0	0	0	0	0
A0A1D5WHU7	0	0	0	0	0.000990514	0.00127353	0.00113964	0.00103127	0.000440558	0.000516697	0.00036301	0.000533446	0	0	0	0	0.0015651	0.00150337	0.00184594	0.0021265	0.000490248	0.000743746	0.000415593	0.000734534	0	0	0	0	0	0	0	0	0.00033525	0	0	0	0	0	0	0	0	0	0	0	0.000451978	0.000279456	0	0.000315744
A0A1D6AZ07	0.00153079	0.000764034	0.00077855	0.00100497	0.00229354	0.0013877	0.00120633	0.00153946	0.000971535	0.00104178	0.00108871	0.00302497	0.00245345	0.00173515	0.00321442	0.00287605	0.00165668	0.00139591	0.00137779	0.00118105	0.000936965	0.00138501	0.00146637	0.00129586	0.0015034	0.0033662	0.00335709	0.00202018	0	0	0	0	0	0	0	0	0.000975341	0.00188839	0.00119029	0.00162734	0	0	0	0	0	0	0.000315869	0
W4ZP51	0	0	0	0	0	0	0	0	0.000159485	0.000160327	0.000315389	0.000165524	0	0	0	0	0	0	0	0	0.00141978	0.000717977	0.00198591	0.00182336	0	0	0	0	0	0	0	0	0.00436907	0.00453428	0.00357702	0.00517039	0	0	0	0	0	0	0	0	0	0.00242796	0.00155557	0
A0A1D5X7C5	0.000242932	0.00060625	0.000617769	0.000358843	0.000415975	6.29209e-05	0.000319068	0.000566349	0.00228186	0.00207692	0.00243918	0.00198422	0.000454249	0.000525692	0.000306072	0.000532492	0.000230047	0.000299062	0.000268345	0.00023153	0.00219609	0.00208228	0.00233873	0.00224745	0.000572604	0.000427365	0.000426209	0.000641194	0	0	0	0	0.000140791	0	0	0	0.000348264	0.000337142	0.000340011	0.00017217	0	0.000309629	0	0.000500887	0	0.00023472	0.000150382	0
A0A1D5TTT4	0	0	0	0	0.00214376	0.00322302	0.00350793	0.00241406	0.000616399	0.000580925	0.000685664	0.000479804	0	0	0	0	0.00254563	0.00220029	0.00286831	0.00206616	0.000943143	0.000823809	0.000741375	0.000605616	0	0	0	0	0	0.000597183	0.000930275	0.00103424	0	0	0	0	0	0	0	0	0.000948693	0	0.000246989	0	0	0	0	0
W5GES9	0	0	0	0	0.000173684	0.00819676	0.0107644	0.00712193	0.00669505	0.00662685	0.00712911	0.00577265	0.00130056	0.000250851	0.00127796	0.00127048	0.00834287	0.00788061	0.0097602	0.00751277	0.0082525	0.00834649	0.00792859	0.00824311	0	0	0	0	0	0	0	0	0	0	0	0	0	0	0	0.000575095	0	0	0	0	0	0	0	0
A0A1D6AWG4	0	0	0	0	0.000173684	0.00809168	0.0106578	0.00712193	0.00659205	0.00662685	0.00712911	0.00587955	0.00130056	0.000250851	0.00127796	0.00101638	0.00834287	0.00776962	0.0098598	0.00740229	0.00836712	0.00823056	0.00792859	0.00824311	0	0	0	0	0	0	0	0	0	0	0	0	0	0	0	0.000575095	0	0	0	0	0	0	0	0
A0A1D5VJ41	0	0	0	0	0.000173684	0.00819676	0.0106578	0.00712193	0.00659205	0.00662685	0.00712911	0.00587955	0.00130056	0.000250851	0.00127796	0.00101638	0.00834287	0.00776962	0.0097602	0.00740229	0.00836712	0.00823056	0.00792859	0.00824311	0	0	0	0	0	0	0	0	0	0	0	0	0	0	0	0.000575095	0	0	0	0	0	0	0	0
W5H4V7	0.000874192	0.000727198	0.000444609	0.000717388	0.000935554	0.00184911	0.00233461	0.00131871	0.0015165	0.00167324	0.00149947	0.00161231	0.00147894	0.0014413	0.00174388	0.00155119	0.00189217	0.00127547	0.00203857	0.00126958	0.00197566	0.00203979	0.00217725	0.00179721	0.00103026	0.00128156	0.000894667	0.00115367	0	0	0	0	0	0	0	0.000171303	0.00111398	0.000808804	0.000951635	0.00103259	0	0.0001857	0	0	0	0	0	0
A0A1D6AGT9	0.000874192	0.000727198	0.000444609	0.000717388	0.000935554	0.00188684	0.00233461	0.00131871	0.00147951	0.00163605	0.0014629	0.00157392	0.00147894	0.0014413	0.00174388	0.00155119	0.00189217	0.00127547	0.00203857	0.00126958	0.0019345	0.00199816	0.00213538	0.00174436	0.00103026	0.00128156	0.000894667	0.00115367	0	0	0	0	0	0	0	0.000171303	0.00111398	0.000808804	0.000951635	0.00103259	0	0.0001857	0	0	0	0	0	0
A0A1D5ZBL7	0.000146797	0.000146536	0	0	6.28404e-05	0	3.85608e-05	8.05244e-05	0.000894398	0.000749267	0.000921206	0.00108298	0	0	0	0	0	0	0	0	0.00132704	0.000964669	0.00130776	0.00122493	0	0	0.000128773	0.000129152	0	0	0	0	0.000680608	0.000454079	0.000626877	0.00103556	0	0	0	0	0	0.0001871	0	0.000605343	0.000458792	0.000851008	0.00054523	0.000480756
A0A1D5WBY9	0.00252195	0.00293704	0.00213775	0.00206959	0.00125952	0.000979801	0.000993703	0.00115283	0.000960352	0.00117996	0.000844063	0.000996716	0.00134734	0.002079	0.00158871	0.00157942	0.00102351	0.00114987	0.00123812	0.00114456	0.000831187	0.000960747	0.000966329	0.00121995	0.00198146	0.00184858	0.00184358	0.00221881	0.000846887	0.00165407	0.00206133	0.00214847	0.000974396	0.000866778	0.00179494	0.00049419	0.00160686	0.00194443	0.00235317	0.00238313	0.00131384	0.0021429	0.00205232	0.000866642	0.000656832	0.00162447	0.000520388	0.0018354
A0A1D6BXL7	0	0	0	0	0.00228628	0.00150906	0.00242324	0.001598	0.000369776	0.000454334	0.000365624	0.000298493	0	0	0	0	0.00170774	0.00265649	0.00198636	0.00185096	0.000320042	0.000693614	0.000372077	0.000234865	0	0	0	0	0.000652173	0.000849179	0.000396849	0.000827252	0.000187591	0.000166873	0.000230376	0	0	0	0	0	0.000758823	0.000412553	0.000790228	0.000333693	0.000505815	0.000312743	0.000200371	0.000176677
A0A1D6C4H9	0.00197633	0.00184951	0.00188465	0.0019462	0.00142766	0.000767822	0.000973395	0.000982466	0.000564435	0.000567415	0.000713126	0.000618353	0.00151778	0.00160375	0.00178968	0.00193392	0.00106943	0.000912361	0.000758009	0.000908148	0.000628097	0.000776417	0.000603445	0.000761822	0.00116458	0.00162972	0.00162532	0.0016301	0.00223986	0.00324053	0.00318024	0.00294639	0.000859034	0.00101888	0.00087913	0.000726135	0.00259713	0.00194278	0.00276609	0.00218852	0.00250962	0.00188919	0.00402075	0.00178275	0.00135116	0.000596725	0.000764629	0.000809052
A0A1D5XQP7	0.000239447	0.000478043	0.000487126	0.000353696	0.000307506	9.30276e-05	0.000220144	0.000558225	0.00373842	0.00314707	0.00426745	0.00334372	0.000447733	0.00044413	0.000301682	0.000524854	0.00025914	0.000294772	0.000293884	0.000326012	0.00250281	0.00239448	0.00268364	0.00225865	0.000423293	0.000315926	0.000420095	0.000421331	0	0	0	0	0.000138772	0	0	0	0.000228845	0.000221537	0.000223422	8.485e-05	0	0.000305187	0	0.000493702	0	0.000231353	0.000148225	0
A0A1D6DFN1	0	0	0	0	0.00166737	0.00137568	0.00195328	0.00174811	0.000269675	9.03661e-05	0.000311088	0.000279886	0	0	0	0	0.00196397	0.00150145	0.00178183	0.00144631	0.000250076	0.000859941	0.000101757	0.000256928	0	0	0	0	0.000713438	0.000464475	0.000434128	0.000603309	0.000205214	0.000182549	0.000252017	0.000208159	0	0	0	0	0.000276702	0.000225654	0.000288154	0.00036504	0.000276665	0.000171061	0.000219194	0.000193273
W5G5H3	0.00138695	0.00138448	0.00229253	0.00102435	0.00118744	0.000853167	0.000819731	0.0006657	0.00176049	0.00212374	0.00239349	0.00173579	0.00148194	0.00150064	0.001529	0.00206293	0.000750506	0.000569135	0.00072346	0.000566507	0.002057	0.00188229	0.00224198	0.00220142	0.00143024	0.00106746	0.00136874	0.00152529	0.000349309	0.000227414	0.000637666	0.000295389	0.000602853	0.000715028	0.000493565	0.00081534	0.00182261	0.00128321	0.00145589	0.00147443	0.000270955	0.0019887	0.000564337	0.0025022	0.000812756	0.00100505	0.000858563	0.000567777
A0A1D5XPE9	0	0	0	0	0.00312631	0.0033978	0.00373022	0.00467377	0.00048067	0.000379663	0.000169741	0.000178168	0	0.000167234	8.51971e-05	0.000169397	0.00322005	0.00295985	0.0032534	0.00353542	0.000229236	0.00104331	0.000233194	0.000196264	0	0.00011896	0	0	0.00354242	0.00337067	0.00281882	0.00345646	0.00015676	0	0	0	0	0	0	0	0.0021137	0.000517123	0.00264141	0.0005577	0.00126805	0.000261343	0	0.00191931
A0A077RZB4	0.00168534	0.00140195	0.00142859	0.00165965	0.00120243	0.000727523	0.0009592	0.0011556	7.13082e-05	7.16847e-05	0	0	0.00120052	0.00138933	0.00141558	0.00175912	0.000835975	0.000922108	0.000965295	0.000688388	0	0.000160509	0	0	0.00132415	0.00172949	0.00197122	0.00148276	0	0	0	0	0	0	0	0	0.00134227	0.00155928	0.00157255	0.000995356	0	0	0	0	0	0	0	0
A0A1D6CZP8	0.000984693	0.000982943	0.00133549	0.000969683	0.00140508	0.00110518	0.000862202	0.00108029	0.000583285	0.000753897	0.000659128	0.000605371	0.000876781	0.00101468	0.00124062	0.00123336	0.000532838	0.00053876	0.000966844	0.000715029	0.000927247	0.000656465	0.000565954	0.000357245	0.000773659	0.00115485	0.00143965	0.00115511	0	0	0.000402422	0	0	0.000338433	0	0.000385912	0.000627396	0.000607361	0.000612529	0.000465245	0	0	0	0	0	0.000317136	0.00040637	0
W4ZRH9	0	0	0	0.000110219	9.58256e-05	2.89894e-05	2.94008e-05	3.0698e-05	0.00164801	0.0018281	0.00179808	0.00165143	0	0	0	0	0	0	2.74742e-05	0	0.00154932	0.00143905	0.00167256	0.00166486	0	0	0	0	0.000451024	0.000293634	0.000274449	0.000381402	0.00207572	0.00219268	0.00143389	0.00223711	0	0	0	0	0	0.00299575	0	0.00415391	0.00104942	0.00140585	0.00221713	0.000610922
A0A1D5SCP0	0	0	0	0.000110219	9.58256e-05	2.89894e-05	2.94008e-05	3.0698e-05	0.00167643	0.0018281	0.00182618	0.00162194	0	0	0	0	0	0	2.74742e-05	0	0.0015177	0.00143905	0.00167256	0.00166486	0	0	0	0	0.000451024	0.000293634	0.000274449	0.000381402	0.00207572	0.00219268	0.00143389	0.00223711	0	0	0	0	0	0.00299575	0	0.00415391	0.00104942	0.00140585	0.00221713	0.000610922
A0A1D5YR68	0	0	0	0	0	0	0	0	0.000298133	0.000412097	0.000515875	0.000541488	0	0	0	0	0	0	0	0	0.000995276	0.000838843	0.00101246	0.00111841	0	0	0	0	0	0	0	0	0.000510456	0.000605438	0.000835836	0.000862969	0	0	0	0	0	0.0001871	0	0.000302672	0.000458792	0.000992842	0.000363487	0
A0A1D5ZLT8	0.000423371	0.00169047	0.00129194	0.000833834	0.00217482	0.00120621	0.00122333	0.000928948	0.00128975	0.0014046	0.00148781	0.00156168	0.00113092	0.00157055	0.00213363	0.00159086	0.00103093	0.000926563	0.00135101	0.000806999	0.00155482	0.00157253	0.00133833	0.00122879	0.00199582	0.00260677	0.00111417	0.00186241	0	0	0	0	0	0	0	0	0.0016185	0.00195852	0.00237022	0.0012002	0	0	0	0	0	0	0	0
A0A1D5Z4H9	0.000423371	0.00169047	0.00129194	0.000833834	0.00144988	0.000877245	0.0010009	0.000812829	0.000967311	0.00118851	0.001169	0.00100394	0.00158329	0.00130879	0.00133352	0.00132572	0.000916379	0.000810742	0.00124709	0.000806999	0.00107641	0.00120964	0.000973331	0.00092159	0.00199582	0.00223438	0.00111417	0.00186241	0	0	0	0	0	0	0	0	0.0016185	0.00156681	0.00197518	0.0012002	0	0	0	0	0	0	0	0
A0A1D5WUX8	0.000414363	0.000413626	0.000421485	0.000408046	0.000709517	0.00042929	0.000326536	0.00113648	0.000210385	0.000211495	0.000520057	0.000327526	0.00132823	0.00153713	0.00130515	0.00155701	0.00190587	0.00147363	0.00162741	0.00203099	0.000234113	0.000828729	0.000238155	0.00015033	0.000976676	0.000728945	0.00109046	0.00109367	0	0	0	0	0	0	0	0	0.000792032	0.000766739	0.000773263	0.000587331	0	0	0	0	0	0	0	0
A0A1D5Y681	0.00023002	0.000574028	0.000584935	0.000339771	0.000393866	8.93651e-05	0.000271899	0.000599336	0.00227737	0.00349279	0.00288693	0.00190906	0.000430106	0.000497752	0.000289804	0.00050419	0.000280055	0.00031463	0.000338776	0.000313177	0.00207937	0.00226735	0.00231358	0.00233663	0.000542171	0.000404651	0.000403556	0.000607115	0	0	0	0	0.000133308	0	0	0	0.000329754	0.000319223	0.000321939	0.000163019	0	0.000293172	0	0.000474265	0	0.000222245	0.00014239	0
A0A096UL77	0.00311008	0.00332631	0.00316354	0.00328144	0.00133136	0.00138091	0.00110873	0.00140137	0.00180467	0.00209766	0.00217475	0.00199006	0.0033231	0.00219757	0.00335864	0.00264337	0.00102178	0.000972363	0.00119967	0.00090738	0.00238475	0.00190414	0.00248977	0.00225667	0.0031417	0.00312643	0.00389746	0.00410438	0.000895188	0.000582802	0.000544724	0.000378502	0.000514985	0.000458107	0.000632439	0.000522375	0.00276007	0.00267192	0.00290194	0.00188928	0.000347193	0.00028314	0.000361562	0.00183214	0.00173573	0.000429279	0.000550068	0.00121255
Q9FXQ9	0.00175715	0.00175402	0.00178735	0.00129777	0.00141037	0.000910225	0.000865443	0.000843387	0.000836397	0.000784758	0.00071674	0.000578711	0.00176015	0.00108639	0.00193711	0.00110044	0.000772549	0.00066096	0.000862648	0.000956957	0.000744586	0.000815822	0.00100992	0.00103592	0.00181199	0.00154558	0.00173408	0.00173918	0	0	0	0	0	0	0	0	0.00167935	0.00121929	0.00163955	0.000933988	0	0	0	0	0	0	0	0
A0A1D5XX39	0.00175715	0.00175402	0.00178735	0.00129777	0.00141037	0.000910225	0.000807747	0.000903629	0.000836397	0.000784758	0.00071674	0.000636583	0.00176015	0.00108639	0.00193711	0.00110044	0.000831976	0.000721047	0.000862648	0.000956957	0.000744586	0.000815822	0.00100992	0.00103592	0.00181199	0.00154558	0.00192675	0.00154594	0	0	0	0	0	0	0	0	0.00167935	0.00121929	0.00163955	0.000933988	0	0	0	0	0	0	0	0
A0A1D5VZ33	0.00222673	0.00222277	0.00269643	0.00219279	0.00127095	0.00115347	0.000724187	0.000727058	0.000861393	0.000920062	0.000771873	0.000921947	0.00135957	0.00137672	0.00166993	0.00159375	0.000774598	0.000638168	0.000832902	0.000635221	0.000898639	0.000848282	0.000944626	0.00126949	0.0024993	0.00186536	0.00186031	0.00158592	0.002991	0.00333815	0.00338006	0.00343262	0.00282681	0.00262393	0.00256591	0.00261804	0.0020268	0.00206018	0.00178089	0.00210416	0.00298296	0.00418954	0.00327899	0.00546567	0.00198838	0.00225391	0.00275683	0.0015048
A0A1D6S8D2	0	0	0	0	0.000722087	0.00119153	0.00104732	0.00100941	0.000155718	0	7.69847e-05	4.04035e-05	0	0	0	0	0.00103724	0.00104877	0.000941045	0.00112744	0	0.000481949	4.40681e-05	0.000111268	0	0	0	0	0.00278072	0.00241381	0.00188008	0.00287403	0	0.000158113	0	0	0	0	0	0	0.00167764	0.000195448	0.00174708	0	0	0.000148163	0.000189853	0.000837011
A0A1D5ZTV0	0	0	0	0	0	0	0	0	0.000356922	0.000518276	0.000666618	0.000535076	0	0	0	0	0	0	0	0	0.000750227	0.000892672	0.000942752	0.00096348	0	0	0	0	0	0	0	0	0.000362142	0.00064429	0.000667104	0.000734678	0	0	0	0	0	0.000199106	0	0.000322094	0.000488233	0.000905618	0.000386812	0
W5I0B0	0.00141124	0.00126785	0.00186614	0.00138972	0.00066453	0.000621382	0.000444846	0.000658005	0.0012181	0.00100843	0.00113357	0.00104112	0.00128171	0.00148329	0.00168913	0.00159086	0.000534554	0.000501888	0.000588903	0.000461142	0.00111628	0.00116931	0.00121666	0.00143358	0.00166318	0.00124132	0.00136176	0.00148992	0.000284341	0.000370234	0.000519067	0.000240449	0.000654305	0.000873059	0.000401767	0.000995541	0.00121388	0.00130568	0.00118511	0.00160026	0.00022056	0.000359738	0.000229688	0.000290974	0	0.000409059	0.00017472	0.000462176
W5GF95	0.00141124	0.00126785	0.00186614	0.00138972	0.000845765	0.000621382	0.000444846	0.000658005	0.0013614	0.00118851	0.00145239	0.00122704	0.00128171	0.00130879	0.00160022	0.00150248	0.000534554	0.000501888	0.000588903	0.000461142	0.00115615	0.00124996	0.00121666	0.00148478	0.00166318	0.00124132	0.00136176	0.00148992	0.000284341	0.000370234	0.000519067	0.000240449	0.000654305	0.000873059	0.000401767	0.000995541	0.00121388	0.00130568	0.00118511	0.00160026	0.00022056	0.000359738	0.000229688	0.000290974	0	0.000409059	0.00017472	0.000462176
A0A0C4BKH5	0.00141124	0.00126785	0.00186614	0.00138972	0.000724941	0.000621382	0.000481917	0.000696711	0.00125392	0.00111648	0.00127527	0.00111549	0.00128171	0.00148329	0.00168913	0.00159086	0.000572737	0.000501888	0.000623545	0.000499571	0.00111628	0.00116931	0.00129777	0.00143358	0.00166318	0.00124132	0.00136176	0.00148992	0.000284341	0.000370234	0.000519067	0.000240449	0.000654305	0.000873059	0.000401767	0.000995541	0.00121388	0.00130568	0.00118511	0.00160026	0.00022056	0.000359738	0.000229688	0.000290974	0	0.000409059	0.00017472	0.000462176
A0A1D6CHL1	0	0	0	0	0.00137215	0.00124532	0.00126299	0.00119883	7.39756e-05	3.71831e-05	3.65726e-05	3.83883e-05	0	0	0	0	0.000946087	0.00107618	0.000858346	0.00111088	8.23192e-05	0.000790939	4.18702e-05	0	0	0	0	0	0.000880678	0.00114671	0.000893157	0.00173771	0	0	0	0	0	0	0	0	0.00113855	0	0.00118567	0	0.00022768	0	0	0.000159053
A0A1D6RRU7	0.000319263	0.000318695	0.000324751	0.000314396	0.000546677	0.000248074	0.000251593	0.000875648	8.10498e-05	8.14776e-05	0.000400699	0.000168237	0.00136452	0.00138174	0.00140785	0.0017995	0.00164122	0.0013101	0.00148901	0.00182567	0.000180383	0.000547311	0.000183497	0.000115828	0.00112878	0.00112329	0.00168038	0.00168532	0	0	0	0	0	0	0	0	0.000610254	0.000590766	0.00089369	0.000452533	0	0	0	0	0	0	0	0
W5I5X1	0	0	0	0	0	0	0	0	0.00082193	0.000751154	0.00110823	0.000930603	0	0	0	0	0	0	0	0	0.000956209	0.000967099	0.00101501	0.0012814	0	0	0	0	0.000296517	0	0.000180431	0	0.00170581	0.00106219	0.000837941	0.00173029	0	0	0	0	0	0.00112543	0	0.0018206	0.000919895	0.00142192	0.00182201	0.000642622
W5DTC2	0.00015058	0.000150313	0.000153168	0.000148285	0.00186934	0.00222307	0.00166129	0.00177589	0.000382271	0.000538004	0.000453575	0.000515769	8.04469e-05	9.30994e-05	9.48586e-05	0.000188607	0.00171112	0.00144178	0.00144155	0.00151713	0.000553003	0.00107558	0.000649096	0.000600934	0	0.00013245	0	0	0.00273055	0.00335787	0.0033231	0.00410499	0.00069815	0.000776303	0.000643034	0.000885211	0.000143913	0.000139317	0.000140503	0.000106719	0.00541281	0.000575766	0.00392127	0.000620945	0.00235308	0.000872941	0.00130499	0.00213697
W5EDL3	0.00015058	0.000150313	0.000153168	0.000148285	0.00212718	0.00191106	0.0013053	0.0014042	0.000344044	0.000499576	0.000377979	0.000476095	8.04469e-05	9.30994e-05	9.48586e-05	0.000188607	0.0013852	0.00115343	0.00125673	0.00127111	0.000510464	0.000860462	0.000605823	0.000546303	0	0.00013245	0	0	0.00273055	0.00335787	0.0033231	0.00410499	0.00069815	0.000776303	0.000643034	0.000885211	0.000143913	0.000139317	0.000140503	0.000106719	0.00541281	0.000575766	0.00392127	0.000620945	0.00235308	0.000872941	0.00130499	0.00213697
L0GDQ5	0.00423694	0.0037842	0.00362927	0.00373316	0.00181374	0.00155945	0.00193304	0.00220182	0.00209461	0.00210567	0.00291073	0.00229143	0.00405059	0.00261958	0.00421433	0.00307243	0.00156869	0.00152512	0.0014232	0.00127518	0.00251985	0.0023574	0.00262744	0.0027507	0.00420493	0.00392295	0.00430357	0.005101	0	0	0	0	0	0	0	0.000262185	0.00298372	0.00350739	0.00353724	0.00252866	0	0	0	0	0.000348472	0	0	0.000243436
A0A1D6AEC8	0.00037452	0.000373854	0.000380957	0.000737622	0.00128259	0.00184306	0.00167245	0.00236256	0.00038031	0.000477898	0.00018802	0.000296033	0.000200086	0.000231555	0.00023593	0.0004691	0.00212794	0.00245896	0.00193059	0.00224363	0.000634808	0.00107006	0.000968651	0.000815252	0.000441382	0.000658854	0.000657072	0.000988508	0	0	0	0	0	0	0	0	0.000357938	0.000346507	0.000349456	0.000265428	0	0	0	0	0	0	0	0
W5HZ47	0.000162292	0.000324007	0.000330163	0.000319636	0.0010421	0.00134511	0.0013642	0.00120183	0.000494404	0.00037276	0.000203689	0.000427603	0.000173408	0.00010034	0.000204473	0.000203277	0.00122947	0.00115434	0.00143415	0.00128159	0.000229236	0.000602802	0.000419749	0.000176638	0.000191266	0.000142752	0.000142366	0.000142784	0.000653985	0.000638654	0.000397951	0.000276516	0	0	0	0	0.000155106	0.000150153	0.000151431	0.000115019	0.000507287	0	0.000528282	0.00033462	0.00050722	0.000156806	0.000200927	0.000354335
A0A1D6C852	0.000162292	0.000324007	0.000330163	0.000319636	0.000833683	0.00121901	0.00127893	0.00106829	0.000453203	0.000331342	0.000162951	0.000384843	0.000173408	0.00010034	0.000204473	0.000203277	0.00118557	0.00110995	0.00135448	0.00110482	0.000229236	0.000463694	0.000419749	0.000176638	0.000191266	0.000142752	0.000142366	0.000142784	0.000653985	0.000638654	0.000397951	0.000276516	0	0	0	0	0.000155106	0.000150153	0.000151431	0.000115019	0.000507287	0	0.000528282	0.00033462	0.00050722	0.000156806	0.000200927	0.000354335
A0A1D5T057	0	0	0	0	0.000174898	0.00751333	0.00751261	0.00717174	0.00684559	0.00667319	0.00738408	0.00581301	0.00130965	0.000252605	0.00128689	0.00127936	0.00762741	0.00748864	0.00772236	0.00756531	0.00819479	0.00840485	0.00798404	0.00815252	0	0	0	0	0	0	0	0	0	0	0	0	0	0	0	0.000579116	0	0	0	0	0	0	0	0
P12112	0.000115923	0.000115717	0.000117915	0.000114156	0.00238195	0.00426352	0.00359319	0.00343379	0.000794577	0.000946693	0.000814755	0.000916293	0.000247725	0.000215015	0.000219078	0.000290395	0.00323051	0.00304442	0.00324392	0.00350386	0.0008187	0.00162293	0.00113266	0.0012617	0	0	0.000203379	0.000101989	0.00607272	0.00334533	0.00397951	0.00474028	0.000806197	0.00119526	0.00115508	0.00136294	0	0	0.000108165	8.21564e-05	0.00543522	0.00103425	0.00509415	0.0016731	0.0043476	0.00100804	0.00172224	0.0031637
W5B985	0.000444298	0.000443508	0	0.000218762	9.50969e-05	5.7538e-05	0.000116709	6.09291e-05	0.000789542	0.000453549	0.000724915	0.0009365	0.000237364	0.000412045	0.000279887	0.000278249	0.000240419	0.000121545	0.000218122	0.000181476	0.00094135	0.00101554	0.000638401	0.000644762	0.000261809	0.000195402	0	0.000195446	0	0	0	0	0	0.000229054	0	0.000522375	0.000424626	0.000411065	0.000621845	0.00015744	0	0	0	0	0	0.000214639	0	0
W5FL09	0	0	0	0	0.00175398	0.00169012	0.00127561	0.00183135	0.00038525	0.00046474	0.000342832	0.00031987	0	0	0	0	0.00172446	0.00166059	0.00141553	0.00194219	0.000385831	0.000780451	0.000523323	0.00055056	0	0	0	0	0.00305759	0.00258779	0.00353505	0.00387841	0.00070359	0.000625882	0.000864059	0.000713687	0	0	0	0	0.0035576	0.000580253	0.00345785	0.00125157	0.00142285	0.000586495	0.000751521	0.00149097
A0A1D5SCB1	0	0	0	0	0.000163467	0.00781351	0.0144444	0.006703	0.00649511	0.00623703	0.00670975	0.0056343	0.00122405	0.000236095	0.00120278	0.00119574	0.00805874	0.00825277	0.0126543	0.00727881	0.00776706	0.00785552	0.0074622	0.00775822	0	0	0	0	0	0	0	0	0	0	0	0	0	0	0	0.000541266	0	0	0	0	0	0	0	0
A0A1D5W7M9	0.00201466	0.00201108	0.0026348	0.00198395	0.00086243	0.000596354	0.000831621	0.000710439	0.000730646	0.0010283	0.000722443	0.000606649	0.00107632	0.00124561	0.00126914	0.00144196	0.000622957	0.00062988	0.000494535	0.000705343	0.000731749	0.00057562	0.000661673	0.000730916	0.00203514	0.00177209	0.000757413	0.0017725	0	0.000377529	0.000705726	0.000490374	0.0010008	0.000296754	0.000819366	0.000338386	0.00137533	0.00213025	0.00214838	0.00142782	0.000449811	0	0.000468428	0	0.000449752	0.00027808	0.000356325	0.000314188
A0A1D6AV05	0.000152546	0.000152275	0	0	0.000783618	0.000711187	0.000961704	0.00087862	7.74523e-05	3.89306e-05	7.65827e-05	0.000120577	0	0	0	0	0.000866732	0.000959827	0.00086124	0.000913856	4.3094e-05	0.000174339	0.000131514	0.000110687	0	0	0	0	0	0	0	0	0	0	0	0	0	0	0	0	0	0	0	0	0	0	0	0
A0A1D5Z8I6	0.0015898	0.00158697	0.00202141	0.00156557	0.00119098	0.00175002	0.00156604	0.00174415	0.00161438	0.00131861	0.00149649	0.00209438	0.00191102	0.00172012	0.00175263	0.00174237	0.00215069	0.0018484	0.00204879	0.00151518	0.0015719	0.00181692	0.00171326	0.00216291	0.00187362	0.00139838	0.00174325	0.00139871	0.0104104	0.010427	0.00682202	0.00744902	0.00506752	0.00409803	0.00509178	0.00373836	0.00189926	0.00147089	0.00185425	0.00169007	0.00807518	0.00354599	0.00776252	0.00245843	0.0043476	0.00345613	0.00492067	0.00303715
W5FPN2	0.00170298	0.00169995	0.0013325	0.00167702	0.00128978	0.000848233	0.00092909	0.000934155	0.00129698	0.00143755	0.00121665	0.00124254	0.00181961	0.00186282	0.00189802	0.00172284	0.000779744	0.000931757	0.000996832	0.00082044	0.0016283	0.00134741	0.00158112	0.00137825	0.00123508	0.00138271	0.00149388	0.00126777	0.00052788	0.00034367	0.000321216	0.000669591	0.000303679	0.000270139	0.00037294	0.000462056	0.00162757	0.001212	0.00122231	0.00148545	0.000204735	0.000500891	0.000213208	0.000810291	0.000614123	0.00050628	0.000486551	0.000143005
A0A1D6A2S3	0.00183397	0.00156918	0.0013325	0.00167702	0.00128978	0.000916092	0.000963501	0.000826368	0.00126372	0.00140412	0.0013153	0.00127706	0.00167964	0.00153885	0.0018155	0.00172284	0.000744301	0.000860083	0.000932521	0.000713426	0.0016283	0.00142227	0.00161876	0.00137825	0.00123508	0.00149793	0.00172371	0.00138302	0.00052788	0.00034367	0.000321216	0.000669591	0.000303679	0.000270139	0.00037294	0.000462056	0.00175277	0.0013332	0.00146677	0.00148545	0.000204735	0.000667854	0.000213208	0.00108039	0.000614123	0.00050628	0.000486551	0.000143005
A0A1D6S260	0.00130998	0.00156918	0.001066	0.00141901	0.00117762	0.000780375	0.000825858	0.000826368	0.00126372	0.00143755	0.00115089	0.001139	0.00160966	0.00178183	0.00173298	0.0016408	0.000708858	0.000860083	0.000932521	0.000749098	0.00151728	0.00130999	0.00146818	0.0012832	0.00123508	0.00126748	0.00126405	0.00103727	0.00052788	0.00034367	0.000321216	0.000669591	0.000303679	0.000270139	0.00037294	0.000462056	0.00162757	0.0010908	0.00122231	0.00139261	0.000204735	0.000500891	0.000213208	0.000810291	0.000614123	0.00050628	0.000486551	0.000143005
A0A1D6A406	0.00170298	0.00169995	0.0013325	0.00167702	0.00128978	0.000848233	0.00092909	0.000898226	0.00133023	0.00150441	0.00134818	0.00124254	0.00174963	0.00194382	0.00189802	0.00172284	0.000779744	0.000931757	0.000996832	0.00082044	0.0016283	0.00138484	0.00158112	0.00137825	0.00123508	0.00138271	0.00149388	0.00126777	0.00052788	0.00034367	0.000321216	0.000669591	0.000303679	0.000270139	0.00037294	0.000462056	0.00162757	0.001212	0.00122231	0.00148545	0.000204735	0.000500891	0.000213208	0.000810291	0.000614123	0.00050628	0.000486551	0.000143005
A0A1D6BXG5	0	0	0	0	0.00124741	0.00132079	0.0013778	0.00127875	7.39756e-05	3.71831e-05	3.65726e-05	3.83883e-05	0	0	0	0	0.00102493	0.00115589	0.00107293	0.00115056	8.23192e-05	0.000790939	4.18702e-05	0	0	0	0	0	0.000880678	0.00114671	0.000893157	0.00173771	0	0	0	0	0	0	0	0	0.00113855	0	0.00118567	0	0.00022768	0	0	0.000159053
P27807	0	0	0	0	0.000164543	0.0114489	0.0109046	0.0114911	0.006733	0.0115752	0.0105168	0.00567137	0.00123211	0.000237649	0.0012107	0.00120361	0.0101917	0.0100947	0.0127375	0.0111994	0.0117272	0.00834649	0.00949958	0.00780926	0	0	0	0	0	0	0	0	0	0	0	0	0	0	0	0.000544826	0	0	0	0	0	0	0	0
W5BFB4	0	0	0	0	0.000164543	0.0119467	0.0113085	0.0114911	0.006733	0.0115752	0.0105168	0.00567137	0.00123211	0.000237649	0.0012107	0.00120361	0.0106077	0.0100947	0.0131149	0.0111994	0.0118358	0.00834649	0.00949958	0.00780926	0	0	0	0	0	0	0	0	0	0	0	0	0	0	0	0.000544826	0	0	0	0	0	0	0	0
A0A1D6RUW7	0.000309128	0.000617156	0.000314441	0.000913247	0.000529322	0.000800661	0.000568415	0.00050871	0.00109867	0.00118337	0.00131913	0.00162897	0.000990901	0.000764499	0.00116842	0.00058079	0.000501827	0.000676538	0.000379405	0.000420884	0.00113526	0.00105987	0.00115486	0.00112151	0.00109295	0.00108763	0.00135586	0.000815911	0	0	0	0	0	0	0	0	0.000295441	0.000858017	0.0014422	0.00109542	0	0	0	0	0	0	0	0
A0A1D5VD11	0.00114239	0.00114036	0.000996023	0.00112498	0.00041917	0.000591773	0.00060017	0.000447608	0.000952901	0.00108288	0.000901238	0.000902984	0.00104626	0.00100901	0.00113088	0.000919855	0.000574017	0.000580396	0.000681022	0.000622155	0.000875964	0.000839311	0.00117248	0.000947333	0.000961671	0.000861296	0.000715805	0.00114866	0	0.000214074	0.000200087	0.000556123	0.000945817	0.00100963	0.00116153	0.000959391	0.00124778	0.00120793	0.00106594	0.00115661	0.000765182	0.000832019	0.000265617	0.00134596	0.00102011	0.00078841	0.0008082	0.000712628
A0A1D5WMF1	0.000815994	0.00130327	0.00116203	0.00160711	0.00041917	0.000464965	0.000685908	0.000313325	0.00087004	0.00220741	0.001188	0.00103198	0.000697506	0.000706307	0.000925269	0.000919855	0.000618172	0.000580396	0.000721082	0.000488836	0.000875964	0.000839311	0.00103179	0.000947333	0.000961671	0.000717746	0.000715805	0.000861493	0	0.000214074	0.000200087	0.000278061	0.000378327	0.000673085	0.000696919	0.000575634	0.000935837	0.000905951	0.00091366	0.00080963	0.000255061	0.000832019	0.000265617	0.00100947	0.000255027	0.000473046	0.0004041	0.000356314
A0A1D5WSW4	0	0	0	0	0.000164543	0.0114489	0.0103997	0.0114911	0.00653784	0.0115752	0.0103238	0.00567137	0.00123211	0.000237649	0.0012107	0.00120361	0.00894374	0.00998951	0.00962392	0.0111994	0.0116187	0.00801702	0.00927866	0.00780926	0	0	0	0	0	0	0	0	0	0	0	0	0	0	0	0.000544826	0	0	0	0	0	0	0	0
A0A1D5WIS4	0.000815994	0.00130327	0.00116203	0.0014464	0.000349308	0.000464965	0.000771647	0.000358086	0.000952901	0.00224906	0.00126993	0.00107498	0.000697506	0.000706307	0.000925269	0.000919855	0.000618172	0.000580396	0.000801203	0.000488836	0.00082986	0.000932568	0.00103179	0.00100654	0.000961671	0.000717746	0.000715805	0.00100508	0	0.000214074	0.000200087	0.000278061	0.000378327	0.000673085	0.000696919	0.000575634	0.000935837	0.000754959	0.000761384	0.00080963	0.000255061	0.000832019	0.000265617	0.00100947	0.000255027	0.000473046	0.0004041	0.000356314
W5D1Z1	0	0	0	0	0.000757893	0.000534987	0.0006976	0.000647449	7.49096e-05	7.53051e-05	7.40687e-05	0.000932953	0	0	0	0	0.00079836	0.000726509	0.000941615	0.00112491	8.33586e-05	0.000337232	8.47978e-05	0	0	0	0	0	0	0.000387063	0.000361774	0.000502757	0	0	0	0	0	0	0	0	0.00046117	0	0.000480257	0	0	0	0	0
W5G400	0	0	0	0	0.000157299	0.00713796	0.012355	0.00655084	0.00634329	0.00600167	0.00673326	0.00532487	0.00117786	0.000227186	0.00115739	0.00115062	0.00715813	0.00784082	0.00965122	0.00730432	0.00757777	0.00766407	0.00728621	0.00746546	0	0	0	0	0	0	0	0	0	0	0	0	0	0	0	0.00052084	0	0	0	0	0	0	0	0
A0A1D5SV97	0.00221068	0.00220675	0.002677	0.00217698	0.00130685	0.00119969	0.000857231	0.000779563	0.000935358	0.00104776	0.000924857	0.000998512	0.00146225	0.0013668	0.00165789	0.00158226	0.000825979	0.000691166	0.000904421	0.00071664	0.00107059	0.000902323	0.00114958	0.0014513	0.00248128	0.00185191	0.00184691	0.00157449	0.00296944	0.0033141	0.0033557	0.00340788	0.00280644	0.00271356	0.00254742	0.00259917	0.00201219	0.00204533	0.00176806	0.00208899	0.00296146	0.00415935	0.00325536	0.00542627	0.00197405	0.00223766	0.00273696	0.00149395
A0A1D5YFA6	0.000111286	0.000111088	0.000226398	0.00010959	0.000333473	0.000144119	0.000263095	0.000549406	0.00274041	0.00281168	0.00290518	0.00290282	5.94541e-05	6.88049e-05	7.0105e-05	6.96948e-05	0	0	0.000136586	0	0.00282943	0.00286165	0.0028463	0.0036337	0.000131154	9.78869e-05	9.76221e-05	9.79094e-05	0.00246646	0.000875868	0.00109152	0.000568834	0.00709453	0.00722893	0.00902942	0.00876645	0	0	0	0	0	0.00921957	0.000181125	0.0114727	0.00226075	0.00709659	0.00826673	0.00182229
A0A1D5YRC9	0.000219643	0	0.000223419	0	0.00065817	0.00142223	0.00144241	0.00126508	0.000334559	0.000392379	0.000496204	0.000636583	0.000117344	0.000135799	0.000138365	0.000137556	0.0015451	0.00156227	0.00183313	0.00137563	0.00055844	0.00119236	0.000504961	0.000796863	0.000258856	0.000193198	0.000192675	0.000193242	0	0.000288114	0.00026929	0	0	0	0	0	0.000209918	0.000203215	0.000204944	0.000311329	0.000343277	0	0	0	0	0	0	0
A0A1D5YL67	0	0	0	0	0.00135192	0.00180636	0.00138263	0.00144364	0.000367462	0.00050373	0.000594551	0.000346706	0	0	0	0	0.00163772	0.00158392	0.00164734	0.00161244	0.00100368	0.000751936	0.000605044	0.00052514	0	0	0	0	0.00265129	0.00172609	0.00129065	0.00112101	0.000152524	0.000271356	0.00018731	0.000154713	0	0	0	0	0.00102828	0.000503147	0.00107084	0.00108525	0.00123378	0.00012714	0.000162914	0.000430948
A0A1D5XY50	0	0	0	0	0.00140825	0.00177227	0.0014172	0.00144364	0.000367462	0.000537312	0.00056152	0.000346706	0	0	0	0	0.00160212	0.00158392	0.00164734	0.00154078	0.00100368	0.000827129	0.000605044	0.0004774	0	0	0	0	0.00265129	0.00172609	0.00129065	0.00112101	0.000152524	0.000271356	0.00018731	0.000154713	0	0	0	0	0.00102828	0.000503147	0.00107084	0.00108525	0.00123378	0.00012714	0.000162914	0.000430948
A0A1D5XJY0	0	0	0	0	0.00146458	0.00180636	0.00145176	0.00144364	0.000367462	0.000537312	0.00056152	0.000346706	0	0	0	0	0.00160212	0.00161992	0.00161504	0.00154078	0.00100368	0.000789532	0.000605044	0.0004774	0	0	0	0	0.00265129	0.00155348	0.00129065	0.00112101	0.000152524	0.000271356	0.00018731	0.000154713	0	0	0	0	0.00102828	0.000503147	0.00107084	0.00108525	0.00123378	0.00012714	0.000162914	0.000430948
W5D0E3	0.000815994	0.00114036	0.000996023	0.00112498	0.00041917	0.000591773	0.000643039	0.000492368	0.00091147	0.00120783	0.000860272	0.000902984	0.000871882	0.000908109	0.00102808	0.000919855	0.000618172	0.00053575	0.000721082	0.000577716	0.000783757	0.000699426	0.00103179	0.000710499	0.000961671	0.000717746	0.000858966	0.00100508	0	0.000214074	0.000200087	0.000278061	0.000378327	0.000673085	0.000696919	0.000575634	0.00109181	0.000905951	0.00091366	0.000925292	0.000255061	0.000832019	0.000265617	0.00100947	0.000255027	0.000473046	0.0004041	0.000356314
A0A1D5VL59	0	0	0	0	0.000165632	0.011625	0.0105703	0.0115672	0.00658113	0.0116518	0.0103922	0.00570893	0.00124027	0.000239222	0.00121871	0.00121158	0.00910765	0.0100557	0.00959268	0.0112736	0.0116956	0.00807011	0.00934011	0.00786098	0	0	0	0	0	0	0	0	0	0	0	0	0	0	0	0.000548435	0	0	0	0	0	0	0	0
A0A1D6D1B0	0	0	0	0	0.000740268	0.000287933	0.000292018	0.000508172	0.00163059	0.00189138	0.00161229	0.00185506	0	0	0	0	0.000434457	0.000371703	0.000394165	0.000437256	0.00153535	0.00144696	0.00191682	0.00192696	0	0	0	0	0.00223986	0.00145824	0.00121152	0.00105228	0.00272027	0.00191039	0.00316487	0.0021784	0	0	0	0	0.00096524	0.00456555	0.00100519	0.00942313	0.00193022	0.00202886	0.00275266	0.002562
W5GVR2	0	0	0	0	0.000114203	0.000621883	0.000420471	0.000439023	0.000609539	0.000748925	0.000468763	0.000913783	0	0	0	0	0.000505264	0.000291931	0.000392918	0.000290583	0.000602922	0.000533565	0.000689998	0.000677516	0	0.00023466	0	0	0	0	0	0	0	0	0	0	0	0	0	0	0	0	0	0	0	0	0	0
A0A1D6S9T8	0.00012484	0.000124618	0.000126986	0.000245874	0.00149635	0.00135804	0.00137731	0.00116416	0.00038031	0.000573477	0.000532725	0.000328926	6.66953e-05	0.00015437	0.000157287	0.000156367	0.00179017	0.00129778	0.00125642	0.0012238	0.000599541	0.00085605	0.000609892	0.000724669	0	0.000109809	0	0	0.00125766	0.00131006	0.00153058	0.00191434	0.000434106	0.000386161	0.000710818	0.000587114	0	0.000115502	0.000116485	8.84761e-05	0.00117066	0.000795574	0.0014223	0.0015444	0.00117051	0.00036186	0.000618238	0.00109026
A0A1D6BMJ6	0.000162292	0.000324007	0.000330163	0.000319636	0.000903156	0.00121901	0.00132156	0.0011128	0.000370803	0.000331342	0.000122213	0.000299322	0.000173408	0.00010034	0.000204473	0.000203277	0.00122947	0.00110995	0.00139431	0.0012374	0.000137542	0.000556432	0.00037311	0.000176638	0.000191266	0.000142752	0.000142366	0.000142784	0.000326992	0.000425769	0.000596927	0.000553033	0	0	0	0	0.000155106	0.000150153	0.000151431	0.000115019	0.000507287	0.000413699	0.000528282	0	0.00025361	0.000156806	0	0.000177167
W5FZ62	0.000146429	0.000146169	0	0	6.26829e-05	0	3.84641e-05	8.03226e-05	0.000743464	0.000822128	0.000771873	0.000848777	0	0	0	0	0	0	0	0	0.00119961	0.00083674	0.00130448	0.00127498	0	0	0.00012845	0.000128828	0	0	0	0	0.000678902	0.000452941	0.000625306	0.00103297	0	0	0	0	0	0.000186631	0	0.000603826	0.000457642	0.000848875	0.000543864	0.000479551
P80602	0	0	0	0.000273974	0.00107188	0.00136913	0.00131547	0.0011446	0.000565033	0.000852023	0.000768198	0.000659731	0.000148635	0.000172012	0.000175263	0.000174237	0.00150548	0.00129388	0.00184391	0.00196974	0.000785952	0.000794903	0.000479713	0.000403744	0.000327884	0.000244717	0.000244055	0.000244773	0	0	0	0	0	0	0	0	0.000265897	0.000257405	0.000259596	0.000197175	0.000434818	0	0.000905627	0	0	0	0	0
P05151	0	0	0	0	0.00156315	0.00160783	0.001199	0.0010516	0.000463503	0.00046595	0.00041247	0.000336738	0	0	0	0	0.00153136	0.00129864	0.00134452	0.00144179	0.000567359	0.000678152	0.000524686	0.000463675	0	0	0	0	0	0	0	0	0	0	0	0	0	0	0	0	0	0	0	0	0	0	0	0
A0A1D6RDZ8	0.000205722	0.000205357	0.000313887	0.00030388	0.00184937	0.00274409	0.00289111	0.00197483	0.000574483	0.000630017	0.000593853	0.000813049	0.000109906	0.000254384	0.000259191	0.000257675	0.00244905	0.00171651	0.00255017	0.00210071	0.000987975	0.00129312	0.00103459	0.000783676	0.000363674	0.000180953	0.000270695	9.04972e-05	0.00124349	0.00188898	0.00189167	0.00227834	0.000357679	0.000424233	0.000292837	0.000241875	0.00029492	0.000190335	0.000191954	0.000145799	0.00144684	0.000524407	0.00200896	0.0012725	0.000803694	0.000298152	0.000254697	0.000561446
A0A1D6S3V8	0.000299616	0.000299083	0.000304766	0.000442573	0.000448906	0.000698422	0.000511573	0.000534145	0.000532435	0.000611709	0.000488853	0.000513124	0.000400172	0.000555732	0.000471861	0.0004691	0.000405321	0.000573756	0.000551597	0.000448727	0.000423205	0.000470827	0.000473563	0.000434801	0.000706212	0.000658854	0.000525658	0.000527204	0	0	0.00018367	0	0.000173642	0.000154464	0	0	0.0005727	0.000693014	0.000698911	0.000318514	0	0	0	0	0	0.000144744	0.000185472	0
A0A1D6RD30	0.000439287	0.000877011	0	0.00043259	0.000188049	0.000455112	0.000346177	0.000240968	0.000557598	0.000560542	0.000882141	0.000694454	0.000704061	0.000271598	0.000553461	0.000275111	0.000237707	0.000240349	0.000215662	0.000239239	0.000496391	0.000376533	0.000757442	0.000478118	0.000517712	0.000386396	0.000385351	0.000386484	0	0.000576229	0.00053858	0.000748466	0.000509177	0.000452941	0.000625306	0.00103297	0.000419837	0.000406429	0.000409888	0.000622659	0	0	0	0	0.000686463	0.000424437	0.000543864	0.000479551
A0A1D5TP45	0	0	0	0	0.000228406	0.000829177	0.000420471	0.000512194	0	0	0	0	0	0	0	0	0.000649625	0.000510879	0.000523891	0.000726457	7.53653e-05	7.62236e-05	0	0	0	0	0	0	0	0.000699894	0.000327083	0.000454548	0	0	0	0	0	0	0	0	0.000833897	0	0.000868409	0	0	0	0	0
A0A1D6CYH0	0	0	0	0	0.00102084	0.000411768	0.000469812	0.000545046	0	0	0	0	0	0	0	0	0.000537671	0.000434917	0.000439026	0.000432909	0	0	0	0	0	0	0	0	0.000800798	0.00052135	0.00073093	0.00101577	0	0	0	0	0	0	0	0	0.00155292	0	0.00161719	0	0	0	0	0
W5C8D1	0.00053601	0	0.000272612	0.00026392	0.000229454	0.000485905	0.0002816	0.000441037	0.000612335	0.00075236	0.000941827	0.000988588	0.000715903	0.000828499	0.000844155	0.000671372	0.00043507	0.000366587	0.000328934	0.000364895	0.000832821	0.000689159	0.000616145	0.000583392	0.000315852	0.000707211	0.000705298	0.000471582	0.000539987	0.000351553	0.000328583	0.000456633	0.000310645	0.000276335	0.000381494	0.000315103	0.000512278	0.000495918	0.000250069	0.000379879	0	0	0	0	0.000837611	0.000258946	0.000331807	0.00087771
A0A1D5TKE5	0.00053601	0.000267529	0.000272612	0.00026392	0.000114727	0.000347075	0.0002112	0.000294025	0.000680372	0.000820756	0.00080728	0.000776748	0.000715903	0.0006628	0.000844155	0.000671372	0.000290047	0.000366587	0.000328934	0.000364895	0.000908532	0.000765733	0.000770182	0.000680624	0	0.000471474	0.000470198	0.000235791	0	0	0	0	0	0	0	0	0.000256139	0.000247959	0	0.00018994	0	0	0	0	0	0	0	0
A0A1D6A2S0	0	0	0	0	0.000171305	0.00735895	0.00735824	0.00702437	0.00660334	0.00653607	0.00703145	0.00569357	0.00128274	0.000247415	0.00126045	0.00125308	0.00747068	0.00733476	0.00707253	0.00740986	0.0080264	0.00823215	0.00781998	0.00798501	0	0	0	0	0	0	0	0	0	0	0	0	0	0	0	0.000567217	0	0	0	0	0	0	0	0
A0A1D5Y8H2	0	0	0	0	0	0	0	0	0.000282516	0.000568016	0.000419017	0.000879641	0	0	0	0	0	0	0	0	0.000628762	0.000317961	0.00111933	0.000403744	0	0	0	0	0	0	0	0	0	0.000573725	0	0	0	0	0	0	0	0	0	0	0	0	0	0
A0A1D5YIP8	0.00147912	0.00138421	0.00112841	0.00163864	0.00067275	0.000550708	0.000558521	0.00045639	0.00122036	0.00115603	0.00129948	0.000949929	0.000740824	0.000971652	0.000990012	0.00110001	0.000725346	0.000682827	0.000726153	0.000503462	0.000731234	0.000950866	0.000823558	0.000804933	0.00130739	0.00146366	0.0013786	0.00130133	0.000372523	0.000121263	0.000226681	0	0	9.53182e-05	0	0.00010869	0.00114857	0.000940832	0.00138013	0.000720688	0	0.000942604	0	0.000190606	0	0.00017864	0.000114452	0
A0A1D5S4Z3	0.000417322	0.00124974	0.000424495	0	0.00107188	0.00226987	0.0014251	0.0011446	0.000529718	0.000532515	0.00073328	0.000439821	0.000222953	0.000258018	0.000262894	0.000522711	0.00124202	0.00148416	0.00143415	0.00125002	0.000353679	0.00119236	0.000359785	0.000605616	0	0	0	0	0.00420419	0.00218967	0.00562816	0.00213313	0.000483718	0.000430294	0.000594041	0.00049066	0	0	0	0.000295763	0.00326113	0.00159569	0.00203766	0.000860452	0.00195642	0.000806431	0.00155001	0.00318901
A0A1D6ARF6	0	0	0	0	0.00100444	0.00188396	0.00129434	0.0012871	0.000297833	0.000359287	0.000176694	0.000247289	0	0	0	0	0.00165059	0.00205407	0.00201588	0.00166122	0.000463996	0.0006704	0.000606866	0.000340507	0	0	0	0	0.0023638	0.00338563	0.00316443	0.00279848	0	0	0	0	0	0	0	0	0.00403385	0	0.00229134	0	0.00073333	0.000453415	0.000290498	0.000512291
A0A1D5WSR2	0	0	0	0	0.000126316	0.00045856	0.000620089	0.00072838	7.49096e-05	7.53051e-05	7.40687e-05	0.000932953	0	0	0	0	0.00079836	0.000645786	0.000796751	0.00104456	8.33586e-05	0.000168616	8.47978e-05	0	0	0	0	0	0	0.000387063	0.000361774	0.000502757	0	0	0	0	0	0	0	0	0.00046117	0	0	0	0	0	0	0
A0A0C4BJE5	0.000343677	0.000343066	0.000349584	0.000338438	0.00161833	0.00142423	0.00135416	0.00119397	0.000465321	0.000380069	0.000373829	0.000362205	0.000550825	0.000637457	0.000577336	0.000502213	0.00139478	0.00137894	0.00134979	0.00155975	0.000323627	0.000556432	0.000329215	0.000290933	0.000135011	0.000604596	0.000502467	0.000100789	0.000923273	0.000751357	0.00140453	0.000390376	0.000132785	0.00011812	0.00016307	0.000134691	0.000437947	0.000529952	0.000427569	0.000487139	0.000358085	0.000438034	0.000372905	0.000236202	0.000179019	0.00066412	0.000141831	0.000375178
A0A1D5RZH5	0	0	0	0	0.000598778	0.000613103	0.000593538	0.000560705	0.000846769	0.000906157	0.000810254	0.000793783	0	0	0	0	0.000524007	0.00064757	0.000581056	0.000556683	0.000759899	0.000676327	0.000618415	0.000897829	0	0	0	0	0.000650372	0.000846834	0.00158301	0.000549978	0.00174602	0.00144224	0.0015316	0.00177107	0	0	0	0	0.000840808	0.00260562	0.000875606	0.00399326	0.00117697	0.0010396	0.0022646	0.00105713
W5HDP4	0.000390804	0.000292582	0.000397521	0.000384846	0.00150565	0.00073385	0.00097524	0.00115225	0.000471254	0.000648279	0.000662159	0.000695034	0.000521963	0.000724868	0.00043083	0.000550683	0.00134813	0.00114929	0.00100726	0.00141003	0.000717609	0.000669952	0.000589614	0.000602578	0.00034543	0.000859375	0.000857051	0.000773615	0.00118111	0.000768948	0.000838492	0.000832324	0.00022649	0.000201475	0.000278146	0.000344611	0.000466875	0.000451966	0.000364649	0.000346211	0.000763476	0.000871673	0.000636059	0.000805774	0.00106872	0.000188797	0.000241919	0.000639936
W5F9T2	0	0	0	0	0.000164543	0.00796447	0.00777457	0.00706337	0.00663542	0.00637616	0.00810467	0.00546882	0.00123211	0.000237649	0.0012107	0.00120361	0.00759178	0.00746584	0.00717076	0.00753603	0.00836109	0.00845631	0.00817406	0.00780926	0	0	0	0	0	0	0	0	0	0	0	0	0	0	0	0.000544826	0	0	0	0	0	0	0	0
Q8S9H0	0	0	0	0	0.00131634	0.000796447	0.00121162	0.00126508	0	0	0	0	0	0	0	0	0.000915173	0.0015142	0.00128319	0.000837337	0	0.000175715	0	0	0	0	0	0	0	0.00121008	0.00113102	0.000523926	0	0	0	0	0	0	0	0	0.000480588	0	0.00100096	0	0	0	0	0.000335686
A0A1D6AMY6	0	0	0	0	0.00131634	0.000876091	0.00113085	0.00118074	0	0	0	0	0	0	0	0	0.000831976	0.00143008	0.00105674	0.000837337	0	0.000175715	0	0	0	0	0	0	0	0.00121008	0.00113102	0.000523926	0	0	0	0	0	0	0	0	0.000480588	0	0.00100096	0	0	0	0	0.000335686
A0A1D6B301	0	0	0	0	0.00100042	0.00175537	0.00122778	0.00121785	0.000296642	0.00035785	0.000175987	0.0002463	0	0	0	0	0.00158075	0.00198192	0.00195045	0.00165458	0.00046214	0.000667719	0.000604438	0.000339145	0	0	0	0	0.00188348	0.00214588	0.00286525	0.0023891	0	0	0	0	0	0	0	0	0.00365247	0	0.00228218	0	0.000730397	0.000451601	0.000289336	0.000510242
Q0Q0I7	0.00150236	0.00141637	0.00127349	0.00164384	0.000786044	0.000605299	0.000548114	0.000503622	0.00120776	0.00119283	0.0012361	0.000901632	0.00080263	0.00113528	0.00110415	0.00114997	0.000745212	0.000684995	0.00077854	0.000522738	0.000707357	0.000953884	0.000791527	0.000817582	0.00137711	0.00161513	0.00146433	0.00132178	0.000336335	0.000109483	0.000204661	0	0	8.60587e-05	0	9.81319e-05	0.00111677	0.00100388	0.00140182	0.000828136	0	0.000851037	0	0.00017209	0	0.000161286	0.000103334	0
A0A1D5THJ9	0	0	0	0	0.000842104	0.00112092	0.000516741	0.000701403	9.98795e-05	5.02034e-05	4.93791e-05	5.18307e-05	0	0	0.000123923	0.000123198	0.000638688	0.000645786	0.00048288	0.00053567	5.55724e-05	0.000168616	0	0	0	0.000173032	0	0	0.000792709	0.000516084	0.000482365	0.000670343	0	0	0	0	0	0	0	0	0.000614894	0	0.000320171	0	0	0	0	0
A0A1D5YTI6	0	0	0	0	0.000160324	0.00679022	0.00993632	0.00667681	0.0063702	0.00621267	0.00667473	0.00552595	0.00120052	0.000231555	0.00117965	0.0009382	0.00861308	0.00840143	0.00772236	0.00703685	0.00772349	0.00759744	0.00742633	0.00760902	0	0	0	0	0	0	0	0	0	0	0	0	0	0	0	0.000530857	0	0	0	0	0	0	0	0
Q76ME3	0.00193675	0.0019333	0.00229837	0.00254296	0.00124361	0.000919654	0.000932702	0.000796791	0.00147502	0.00140043	0.00121538	0.00136077	0.00155205	0.00199572	0.00244012	0.00242584	0.00122268	0.00132458	0.000871584	0.00096687	0.00127663	0.00119894	0.0014842	0.00175662	0.00304334	0.00340711	0.00226527	0.00227193	0.00130074	0.00127025	0.00158301	0.00164993	0.00224488	0.00199694	0.00275687	0.00189758	0.00308499	0.00268782	0.00301188	0.00251644	0.00201794	0.000411413	0.00157609	0.000665543	0.00403534	0.00218316	0.00239781	0.00211426
A0A1D5YN62	0.00193675	0.0019333	0.00229837	0.00254296	0.00124361	0.000836049	0.000847911	0.000796791	0.00139307	0.00140043	0.00121538	0.00136077	0.00155205	0.00199572	0.00244012	0.00242584	0.00122268	0.00123627	0.000792349	0.00096687	0.00127663	0.00110672	0.0014842	0.00187373	0.00304334	0.00340711	0.00226527	0.00227193	0.00130074	0.00127025	0.00158301	0.00164993	0.00224488	0.00199694	0.00275687	0.00189758	0.00308499	0.00268782	0.00301188	0.00251644	0.00201794	0.000411413	0.00157609	0.000665543	0.00403534	0.00218316	0.00239781	0.00211426
W5ATK7	0	0	0	0	0	0	0	0	0.00126024	0.000974537	0.000766828	0.000704288	0	0	0	0	0	0	0	0	0.000970882	0.00120015	0.00109738	0.00110832	0	0	0	0	0	0	0	0	0	0	0	0	0	0	0	0	0	0	0	0	0	0	0	0
W5BZG8	0	0	0	0	0	0	0	0	0.00126024	0.000877083	0.000670975	0.000804901	0	0	0	0	0	0	0	0	0.000863007	0.00109104	0.000987645	0.00110832	0	0	0	0	0	0	0	0	0	0	0	0	0	0	0	0	0	0	0	0	0	0	0	0
Q5I7K2	0.000304298	0.000303757	0.000309528	0.000299659	0.000521052	0.000551705	0.000799333	0.000667681	0.00100426	0.00108722	0.00129852	0.00104228	0.000812849	0.000564415	0.000191693	0.000381144	0.000576316	0.000499475	0.000597564	0.00058003	0.00111753	0.00147802	0.00139916	0.000993589	0.000358623	0.00026766	0.000533871	0.000535442	0	0	0	0	0	0	0	0	0	0.000281537	0	0.00021566	0	0	0	0	0	0	0	0
W5HFK6	0	0	0	0	6.63408e-05	8.02784e-05	0	4.25049e-05	0.00047211	0.000553702	0.000700214	0.000775811	0	0	9.76264e-05	0	4.19298e-05	0	0	0	0.000525358	0.000442784	0.000445357	0.000674692	0	0	0	0	0	0	0	0	0	0	0	0	0	0	0	0	0	0	0	0	0	0	0	0
A0A1D5WWI8	0.000850262	0.00097	0.000741322	0.000956915	0.000571965	0.000471907	0.000319068	0.000399776	0.000431704	0.000402984	0.000213429	0.000416047	0.000778712	0.000600791	0.000841698	0.000684632	0.000427231	0.000431979	0.000506873	0.000396908	0.000308825	0.000312343	0.000244345	0.000396609	0.000715755	0.000747889	0.000745866	0.000641194	0.00195788	0.000955989	0.000744607	0.000827825	0.000563164	0.000500966	0.000518705	0.000428435	0.00104479	0.000899045	0.000680022	0.000860848	0.000949186	0.000928887	0.00138386	0.00100177	0.000759248	0.0005868	0.000751912	0.000662996
A0A1D5X268	0	0	0	0	0.00221087	0.00137948	0.00207738	0.00159358	0.000368754	0.000494268	0.000324102	0.000297669	0	0	0	0	0.00161569	0.0026933	0.00190164	0.00167005	0.000319157	0.000553358	0.000371049	0.000234216	0	0	0	0	0.000650372	0.000846834	0.000395752	0.000824966	0.000187073	0.000166412	0.000229739	0	0	0	0	0	0.000756727	0.000411413	0.000788045	0.000332771	0.000504418	0.000311879	0.000199817	0.000176189
P93594	0	0	0	0	4.97226e-05	3.00845e-05	0.000152557	0.000223003	0.0013859	0.00154143	0.00137034	0.00128536	0	0	0	0	0	0	8.55359e-05	0	0.00137815	0.00149341	0.00150208	0.00172775	0	0	0	0	0.00023403	0.000152363	0.000427224	0.000197904	0.00228876	0.00167669	0.00198407	0.00191191	0	0	0	0	0	0.00177652	0.000189047	0.00311336	0.00108906	0.0016834	0.00230088	0.000760798
W5CSL3	0.00248618	0.00248176	0.00252891	0.00244828	0.00113079	0.00120738	0.00118369	0.00102283	0.000473365	0.000634485	0.000741081	0.000736934	0.00249043	0.00192141	0.00215349	0.00184895	0.000756744	0.000680137	0.000953559	0.000634684	0.00070234	0.000665943	0.000446541	0.000450991	0.00293003	0.00218684	0.00245354	0.00205063	0.000626156	0.000203826	0.000190508	0.00026475	0.000180108	0.000160216	0.000221185	0.000182692	0.0023761	0.00186893	0.0021748	0.00231261	0.00024285	0.000198047	0.000252901	0.000320381	0.000242818	0.000150133	0.000192377	0.000169628
A0A1D5VDY9	0.00248618	0.00248176	0.00252891	0.00244828	0.00113079	0.00120738	0.00110206	0.00106545	0.000473365	0.000634485	0.000741081	0.000736934	0.00249043	0.00192141	0.00215349	0.00184895	0.000798785	0.000722645	0.000915416	0.000634684	0.00070234	0.000665943	0.000446541	0.000450991	0.00293003	0.00218684	0.00245354	0.00205063	0.000626156	0.000203826	0.000381017	0.00026475	0.000180108	0.000160216	0.000221185	0.000182692	0.0023761	0.00186893	0.0021748	0.00231261	0.00024285	0.000198047	0.000252901	0.000320381	0.000242818	0.000150133	0.000192377	0.000169628
A0A1D6B5C1	0	0	0	0	0.000273339	0.000702875	0.000503187	0.000481606	0.0001621	0.000122216	0.00012021	0.000126178	0	0	0	0	0.00056147	0.00061138	0.000666136	0.000478152	9.01913e-05	0.000182437	0.000137623	5.79141e-05	0	0	0	0	0	0.000209395	0.000587141	0.000271983	0	0	0	0	0	0	0	0	0.000748457	0	0.000519622	0	0	0	0	0
W5GBX1	0	0	0	0	0.00084892	0.000632166	0.000761349	0.000794942	7.74523e-05	3.89306e-05	7.65827e-05	0.000120577	0	0	0	0	0.00070164	0.000751169	0.00078635	0.000789239	4.3094e-05	0.000174339	0.000131514	0.000110687	0	0	0	0	0	0	0	0	0	0	0	0	0	0	0	0	0	0	0	0	0	0	0	0
W5D5R6	0.000369779	0.000369122	0.000376135	0.000364143	0.000633177	0.000287326	0.000291402	0.00060852	0.000187748	9.43697e-05	0.000278461	0.000292286	0.000592659	0.000685872	0.000698832	0.000694743	0.00120057	0.00121391	0.00108923	0.00140969	0.000208924	0.000211303	0.000212531	0.000134155	0.00130739	0.000975772	0.000973132	0.000975995	0	0	0	0	0	0	0	0	0.00106022	0.00102636	0.0010351	0.000786205	0	0	0	0	0	0	0	0
W5G7J3	0	0	0	0	0.00118471	0.000796447	0.00113085	0.0010964	0	0	0	0	0	0	0	0	0.000748778	0.00126183	0.00105674	0.000753603	0	0.000175715	0	0	0	0	0	0	0	0.00121008	0.00113102	0.000523926	0	0	0	0	0	0	0	0	0.000480588	0	0.00100096	0	0	0	0	0.000335686
A0A1D5X2E0	0.000526353	0.000525417	0.0005354	0.000518329	0.00022532	0	0.000138263	0.000144364	0.000400868	0.00067164	0.000396367	0.000416047	0.000281202	0.000325429	0.000331578	0.000659276	0.00028482	0.000287986	0.000387609	0.000286656	0.000594775	0.000902323	0.000605044	0.00076384	0.000620321	0.000462979	0.000461726	0.000463085	0.00106052	0.000690436	0.000645326	0.00179362	0.00244038	0.00162814	0.00224772	0.00309425	0.000503048	0.000486983	0.000491127	0.000746069	0.000822628	0.000670863	0.000856674	0.00108525	0.00246756	0.0025428	0.00260663	0.00172379
A0A1D6A4M1	8.46741e-05	0	8.61295e-05	8.33834e-05	0.000579953	0.000636003	0.000800723	0.000743158	0.000386925	0.000388967	0.00042509	0.000490814	0.000180947	0.000157055	0.000160022	0.000159086	0.000549827	0.000718086	0.000748253	0.000599485	0.000215283	0.000435469	0.000389332	0.000368636	9.97908e-05	0.000148958	0.000222833	0.000148992	0.000170605	0.00022214	0.000207627	0.000432808	0.000196291	8.73059e-05	0.00024106	9.95541e-05	8.0925e-05	7.83407e-05	0.000158015	0.00012002	0.000132336	0.000107921	0.000137813	0.000174584	0.000132318	8.18118e-05	0.000104832	9.24351e-05
A0A1D5YW85	8.46741e-05	0	8.61295e-05	8.33834e-05	0.000579953	0.000701796	0.000778481	0.000719935	0.00040842	0.000410576	0.000467599	0.000468505	0.000180947	0.000157055	0.000160022	0.000159086	0.000572737	0.00074125	0.000789823	0.000622542	0.000215283	0.000435469	0.000389332	0.000368636	9.97908e-05	0.000148958	0.000222833	0.000148992	0.000170605	0.00022214	0.000207627	0.000432808	0.000196291	8.73059e-05	0.00024106	9.95541e-05	8.0925e-05	7.83407e-05	0.000158015	0.00012002	0.000132336	0.000107921	0.000137813	0.000174584	0.000132318	8.18118e-05	0.000104832	9.24351e-05
W5AFW9	0.0021754	0.00201643	0.00221279	0.00244828	0.000931241	0.000643936	0.000979608	0.000894977	0.000907283	0.000951728	0.000936102	0.000941637	0.00157727	0.00192141	0.00176195	0.0014597	0.000546537	0.000595119	0.000457708	0.000550059	0.00105351	0.000843528	0.000803775	0.00101473	0.00238065	0.0017768	0.00231723	0.00205063	0.000939233	0.000407651	0.000571525	0.0005295	0.000360216	0.000640863	0.000221185	0.00073077	0.00207908	0.00186893	0.00188483	0.00154174	0	0.000792189	0	0	0.000242818	0.000300267	0.000577132	0.000169628
P30523	0	0	0	0	0.000740268	0.000255941	0.000292018	0.000474294	0.00159923	0.00189138	0.00155027	0.00175742	0	0	0	0	0.000367617	0.000337911	0.000363844	0.000437256	0.00146556	0.00144696	0.00188133	0.00192696	0	0	0	0	0.00223986	0.00145824	0.00121152	0.00105228	0.00272027	0.00191039	0.00316487	0.0021784	0	0	0	0	0.00096524	0.00456555	0.00100519	0.00942313	0.00193022	0.00202886	0.00275266	0.002562
A0A1D5S9J1	0.00103867	0.00103682	0.00105652	0.00127855	0.000555788	0.000201766	0.000409259	0.000569755	0.000922887	0.000596416	0.000456263	0.000684166	0.00110981	0.000802724	0.00147221	0.00130097	0.000421534	0.000355182	0.000446181	0.000565668	0.000366778	0.000519337	0.00037311	0.000565242	0.0012241	0.000913611	0.00091114	0.000685365	0.000523188	0.00136246	0.000636722	0.00176971	0.00090294	0.00133869	0.0014785	0.000305299	0.00099268	0.000960979	0.00121145	0.000736121	0	0	0.000845252	0	0.00284043	0.000501779	0.000321484	0.000850403
A0A1D5RX09	0	0	0	0	0.00070731	0.000633373	0.000659721	0.00068883	0.00105704	0.00109635	0.000995402	0.000957754	0	0	0	0	0.000643746	0.0006509	0.000665161	0.000647894	0.00104557	0.000963056	0.000930665	0.00107901	0	0	0	0	0.00106531	0.000953646	0.00153958	0.000675651	0.00183857	0.00136292	0.00150526	0.00170954	0	0	0	0	0.00134282	0.00261136	0.00086055	0.00381558	0.0010328	0.00102172	0.00220929	0.000937945
A0A1D5VCM7	0.00049936	0	0.000507943	0	0.000213765	0.00957097	0.00970677	0.00876546	0.00824006	0.00815612	0.00877429	0.0071048	0.00160069	0.00030874	0.00157287	0.00156367	0.00999793	0.00887956	0.00931586	0.00924649	0.0101569	0.0102726	0.00975827	0.0101454	0	0	0	0	0	0	0	0	0	0	0	0	0	0	0	0.000707809	0	0	0	0	0	0	0	0
A0A1D5RUP2	0.0011685	0.00155523	0.00158478	0.00230138	0.00050021	0.000403533	0.000511573	0.000640974	0.000988807	0.000795222	0.000977706	0.00102625	0.00124854	0.0014449	0.00171757	0.00146359	0.000632301	0.000639328	0.000573661	0.000636376	0.0009903	0.00111286	0.00123126	0.00113048	0.00137711	0.00137042	0.000683355	0.000685365	0	0.00102185	0.00143262	0.00132728	0.00316029	0.00240964	0.00277219	0.00228975	0.00148902	0.00180184	0.00145374	0.00138023	0.00121749	0.000992877	0.000633939	0	0.00304332	0.00263434	0.0019289	0.00127561
A0A1D5RZX1	0.00150359	0.0012865	0.00131094	0.00105762	0.000643652	0.000500707	0.000394965	0.000412391	0.000381709	0.000164453	0.000269588	0.000282973	0.00022951	0.000664018	0.000405939	0.000403564	0.000581159	0.000470094	0.00042181	0.000350943	0.000242721	0.000245485	0.000246911	0.000155857	0.000253146	0.000377872	0.000565275	0.000377959	0.000865568	0.00338111	0.00079005	0	0.000497945	0.000442949	0	0.000252545	0.000410576	0.000397464	0.000801692	0.000913386	0.000335705	0	0.000349599	0	0	0.000207537	0	0.00140692
W5H1G1	0.00167613	0.00167315	0.00182672	0.00176848	0.00138378	0.000651193	0.000849128	0.000788083	0.000516692	0.000488866	0.000631101	0.000536257	0.0013432	0.00155446	0.00173467	0.00194946	0.000971775	0.000786059	0.000675933	0.000847632	0.000574969	0.000684138	0.000516085	0.000694969	0.000987684	0.00157963	0.00157536	0.00157999	0.00217101	0.00314092	0.0029357	0.00285583	0.000832629	0.000987559	0.000852107	0.000703815	0.0025173	0.00188307	0.00268107	0.0020364	0.00243248	0.00183112	0.00389716	0.00172796	0.00130963	0.000578383	0.000741126	0.000784183
W5F8Z5	0.000222149	0	0.000225967	0	0.00123626	0.00115076	0.000992024	0.000974865	0.000563958	0.000623629	0.00061339	0.000643844	0.000118682	0.000137348	0.000139944	0.000139125	0.00102178	0.00158009	0.00109061	0.00108886	0.000439297	0.000571242	0.000638401	0.000564167	0.000261809	0.000195402	0.000194873	0.000195446	0.000447594	0.000291401	0.000272362	0.000378502	0.000257492	0.000229054	0.000316219	0.000261188	0.000212313	0.000205533	0.000207282	0.000314881	0.000347193	0	0.000361562	0	0	0	0.000275034	0.00024251
A0A1D5Y775	0.00084267	0.00112156	0.000714295	0.000691521	6.01213e-05	0	7.37846e-05	0.00011556	0.000891353	0.000931901	0.000846092	0.000777087	0.000600258	0.000694665	0.000796265	0.000879562	3.79989e-05	7.68423e-05	0.000137899	3.82438e-05	0.000634808	0.000762419	0.000565047	0.000815252	0.000496555	0.000617676	0.000492804	0.000494254	0.000282974	0.000184227	0.000344381	0.000239293	0.00179069	0.00217216	0.00159934	0.00181638	0.000671133	0.000649701	0.000655229	0.000597214	0.000219499	0.00304307	0	0.00608108	0.00109735	0.00135698	0.00226043	0.000613272
Q00434	0	0	0	0	0.0019388	0.00293265	0.00410448	0.00304338	0.000919821	0.00109805	0.00142108	0.00119331	0	0	0	0	0.00526918	0.00489408	0.00461375	0.00437817	0.00127946	0.00174694	0.00130155	0.00106804	0	0	0	0	0	0	0.00027764	0	0	0	0	0	0	0	0	0	0	0	0.00110571	0	0	0	0	0
A0A1D5V3M2	0	0	0	0	0.000348983	0.000351918	0.000499676	0.000521723	0.000137973	0	6.82121e-05	0.000143197	0	0	0	0	0.000808758	0.000520384	0.000800457	0.00081397	0	0.000155283	0.000156186	9.85887e-05	0	0	0	0	0	0.000356458	0	0.000463004	0	0	0	0	0	0	0	0	0	0	0	0	0	0	0	0
A0A1D5WR59	0.00143904	0.00172378	0.00175653	0.00170053	0.00147845	0.000745443	0.000604816	0.00110513	0	0	0	0	0.00138384	0.00160149	0.00163176	0.00162221	0.00101231	0.000866085	0.000777127	0.000705343	0	8.22314e-05	0	0	0.00169595	0.00151894	0.00227224	0.00253214	0	0	0	0	0	0	0	0	0.00137533	0.00239653	0.00107419	0.00244769	0	0	0	0	0	0	0	0
A0A1D6C195	0.00100157	0.000833161	0.00135839	0.00131508	0.00050021	0.000410739	0.000372718	0.000412055	0.00108062	0.00123543	0.00098469	0.000593758	0.000936402	0.00123849	0.00110415	0.00104542	0.000429062	0.000410997	0.000594149	0.000477282	0.000636621	0.000715413	0.000695584	0.000696459	0.00108202	0.00168855	0.00139112	0.00146864	0.000336335	0.000218967	0.00010233	0.000142208	0.000193487	8.60587e-05	0.000356424	0.000294396	0.00135607	0.0010811	0.00132394	0.00100559	0.000130445	0.000531898	0.000135844	0.000516271	0.000130428	8.06431e-05	0.000206668	9.11146e-05
P11383	0.000489938	0.0003668	0.00024918	0.000361852	0.00618708	0.00532968	0.00585574	0.0056438	0.000777364	0.00134412	0.000737892	0.000903615	0.000458058	0.000227186	0.000462958	0.000460249	0.00460639	0.00485863	0.00544196	0.00443596	0.00103805	0.00125985	0.000915176	0.000977619	0.000577406	0.000323212	0.000429783	0.000323286	0.0074036	0.0049807	0.00600681	0.00646944	0.000425915	0.000631458	0.000523055	0.000288018	0.000351184	0.000226646	0.000228575	0.00026042	0.00612573	0.00140501	0.00677796	0.00126272	0.00306246	0.000236688	0.000303287	0.00213938
A0A1D5SV65	0	0	0	0	0.000653259	0.00101636	0.00114531	0.000777301	0.000387406	0.000445087	0.000437779	0.000229757	0	0	0	0	0.00135662	0.00149097	0.00101675	0.00148409	0.000307929	0.000373723	0.000501193	0.000316367	0	0	0	0	0	0.000571929	0.000267281	0.00074288	0	0	0	0	0	0	0	0	0.00102215	0	0	0	0	0	0	0.000237986
W5E0R4	0	0	0	0	0.000167856	0.00721078	0.00721009	0.00688294	0.00647038	0.00640447	0.00688988	0.00557893	0.00125692	0.000242433	0.00123507	0.00122785	0.00742636	0.00729435	0.00683388	0.00726067	0.0078648	0.00817844	0.00766253	0.00782424	0	0	0	0	0	0	0	0	0	0	0	0	0	0	0	0.000555796	0	0	0	0	0	0	0	0
A0A1D5YGH1	0.000212069	0.000317539	0.000323572	0.00062651	0.000635475	0.000933765	0.000779894	0.000814305	0.00104982	0.00146127	0.00125097	0.00117339	0.000963027	0.00072114	0.000868361	0.00086328	0.000688531	0.000725191	0.000754817	0.000606348	0.00119819	0.00124213	0.00121887	0.0010002	0.000374895	0.00046634	0.000744125	0.000746315	0	0	0	0	0	0	0	0	0.000506699	0.000588622	0.000593631	0.000751485	0	0	0	0	0	0	0	0
A0A1D6D1Q0	0.00101904	0.000847693	0.0012957	0.00125439	0.000508934	0.000417903	0.000379218	0.000419242	0.00105636	0.00119197	0.000937916	0.00058174	0.000952734	0.00115508	0.00112341	0.00111684	0.000436545	0.000418165	0.000604512	0.000485607	0.000599746	0.000727891	0.000658908	0.000708606	0.00120097	0.0017927	0.00148987	0.00141954	0.000342201	0.000222786	0.000104115	0.000144689	0.000196862	8.75597e-05	0.000362641	0.000299531	0.00129856	0.00109996	0.00134703	0.000962949	0.00013272	0.000541175	0.000138213	0.000525276	0.000132703	8.20497e-05	0.000210273	9.27039e-05
A0A1D5YZJ3	0	0	0	0	4.25348e-05	2.57355e-05	5.22013e-05	2.72523e-05	0.000706291	0.000912882	0.000823069	0.000759214	0	0	0	0	2.68836e-05	2.71823e-05	4.87807e-05	2.70568e-05	0.000308767	0.000283894	0.000428315	0.00025234	0	0	0	0	0	0	0	0	0.000460684	0.000204902	0.000282876	0.000467295	0	0	0	0	0	0.000886497	0	0.00122922	0.000155271	0.000288011	0.000615084	0
A0A1D5YUV4	0.000369779	0.000369122	0.000376135	0.000364143	0	0.000383101	0.000485671	0.00040568	0.000750993	0.000471848	0.000556921	0.000682	0.000395106	0.000457248	0.000465888	0.000463162	0.000300143	0.000202319	0.000363077	0.000201385	0.000835696	0.000422607	0.000743859	0.000536622	0.000871591	0.000650514	0.000648755	0.000650663	0	0	0	0	0	0	0	0	0.000706814	0.000684242	0.000690064	0.000786205	0	0	0	0	0	0	0	0
Q5EWZ1	0.00170471	0.00170168	0.00204929	0.00183134	0.00126048	0.00108376	0.00109914	0.00110513	0.000708164	0.0010283	0.00112812	0.0011433	0.00198706	0.0018205	0.0018549	0.0019411	0.00109017	0.00080552	0.000989071	0.0006752	0.00105072	0.00084129	0.000712571	0.000674692	0.00200905	0.00163578	0.00163135	0.00218153	0.000936742	0.000203285	0.000190003	0.000792143	0.00053889	0.000479372	0.000441197	0.000546624	0.00207357	0.00186397	0.00187983	0.00142782	0.000484412	0.000197522	0.00025223	0.000319531	0.000726522	0.00029947	0.000767468	0.000169178
W5AH12	0.00201466	0.00185638	0.00173401	0.00198395	0.00119413	0.00132459	0.00134339	0.00127515	0.000865534	0.00114695	0.00116702	0.00138829	0.00223544	0.00172469	0.00165965	0.00174699	0.00121596	0.00114469	0.00110319	0.0008862	0.00126962	0.0010184	0.000801643	0.000899589	0.00182641	0.00177209	0.00163135	0.00218153	0.000624495	0.000203285	0.000380006	0.000264048	0.00071852	0.000798954	0.000441197	0.000728831	0.00192546	0.00200735	0.00187983	0.00142782	0.000726618	0.000395044	0.00025223	0.000319531	0.000968696	0.000449206	0.000959335	0.000338357
W5EE00	0.00123979	0.00108289	0.000945825	0.000915669	0.000464386	0.000642227	0.000773466	0.000637574	0.000747507	0.000791003	0.000894718	0.00093914	0.00124191	0.000862343	0.00117152	0.00106761	0.000712807	0.000593541	0.000684741	0.0004642	0.000831817	0.000752733	0.000578964	0.000730916	0.000913205	0.000681573	0.000815676	0.00136346	0.000624495	0.000203285	0.000190003	0.000264048	0.00053889	0.000639163	0.000441197	0.000546624	0.000888673	0.00100368	0.00101222	0.000878659	0.000484412	0.000197522	0.00025223	0.000319531	0.000726522	0.00029947	0.000767468	0.000169178
A0A1D5X5C6	0.00185969	0.00170168	0.00189165	0.00198395	0.00119413	0.00104362	0.00105843	0.00106262	0.000708164	0.000988754	0.00112812	0.00118413	0.00206985	0.0018205	0.0018549	0.00184405	0.00100632	0.000847916	0.00095103	0.0005908	0.0010945	0.000885569	0.000668035	0.000674692	0.00200905	0.00163578	0.0017673	0.00218153	0.000624495	0.000203285	0.000190003	0.000528095	0.00053889	0.000639163	0.000441197	0.000546624	0.00207357	0.00186397	0.00187983	0.00153765	0.000726618	0.000197522	0.00025223	0.000319531	0.000726522	0.00029947	0.000767468	0.000169178
A0A1D5Z7X4	0.000141809	0.000141556	0.000144246	0.000279294	0.000182115	0.000110188	0.000223503	0.000116682	0.000540004	0.000542855	0.000569538	0.000448361	7.57607e-05	8.76761e-05	8.93329e-05	8.88102e-05	0.000115103	0.000232765	0.000278476	0	0.00060091	0.000607754	0.000652037	0.000668824	0.000334251	0.000124735	0.000124397	0.000124763	0.000285721	0.000372031	0.000695448	0.000241616	0.00262992	0.00233946	0.0024223	0.00250094	0.00013553	0.000131202	0.000132318	0.000100502	0.000664891	0.00289187	0.000230803	0.00497057	0.000886404	0.00123313	0.00210681	0.000464419
A0A096UJV2	0.000220472	0	0.000224262	0	0.000566275	0.000970763	0.00121619	0.000907039	0.000335821	0.000281328	0.000332051	0.000522806	0.000117786	0.000136312	0.000138887	0.000138075	0.00119302	0.00108565	0.00124474	0.000900532	0.000498264	0.000692916	0.000570225	0.000479922	0.000259833	0.000193927	0.000193402	0.000193971	0	0	0	0	0	0	0	0	0.00021071	0.000203981	0.000205717	0.000312504	0	0	0	0	0	0	0	0
W5DZS4	0.000503665	0.000502769	0.000341548	0.000661316	7.18692e-05	0.000217421	0.000132303	0.000184188	0.0010229	0.000899766	0.00101142	0.00110587	0.000448468	0.000311401	0.000634572	0.000525715	9.08479e-05	9.18575e-05	8.24226e-05	0.00013715	0.00113828	0.000623588	0.000916693	0.000730916	0	0	0.000441824	0.000295416	0.000338268	0.000220225	0	0	0.000389198	0.000692426	0.000716945	0.000986959	0.00032091	0.000155331	0.000313305	0.000356955	0	0.000213982	0	0.00173079	0.00052471	0.000648853	0.000623568	0.00054983
A0A1D5RS51	0.000219643	0	0.000223419	0	0.00103427	0.00142223	0.00132701	0.00168677	0.000446078	0.000448433	0.000385937	0.000636583	0.000117344	0.000135799	0.000138365	0.000137556	0.00166395	0.00156227	0.00161747	0.00125601	0.00055844	0.0011296	0.000757442	0.000717177	0.000258856	0.000193198	0.000192675	0.000193242	0	0	0	0	0	0	0	0	0.000209918	0.000203215	0.000204944	0.000311329	0.000343277	0	0	0	0	0	0	0
A0A1D5SGD9	0	0	0	0	0	0.000144119	0.000146164	0.000152613	0.000423774	0.000426012	0.000838034	0.000586428	0.000594541	0.000344025	0	0	0.000150548	0.000152221	0.000136586	0.000151518	0.000314381	0.000158981	0.000639617	0.000201872	0	0	0	0	0.00224223	0.00072989	0.0013644	0.000948056	0.000644957	0.000573725	0.000792054	0.000654213	0	0	0	0.000394351	0	0	0.000905627	0	0	0.000537621	0.000688894	0.000607431
A0A1D5Z315	0.000209785	0.000314118	0.000320086	0.000619762	0.00062863	0.000869371	0.000743939	0.000805533	0.00103851	0.00144553	0.00123749	0.00116075	0.000896614	0.000713372	0.000859007	0.000853981	0.000624355	0.000717379	0.000720938	0.000542691	0.00115565	0.00122875	0.00120574	0.000989427	0.000370856	0.000461316	0.000736109	0.000738275	0	0	0	0	0	0	0	0	0.000501241	0.000582281	0.000587236	0.000669051	0	0	0	0	0	0	0	0
A0A1D5VLL4	0.000927383	0.000925734	0.000707492	0.000913247	0.000545864	0.000480396	0.000334959	0.000476915	0.000441432	0.000384594	0.000290984	0.000427603	0.000743176	0.000716718	0.000803287	0.000653389	0.000501827	0.000475691	0.000512197	0.000536627	0.00032748	0.000298089	0.000233194	0.000420567	0.00081971	0.00091769	0.000610138	0.000611933	0.00210209	0.000912362	0.000710627	0.000987559	0.000537464	0.00059763	0.000660045	0.000545177	0.000997112	0.000858017	0.000648989	0.00090372	0.00090587	0.000590998	0.00113203	0.000956058	0.00054345	0.000560022	0.000861118	0.000632741
A0A1D5TMY4	0	0	0	0	0.000521052	0.000683064	0.000532889	0.000834602	0.000360503	0.000207089	0.000203689	0.000213802	0	0	0	0	0.000878196	0.000832459	0.00049797	0.000994338	0.000114618	0.000463694	0.000291492	0.000294397	0	0	0	0	0.00326992	0.00212885	0.00198976	0.00103694	0.000235141	0.000209171	0.00028877	0	0	0	0	0	0.000634109	0.000775685	0	0	0	0.000196008	0	0.000442918
A0A1D5XC64	0.000449424	0.000448625	0.000457149	0.000442573	0	0	0	0	0.000228186	0.000114695	0.000338437	0.000236827	0.000240103	0.000277866	0.000283117	0.00028146	0	0	0	0	0.000126962	0.000128407	0.000129154	0.000489151	0.000529659	0.000395313	0.000394243	0.000395403	0.000905517	0.000589527	0	0	0.00104185	0.000463393	0.000639736	0.000528403	0.000429525	0.000415808	0.000419347	0.000318514	0	0	0	0	0	0.000434232	0.000556415	0.000490617
Q332R4	0.00195133	0.00240618	0.00198487	0.00180855	0.001081	0.00107027	0.00117591	0.00103891	0.000845051	0.000849512	0.000835564	0.000725834	0.00134911	0.00156129	0.00144617	0.00158148	0.00121119	0.00128745	0.00115521	0.00125025	0.00107007	0.00104946	0.00105556	0.00120766	0.00162332	0.00171639	0.00130898	0.00151481	0.00185017	0.00210793	0.00197021	0.00176014	0.00119742	0.00153857	0.00179729	0.00188938	0.00164553	0.00159298	0.00192784	0.00162699	0.00251152	0.00204817	0.00224183	0.00213	0.00107622	0.00144175	0.00156321	0.00137836
A0A077RTG8	0.000687355	0.0010292	0.000699169	0.00101532	0.000588482	0.000534088	0.00036111	0.000329913	0.00056711	0.000613958	0.000560743	0.000543308	0.00100984	0.000637457	0.000757753	0.000645702	0.000418435	0.000376076	0.000337448	0.000421131	0.000631074	0.000834649	0.000592587	0.000748114	0.000405033	0.000604596	0.00045222	0.000453551	0.000346227	0.000225407	0.00021068	0.000292782	0.000199178	0.00017718	0.000244605	0.000202036	0.00147807	0.0011129	0.000962031	0.000730708	0.000268564	0.000219017	0.000279679	0.000354304	0.000268528	0.00016603	0.000212747	0.000187589
A0A1D6CBM2	0	8.66586e-05	8.83051e-05	8.54897e-05	0.00222976	0.00103432	0.0010718	0.0011429	0.000220388	0.000221551	0.000196122	0.000160113	4.63795e-05	0	0	5.43682e-05	0.000986503	0.00087872	0.000895013	0.0011347	0.000147147	0.000446469	0.000174636	0.000188974	0	7.63605e-05	0	0	0.00192406	0.000911007	0.00106436	0.00162705	0.000100625	8.95113e-05	0.000123575	0	0	0	0	6.15257e-05	0.00135679	0.000110647	0.000847764	0.000178994	0.000406982	8.38784e-05	0.00021496	0.00037908
A0A1D5YCF1	0	0	0	0	0.0016899	0.00122696	0.000933275	0.00129927	0.000501085	0.000302238	0.000297276	0.000520058	0	0	0	0	0.00213615	0.00129594	0.00155044	0.00139745	0.00011152	0.000563952	0.000340337	0.00042966	0	0	0	0	0.00477232	0.00207131	0.00193598	0.00336304	0	0	0.00056193	0	0	0	0	0	0.00246788	0.00150944	0.00128501	0.000813941	0.00246756	0.00038142	0.000488743	0.00129284
A0A1D6S578	0	0	0	0	0.00135192	0.00122696	0.000829578	0.00129927	0.000400868	0.000302238	0.000198184	0.000416047	0	0	0	0	0.00213615	0.00129594	0.00135663	0.00139745	0.00011152	0.000563952	0.000340337	0.00042966	0	0	0	0	0.00477232	0.00207131	0.00193598	0.00336304	0	0	0.00056193	0	0	0	0	0	0.00246788	0.00150944	0.00128501	0.000813941	0.00246756	0.00038142	0.000488743	0.00129284
A0A1D5ZLT0	0.000220472	0	0.000224262	0	0.00151007	0.00131339	0.00127411	0.00175361	0.000559702	0.00039386	0.000442735	0.000580895	0.000117786	0.000136312	0.000138887	0.000138075	0.00161058	0.00168879	0.00178593	0.00132078	0.00062283	0.00107087	0.000696942	0.00079987	0.000259833	0.000193927	0.000193402	0.000193971	0	0.000289202	0.000270306	0.000375645	0	0	0	0	0.00021071	0.000203981	0.000205717	0.000312504	0.000344572	0	0.000358833	0	0	0.00021302	0	0.00024068
W5H2N5	0.000219643	0	0.000223419	0	0.000564146	0.000910225	0.000923139	0.000903629	0.000223039	0.000168163	0.000330803	0.000405098	0.000117344	0.000135799	0.000138365	0.000137556	0.00106968	0.00108157	0.00129397	0.00101677	0.000248195	0.000502044	0.00012624	0.000478118	0.000258856	0.000193198	0.000192675	0.000193242	0	0	0	0	0	0	0	0	0.000209918	0.000203215	0.000204944	0.000311329	0	0	0	0	0	0	0	0
W5AJ04	0.000219643	0	0.000223419	0	0.000564146	0.000796447	0.000865443	0.000843387	0.000223039	0.000168163	0.000330803	0.000405098	0.000117344	0.000135799	0.000138365	0.000137556	0.000950829	0.000961396	0.00124006	0.000956957	0.000186147	0.000439289	0.00012624	0.000478118	0.000258856	0.000193198	0.000192675	0.000193242	0	0	0	0	0	0	0	0	0.000209918	0.000203215	0.000204944	0.000311329	0	0	0	0	0	0	0	0
W5FD35	0.000219643	0	0.000223419	0	0.000564146	0.000796447	0.000807747	0.000783145	0.000223039	0.000168163	0.000330803	0.000405098	0.000117344	0.000135799	0.000138365	0.000137556	0.000891402	0.000901309	0.00118614	0.000897147	0.000248195	0.000439289	0.00012624	0.000478118	0.000258856	0.000193198	0.000192675	0.000193242	0	0	0	0	0	0	0	0	0.000209918	0.000203215	0.000204944	0.000311329	0	0	0	0	0	0	0	0
A0A1D6AFU0	0	0	0	0	0.000752195	0.000739558	0.000980836	0.000843387	0.000390319	0.000280271	0.00044107	0.000462969	0	0	0	0	0.00112911	0.00114166	0.0014018	0.000897147	0.00055844	0.000941333	0.000441841	0.000717177	0	0	0	0	0	0	0	0	0	0	0	0	0	0	0	0	0	0	0	0	0	0	0	0
W5FIZ2	0	0	0	0	0.000102084	0.000741183	0.000501133	0.000523244	0.000181618	0.000121718	0.000179579	0.000251326	0	0	0	0	0.000903288	0.000587138	0.000526832	0.000649363	0.000269469	0.000408807	0.000274122	0.000346066	0	0	0	0	0	0.00031281	0.000292372	0.00040631	0	0	0	0	0	0	0	0	0.000745402	0	0	0	0	0	0	0
W5FYI0	0	0	0	0	0.000102084	0.000741183	0.000501133	0.000523244	0.000181618	0.000121718	0.000179579	0.000251326	0	0	0	0	0.000774247	0.000521901	0.000585368	0.0007143	0.000202102	0.000340673	0.000274122	0.00025955	0	0	0	0	0	0.00031281	0.000292372	0.00040631	0	0	0	0	0	0	0	0	0.000745402	0	0	0	0	0	0	0
A0A1D5W815	0	0	0	0	0	0	0	0	0.000491129	0.000493722	0.000679862	0.000509726	0	0	0	0	0	0	0	0	0.000546523	0.000552747	0.000555959	0.000842248	0	0	0	0	0	0	0	0	0.00134544	0.00159579	0.000550766	0.00181967	0	0	0	0	0	0	0	0	0.00120927	0.00149537	0.00239516	0.000422386
A0A077RPI9	0	0	0	0	0	0	0	0	0.000392904	0.000394978	0.000679862	0.000305836	0	0	0	0	0	0	0	0	0.000546523	0.000552747	0.000555959	0.000701873	0	0	0	0	0	0	0	0	0.00134544	0.00199474	0.00110153	0.00136475	0	0	0	0	0	0	0	0	0.00120927	0.00149537	0.00191613	0.000844772
A0A1D5WW00	0	0	0	0	0	0	0	0	0.000491129	0.000493722	0.000679862	0.000407781	0	0	0	0	0	0	0	0	0.000765132	0.000663297	0.000667151	0.000842248	0	0	0	0	0	0	0	0	0.0022424	0.00159579	0.0016523	0.00181967	0	0	0	0	0	0	0	0	0.00241853	0.00149537	0.00191613	0.00168954
A0A1D6CYZ3	0	0	0	0	0.00128809	0.000681936	0.000790413	0.000756514	9.54857e-05	6.39932e-05	6.29425e-05	9.91012e-05	0	0	0	0	0.00111942	0.000891767	0.000769395	0.000887649	3.54185e-05	7.16437e-05	3.603e-05	4.54862e-05	0	0	0	0	0.00176828	0.000986761	0.00138343	0.00128171	0.000290646	0.000129273	0.000178467	0.000147409	0	0	0	0	0.000979739	0.000319595	0.00183652	0	0.000391844	0	0.000155223	0.00054747
E2F3W4	0.000449424	0	0.000457149	0	0	0.000116404	0.000472221	0.000369793	0.00102684	0.000802868	0.000902498	0.00071048	0.000480206	0.000277866	0.000283117	0.00028146	0.000486386	0.000122948	0.000220639	0.00048952	0.000761769	0.00051363	0.000645768	0.000815252	0	0.000395313	0.000788487	0.000395403	0	0	0	0	0	0	0	0.000528403	0.00085905	0.000831617	0.000419347	0.000318514	0	0	0	0	0	0	0	0
W5H6B4	0	8.66586e-05	8.83051e-05	8.54897e-05	0.0021926	0.000989345	0.00104899	0.00111909	0.000198349	0.000199396	0.000196122	0.00013724	4.63795e-05	0	0	5.43682e-05	0.000845574	0.000807473	0.000831084	0.00108742	0.000147147	0.000396861	0.000149688	0.000157478	0	7.63605e-05	0	0	0.00192406	0.000911007	0.00106436	0.00162705	0.000100625	8.95113e-05	0.000123575	0	0	0	0	6.15257e-05	0.00135679	0.000110647	0.000847764	0.000178994	0.000406982	8.38784e-05	0.00021496	0.00037908
A0A1D5RV16	0.000934802	0.00093314	0.000792391	0.000613702	0.000800335	0.000524593	0.00049111	0.000555511	0.000316418	0.000278328	0.000430191	0.000410499	0.00058265	0.000481634	0.000883324	0.00068301	0.000547995	0.000340975	0.000497173	0.000466676	0.000308093	0.000178058	0.000313413	0.000452193	0.000918075	0.00082225	0.00109337	0.000685365	0	0.000613108	0.000382033	0.000530912	0.000722352	0.000160643	0	0	0.00104231	0.000864881	0.00101761	0.000883345	0.000730494	0.000198575	0.000507151	0	0.000243466	0.000150534	0.00019289	0.000170081
A0A1D5XXC9	0.000221727	0.000221333	0.000225538	0.000218347	0.000332207	0.000143572	0.000291218	0.000516915	0.00239228	0.00248978	0.00228193	0.00327153	5.92284e-05	6.85438e-05	6.9839e-05	6.94304e-05	0	0	0.000163281	0	0.00241155	0.00231231	0.00286736	0.00357969	0.000130656	9.75154e-05	9.72517e-05	9.75378e-05	0.00201035	0.00101797	0.00135923	0.000377783	0.00603959	0.00617271	0.00741705	0.00769042	0	0	0	0	0	0.00692376	0.000180438	0.00982907	0.00190568	0.00578427	0.00645103	0.00217845
A0A1D5VD89	0.000800344	0.00114132	0.0010467	0.00101333	0.000489442	0.000325748	0.000510572	0.000313588	0.000580513	0.000729472	0.000516596	0.000572369	0.000855161	0.00091897	0.000648232	0.000787647	0.000494952	0.000531731	0.000533247	0.00040474	0.000581389	0.000784014	0.000427142	0.000663689	0.000943228	0.000703981	0.000501484	0.000905326	0.000230366	0.000149977	0	0	0.000132525	0	0	0	0.000764908	0.000952047	0.000746782	0.000648248	0	0.000145726	0	0	0	0	0	0
A0A1D5ZSR8	0.000289233	0.000288719	0.000147102	0.000569649	0.000495257	0.000636763	0.000493845	0.000475971	0.000807689	0.000885767	0.000871223	0.00106689	0.000463565	0.000625886	0.000273306	0.000271706	0.000508658	0.000395624	0.000461485	0.000472557	0.000939641	0.000619789	0.000872745	0.000839468	0.000170435	0.000254409	0.000253721	0.000254467	0.000582759	0.000379398	0.000177305	0.000739202	0.000502875	0.000447335	0.000823422	0.000680122	0.000138214	0.0001338	0.000134938	0.000102492	0.000226019	0.000552963	0	0.000894529	0.000903956	0.000419184	0.000537133	0.000473616
A0A1D5WNG5	0.000168372	0.000336146	0.000342532	0.000497417	7.20763e-05	0.000566923	0.00048651	0.000369437	0.000812133	0.00116018	0.000845279	0.000798522	0.000629665	0.000624598	0.0006364	0.000632677	0.000455549	0.000460611	0.000661281	0.000504333	0.000665908	0.000577279	0.000870949	0.000549767	0.000198431	0.0002962	0.000295398	0.000592535	0	0	0	0	0	0	0	0	0.000643669	0.000467335	0.000628416	0.000477312	0	0	0	0	0	0	0	0
P04568	0	0	0	0	0	0	0	0	0.000159485	0	0.000157695	0.000331048	0	0	0	0	0	0	0	0	0.000709892	0.000358989	0.000902686	0.0011396	0	0	0	0	0	0	0	0	0.00509724	0.00194326	0.00268276	0.00295451	0	0	0	0	0	0	0	0	0	0.00121398	0.000777784	0
A0A1D5TQ62	0	0	0	0	4.97226e-05	3.00845e-05	0.000152557	0.000191145	0.00129744	0.00151179	0.00128287	0.00131596	0	0	0	0	0	0	8.55359e-05	0	0.00137815	0.00146022	0.00143532	0.00164347	0	0	0	0	0.00023403	0.000152363	0.000427224	0.000197904	0.00215413	0.00155693	0.00165339	0.00177535	0	0	0	0	0	0.00162848	0.000189047	0.00263439	0.00108906	0.00157118	0.00215707	0.000887598
A0A1D5SD16	0.000289233	0.000288719	0.000147102	0.000569649	0.000557164	0.00067422	0.000531833	0.000515635	0.000844402	0.000922674	0.000980126	0.001105	0.000695348	0.000715298	0.000364407	0.000271706	0.000547786	0.000435186	0.000532482	0.000511936	0.00102135	0.000619789	0.000914305	0.000839468	0.000170435	0.000254409	0.000253721	0.000254467	0.000582759	0.000569097	0.000531915	0.000985603	0.000838125	0.000745558	0.000823422	0.00102018	0.000138214	0.0001338	0.000134938	0.000102492	0.000226019	0.000737285	0.000235373	0.000894529	0.00112995	0.000698641	0.000716177	0.000631488
K9L6U9	0	0	0	0	0.000860781	0.000752284	0.000586891	0.000582147	2.83597e-05	5.70188e-05	0	0	0	0	0	0	0.000332472	0.000427849	0.000521011	0.000243356	0	3.19177e-05	0	0	0	0	0	0	0.000675242	0.000146536	0.000136962	0	0	0	0	0	0	0	0	0	0	0	0	0	0	0	0	0.000121951
A0A077RW30	0.000596175	0.000595115	0.000606422	0.000440315	0.000829429	0.000772066	0.000704718	0.000613177	0.000227022	0.000190184	0.000187061	0.000235618	0.000637008	0.000645046	0.000751125	0.000466707	0.000645206	0.000733923	0.000658539	0.000487023	0.000252628	0.000383257	0.000214158	0.000270364	0.000175652	0.000786591	0.000261488	0.000393386	0	0	0	0	0	0	0	0	0.000569778	0.000551582	0.000417207	0.000633778	0	0	0	0	0	0	0	0
Q9SAU8	0.00162292	0.00108002	0.00119226	0.00133182	0.000656139	0.00053711	0.000615782	0.000618223	0.000938451	0.00103545	0.000950548	0.000736428	0.00144506	0.00156085	0.00119276	0.00146811	0.00056107	0.000443978	0.000641828	0.000564686	0.000891474	0.00100467	0.00114006	0.00104674	0.00138136	0.00134821	0.00150275	0.00158649	0.00072665	0.000473077	0.00055271	0.000768101	0.00125408	0.000836682	0.000770053	0.00106007	0.0017234	0.00133469	0.00126192	0.00140579	0.000563652	0.00126408	0.00058698	0.0013013	0.000563578	0.00078403	0.000893011	0.000295279
W5I1R7	0.00154428	0.00128461	0.00183262	0.00177419	0.000330535	0.000399978	0.000473261	0.000564735	0.000914756	0.00111664	0.00180897	0.000949393	0.00137504	0.00127304	0.00145923	0.00161189	0.000487457	0.000563285	0.000505428	0.000420513	0.00138148	0.00102952	0.00110947	0.0012139	0.00151664	0.00135834	0.00135467	0.0015851	0.000518578	0.000675229	0.000946668	0.000438528	0.00119331	0.000265379	0.000732737	0.000605219	0.0014759	0.0016669	0.00144093	0.00164168	0.000402254	0.000656086	0.000837805	0.000530675	0.000804402	0.000994717	0.000637303	0.000561941
A0A1D5VGV3	0	0	0	0	0	0	0	0	0.000347628	0.00046595	0.00068745	0.000601317	0	0	0	0	0	0	0	0	0.000386836	0.000260828	0.000262343	0.000496794	0	0	0	0	0	0	0	0	0	0	0	0.000536659	0	0	0	0	0	0	0	0	0	0.000882034	0.000565109	0
W5G1K3	0.0008401	0.000533659	0.000932225	0.000827294	0.000130774	0.000336277	0.000280864	0.000314203	0.00108575	0.00114995	0.000881853	0.00104637	0.00171368	0.00132213	0.00149145	0.00138706	0.000309952	0.00027161	0.000337448	0.000291153	0.000906157	0.00128743	0.00125102	0.00124686	0.00108009	0.000873305	0.000937938	0.00073912	0	0.000200362	0	0	0.000354094	0.000314986	0.000434853	0.000359176	0.000729912	0.000989243	0.00106892	0.00113666	0.000238723	0.000292023	0	0.000472405	0.000238692	0.000221373	0.000378216	8.33729e-05
A0A096USZ7	0.0008401	0.000533659	0.00085454	0.000902503	0.000130774	0.000336277	0.000280864	0.000314203	0.00108575	0.00116944	0.000881853	0.00102625	0.00167287	0.00127491	0.00144334	0.00124357	0.000309952	0.00027161	0.000318701	0.000291153	0.000906157	0.00124379	0.00127296	0.00121915	0.000900074	0.000806128	0.000937938	0.000671927	0	0.000200362	0	0	0.000354094	0.000314986	0.000434853	0.000359176	0.000656921	0.000989243	0.000997661	0.000974278	0.000238723	0.000292023	0	0.000472405	0.000238692	0.000221373	0.000378216	8.33729e-05
W5D4D9	0.000274296	0	0.000279011	0	0.000704521	0.000497312	0.000216158	0.00045139	0.000417806	0.00035001	0.000481968	0.000505897	0.000293083	0.000339179	0.000345588	0.000343566	0.000296855	0.000675347	0.000538649	0.000522844	0.000697394	0.000235112	0.00039413	0.000298543	0.000323266	0.000965082	0.000481236	0.000241326	0	0	0	0	0	0	0	0	0	0.000507559	0.000767818	0.000777593	0	0	0	0	0	0	0	0
W5B2J4	0	0	0	0	0	0	0	0	0.000615157	0.000549692	0.00060825	0.000567511	0.000431522	0.000166463	0.000508827	0.00050585	0.000218537	0.000294621	6.609e-05	0.000366576	0.00022818	0.000307705	0.000154746	0.00029304	0	0	0	0	0	0	0	0	0	0	0	0	0	0.000249102	0.000251222	0.000190815	0	0	0	0	0	0	0	0
A0A1D5UH61	0.00057342	0.0004452	0.000453659	0.000376453	0.00100915	0.0007591	0.000786606	0.000838788	0.000436714	0.00045528	0.000431811	0.000386102	0.000544618	0.000393921	0.000481638	0.000638426	0.000827439	0.000766915	0.000781981	0.000728675	0.00032398	0.000309466	0.000311264	0.000346727	0.00037544	0.000392295	0.000503015	0.000504495	0.00141209	0.0010029	0.000859262	0.00119412	0.00022155	0.000394162	0.000453466	0.000449459	0.000365354	0.000412634	0.000356696	0.000361237	0.000896189	0.00105568	0.00134807	0.00144503	0.000497817	0.000430917	0.000315524	0.000417319
A0A1D5S807	0.00162292	0.00108002	0.00119226	0.00133182	0.000656139	0.00053711	0.000592099	0.000618223	0.000938451	0.00103545	0.000995812	0.000760184	0.00144506	0.00156085	0.00119276	0.00146811	0.00056107	0.000443978	0.000641828	0.000564686	0.000891474	0.00100467	0.00111415	0.00104674	0.00138136	0.00134821	0.00150275	0.00158649	0.00072665	0.000473077	0.00055271	0.000768101	0.00125408	0.000836682	0.000770053	0.00106007	0.0017234	0.00133469	0.00126192	0.00140579	0.000563652	0.00126408	0.00058698	0.0013013	0.000563578	0.00078403	0.000893011	0.000295279
A0A1D5SDG5	0	0	0	0	0.00146775	0.00142089	0.00129695	0.00124132	3.48172e-05	0	0	0	0	0	0	0	0.00148428	0.00157581	0.00144762	0.00115773	0	0.000548595	0	0	0	0	0	0	0.000276332	0.000539707	0.000504445	0.000467352	0	0	0	0	0	0	0	0	0.000857387	0	0.000223218	0	0.000428637	0	0	0.000299438
A0A1D5U9J7	0.000920081	0.00114806	0.00116987	0.00113257	0.00108313	0.00107238	0.0010876	0.00113558	0.00134306	0.00117405	0.00121251	0.0012121	0.000737324	0.00127993	0.000869413	0.000864326	0.00130692	0.00119559	0.000959866	0.0010648	0.00142957	0.00164301	0.00165255	0.00125177	0.000542171	0.00101163	0.00100889	0.00101186	0.00139036	0.00181036	0.00141006	0.00156765	0.00133308	0.00142302	0.000982272	0.0018931	0.00109918	0.000851261	0.000858505	0.000815095	0.00359495	0.000293172	0.000748747	0	0.00287558	0.000888979	0.00199345	0.00225993
W4ZY98	8.54169e-05	8.5265e-05	0	0	0.000804431	0.000884941	0.000875059	0.000749677	0.000368634	0.00037058	0.000321614	0.000360087	0.000228168	5.28108e-05	5.38087e-05	0.000106988	0.000693313	0.000817854	0.000754817	0.000930375	0.000217171	0.000219644	0.000294561	0.000247913	0.000100666	7.51325e-05	7.49293e-05	0.000150299	0.000172101	0.000224089	0	0.00029107	0.000198013	0.000176144	0.000243174	0.000200855	0	0.000158056	7.97004e-05	0.000121073	0.000133497	0.000217736	0.000278043	0	0.000133479	8.25295e-05	0.000105751	9.3246e-05
C0J025	0.000548593	0.000821426	0.00111604	0.000810346	0.00023484	0.000284178	0.000216158	0.000150463	0.000626709	0.000700019	0.000826231	0.000867252	0.00087925	0.00135672	0.000863971	0.000687132	0.000371069	0.000225116	0.000201993	0.000149384	0.000774883	0.000783708	0.000788261	0.000597086	0.00129306	0.000965082	0.000721854	0.000723978	0	0.000359805	0.00134519	0.000467352	0.00127175	0.00141411	0.0015618	0.00129	0.000524303	0.000507559	0.000511879	0.000583195	0.000857387	0	0.000892872	0	0.00385773	0.00132512	0.00203757	0.00329382
A0A1D5UJL4	0	0	0	0	0.000659907	0.00123775	0.000809878	0.000887893	7.82697e-05	7.86829e-05	7.7391e-05	4.06167e-05	0	0	0	0	0.000917588	0.000969957	0.00102169	0.000713614	4.35488e-05	8.80896e-05	4.43007e-05	5.59276e-05	0	0	0	0	0	0.000202212	0.000189	0	0	0	0	0	0	0	0	0	0	0	0	0	0	0	0	0
A0A1D5WYC0	0.000268827	0.000268349	0.000364597	0.000264729	0.000345237	0.00069628	0.000541389	0.000466967	0.000591464	0.000594587	0.000539838	0.00056664	0.000670226	0.000443222	0.000564496	0.000505074	0.000484894	0.000490282	0.000527909	0.000463618	0.000556917	0.000665671	0.000515029	0.000780242	0.000422427	0.00031528	0.000393034	0.000473028	0.000361096	0.000235087	0.000439455	0.000610711	0.000207732	0.000369577	0.000255109	0.000421426	0.000428208	0.000165813	0.00041806	0.000508059	0.000420146	0.000342634	0.00029169	0.000923798	0.00014003	0.00034632	0.000221883	0.000195645
A0A1D6S8R5	0.00131786	0.00105241	0.00134051	0.00112474	0.000526536	0.000523379	0.000507727	0.000554226	0.00107059	0.00139014	0.00110268	0.000925938	0.00103262	0.000977754	0.00116227	0.00121049	0.000380332	0.000360524	0.00045289	0.000430631	0.00116652	0.0010794	0.00111091	0.00121123	0.00144959	0.00108191	0.00146433	0.00115945	0.00177018	0.00103721	0.000969445	0.00104785	0.0017312	0.00154	0.00200098	0.00134286	0.00117554	0.00154443	0.00106571	0.00105852	0.000823865	0.00257551	0.00128694	0.00326066	0.00109834	0.00178264	0.00195791	0.000863191
W5AWB7	0	0	0.000355864	0	0.000299527	0.000362455	9.18994e-05	0.000479771	0.000444075	0.000446419	0.000614725	0.00046089	0.000186907	0.000648909	0.00088156	0.0010955	0.000567935	0.000861371	0.000601142	0.000762127	0.000494162	0.000399832	0.000301616	0.000634628	0.000412309	0.000307728	0.00122758	0.000615598	0	0	0	0	0	0	0	0	0	0	0.000652875	0.000247945	0	0	0	0	0	0	0	0
A0A1D5YJ34	0	0	0	0	0.000557558	0.000867467	0.000782023	0.000612396	0	4.74854e-05	0	0	9.94057e-05	0	0	0	0.00040274	0.000356314	0.00050241	0.000506669	0	5.31623e-05	0	0	0	0	0	0	0.000749791	0.000488143	0.000228125	0.000317025	0	0	0	0	0	0	0	0	0.000872405	0	0.000605674	0	0.000290763	0	0	0.000203122
A0A1D5V4N4	0	0	0	0	0.000903993	0.000972368	0.00110944	0.00119056	0.00026805	0.000179643	0	6.18222e-05	0	0	0	0	0.00117446	0.0012196	0.00106554	0.0014376	9.94277e-05	0.0005028	0.000236003	4.25634e-05	0	0	0	0	0.00047276	0.000461677	0.000287675	0.000399783	0.000135985	0.000120966	0	0	0	0	0	0	0.000366714	0.000299059	0.000381891	0	0.000366665	0.000226708	0.000145249	0.000384218
A0A1D5VCR6	0	0	0	0	0.000581639	0.00131969	0.0012938	0.00116456	0.000431166	0.000390098	0.000468958	0.000402743	0	0	0	0	0.00124071	0.0012545	0.00120902	0.000971214	0.000335858	0.000485261	0.00048808	0.000246472	0	0	0	0	0.000342201	0.00111393	0.00145761	0.000289378	0.000393724	0.000350239	0.000241761	0	0	0	0	0	0.000530882	0.00021647	0.00082928	0.000350184	0.000796217	0.000492298	0.000420546	0.000927039
A0A1D5V328	0	0	0	0	0.000463157	0	9.47358e-05	0.000395663	9.15562e-05	9.20396e-05	0	9.5023e-05	0.000192675	0	0	0	0.00039031	0.000197324	0.000177056	9.82062e-05	0	0	0	0	0	0	0	0	0	0	0	0	0	0	0	0	0	0	0	0	0	0	0	0	0	0	0	0
W5BN46	0	0	0	0	0.000308771	9.34104e-05	0.000189472	0.000197831	9.15562e-05	0.000184079	0.000181057	9.5023e-05	0	0	0	0	9.75774e-05	0.000197324	8.85279e-05	0	0	0	0	0	0	0	0	0	0	0	0	0	0	0	0	0	0	0	0	0	0	0	0	0	0	0	0	0
A0A1D6DG86	0	0	0	0	0.00093896	0.000671407	0.000628554	0.000656287	0	0	0	0	0	0	0	0	0.000539506	0.000436402	0.000489472	0.000488685	0	5.69726e-05	0	0	0	0	0	0	0.00200883	0.000784694	0.00048895	0.000679494	0	0	0	0	0	0	0	0	0.00124658	0	0.000973626	0	0.000934808	0	0	0.00043536
P22701	0	0	0	0	0	0	0	0	0	0	0	0.000327526	0	0	0	0	0	0	0	0	0.00070234	0.00035517	0.00125032	0.000676486	0	0	0	0	0	0	0	0	0.00216129	0.00192259	0.00176948	0.00219231	0	0	0	0	0	0	0	0	0	0.00120107	0.000769509	0
A0A1D5Y2X9	0.00177644	0.00118219	0.00130504	0.00155499	0.00126742	0.000843534	0.000907351	0.000893249	0.000726573	0.000805968	0.000817508	0.000676076	0.00147631	0.00164748	0.00167861	0.00142156	0.000934567	0.000755963	0.000896345	0.00080622	0.000669122	0.000958718	0.00079412	0.00093093	0.00139572	0.00121532	0.00181805	0.00164974	0.000795387	0.000517827	0.000604993	0.00084076	0.00137271	0.000915828	0.000842895	0.00116034	0.00169779	0.00155226	0.00156547	0.00160871	0.000616971	0.00125787	0.000642506	0.0014244	0.000616889	0.000858195	0.000855299	0.000323211
A0A1D5TQ60	0	0	0	0	0.00128559	0.00120211	0.00100402	0.00104832	0.000554471	0.000557398	0.000616777	0.000575466	0	0	0	0	0.00147734	0.00171782	0.00134033	0.00170989	0.000694136	0.00085805	0.00070612	0.000594296	0	0	0	0	0.0027504	0.00143249	0.00200835	0.00186067	0	0.000563001	0.000388625	0.000320992	0	0	0	0	0.00256014	0	0.00311045	0	0.000853267	0.00105514	0.00169004	0.000596077
W5A152	0.000331961	0.000331371	0.000225111	0.000326901	0.000189473	0.00031526	0.000290667	0.000212444	0.000702278	0.000508309	0.000583291	0.000466476	0.000886744	0.000615726	0.000836481	0.000762287	0.000179631	0.000302712	0.00027162	0.000301314	0.000437633	0.000379386	0.000445188	0.000361305	0.000260817	0.000583985	0.00038827	0.000389412	0	0	0	0	0	0	0	0.000260198	0.000317263	0.000409508	0.000309745	0.000470532	0	0.000282067	0	0	0	0.000106913	0	0
A0A1D5XSR5	0.000360649	0.000360008	0.00045856	0.000355151	0.000463157	0.000653873	0.000544731	0.000519308	0.000618004	0.000690297	0.000565802	0.000617649	0.000722532	0.000501702	0.000624779	0.000564657	0.000512281	0.000517974	0.000597564	0.000515583	0.000662238	0.000747062	0.00059594	0.000785058	0.000425035	0.000317226	0.00039546	0.000475948	0.000363325	0.000236538	0.000442168	0.000614481	0.000209014	0.000371859	0.000256684	0.000424027	0.000517021	0.000250255	0.000420641	0.000511195	0.000422739	0.000344749	0.00029349	0.0009295	0.000140894	0.000348458	0.000223253	0.000196853
A0A1D6AN15	0	0	0	0	0	0	0	0	0.000309002	0.000155317	0	0.000160351	0	0	0	0	0	0	0	0	0	0	0.000174895	0	0	0	0	0	0	0	0	0	0	0	0	0	0	0	0	0	0	0	0	0	0	0	0	0
A0A1D6D2L5	0.000313692	0.000391418	0.000478626	0.000540593	0.00117499	0.000954667	0.000947612	0.000946405	0.000517631	0.000600419	0.000472449	0.000475243	0.000628458	0.00043638	0.000592835	0.000540252	0.00118822	0.00105124	0.00125127	0.0010891	0.000531705	0.000694607	0.000518348	0.00048368	9.24237e-05	0.000344904	0.000412765	0.000482976	0	0.00010287	9.61492e-05	0	0	0	0	0	0.000449704	0.000217671	0.000146349	0.000222318	0.000122566	0	0	0	0	0	0	0
A0A1D5UGR3	0	0	0	0	0	0.000481488	0.00027904	0.000291352	6.74187e-05	0.000203324	0.000466633	6.99715e-05	0.000283758	0.000328387	0.000167296	0	0.00028741	0.000290604	0.000260755	0.000506208	0.000600182	0.000227631	0.000228954	0.000385392	0	0	0	0	0	0.000696713	0.00130239	0.000904963	0.000307821	0.000547646	0.000378026	0.000624476	0.00025381	0	0	0.000188213	0.00124516	0	0	0	0	0.000256592	0.00032879	0.00057982
A0A1D5U287	0	0	0	0	0	0.000412704	0.00027904	0.000291352	6.74187e-05	0.000203324	0.000466633	6.99715e-05	0.000283758	0.000328387	0.000167296	0	0.000359262	0.000290604	0.000260755	0.000578524	0.000600182	0.000227631	0.000228954	0.000385392	0	0	0	0	0	0.000696713	0.000976789	0.000904963	0.000307821	0.000547646	0.000378026	0.000624476	0.00025381	0	0	0.000188213	0.00124516	0	0	0	0	0.000256592	0.00032879	0.00057982
A0A1D5Y256	0.000432779	0.000432009	0.000440217	0.000426182	0	0	0	0	0.000219735	0.000110447	0.000325902	0.000228055	0.00023121	0.000267575	0.000272631	0.000271036	0	0	0	0	0.000122259	0.000123652	0.00024874	0.000314023	0.000510042	0.000380671	0.000379642	0.000380759	0.00087198	0.000567692	0	0	0.00100327	0.00044623	0.000616042	0.000508832	0.000413617	0.000400408	0.000403815	0.000306717	0	0	0	0	0	0.000418149	0.000535807	0.000472446
A0A1D5YIA9	0.000263176	0.000262708	0.0002677	0.000259165	0.000450639	0.000886136	0.000622184	0.000793999	0.000400868	0.000738804	0.000726674	0.000693411	0.000843605	0.000813571	0.000994734	0.000988913	0.000712051	0.00100795	0.000904421	0.000788304	0.000446081	0.000601549	0.000831935	0.0004774	0.000620321	0.00162043	0.000923453	0.00092617	0	0	0	0	0	0	0	0	0.000754571	0.000730474	0.000982254	0.000559552	0	0	0	0	0	0	0	0
A0A1D5ZCL9	0.000263176	0.000262708	0.0002677	0.000259165	0.00022532	0.000954301	0.000760447	0.000721818	0.000400868	0.00067164	0.000594551	0.000832093	0.000984206	0.00130171	0.000828945	0.000988913	0.000640846	0.000647968	0.000839819	0.000501648	0.000520428	0.000601549	0.000680674	0.00057288	0.000310161	0.000462979	0.00069259	0.00092617	0	0	0	0	0	0	0	0	0.000251524	0.000486983	0.000982254	0.000559552	0	0	0	0	0	0	0	0
A0A1D5VDI0	0.000142849	0.00028519	0.000290608	0.000140671	0.000856104	0.000776974	0.000675427	0.000626869	0.000942872	0.000838483	0.001004	0.000903299	0.000992113	0.000883193	0.000899881	0.000984078	0.000579738	0.000508024	0.000701297	0.000661271	0.0008878	0.000979539	0.00110838	0.00119198	0.000168351	0.000502598	0.000751858	0.000502713	0	0.00018738	0.000350275	0	0.000165576	0.000441866	0.000203339	0.000335904	0.000409572	0.000528656	0.000399866	0.000607435	0	0.000182068	0	0.000589062	0	0.00013802	0	0
A0A1D5RYM7	0.0021323	0.000851405	0.00130137	0.00167984	0.00383372	0.00231958	0.00201642	0.00257325	0.00173222	0.0018502	0.00192687	0.00505633	0.00410103	0.00263668	0.00510436	0.00454034	0.0027692	0.00233332	0.00230302	0.00197416	0.00156617	0.00243693	0.0026962	0.00216607	0.00201038	0.0052516	0.00561149	0.0030016	0	0	0	0	0	0	0	0	0.00122274	0.00276194	0.00159168	0.00241792	0	0	0	0	0	0	0.000527985	0
A0A1D6BU60	0.000312852	0.00039037	0.000477344	0.000539146	0.0010714	0.000952111	0.000862894	0.000858064	0.000456678	0.000558891	0.000451551	0.000432755	0.00058499	0.000386855	0.000541977	0.000489823	0.00116387	0.000962844	0.00115193	0.00100099	0.000530281	0.00060336	0.000494483	0.000482385	9.21762e-05	0.00034398	0.00034305	0.000412871	0	0.000102595	9.58918e-05	0	0	0	0	0	0.0004485	0.000144726	0.000145957	0.000221723	0.000122238	0	0	0	0	0	0	0
W5FAY5	0.00185969	0.00185638	0.00141874	0.00167873	0.00112779	0.00136473	0.00134339	0.00127515	0.000904877	0.0010283	0.00112812	0.0012658	0.00190427	0.00134142	0.00136677	0.00164994	0.00121596	0.00118708	0.00110319	0.0010128	0.00118206	0.000885569	0.0006235	0.000843365	0.00164377	0.00163578	0.00149541	0.00204519	0.000624495	0.000203285	0.000190003	0.000264048	0.00053889	0.000639163	0.000441197	0.000546624	0.00192546	0.00186397	0.00202443	0.00109832	0.000726618	0.000197522	0.00025223	0.000319531	0.000726522	0.00029947	0.000767468	0.000169178
W5FB83	0	0	0	0	9.96433e-05	0.000120578	0.000122288	0.000255368	0.000236368	0.000415828	0.000409001	0.000306648	0.000124356	0.000143915	0	0.000145776	0.000314891	0.000318391	0.000285688	0.000380304	0.000197271	0.000266023	0.000133785	0.000168897	0.000274325	0	0	0.00020479	0	0	0	0	0	0	0	0	0	0	0	0	0	0	0	0	0	0	0	0
A0A1D5YME8	0	0	0	0	9.96433e-05	0.000241155	0.000183433	0.000383052	0.000236368	0.000475232	0.000350572	0.000245318	0.000124356	0.000143915	0	0.000145776	0.000377869	0.000254712	0.000285688	0.000443689	0.000197271	0.000266023	0.000133785	0.000168897	0.000274325	0	0	0.00020479	0	0	0	0	0	0	0	0	0	0	0	0	0	0	0	0	0	0	0	0
Q9ZR70	0	0	0	0	0	0	0	0	0	0	0	0	0	0	0	0	0	0	0	0	0.000354946	0.000358989	0.00108322	0.00091168	0	0	0	0	0	0	0	0	0	0.00129551	0	0.00147726	0	0	0	0	0	0	0	0	0	0	0	0
A0A1D5ZD43	0.000501073	0.000600219	0.000407749	0.000394748	0.000300297	0.0004153	0.000421192	0.000302346	0.000432497	0.000511506	0.000477952	0.000528087	0.00069601	0.000557638	0.000631306	0.000564851	0.000352484	0.000356401	0.000319794	0.000300177	0.000424657	0.000486759	0.000604784	0.000436293	0	0.000352594	8.79102e-05	0.000264506	0	0.000131455	0.000122867	0.000170748	0	0.000309989	0.000142651	0	0.000574665	0.000370875	0.000374031	0.00056819	0.000156624	0.000127729	0	0.000413253	0	9.68271e-05	0.000124072	0
A0A1D6S409	0	0	0	0	0.00172228	0.00135921	0.00133254	0.00129538	0.000222038	0.000133926	0.000175636	0.000184356	0	0	0	0	0.00165648	0.00162703	0.00167461	0.00166715	0	0.00049979	0.000100539	6.34628e-05	0	0	0	0	0.000352447	0.000229456	0	0	0	0	0	0	0	0	0	0	0.000273388	0	0	0	0	0	0	0
W5GLX4	0.00126422	0.000811269	0.000918537	0.000978176	0.000773121	0.000725049	0.000687896	0.000643946	0.000916977	0.000829636	0.000816014	0.000951699	0.00135081	0.00133994	0.00113772	0.00135727	0.000610801	0.000592886	0.000664986	0.000516379	0.000816321	0.000825618	0.000908267	0.000917317	0.00127708	0.00127087	0.0016635	0.00190674	0.000363886	0.000355356	0.000221426	0.000461573	0.000314005	0.000465542	0.000514162	0.000424682	0.00138085	0.00116966	0.00126387	0.00147196	0.000282262	0.00126603	0.000440916	0.000930937	0.000141112	0.000436246	0.000670793	0.000295735
A0A1D5SR31	0.000460948	0.00057516	0.000468871	0.000567402	0.000394643	0.000507401	0.000332977	0.000379275	0.000585093	0.000499955	0.000347115	0.000607248	0.000307824	0.000356238	0.000435564	0.000433015	0.000311786	0.000378301	0.000311157	0.000251036	0.000488314	0.000428025	0.000562977	0.000459886	0.00067905	0.000608173	0.00050544	0.000608313	0.000464368	0.000151161	0.000565138	0.000589029	0.000133571	0.000356456	0.00032807	0.000541952	0.000660808	0.000639705	0.000537624	0.000490021	0.000360204	0.00029375	0.000375112	0.0004752	0.000360156	0.000222683	0.000285341	0.000251599
A0A1D5RYA9	0	0	0	0	0	0	0	0	0.000359566	9.03661e-05	8.88824e-05	0.000279886	0	0	0.000223062	0.000221756	0	0	0	0	0.000300091	0.000303509	0.000407029	0.000256928	0	0	0	0	0	0	0	0	0.000410427	0.000365098	0	0	0	0	0	0	0	0	0	0	0	0.000342122	0	0
W5BGE9	0	0	0	0	0.000663408	0.00104362	0.000732757	0.000807593	7.86849e-05	7.91003e-05	7.78016e-05	4.08322e-05	0	0	0	0	0.000712807	0.000678332	0.000874947	0.000633	4.37798e-05	8.85569e-05	4.45357e-05	5.62243e-05	0	0	0	0	0.000624495	0.000203285	0.000190003	0	0	0	0	0	0	0	0	0	0	0	0	0	0	0	0	0.000169178
A0A1D5ZNS0	0	0	0	0	0.00120243	0.000873028	0.000787036	0.000616321	0	4.77898e-05	0	0	0.000100043	0	0	0	0.000607982	0.000461054	0.000551597	0.000560908	0	5.35031e-05	0	0	0	0	0	0	0.000754598	0.000491272	0.000229587	0.000319057	0	0	0	0	0	0	0	0	0.000877997	0	0.000609557	0	0.000292627	0	0	0.000204424
A0A1D5YP31	0.00127407	0.0012718	0.00129597	0.00125465	0.00116871	0.000518559	0.000717159	0.000549121	0	0	0	0	0.00165305	0.00157544	0.00114658	0.00113987	0.000787915	0.000398335	0.000491454	0.000545182	0	0	0	0	0.00171603	0.00128076	0.00143696	0.00144119	0.000733441	0.000954996	0.00066945	0.000620224	0	0	0	0	0.00121766	0.00117877	0.00135863	0.00141892	0	0	0.000888699	0	0.000284422	0	0	0.000397385
A0A1D5TVU1	0.000138121	0	0.000140495	0.000408046	0.0011234	0.00164561	0.00195922	0.00132589	0.000350641	0.000246744	0.000242693	0.000145567	0.000442743	0.000256188	0.000348039	0.000346003	0.00138269	0.00132249	0.00186474	0.00161727	0.000234113	0.000591949	0.000277848	0.00020044	0	0.000364473	0.000121162	0.000121519	0.000278291	0.000362357	0.000508023	0	0	0	0	0	0.000132005	0.00012779	0.000128877	0.000195777	0.000863468	0	0	0	0.000215838	0	0	0.000301561
Q95H42	0	0	0	0	0.000636399	0.000808606	0.000820079	0.00110091	0	3.794e-05	0	0	0	0	0	0	0.000804455	0.000813395	0.000766341	0.000688193	0	4.24758e-05	0	0	0	0	0	0	0.00329488	0.00156007	0.00182268	0.00151979	0	0	0	0	0	0	0	0	0.00162642	0	0.00145177	0	0.0016262	0	0	0.000811454
A0A1D5S8X1	0.000576185	0.000690192	0.000586088	0.000680882	0.000394643	0.000507401	0.000363247	0.000379275	0.000526584	0.000558773	0.000404967	0.000576885	0.000307824	0.000356238	0.000435564	0.000433015	0.000280607	0.000378301	0.000311157	0.000282415	0.000488314	0.0003951	0.000596093	0.000459886	0.00067905	0.000709535	0.000404352	0.000608313	0.000696552	0.000302321	0.000706422	0.000589029	0.000267142	0.000475275	0.000492105	0.000541952	0.000770943	0.000746323	0.000537624	0.000490021	0.000720408	0.000440626	0.000375112	0.000950401	0.000360156	0.000334025	0.000428011	0.000503197
A0A1D5XXA6	0.000666446	0.000665262	0.000451934	0.000656287	0.000380388	0.000402766	0.000525189	0.000426504	0.000845938	0.00113387	0.000947966	0.0009365	0.000356046	0.000686741	0.000559774	0.000834748	0.000420733	0.000486181	0.000436244	0.000665412	0.00119238	0.000761657	0.000829922	0.000886548	0.000785426	0.000781607	0.000389746	0.000586339	0.00134278	0.000582802	0.000544724	0.0011355	0.000514985	0.000458107	0.000632439	0.000522375	0.000636939	0.000616598	0.000829127	0.000787202	0.000694386	0.000566279	0.000723124	0.00183214	0.00243003	0.000429279	0.000550068	0.00218259
A0A1D6RVF1	0.000666446	0.000665262	0.000451934	0.000656287	0.000380388	0.000402766	0.000525189	0.000487433	0.000902334	0.00113387	0.00105949	0.000995032	0.000356046	0.000686741	0.000419831	0.000695623	0.000420733	0.000546954	0.000436244	0.000665412	0.00112962	0.000761657	0.000829922	0.000967144	0.000785426	0.000781607	0.000389746	0.000586339	0.00134278	0.000582802	0.000544724	0.0011355	0.000514985	0.000458107	0.000632439	0.000522375	0.000636939	0.000616598	0.000829127	0.000787202	0.000694386	0.000566279	0.000723124	0.00183214	0.00243003	0.000429279	0.000550068	0.00218259
A0A1D5WI36	0	0	0	0	0.000903993	0.000820436	0.000955347	0.00102968	0.000208483	0.000239525	2.9449e-05	6.18222e-05	0	0	0	0	0.00101575	0.000994939	0.000921544	0.00127786	9.94277e-05	0.00040224	0.000236003	4.25634e-05	0	0	0	0	0.00023638	0.000307785	0.000287675	0.000399783	0.000135985	0.000120966	0	0	0	0	0	0	0.000183357	0.000299059	0.000190945	0	0.000366665	0.000226708	0.000145249	0.000256146
A0A1D5UBI3	0.00053601	0.000267529	0.000272612	0.00026392	0.000229454	0.00027766	0.0002816	0.000441037	0.000680372	0.00075236	0.000672734	0.000847361	0.000715903	0.0006628	0.000844155	0.000671372	0.000362558	0.000366587	0.000328934	0.000364895	0.000832821	0.000689159	0.000539127	0.000583392	0.000315852	0.000471474	0.000705298	0.000471582	0	0.000351553	0.000328583	0.000456633	0.000621289	0.000276335	0.000381494	0.000315103	0.000512278	0.000495918	0.000250069	0.000379879	0	0.000341586	0	0.000552584	0.00125642	0.000258946	0.000331807	0.00087771
A0A1D6SA79	0.00112717	0.000937641	0.00114655	0.00101749	0.000482517	0.000462246	0.000468805	0.000515252	0.000953833	0.0012705	0.000990281	0.000841458	0.000903281	0.000696899	0.000887584	0.000941217	0.000304969	0.000308358	0.000391971	0.000358089	0.00108795	0.000939315	0.00102575	0.00122681	0.0013284	0.000826216	0.00107118	0.000909046	0.00151405	0.000985704	0.000690976	0.00096025	0.00163313	0.00154961	0.0018719	0.00132525	0.00107727	0.00130358	0.000876448	0.000865416	0.00088082	0.00227468	0.00122303	0.00271139	0.00102749	0.00163361	0.00162809	0.000820325
A0A1D6BF30	0	0	0	0	0.00249412	0.00192824	0.00301842	0.00221944	0.000410862	0.00053694	0.000406249	0.000341135	0	0	0	0	0.00284623	0.00371908	0.00254254	0.0028205	0.000365762	0.000647373	0.000372077	0.000411014	0	0	0	0	0.00195652	0.00148606	0.00178582	0.00248175	0.000187591	0.000166873	0	0	0	0	0	0	0.00126471	0.000412553	0.000790228	0.000333693	0.00126454	0.000625487	0.000400742	0.000706706
A0A1D5X760	0	0	0	0	0.000359002	0.000543032	0.000514021	0.000536701	3.54835e-05	3.56708e-05	0	7.36542e-05	0.00022402	0.000172835	0.000176101	0.000175071	0.000378171	0.000497085	0.000446028	0.00049479	7.89713e-05	0.000119806	4.01674e-05	5.07095e-05	0	0	0	0	0	0	0	0	0	0	0	0	0	0	0	0	0	0	0	0	0	0	0	0
A0A1D6C4E9	0.000990257	0.00141214	0.00129507	0.000975162	0.000545023	0.000732808	0.000557404	0.000581998	0.00129287	0.00122749	0.00124285	0.00119273	0.0016627	0.00113703	0.00169322	0.00150612	0.000535849	0.000464403	0.000451428	0.000423737	0.00127884	0.00145508	0.0011383	0.00123176	0.000833604	0.00124433	0.00148915	0.000871227	0.000570059	0.000927826	0.000520323	0.000723094	0.000655889	0.000437587	0.000604109	0.000498976	0.00135202	0.00117796	0.00171597	0.00150388	0.000442187	0.000721218	0.000690732	0.000875036	0.000442129	0.000273366	0.000525428	0.000617726
A0A1D5XJK8	0.00133391	0.000710152	0.000814101	0.000875716	0.00049488	0.000414589	0.00046719	0.000512194	0.000767567	0.000930482	0.000915204	0.000820061	0.0010452	0.0011546	0.00128846	0.00116954	0.000457143	0.000364913	0.000414747	0.000411659	0.000778775	0.000914683	0.000996664	0.0010324	0.00104803	0.00101686	0.00101411	0.00109533	0.000537522	0.000349947	0.000436111	0.000606064	0.00133998	0.000916912	0.000886088	0.00146376	0.00127485	0.00115186	0.00107868	0.00107141	0.000555931	0.00124676	0.000434205	0.00183354	0.000555857	0.000945132	0.00110097	0.000291234
A0A1D5SGZ5	0.000533563	0.000532614	0.000271367	0.000788144	0.000114203	0	7.00785e-05	0	0.00020318	0.000136168	0.000133932	0.000421746	0.000427581	0.000164943	0.00016806	0.000167077	7.21805e-05	7.29827e-05	0.000130973	0.000145291	0.000150731	0.000152447	0.000229999	9.6788e-05	0.000628819	0.00023466	0.000234026	0.000469428	0	0	0	0	0.000618452	0.000275074	0.000379752	0.000627328	0.000509939	0.000246827	0.000497855	0.000189072	0	0	0	0	0.00166757	0.000257763	0.000330292	0.00116494
A0A1D6SC42	0.00146927	0.00155293	0.00140661	0.00153198	0.00136892	0.00067156	0.000885415	0.000900777	0.000504643	0.000441136	0.000520672	0.000546523	0.00124669	0.00117559	0.0011978	0.000974285	0.000795054	0.000851177	0.000848611	0.000894316	0.000488314	0.000370406	0.00044707	0.000501694	0.00132415	0.00114032	0.000985608	0.00121663	0.00191552	0.00147382	0.00180138	0.00147257	0.00100178	0.0012476	0.000861183	0.000914543	0.00132162	0.00143934	0.0012903	0.00128631	0.00202615	0.00154219	0.002532	0.0028512	0.00121553	0.000417531	0.000856022	0.000471747
A0A1D5ZWY5	0	0	0	0	0.000377042	0.000532298	0.000539851	0.000563671	3.72666e-05	3.74633e-05	0	7.73554e-05	0.000235277	0.00018152	0.00018495	0.000183868	0.000436892	0.000441747	0.000504476	0.000439707	8.29397e-05	0.000125826	4.21858e-05	5.32577e-05	0	0	0	0	0	0	0	0	0	0	0	0	0	0	0	0	0	0	0	0	0	0	0	0
Q45NB2	0.000136827	0	0.000139179	0.000404224	0.00105431	0.00159476	0.00194086	0.00131347	0.000382092	0.000209514	0.00024042	0.000216305	0.000438596	0.000253789	0.000344779	0.000342762	0.00140676	0.00127267	0.00188086	0.00160212	0.000193267	0.000664591	0.000196604	0.000198563	0	0.000361058	0.000120027	0.00012038	0.000275684	0.000358962	0.000503264	0	0	0	0	0	0.000130769	0.000126593	0.00012767	0.000193943	0.000855379	0	0	0	0.000213816	0	0	0.000298737
W5D322	0.00083914	0.00104706	0.00106695	0.00103294	0.000449021	0.000271678	0.0004133	0.000316459	0.000505943	0.000669228	0.000526592	0.0005251	0.000840576	0.000843076	0.000660775	0.000722599	0.000397317	0.000459123	0.00046346	0.000342752	0.000474111	0.000689297	0.000391866	0.000570823	0.00098895	0.000738106	0.000552082	0.00083056	0.000211342	0.000137591	0	0	0.000121581	0	0	0	0.000701738	0.000873421	0.000685109	0.000594712	0	0.000133691	0	0	0	0	0	0
A0A1D6AEP1	0	0	0	0	0.00248038	0.00191762	0.00300179	0.00220721	0.000408598	0.000533982	0.000404011	0.000339256	0	0	0	0	0.00274346	0.00361053	0.00248903	0.00280496	0.000363747	0.000643806	0.000370027	0.000408749	0	0	0	0	0.00194574	0.00147788	0.00177598	0.00246808	0.000186558	0.000165953	0	0	0	0	0	0	0.00125774	0.00041028	0.000785875	0.000331855	0.00125757	0.00062204	0.000398534	0.000702813
A0A1D5SGL1	0.00363265	0.00392837	0.00523471	0.00357728	0.00116629	0.000862473	0.000636153	0.000664222	0.000614802	0.000618048	0.000835863	0.000877363	0.00452837	0.00505342	0.0034326	0.00455003	0.000655235	0.000662516	0.00111463	0.000741889	0.000684145	0.000778429	0.000782951	0.000768787	0.0071353	0.005858	0.00398329	0.00532667	0	0	0	0	0	0	0	0	0.00260386	0.00560156	0.00536677	0.00514903	0	0	0	0	0	0	0	0
A0A1D5SN87	0.000326397	0.000162909	0.000332008	0.000321422	0.000489032	0.000507234	0.000342954	0.000402847	0.00087004	0.000749685	0.000983168	0.000816985	0.000959071	0.000706307	0.000925269	0.00102206	0.000397396	0.000401813	0.000320481	0.000266638	0.00082986	0.000839311	0.000797289	0.000828916	0.000384668	0.000861296	0.000715805	0.000574329	0.000328819	0.000214074	0	0.000278061	0.000378327	0.000168271	0.000464613	0.000383756	0.000467919	0.000754959	0.000304553	0.00080963	0	0	0	0	0.00076508	0.000157682	0.00060615	0.000356314
A0A1D5Y1A6	0	0	0	0	0.000747977	0.000707125	0.0006311	0.000599041	2.77236e-05	2.78699e-05	0	0	0	0	0	0	0.000354562	0.000358502	0.000455712	0.000297372	0	3.12018e-05	0	0	0	0	0	0	0.000220032	0	0	0	0	0	0	0	0	0	0	0	0	0	0	0	0	0	0	0
A0A1D5VBY7	0.00182579	0.00182254	0.00247622	0.00179795	0.0010421	0.00110341	0.0007194	0.000834602	0.000540754	0.00046595	0.0004583	0.000481054	0.00243855	0.00319835	0.00249202	0.00266801	0.000658647	0.000832459	0.000746954	0.000662892	0.000429818	0.000434713	0.000349791	0.000110399	0.00502072	0.0026766	0.00240242	0.00267721	0	0	0	0	0	0	0	0	0.00232659	0.0022523	0.00283933	0.00366623	0	0	0	0	0	0	0	0
W5I4R7	0	0	0	0	0.000347368	0.000210173	0.000106578	0.00022256	0.000309002	0.000517723	0.000509222	0.000320703	0	0	0	0	0.000439098	0.000554973	0.000398376	0.000441928	0.000343854	0.00034777	0.000233194	0.000294397	0.000478164	0	0	0	0	0	0	0	0	0	0	0	0	0	0	0	0	0	0	0	0	0	0	0
A0A077RU36	0	0	0	0	0.000954215	0.000881209	0.0010478	0.00112621	0.000297833	0.000209584	0	9.27333e-05	0	0	0	0	0.00111097	0.00109122	0.00097914	0.00130981	9.94277e-05	0.00053632	0.000236003	4.25634e-05	0	0	0	0	0.00047276	0.000461677	0.000287675	0.000399783	0.000135985	0.000120966	0	0	0	0	0	0	0.000366714	0.000299059	0.000381891	0	0.000366665	0.000226708	0.000145249	0.000384218
A0A1D5V9N0	0.00203336	0.00202974	0.00234408	0.00213585	0.000812405	0.000526653	0.000605342	0.000483333	0.000585025	0.000553519	0.000646511	0.000535744	0.00159326	0.00108954	0.00179329	0.0017828	0.000403441	0.000296672	0.000432575	0.000369128	0.000651009	0.0005035	0.000662249	0.00063934	0.000639032	0.000953887	0.000832393	0.00131189	0	0	0	0	0.000314248	0.000139771	0.00019296	0.000478137	0.00103644	0.00125418	0.00139134	0.00124893	0	0.000172774	0.000220628	0.000279497	0.000635496	0	0.000167828	0.000147982
A0A1D6BEU8	0	0	0	0	0.000282073	0.00056889	0.000692355	0.000602419	0.000167279	0.000112108	0.000275669	0.000347227	0	0	0	0	0.000772549	0.000781134	0.00102439	0.000717718	0.000248195	0.000376533	6.31201e-05	0.000398432	0	0	0	0	0	0	0	0	0	0	0	0	0	0	0	0	0	0	0	0	0	0	0	0
A0A1D5TQ82	0	0	0	0	0.000401238	0.000404612	0.000246212	0.000171383	0.000555213	0.000318939	0.000392128	0.000493916	0.000333833	0.000193169	0.000393638	0.000391335	0.000338129	0.000341887	0.000383463	0.000510462	0.000353048	0.000178534	0.000359143	0.000340052	0	0.000274816	0.000274073	0.000549758	0	0	0	0	0	0	0	0	0	0	0	0	0	0	0	0	0	0	0	0
A0A077RAG2	0.000852922	0.000851405	0.000867582	0.00083992	0.000730233	0.00055228	0.000560117	0.00058483	0.000649581	0.00130602	0.00171277	0.00123599	0.00113917	0.000791005	0.0016119	0.00106832	0.000923068	0.00104999	0.00115151	0.000696762	0.00180712	0.00121847	0.00147065	0.000928317	0.00150779	0.00187557	0.0011223	0.0015008	0	0	0	0	0	0	0	0	0.000815157	0.00276194	0.000795841	0.000604479	0	0	0	0	0	0	0	0
W5AAA5	0.000420325	0.000419577	0.000427549	0.000413918	0.000719726	0.000544334	0.000662469	0.000461132	0.000426823	0.000429077	0.000738555	0.000553731	0.00067367	0.000779624	0.000794356	0.000526472	0.000568616	0.000574936	0.000515882	0.000572281	0.000593705	0.000960747	0.000966329	0.00106745	0.000495364	0.000369717	0.000368717	0.000369802	0	0	0	0	0	0	0	0	0.000803428	0.000388886	0.000392195	0.000595781	0	0	0	0	0	0	0	0
A0A1D5Y5E1	0.0002363	0.00017691	0.000180271	0.000174523	0.000354041	0.00018361	0.000155179	0.000178228	0.000629877	0.00048244	0.000622806	0.000591468	0.000315606	0.000292195	0.000260502	0.000258977	0.000159834	9.69659e-05	0.00014501	9.65181e-05	0.000500657	0.000388209	0.000526278	0.000514376	0.000278486	0.000207849	0.000259108	0.000103948	0.00035708	0	0	0	0.000890158	0.000670022	0.000672725	0.000277826	0.000169378	0.000163969	0.000110243	8.37347e-05	0	0.00173176	0	0.00133983	0.00018463	0.000799092	0.000804523	0.000193469
A0A1D6A472	0.00026141	0.000260945	0.000265903	0.000386138	0.000559519	0.000643215	0.000480673	0.000466033	0.000564085	0.000466993	0.000426516	0.00048213	0.000418972	0.000565678	0.000411691	0.000491138	0.000353636	0.000500593	0.000449175	0.000391507	0.000369239	0.000410789	0.000450737	0.000331937	0.000462118	0.000574839	0.000458628	0.000459977	0	0	0.000160249	0	0.0001515	0.000134768	0	0	0.000374754	0.000483714	0.000487831	0.000277898	0	0	0	0	0	0.000126287	0.000161821	0
W5DXN4	0.000210921	0.000210546	0.000214546	0.000207706	0.000632034	0.000546299	0.00044324	0.000520647	0.000374819	0.000430626	0.000317666	0.000166719	0.000676102	0.000782438	0.000664353	0.000792559	0.000570669	0.000346207	0.000569519	0.000516912	0.000297924	0.000241054	0.000303068	0.000153044	0.000497153	0.000556577	0.000555072	0.000556705	0	0	0	0	0	0	0	0	0.000403164	0.000585434	0.000590416	0.000448449	0	0	0	0	0	0	0	0
A0A1D5XGF4	0.000115923	0.000115717	0.000117915	0.000114156	9.92479e-05	9.00743e-05	0.000182705	0.000445121	0.0025603	0.00292883	0.00267705	0.00265725	6.19313e-05	7.16718e-05	7.30261e-05	7.25988e-05	0	0	0.000142277	0	0.00271809	0.00278216	0.00259845	0.00328042	0.000136618	0.000101966	0.00010169	0.000101989	0.0014014	0.000608242	0.000568501	0.000592535	0.00604647	0.00621535	0.00643544	0.0073599	0	0	0	0	0	0.00723972	0.000188672	0.00956058	0.00199265	0.00571222	0.00688894	0.00139203
A0A1D6DME9	0	0	0	0	0.00418727	0.00253349	0.00347222	0.00282783	0.000536909	0.000472275	0.000398161	0.000626894	0	0	0	0	0.00300415	0.00289289	0.00240107	0.00287953	0.000672149	0.00143514	0.000683754	0.000671384	0	0	0	0	0.00852252	0.00554848	0.00551009	0.00675651	0.000612855	0.00109034	0.00075263	0.00062165	0	0	0	0	0.0049581	0.00101085	0.0051633	0.00109017	0.00247872	0.00153258	0.00130921	0.00288598
A0A1D5Z414	0	0	0	0	0	0.000190346	0	0.000201564	0	0	0	0	0	0	0	0	0.000397674	0.00030157	0.000450991	0.000600355	0	0.000104987	0.000105597	0	0	0	0	0	0	0.000964006	0.000450511	0.00125215	0	0	0	0	0	0	0	0	0.000574287	0	0.000598055	0	0	0	0	0
A0A1D5SVW4	0	0	0	0	0	0	7.6736e-05	4.00609e-05	0.000815766	0.00100645	0.000843272	0.000846655	0	0	0	0	0	0	0	0	0.000866512	0.00108504	0.000881473	0.00105983	0	0	0	0	0.000588586	0.000574788	0.000358156	0	0.00203162	0.00165663	0.0014554	0.00154558	0	0	0	0	0	0.0026063	0	0.00210811	0.000228249	0.000846753	0.00126584	0.000637803
A0A1D5XWV5	0	0	0	0	0	0	0	0	0.000293705	0.000147628	0.000145204	0.000254022	0	0	0	0	0	0	0	0	0.000381304	0.000330554	0.000554124	0.00048969	0	0	0	0	0	0	0	0	0.0015645	0.00178934	0.00192132	0.00204037	0	0	0	0	0	0.000245762	0	0	0.000301319	0.00204935	0.000954903	0.000210496
A0A1D5XF71	0	0	0	0	0	0	0	0	0.000244754	0.000196837	0.000193605	0.000254022	0	0	0	0	0	0	0	0	0.000326832	0.000330554	0.000498712	0.000419734	0	0	0	0	0	0	0	0	0.002235	0.00218697	0.00274474	0.00226707	0	0	0	0	0	0.000245762	0	0	0.000301319	0.00223565	0.00119363	0.000210496
A0A1D5SSJ7	0	0	0	0	0.00140193	0.00149289	0.0012732	0.00129345	3.32558e-05	0	0	0	0	0	0	0	0.0014886	0.00150515	0.00141486	0.00128417	0	0.000374282	0	0	0	0	0	0	0.00026394	0.000515505	0.000481824	0.000446394	0	0	0	0	0	0	0	0	0.000818939	0	0.000213208	0	0.000409415	0	0	0.00028601
A0A1D5RWJ9	0	0	0	0	0.00145801	0.00118753	0.0012732	0.0011138	3.32558e-05	0	0	0	0	0	0	0	0.0012405	0.00143347	0.00125408	0.00107014	0	0.000449138	0	0	0	0	0	0	0.00026394	0.000171835	0.000160608	0.000223197	0	0	0	0	0	0	0	0	0.000614204	0	0.000213208	0	0.000409415	0	0	0.00028601
A0A1D6SDU1	0.00146494	0.00154835	0.00140246	0.00152747	0.00132799	0.000669579	0.000837531	0.000874485	0.000459402	0.000417843	0.000497505	0.000499501	0.00119697	0.00111884	0.0010857	0.000971411	0.000792708	0.000848666	0.000846108	0.000891678	0.000462529	0.000344693	0.000396223	0.000531477	0.00132024	0.00106116	0.000982701	0.00128885	0.00190987	0.00146947	0.00179606	0.00146823	0.000998828	0.00124392	0.000858643	0.000911846	0.00131772	0.00135536	0.00128649	0.00140466	0.00202017	0.00153764	0.00252453	0.00284279	0.00121194	0.000416299	0.000853497	0.000470356
A0A1D5SCM2	0.000222149	0	0.000225967	0	0.000665678	0.00103568	0.00105038	0.00103579	0.000281979	0.000340161	0.000390339	0.000526781	0.000118682	0.000137348	0.000139944	0.000139125	0.0012622	0.00115468	0.00136326	0.000967873	0.000502053	0.000888599	0.000510721	0.000564167	0.000261809	0.000195402	0.000194873	0.000195446	0	0	0	0	0	0	0	0	0.000212313	0.000205533	0.000207282	0.000314881	0	0	0	0	0	0	0	0
A0A1D6AM28	0	0	0	0	0.000290145	0.000702203	0.000462908	0.000446154	0.000137653	0.000103785	0.000102081	0.000107149	0	0	0	0	0.00051347	0.000519176	0.000632225	0.00040604	7.65893e-05	0.000154923	0.000116867	4.918e-05	0	0	0	0	0	0	0	0	0	0	0	0	0	0	0	9.60715e-05	0	0	0	0	0	0	0	0
W5EU16	0	0	0	0	0	0	0	0	0.000583941	0.000469619	0.000230954	0.000363631	0	0	0	0	0	0	0	0	0.000519843	0.000394322	0.000264409	0.000500706	0	0	0	0	0	0	0	0	0.00266616	0.00426905	0.00196454	0.00540885	0	0	0	0	0	0	0	0	0	0.00266694	0.00284779	0.00100441
A0A1D5U2B3	0	0	0	0.000226514	0.000787732	0.00119153	0.00114802	0.000883232	0.000467153	0.000645726	0.000635124	0.000545447	0.000122887	0.000142215	0.000144902	0.000144054	0.00118245	0.00106974	0.00129864	0.00169116	0.000584823	0.000657204	0.000396613	0.000333804	0.000271085	0.000202325	0.000201778	0.000202372	0	0	0	0	0	0	0	0	0.000219836	0.000212815	0.000214626	0.000163019	0.000359495	0	0.000748747	0	0	0	0	0
A0A1D5TAJ5	0	0	0	0	0	0	0	0	0.000421367	0.000338873	0.000333309	0.000349857	0	0	0	0	0	0	0	0	0.000468892	0.000379386	0.00038159	0.00048174	0	0	0	0	0	0	0	0	0.00115433	0.0017114	0.00236266	0.00156119	0	0	0	0	0	0.00338481	0	0.0027378	0.000518748	0.0016037	0.00164395	0.00144955
W5H8Z0	0.00141465	0.00141214	0.00129507	0.00111447	0.000484464	0.000732808	0.000520244	0.000581998	0.00118513	0.00111918	0.00113632	0.00126728	0.00151154	0.00104957	0.00151498	0.00132893	0.000574124	0.000309602	0.000451428	0.00050078	0.00119891	0.00133382	0.00109765	0.00123176	0.00116704	0.00149319	0.00136506	0.000995688	0.000855089	0.000742261	0.000520323	0.000482063	0.000655889	0.000437587	0.000805479	0.000665301	0.00135202	0.00130884	0.00145198	0.00150388	0.000442187	0.000721218	0.000690732	0.00262511	0.000884257	0.00041005	0.000525428	0.000617726
A0A1D6CLX4	0.00201466	0.00223453	0.00250469	0.00176351	0.00153321	0.000985641	0.00105843	0.00110513	0.00107973	0.00108543	0.00123618	0.00112062	0.00251142	0.00124561	0.00239727	0.0015421	0.000847914	0.000857337	0.000989071	0.00103624	0.00113828	0.00108728	0.00147957	0.00113698	0.00237433	0.00177209	0.0023564	0.00275722	0.000451024	0.000880902	0.000548898	0.00190701	0.000778397	0	0.000955927	0.000789567	0.00171152	0.00165686	0.00146209	0.00111053	0.000349853	0	0.001093	0	0.000349807	0.000432568	0	0.000244369
A0A1D5X6P8	0.00029545	0.000368655	0.000450792	0.000509155	0.0010118	0.000880018	0.000814895	0.000850851	0.000487528	0.000565502	0.000444974	0.000447605	0.00059191	0.000411003	0.000558359	0.000508834	0.00107915	0.000949698	0.00112411	0.000985538	0.000500784	0.000654213	0.000488204	0.000455552	8.70489e-05	0.000324846	0.000388761	0.000454889	0	9.68881e-05	9.05578e-05	0	0	0	0	0	0.000423552	0.000205013	0.000137838	0.00020939	0.000115438	0	0	0	0	0	0	0
W5A6U2	0.000220472	0	0.000224262	0	0.000755033	0.00114207	0.000984537	0.00102798	0.000335821	0.000337594	0.000498077	0.000697074	0.000117786	0.000136312	0.000138887	0.000138075	0.00143163	0.00114597	0.00135297	0.00108064	0.000560547	0.000881893	0.000696942	0.000559909	0.000259833	0.000193927	0.000193402	0.000193971	0	0	0	0	0	0	0	0	0.00021071	0.000203981	0.000205717	0.000312504	0	0	0	0	0	0	0	0
A0A1D6CAZ2	0	0	0	0	0.000835826	0.000700218	0.000631247	0.000576712	0.000190644	0.00011499	0.000113102	0.000118718	0	0	0	0	0.000650181	0.000739583	0.000700486	0.000572575	0.000127288	0.000300388	0.000129486	0.000272449	0	0	0	0	0.00181569	0.0013791	0.00110485	0.00179131	0.000348177	0.000464584	0.000427587	0.000176587	0	0	0	0	0.00211261	0	0.00171115	0	0.000938813	0.000290232	0.000371897	0.000327919
A0A1D5WXT4	0.000338696	0.000253571	0.000344518	0.000333534	0.0012324	0.000548278	0.000778481	0.000952172	0.00040842	0.000518623	0.000552617	0.000580053	0.000452368	0.000628219	0.000373386	0.000477258	0.00109965	0.000949727	0.000831393	0.00115286	0.000621928	0.000580625	0.000486665	0.000522234	0.000299372	0.000744792	0.000742777	0.000670466	0.00102363	0.000666421	0.000726693	0.000721347	0.000196291	0.000174612	0.00024106	0.000298662	0.000404625	0.000391704	0.000316029	0.000300049	0.000661679	0.00075545	0.000551251	0.000698338	0.000926228	0.000163624	0.000209663	0.000554611
A0A1D6C4Y4	0.000594154	0.000593098	0.000604366	0.000780129	8.47813e-05	0.000102593	5.20244e-05	0.00010864	0.000804453	0.000909788	0.000546853	0.000521821	0.000740657	0.000734696	0.000623816	0.000744199	0.00010717	0.000108361	9.72307e-05	0.00010786	0.000503542	0.000452691	0.000512236	0.000502969	0.000466818	0.000522617	0.000521203	0.000522736	0	0	0.000242818	0	0.000459122	0.000204207	0.000281918	0.000232855	0.000757129	0.00073295	0.000554391	0.000561448	0.000309531	0	0	0	0	0.00057407	0.0002452	0.000432408
A0A1D5YW19	0	0	0	0	0.00026189	0.000396138	8.03518e-05	0.000167794	0.000854205	0.00046839	0.000767832	0.00088655	0.000326842	0.000378247	0	0	8.2762e-05	8.36817e-05	0	0.000333181	0.000691309	0.000524387	0.00105487	0.000554884	0	0	0	0	0.000616321	0.000401248	0.000375032	0.000521183	0.000709115	0.000630797	0.000435422	0.000359646	0	0	0	0.00021679	0.000478072	0.000389873	0.000497858	0.000630698	0.000478008	0.000591101	0.000757423	0.000333928
A0A1D5YF62	0.000901623	0.000810017	0.00091712	0.000887879	0.000926314	0.000840694	0.000710518	0.000791326	0.000778228	0.000690297	0.000656331	0.000665161	0.00120422	0.00117064	0.00119276	0.00107285	0.000683042	0.000616636	0.000774619	0.000540134	0.000662238	0.000695541	0.000673671	0.000752347	0.00106259	0.00111029	0.00110729	0.0012692	0.00072665	0.000473077	0.00055271	0.000614481	0.000836056	0.000650753	0.00064171	0.000848054	0.00120638	0.00108444	0.00126192	0.00153359	0.000704566	0.00103425	0.00058698	0.0011154	0.000422683	0.000522687	0.000781385	0.000295279
A0A1D5XFB6	0	0	0	0	0	0	0	0	0.000114093	0.000229391	0.000225625	0	0.000240103	0	0	0	0	0	0	0	0.000380885	0.000128407	0.000129154	0.00016305	0	0	0	0	0	0	0	0	0	0	0	0	0	0	0	0	0	0	0	0	0	0	0	0
A0A1D5UHC9	0.000440391	0.000293072	0.00029864	0.000289118	0.000251362	0.000494277	0.00050129	0.000563671	0.000298133	0.000262243	0.000221089	0.000193388	0.000313702	0.000453801	0.000369901	0.000275802	0.000278022	0.000240953	0.000324306	0.000279814	0.000248819	0.000125826	0.000168743	0.000266289	0.000173004	0.000258244	0.000128773	0.000129152	0.000591544	0.000192559	0.000179978	0.000250115	0.000340304	0.000302719	0.000208959	0.000172594	0.000280594	0.000271634	0.000273945	0.000104037	0.000229426	0.0001871	0.000238922	0.000302672	0.000229396	0.000283669	0.000181743	0.000160252
A0A1D6D6S0	0.000439287	0.000292337	0.000297891	0.000288394	0.000250732	0.000455112	0.000538498	0.00064258	0.000297386	0.000298956	0.000183779	0.000231485	0.000312916	0.000452664	0.000368974	0.000275111	0.000316943	0.000240349	0.000359437	0.000318986	0.00020683	0.000167348	0.000252481	0.000318745	0.000172571	0.000257597	0.00012845	0.000128828	0.000590061	0.000192076	0.000179527	0.000249489	0.000339451	0.000452941	0.000625306	0.000172161	0.000279891	0.000270953	0.000273259	0.000103776	0.000686554	0.000186631	0.000714969	0.000301913	0.000228821	0.000282958	0.000362576	0.00015985
A0A1D6A8C7	0.00055643	0.000833161	0.000848991	0.000547948	0.000357293	0.000576476	0.000511573	0.000457839	0.000494404	0.000426012	0.000488853	0.000513124	0.000445906	0.000516037	0.00070105	0.000696948	0.000526918	0.000456663	0.000409758	0.000530313	0.000392976	0.000397452	0.000399761	0.000302808	0.000983652	0.000978869	0.000976221	0.00122387	0	0	0	0	0	0	0	0	0.000531793	0.00102962	0.00103838	0.000591526	0	0	0	0	0	0	0	0
A0A1D5UJQ4	0.000273015	0.000272529	0.000277707	0.000268853	0.000116871	0.00028285	0.000788874	0.000673921	6.93089e-05	0	0	0	0.000729285	0.000506391	0.00051596	0.000512941	0.000664803	0.000746879	0.000804198	0.000297372	0	0	0	0	0.000321755	0.000480286	0.000478987	0.000480396	0	0	0	0	0	0	0	0	0.000260927	0.000505188	0.000254743	0.00038698	0	0	0	0	0	0	0	0
A0A1D5TVT4	0.000273015	0.000272529	0.000277707	0.000268853	0.000116871	0.00028285	0.000645443	0.000449281	6.93089e-05	0	0	0	0.000437571	0.000506391	0.00051596	0.000512941	0.000517069	0.000672191	0.000737181	0.000223029	0	0	0	0	0.000321755	0.000480286	0.000478987	0.000480396	0	0	0	0	0	0	0	0	0.000260927	0.000505188	0.000254743	0.00038698	0	0	0	0	0	0	0	0
A0A077RXS4	0.00107696	0.00107505	0.000958538	0.00106054	0.000461023	0.00027894	0.000282898	0.000258457	0.000546806	0.000549692	0.000473084	0.000461102	0.000647282	0.000998781	0.00118726	0.000927391	0.000182114	0.000257794	0.000297405	0.00014663	0.00034227	0.000384631	0.000425552	0.0004884	0.000793268	0.000828881	0.000708548	0.00106595	0.000813714	0.000882931	0.000660195	0.000917474	0.00078019	0.000694022	0.00095813	0.00110794	0.000771958	0.00124551	0.00125611	0.000858667	0.000631187	0.0017158	0.00065731	0.00277565	0.000420735	0.000780417	0.00133334	0.000440877
A0A1D5TVF1	0	0	0	0	0.000563616	0.000980414	0.00056201	0.000631946	8.35612e-05	0	4.13115e-05	0	0	0	0.000103676	0.00010307	0.000667924	0.000675347	0.000525183	0.000582598	0	0.000141067	0	0	0	0.000144762	0	0	0.000663196	0.000431766	0.000403556	0.000560822	0	0	0	0	0	0	0	0	0.000514432	0	0.000267861	0	0	0	0	0
A0A1D5T994	0	0	0	0	0.000440067	0.000576898	0.000652593	0.000587403	0	0	0	0	0	0	0	0	0.000486742	0.000515587	0.00060983	0.000443224	0	2.44765e-05	0	0	0	0	0	0	0.000172606	0.000112373	0.000210062	0	0	0	0	0	0	0	0	0	0	0	0	0	0	0	0	0
A0A1D5ZQJ3	0.000163656	0.000163365	0	0.000161161	0.000420344	0.00110209	0.000386904	0.000403975	0.00012464	0.000125298	8.21602e-05	0.000129359	0.000262297	0.000202367	0.000309287	0.000307477	0.000442788	0.000358167	0.000361551	0.000490206	0.00018493	0.000233795	0.000141092	0.000178122	0.000192873	0.000143951	0.000143562	0.000143984	0.0016487	0.00107337	0.00240777	0.00195188	0.000379387	0.000506228	0.000232957	0.000577247	0.00015641	0.000151415	0.000152703	0.000347956	0.00179043	0	0.00106544	0	0.00102296	0.000316247	0.000810464	0.000535968
A0A1D5WKF5	0.00083914	0.00115177	0.00117365	0.00103294	0.000449021	0.000298846	0.000468406	0.00028769	0.0005592	0.000669228	0.000500263	0.000497463	0.000896614	0.000907928	0.000660775	0.00078829	0.000454076	0.000487818	0.000489208	0.000371315	0.000503743	0.000719266	0.000361723	0.000570823	0.00098895	0.000738106	0.000552082	0.000922844	0.000211342	0.000137591	0	0	0.000121581	0	0	0	0.000701738	0.000970468	0.000782981	0.000669051	0	0.000133691	0	0	0	0	0	0
A0A1D6DEW4	0.000224712	0	0.000228574	0	0.00105814	0.00110584	0.00118055	0.00135591	0.000456373	0.000458782	0.000620467	0.000592066	0.000120052	0.000138933	0.000141558	0.00014073	0.00145916	0.00129095	0.00148931	0.0012238	0.000698288	0.00109146	0.000710344	0.000733727	0.000264829	0.000197656	0.000197122	0.000197702	0	0.000294763	0.000275505	0	0	0	0	0	0.000214763	0.000207904	0.000209673	0.000318514	0	0	0	0	0	0	0	0
A0A1D5YZ28	0.000384376	0.000383692	0.000390983	0.000378517	0.000164543	9.95558e-05	0.000100968	0.000210847	0.000487898	0.000686664	0.000578905	0.000506373	0.000616054	0.000712946	0.000484278	0.000481445	0.000103997	0.000315458	0.000283056	0.000209334	0.000651513	0.000329467	0.000331381	0.000418353	0.000905995	0.000676193	0.000674363	0.000676348	0	0	0	0	0.00044553	0.000396323	0.000547143	0.000451923	0.000367357	0.000355626	0.000358652	0.000544826	0.000600735	0	0.00125119	0.000792521	0.000600655	0.000371383	0.000475881	0.00125882
A0A1D5YGF9	0	0	0	0.000378517	0	9.95558e-05	0.000100968	0.000105423	0.000585478	0.000490474	0.000578905	0.000708922	0.000410703	0.000475297	0.000242139	0.000240722	0.000103997	0.000105153	9.43521e-05	0.000104667	0.000542928	0.000658933	0.000552301	0.000418353	0.000905995	0.000338096	0.000337182	0.000338174	0	0	0	0	0	0	0.00109429	0	0	0	0	0.000272413	0	0	0	0	0.000600655	0.000371383	0.000475881	0.000419607
A0A1D6AHC1	0	0	0	0	0.00056842	0.00137568	0.0010464	0.00145676	0.000539349	0.000542197	0.000399971	0.000629743	0	0	0	0	0.0015089	0.00116242	0.00123859	0.00159094	0.000675205	0.000834649	0.00076318	0.00048174	0	0	0	0	0.000535078	0.000348357	0.000651193	0.000452482	0.000307821	0.000273823	0.000378026	0.000624476	0	0	0	0	0.00166021	0	0.000432231	0	0.000414998	0.000513183	0.00032879	0.00028991
A0A1D5UGA2	0	0	0	0	0	0	0	0	0.000723517	0.000545503	0.000536546	0.000750913	0	0.000440519	0.000448843	0.00133865	0.000192775	0.000584752	0	0	0.0010064	0.000814291	0.000819022	0.00129247	0	0	0	0	0	0	0	0	0	0	0	0	0.000680955	0	0	0	0	0	0	0	0	0	0	0
A0A1D5Z4Z9	0	0	0	0	0	0	0	0	0.000245159	0.000492906	0.000424211	0.000445273	0	0	0	0	0	0	0	0	0.00054562	0.000689792	0.00055504	0.000788302	0	0	0	0	0	0	0	0	0.00139918	0.000746791	0.00137464	0.00170312	0	0	0	0	0	0	0	0	0.00150908	0.000933061	0.0014945	0.00052711
A0A1D6CW84	0	0	0	0	0.000475484	0.000460304	0.000641898	0.000609291	5.63958e-05	5.66936e-05	5.57627e-05	5.85313e-05	0.000118682	0.000137348	0.000139944	0.000139125	0.000601047	0.000607727	0.000490775	0.000725904	6.27567e-05	0.000126943	6.38401e-05	8.05953e-05	0	0.000195402	0.000194873	0	0	0.000291401	0.000544724	0.000378502	0	0	0	0	0.000212313	0.000205533	0.000207282	0.00015744	0.000347193	0	0.000361562	0	0	0	0	0
A0A1D5ZVH4	0	0	0	0	0	0	0	0	0.000806839	0.000862871	0.000814755	0.00078394	3.61266e-05	0	0	0	0	0	0	0	0.000897841	0.000908067	0.00114654	0.00127572	0	0	0	0	0	0	0	0	7.83802e-05	0.000418341	9.62566e-05	7.9505e-05	0	0	0	0	0	0.000861872	0	0.00125483	0.000105671	0.000130672	0.000251159	0.000221459
A0A1D5UNP5	0	0.000140873	0.000430647	0.000138972	0.000422882	0.000402071	0.000444846	0.00050318	0.000680701	0.000756325	0.000566786	0.000594927	0.000301579	0.000261758	0.000355605	0.000353525	0.000343642	0.000463281	0.00051962	0.000384285	0.00055814	0.000403212	0.000527221	0.000460795	0.000332636	0.000248264	0.000247592	0.000248321	0	0	0	0	0	0	0	0	0.000134875	0.000130568	0.000131679	0.000200033	0	0	0	0	0	0	0	0
A0A1D6B2M1	0.000295076	0.000589104	0.000600296	0.000726446	0.000505262	0.00068784	0.000620089	0.000485586	0.000524367	0.000640093	0.000629584	0.00112732	0.000867039	0.000547312	0.000557654	0.000461992	0.000558852	0.000403616	0.000507024	0.000482103	0.00058351	0.000674464	0.000466388	0.000374687	0.00086939	0.000778646	0.000905963	0.000908629	0	0	0	0	0	0.000456372	0	0	0.000564023	0.000546011	0.000688322	0.000627376	0	0	0	0	0	0	0	0
W5FWF5	0.00113081	0.00150506	0.00076683	0.00111357	0.000322716	0.000390516	0.000792113	0.000620297	0.000765528	0.00134675	0.00132463	0.000893829	0.00161101	0.00116524	0.00142472	0.00141638	0.000509921	0.000309352	0.000647682	0.000410565	0.00223616	0.00140006	0.00151651	0.00150427	0.00088846	0.00132621	0.000991967	0.000663257	0.000759466	0.000988883	0.000462137	0.000642232	0.000436907	0.000777305	0.00107311	0.000886353	0.000720494	0.00139497	0.00175855	0.00160284	0.00117822	0	0	0	0.00176709	0.000728389	0.00046667	0.000822971
W5G882	0	0	0	0	0.000232116	0.000842644	0.00064095	0.000483333	0.000137653	0.000103785	0.000102081	0.000107149	0	0	0	0	0.000586823	0.000593344	0.000632225	0.000553692	7.65893e-05	0.000154923	0.000116867	4.918e-05	0	0	0	0	0	0	0	0	0	0	0	0	0	0	0	9.60715e-05	0	0	0	0	0	0	0	0
A0A1D5ZX82	0.000151754	0.000151484	0.000154362	0.000298881	0.000259849	0.000117915	0.000239177	0.000208108	0.000577874	0.000619653	0.000647572	0.000519788	8.10737e-05	9.38249e-05	9.55978e-05	0.000190077	0.000164234	0.000249089	0.000372507	4.13231e-05	0.000685922	0.000693734	0.000784985	0.000991008	0.000357692	0.000133482	0.000133121	0.000133513	0.000305759	0.000398122	0.00074422	0.000258561	0.00369385	0.00281647	0.00259218	0.00267633	0.000145034	0.000140403	0.000141598	0.00010755	0.000948693	0.00386835	0.000246989	0.00625783	0.000948567	0.00161286	0.00244244	0.000662652
A0A1D6S6L0	0	0	0	0	2.58373e-05	1.56327e-05	3.17091e-05	1.65541e-05	0.000658864	0.000770166	0.00074237	0.000620202	0	0	0	0	1.63301e-05	1.65116e-05	2.96313e-05	1.64353e-05	0.000255759	0.000258672	0.000364245	0.000262767	0	0	0	0	0	0	0	0	0.000279837	0.000124465	0.00017183	0.000283853	0	0	0	0	0	0.000538492	0	0.000746673	9.43178e-05	0.000174949	0.000373625	0
A0A1D5S4Q0	0	0	0	0	0	0.00073817	0.000374322	0.000390838	0.000723517	0.000727337	0.000596162	0.000625761	0.000761302	0.000293679	0.000299229	0.000297478	0.00038555	0.00025989	0.000466391	0.00025869	0.000536748	0.000135715	0.000273007	0.00017233	0	0.00041781	0.00041668	0.000417906	0	0	0	0	0	0	0	0	0	0.000439472	0	0.000336641	0	0	0	0	0	0	0	0
A0A1D6DLJ3	0.000789529	0.000788125	0.000803099	0.000777494	0.00011266	6.81643e-05	0.000207395	0.000144364	0.000400868	0.000402984	0.00052849	0.000346706	0.000562403	0.000813571	0.000828945	0.000659276	0.00028482	0.000215989	0.000193804	0.000286656	0.000446081	0.000526355	0.000529413	0.00066836	0.000930482	0.000231489	0.000923453	0.000694627	0.00106052	0.000690436	0.000322663	0.000448405	0.000305047	0.000271356	0.00074924	0	0.0010061	0.00146095	0.000982254	0.000373034	0	0	0.00128501	0.00108525	0.00123378	0.00076284	0.000325828	0.00143649
A0A1D5WD22	0.000904414	0.000902806	0.000919959	0.000712502	0.000929182	0.000749597	0.000617689	0.000744165	0.000551038	0.000461623	0.000454043	0.000571903	0.000579815	0.000671008	0.000569739	0.000679687	0.000538337	0.000791738	0.000621614	0.000492551	0.000459892	0.000361767	0.000519813	0.000459368	0.00127905	0.000954625	0.000793369	0.000795703	0.00109335	0.000711812	0.000443537	0.000616383	0.000628983	0.000559515	0.000772437	0.00021267	0.00103724	0.000669413	0.000843887	0.000640972	0	0	0.000294399	0	0.000282661	0.000174768	0.000447888	0.000197462
W5ARU5	0.000278215	0.00027772	0.000282997	0.000273974	0.000119098	0.000360297	0.000730819	0.000686758	7.06291e-05	0	0	0	0.000445906	0.000516037	0.00070105	0.000522711	0.00075274	0.000913326	0.000819516	0.000454554	0	0	0	0	0.000327884	0.000489435	0.000488111	0.000489547	0	0	0	0	0	0	0	0	0.000265897	0.00051481	0.000259596	0.000394351	0	0	0	0	0	0	0	0
W5DIU6	0.000923718	0.000922075	0.00117449	0.00159186	0.000593134	0.000717746	0.000606608	0.000633374	0.000762124	0.000766147	0.000869502	0.000973516	0.00123373	0.000999439	0.00101832	0.00130161	0.000437363	0.000505398	0.00068023	0.000503064	0.00104379	0.000923722	0.000862725	0.000754028	0.00136078	0.00142188	0.00121545	0.00101586	0	0	0	0	0	0	0	0.000271511	0.00110352	0.00128194	0.00129285	0.00130931	0	0	0	0	0.000360868	0.000446246	0.000285905	0.00100838
W5AY52	0	0	0	0	0.00107888	0.00136489	0.000962961	0.00163386	0.000697982	0.000701666	0.00080517	0.000664043	0	0	0	0	0.00241762	0.00256985	0.00185596	0.00218364	0.000776706	0.0015711	0.000855959	0.00108061	0	0	0	0	0.000461636	0.00180326	0.00224725	0.00312301	0.000796712	0.000472479	0	0.000538764	0	0	0	0	0.00358085	0.000584045	0.00335615	0.000472405	0.00179019	0.000442746	0.000567325	0.00100047
W5I774	0.000144617	0.000216539	0.000147102	0.000142412	6.19071e-05	0.000187283	0.000132958	0.000158657	0.000660836	0.00084886	0.000943825	0.000952582	0.000424935	0.000223531	0.000364407	0.000452844	0.000136946	0.000118687	0.000124246	3.93797e-05	0.00087836	0.000661108	0.000893525	0.0010231	0.000170435	0.000127205	0.000190291	0.000190851	0.00014569	9.48496e-05	8.86525e-05	0	0.000754313	0.000596447	0.000720495	0.000680122	0.000345534	0.000267599	0.000202407	0.000768691	0.000226019	0.000921606	0.000235373	0.000894529	0.000225989	0.000628777	0.00125331	0.000315744
A0A1D6SCX5	7.23083e-05	0.000216539	7.35512e-05	0.000142412	3.09536e-05	0.000187283	0.000151952	0.000138825	0.000660836	0.000830406	0.000943825	0.000952582	0.000386304	0.000223531	0.000364407	0.000452844	0.000136946	0.000118687	0.000141995	3.93797e-05	0.000857933	0.000640448	0.000872745	0.000996868	8.52174e-05	0.000127205	0.000253721	0.000190851	0	9.48496e-05	8.86525e-05	0	0.000586688	0.000521891	0.000514639	0.000680122	0.000345534	0.000334499	0.000202407	0.000717445	0.000226019	0.000921606	0.000235373	0.000745441	0.000112995	0.000558913	0.00107427	0.000236808
A0A1D5Z8U2	0.000320138	0.000319569	0.00032564	0.000315258	0.000342609	0.000248753	0.000252283	0.000131707	0.000406359	0.000490205	0.000482157	0.000590444	0.000513097	0.000593796	0.000302508	0.000601476	0.000216542	0.000218948	0.000235751	0.000217937	0.00054263	0.000686013	0.000505999	0.000696873	0.000377291	0.000422389	0.000421246	0.000281657	0.00161257	0.000839873	0.000981249	0.000818186	0.00148429	0.000825221	0.00113926	0.00169378	0.000458945	0.000592384	0.000448069	0.000567217	0.000750507	0.00122409	0.00130261	0.00198022	0.00150082	0.00077329	0.00118905	0.00157266
A0A1D5VU68	0.000360093	0.00053918	0.000640995	0.000620557	0.000539517	0.000419699	0.000733071	0.000617271	0.000548491	0.000551386	0.000542333	0.000450664	0.000577135	0.000723565	0.000737237	0.000563787	0.000706346	0.000615686	0.000508251	0.000808953	0.000432334	0.000334374	0.000284576	0.000457245	0.00042438	0.00055429	0.000631761	0.000712822	0	0	0	0	0	0	0.000128144	0	0.00034415	0.000666318	0.000671989	0.000893213	0	0.000114739	0	0.000185614	0	8.69802e-05	0	9.82747e-05
A0A1D5TS90	0	0	0	0	0	0	0.000222423	0.000232237	0.000429916	0.000216093	0.000212545	0.000446195	0.000452368	0.00104703	0.00106682	0.00106057	0.000229095	0.000231641	0	0.000230571	0.000478406	0.000725781	0.000729998	0.000614393	0.00199582	0.00148958	0.000742777	0.00148992	0	0	0	0	0	0	0	0	0.0016185	0.00235022	0.000790074	0.0012002	0	0.00107921	0	0.00174584	0	0	0	0
A3KLL4	0.00228086	0.00245194	0.00232006	0.00224609	0.000901279	0.000727086	0.000553052	0.000577454	0.00129169	0.00102985	0.00140931	0.00120191	0.00131227	0.00108476	0.00176842	0.00142843	0.000522171	0.000479976	0.000473744	0.000525536	0.00123911	0.00140361	0.00141177	0.00152768	0.00124064	0.00123461	0.00138518	0.00108053	0.00212103	0.00161102	0.00172087	0.00179362	0.00244038	0.00144723	0.00149848	0.00206283	0.00117378	0.00146095	0.0018008	0.00136779	0.00137105	0.00156535	0.00199891	0.00217051	0.00548346	0.00288184	0.00304106	0.00478831
A0A1D5ST38	0.00228086	0.00245194	0.00232006	0.00224609	0.000901279	0.000727086	0.00059914	0.000577454	0.00129169	0.00102985	0.00140931	0.00124814	0.00131227	0.00108476	0.00176842	0.00142843	0.000522171	0.000479976	0.000516812	0.000525536	0.00123911	0.00135348	0.00136135	0.00146403	0.00124064	0.00123461	0.00138518	0.00108053	0.00212103	0.00161102	0.00172087	0.00179362	0.00244038	0.00144723	0.00149848	0.00206283	0.00117378	0.00146095	0.0018008	0.00136779	0.00137105	0.00156535	0.00199891	0.00217051	0.00548346	0.00288184	0.00304106	0.00478831
W5HF14	0.000302721	0.000302183	0.000307924	0	0.000518352	0	0	8.30277e-05	0.000461102	0.000540792	0.000531913	0.000239281	0.000323455	0.000374327	0.0001907	0.000568753	8.19043e-05	8.28146e-05	0	0	0.000256554	0.000172984	0.000347978	0.000219654	0.000356765	0.000532545	0.000531105	0.000532667	0	0	0	0	0	0	0	0	0.000289318	0	0	0	0	0	0	0	0	0	0	0
W5AKY9	0.000101257	0.000202153	0.000205994	0	0	0	2.65983e-05	0.000111087	0.000951106	0.000930285	0.000889594	0.000773688	0	0	0	0	0	0	0	0	0.00134443	0.00130188	0.00130944	0.00128575	0	0	0	0	0.000204016	0.000265645	0.000372433	0.000172523	0.0014084	0.00114844	0.000720673	0.00130956	0	0	0	0	0	0.00103245	0	0.00146143	0.000949389	0.00107617	0.00137898	0.000552688
A0A1D5TMY7	0	0	0	0	0.00100042	0.00129707	0.000876983	0.00146508	0.000593284	0.000340809	0.00025141	0.000351857	0	0	0	0	0.00162592	0.00146132	0.00106537	0.00200004	0.000282943	0.000667719	0.000479713	0.000605616	0	0	0	0	0.00605403	0.00481727	0.00491185	0.00398184	0.000386974	0.000344235	0	0	0	0	0	0	0.00104356	0.00127656	0.00108675	0	0.000521712	0	0	0.00109338
A0A1D5ZP95	0	0	0	0	0	0	0	0	9.4472e-05	0.000379883	9.34114e-05	0.000196098	0	0	0	0	0	0	0	0	0.000210255	0.000106325	0.00042777	0	0	0	0	0	0	0	0	0	0	0	0	0	0	0	0	0	0	0	0	0	0	0	0	0
A0A1D6B8Z2	0	0	0	0	0.000427008	0.000627444	0.000598915	0.000664424	0.000361759	0.000290935	0.000393467	0.000300365	0.000304521	0.000264312	0.000269306	0.000178487	0.000424105	0.000428818	0.000419752	0.000504445	0.000442817	0.000407146	0.00036856	0.000413592	0	0.000125343	0	0.000125372	0.000287115	0.000186923	0.00034942	0.00048559	0.000330344	0.000293859	0.000405686	0.000335085	0	0	0	0	0.000445423	0.000544871	0.000463858	0.000293813	0	0.000275367	0.000529272	0.000155562
W5FIN0	0.000392115	0.000391418	0.000199427	0.000386138	0.000587494	0.000660142	0.00082401	0.000699049	0.000398177	0.000350245	0.00029528	0.000516568	0.000523715	0.000242433	0.000370522	0.000368354	0.000795681	0.000589984	0.000673763	0.00058726	0.000443087	0.000280083	0.000225369	0.000284518	0.000462118	0.000344904	0.000515956	0.000517474	0	0	0	0	0	0	0	0	0.000187377	0.000362786	0.000365873	0.000277898	0	0	0	0	0	0	0	0
A0A1D5VZZ0	0.000250752	0.000250306	0.000255062	0.000246929	0.000214682	0.000259785	0.000197603	0.000206322	0.000381943	0.000639932	0.00075531	0.000726742	0.000535852	0.000310065	0.000315924	0.000314076	0.000203531	0.000137195	0.000184655	0.000409684	0.000566695	0.000644793	0.000792659	0.000727779	0.000295518	0.000220561	0.000219964	0.000220611	0	0	0	0	0	0	0	0	0.000239649	0.000231996	0.00023397	0.000710847	0	0	0	0	0	0	0	0
A0A1D6BM68	0	0	0	0	0.000719726	0.000489901	0.000717675	0.000634057	5.33529e-05	5.36346e-05	0	0	0.000112278	0	0	0	0.000796063	0.000747416	0.000877	0.000972877	0	0.000300233	6.03955e-05	7.62466e-05	0	0	0	0	0.000846887	0.000827034	0.000772998	0.000358079	0	0	0	0	0	0	0	0	0.000328459	0	0.000342053	0	0.000328416	0	0	0.000229425
A0A1D5Y5U1	0	0	0	0	0	0.000168139	0	0.000178048	0.000494404	0.000497014	0.000488853	0.000684166	0	0	0	0	0	0	0	0	0.000183389	0.000185477	0.00074622	0.000471035	0	0	0	0	0	0	0	0	0	0	0	0	0	0	0	0	0	0	0	0	0	0	0	0
A0A1D6AR93	0.00524515	0.00407231	0.00429788	0.00416085	0.000187111	0	0	0	0	0	0	0	0.00443682	0.00459414	0.0038549	0.00364985	3.94203e-05	0	0	0	0	0	0	0	0.00394933	0.00346022	0.00345086	0.0035892	0	0	0	0	0	0	0	0	0.00417743	0.00390922	0.00421438	0.00444013	0	0	0	0	0	0	0	0
A0A1D5T371	8.56674e-05	8.5515e-05	0	0	0.00080679	0.000887536	0.000900129	0.000751876	0.000391463	0.000371667	0.000301053	0.000361143	0.000228837	5.29657e-05	5.39665e-05	0.000107301	0.000695346	0.000796817	0.000736002	0.000909775	0.000217808	0.000220288	0.000295424	0.00024864	0.000100961	7.53528e-05	7.5149e-05	0.00015074	0.000172606	0.000224746	0	0.000291924	0.000198594	0.00017666	0.000243888	0.000201444	0	0.000158519	7.99341e-05	0.000121428	0.000133888	0.000218375	0.000278859	0	0.00013387	8.27715e-05	0.000106061	9.35194e-05
A0A1D5VDS2	0.000274296	0	0.000279011	0	0.000704521	0.000426267	0.000216158	0.00045139	0.000417806	0.00035001	0.000481968	0.000505897	0.000293083	0.000339179	0.000345588	0.000343566	0.000296855	0.00052527	0.000538649	0.000448152	0.000697394	0.000235112	0.000472957	0.000298543	0.000323266	0.000965082	0.000481236	0.000241326	0	0	0	0	0	0	0	0	0	0.000507559	0.000767818	0.000777593	0	0	0	0	0	0	0	0
W5DQ12	0	0	0	0	0	0.000213134	7.20526e-05	7.52317e-05	0.000278537	0.000280008	0.000206558	0.000361355	0.000293083	0	0.000172794	0.000171783	0	7.50385e-05	6.73311e-05	0	0.000232465	0.000391854	0.00039413	0.000298543	0	0	0	0	0	0	0	0.000934704	0.000317937	0.000565644	0.000780898	0.000644999	0	0	0	0.000388796	0.000428693	0	0	0	0.000857273	0.000795073	0.00101879	0.000598876
A0A1D6RCT3	0	0.000284494	0.000289899	0.000280656	0.000732014	7.3817e-05	0.000149729	0.000390838	0.000651166	0.000727337	0.000643855	0.000525639	0.00015226	0.000176208	0.000359075	0.000356974	0.00023133	0.000155934	0.000209876	0.000155214	0.000563585	0.000488575	0.000491413	0.000723785	0	0	0	0	0	0	0	0	0	0	0	0	0	0	0	0	0	0	0	0	0	0	0	0
A0A1D5SXW4	0	0	0	0	0.000203337	0.00246057	0.00174684	0.00117251	0.00108528	0.00109101	0.00155002	0.00150183	0.00126884	0.000293679	0.00149614	0.00118991	0.00167072	0.00142939	0.00128258	0.00142279	0.00187862	0.00203573	0.00163804	0.00103398	0	0	0	0	0	0	0	0	0	0	0	0	0	0	0	0.000673281	0	0	0	0	0	0	0	0
A0A1D5Y508	0.000671553	0.000804431	0.000683096	0.00079358	0.000574954	0.00052181	0.000458652	0.000478889	0.000409162	0.000377045	0.00033714	0.000353879	0.000717549	0.000498242	0.00101531	0.000925259	0.000363392	0.00036743	0.000461566	0.000365733	0.000113828	0.000306997	0.000231586	0.000292366	0.000949733	0.000708836	0.000589099	0.000472666	0	0	0	0	0	0	0	0	0.000513455	0.000621323	0.00062661	0.000666317	0	0	0	0	0	0	0	0
W5FY62	0.000668261	0.000667073	0.000485534	0.000470053	0.000286068	0.000370894	0.00035108	0.000235652	0.000363532	0.000438541	0.000455304	0.000452757	0.00066303	0.000590238	0.000601391	0.000597872	0.000309952	0.00028728	0.000257773	0.000207966	0.000350596	0.000381865	0.000521257	0.000380984	0.000112509	0.000419858	0.000167489	0.000335963	0	0.000125226	0.000117044	0.000162657	0	0.000196866	0.000135892	0	0.000547434	0.000529952	0.000534462	0.000473607	0.000149202	0.000243352	0	0.000393671	0	9.22388e-05	0.000118193	0
A0A1D5TVK5	0	0	0	0	6.75959e-05	4.08986e-05	4.14789e-05	4.33091e-05	0.000400868	0.000322387	0.000317094	0.000457651	8.43605e-05	9.76286e-05	9.94734e-05	0	4.27231e-05	4.31979e-05	3.87609e-05	4.29984e-05	0.000356865	0.000270697	0.000317648	0.000343728	0	0	0	0	0	0	0	0.000269043	0.00109817	0.0011397	0.00179818	0.000928275	0.000150914	0	0	0.00011191	0.000246788	0.00221385	0.000257002	0.00227903	0.000740267	0.00122054	0.000977485	0.00120665
W5AB71	0	0	0	0	0	0	0	0	0.000554943	0.000659304	0.00049883	0.000628315	0	0.000122866	0	0.000124455	0	0	0	0	0.000785952	0.000681346	0.000628196	0.000793069	0	0	0	0	0	0	0	0	0.000691026	0.000819607	0.000282876	0.000700942	0	0	0	0	0	0	0	0	0	0.000384015	0.000246034	0.00021694
A0A1D6C5J1	0.000437096	0.000581758	0.000148203	0.000286955	0.000561332	0.00135853	0.00160744	0.000879141	0.000776744	0.000743661	0.000877741	0.00111326	0.000856228	0.000810731	0.000826051	0.000912464	0.00137971	0.000717451	0.00146634	0.000634789	0.00111131	0.00112397	0.00121424	0.000845748	0.000858549	0.000384469	0.000383429	0.000769113	0	0	0	0	0.000168879	0	0	0	0.00055699	0.000269601	0.000407843	0.000413036	0	0	0	0.000300407	0	0.000140773	0	0
Q9LEE2	0	0	0	0	0	1.8963e-05	0	2.00806e-05	0.000557598	0.000747389	0.00062485	0.000540131	0	0	0	0	0	0	0	0	0.00035161	0.000355615	0.000378721	0.000398432	0	0	0	0	0	0	0	0	0.000763765	0.00128333	0.000937959	0.00103297	0	0	0	0	0	0.00111979	0	0.000603826	0	0.000848875	0.000997084	0
A5HE90	0.000617167	0.00061607	0.000627775	0.000810346	0.00052839	0.000692684	0.000486355	0.000394966	0.000313354	0.00036751	0.000568034	0.000216813	0.00087925	0.000635961	0.000907169	0.000644187	0.000389622	0.000281395	0.000353488	0.000280095	0.000639278	0.00029389	0.000413837	0.000522451	0.000484899	0.000904765	0.000902317	0.000723978	0.000414497	0.000809561	0.00100889	0.00175257	0.000715358	0.000424233	0	0.000483749	0.000983068	0.000571004	0.000767818	0.000874792	0.00032152	0	0.000669654	0	0	0.000795073	0.000254697	0.000449157
A0A1D5XLU8	0.00170519	0.00116463	0.00127805	0.00150244	0.00115256	0.000790329	0.000825118	0.000812294	0.000706291	0.000755827	0.000765945	0.000638449	0.00139046	0.00160915	0.00158302	0.00140514	0.000801304	0.00068745	0.00079308	0.000708714	0.000709892	0.00087183	0.00074794	0.000814	0.001375	0.00118412	0.00165328	0.00157918	0.000723301	0.000470897	0.000550163	0.000764562	0.0012483	0.000832826	0.000766504	0.00105518	0.00162969	0.00149461	0.00150733	0.00152652	0.000561055	0.00114387	0.000584275	0.0012953	0.000560981	0.000780417	0.000888896	0.000293918
A0A1D5WHX8	0.000248618	0.000248176	0.000252891	0.000244828	0.000212855	0.000193181	0.000130614	0.000136377	0.000378692	0.000571037	0.000748881	0.000720557	0.000531292	0.000307426	0.000313235	0.000311403	0.000134532	0.000136027	0.000183083	0.000338498	0.000491638	0.000568271	0.000785913	0.000631387	0.000293003	0.000218684	0.000218092	0.000218734	0	0	0	0	0	0	0	0	0.00023761	0.000230022	0.000231979	0.000704797	0	0	0	0	0	0	0	0
A0A1D5UD55	0.00041217	0.000514297	0.000419255	0.000507359	0.000705763	0.000720595	0.000730819	0.000763064	0.00023543	0.000210376	0.000206922	0.000162897	0.0003303	0.000382249	0.000389472	0.000387194	0.000641223	0.000676538	0.000708223	0.000673414	0.000349312	0.000471054	0.000325731	0.000336453	0.000242877	0.00045318	0.000451954	0.00027197	0.00166091	0.000946154	0.000758002	0.000702264	0.000716619	0.000531227	0.00044003	0.000605753	0.000393921	0.000286006	0.00028844	0.000438167	0.0011273	0.00144466	0.00100625	0.00127474	0.000644089	0.000398238	0.000510292	0.000112487
A0A1D6D528	0	0	0	0	0	0	0	0	0.000412003	0.000368158	0.00054317	0.000522626	0	0	0	0	0	0	0	0	0.000560355	0.00066978	0.000466388	0.000915901	0	0	0	0	0	0	0	0	0.0029262	0.00260301	0.00308021	0.00212013	0	0	0	0	0	0.000459665	0	0.001859	0.00309968	0.00139383	0.00245578	0.00236223
A0A1D6BHW3	0.000434388	0.000722692	0.000662781	0.000855532	0.000836782	0.000787564	0.00062758	0.000694984	0.000937345	0.000868388	0.000908649	0.000667634	0.00123771	0.000939993	0.00109458	0.00090681	0.000626817	0.000812034	0.000710856	0.000709713	0.00071583	0.000641242	0.00054094	0.000761711	0.00136517	0.0010189	0.00101614	0.00101913	0	0	0	0	0	0	0.000103055	0	0.000830309	0.000937759	0.00108084	0.00118012	0.00011315	0	0.000117832	0.000149273	0	0	8.96331e-05	7.90338e-05
A0A1D5TQ40	0	0	0	0	0	0	0	0	0.000659205	0.000397611	0.000521443	0.000342083	0	0	0	0	0	0	0	0	0.000586844	0.000370955	0.000447732	0.000659449	0	0	0	0	0	0	0	0	0	0	0	0	0	0	0	0	0	0	0	0	0	0	0	0
A0A1D5VFL6	0	0	0	0	0	8.31455e-05	8.43252e-05	0.000176092	0.000570466	0.000573477	0.000644641	0.000592066	0.000171502	0.000198476	0.000202226	0.000201043	0.000347418	0.000526919	0.000393998	0.000174829	0.000634808	0.000825477	0.000461263	0.000815252	0	0	0	0	0	0	0	0	0	0	0	0	0	0	0	0.00045502	0	0	0	0	0	0	0	0
A0A1D5W8C8	0.000388637	0.000517262	0.000395317	0.000510284	0.000998201	0.000671064	0.000646556	0.000710614	0.000953728	0.00085958	0.00100806	0.000955708	0.00110735	0.00120142	0.000979294	0.00121696	0.000560799	0.000460713	0.000635988	0.000634965	0.000988104	0.000999358	0.00104239	0.00117498	0.00045802	0.00102553	0.00102276	0.000683846	0	0.00016993	0.000317655	0	0.000150156	0.000400717	0.000184403	0.000304622	0.00061905	0.000838992	0.00108788	0.0008263	0	0.000165113	0	0.000534205	0	0.000125167	0	0
A0A077S6B3	0.0010853	0.00108337	0.00128794	0.000890627	0.00100661	0.000655897	0.000617689	0.000694554	0.000596958	0.000553947	0.000544852	0.000619562	0.000676451	0.000782842	0.000683687	0.000792968	0.000587277	0.000692771	0.000577213	0.000394041	0.000510991	0.000361767	0.000519813	0.000524992	0.00127905	0.00111373	0.000793369	0.000954844	0.00109335	0.000711812	0.000665305	0.000924575	0.000838644	0.000559515	0.000514958	0.00042534	0.00121012	0.000836766	0.00101266	0.000640972	0.000282699	0.000230544	0.000883196	0	0.000565323	0.000349537	0.00111972	0.000394924
W5H3N4	0.000608595	0.00101252	0.00123811	0.000799091	0.000260526	0.000210173	0.000266444	0.000278201	0.000412003	0.000103545	0.000356455	0.000213802	0.00021676	0.000250851	0.000255591	0.000254096	0.000219549	0.000332984	0.000248985	0.000165723	0.000114618	0.000173885	0.000174895	0.000294397	0.000239082	0.00017844	0.000355914	0.000356961	0.00245244	0.000532211	0.000746158	0.00103694	0.00164598	0.000627512	0.00173262	0.000715545	0.000581649	0.000187691	0.000189288	0.000718868	0.00158527	0.000258562	0.00132071	0.000418275	0.00126805	0.000588023	0.00100464	0.000885837
W4ZUK2	0	0	0	0	0	0	0	0	0.000470182	0.000644542	0.000464904	0.000532348	0	0.0001041	0	0.000105446	0	0	0	0	0.000713473	0.000577279	0.000629019	0.000855193	0	0	0	0	0	0	0	0	0.00058548	0.00104163	0.000479341	0.000989803	0	0	0	0	0	0	0	0	0	0.000325361	0.000208455	0.000183805
W5G5A6	0	0	0	0	0.000359002	0.000615436	0.000587452	0.000651708	0.000354835	0.000285367	0.000385937	0.000294617	0.000298693	0.000259253	0.000264152	0.000175071	0.000415988	0.000420611	0.000446028	0.000532851	0.000434342	0.000399353	0.000361506	0.000405676	0	0.000122944	0	0.000122972	0.00028162	0.000183346	0.000342733	0.000476296	0.000324022	0.000288235	0.000397922	0.000328672	0	0	0	0	0.000436898	0.000534443	0.00045498	0.00028819	0	0.000270097	0.000519143	0.000152584
W5CAA5	0	0	0	0.000558588	0.00036423	0.000367293	0.000298004	0.000311152	0.000288002	0.000144761	0.000284769	0.000298907	0.000606085	0.000876761	0.000714663	0.000710481	0.000306942	0.000543119	0.000139238	0.000463381	0.000240364	0.000243102	0.000244514	0.000308688	0.000668501	0.000748407	0.000248794	0.000748579	0.000571443	0.000744063	0.000347724	0	0	0	0	0	0.000813179	0.00078721	0.000529273	0.000603012	0	0	0	0	0.000443202	0.00027403	0.000351135	0.000619226
W5B080	0	0	0	0	0	0	0	0.000314203	0.000436238	0.00014618	0.000431341	0.000301838	0	0.000354143	0.000360835	0.000358723	0.000154976	0.000470094	0	0.000311949	0.000323627	0.00049097	0.000329215	0.000623428	0	0	0	0	0	0.000751357	0.00140453	0	0.000663927	0.000590599	0.0016307	0.000673455	0.000547434	0	0.000534462	0.000405949	0.000895213	0	0.000932263	0	0.00358038	0.000553433	0.00141831	0.000625297
W5FZ59	0.000384376	0	0.000781965	0.000378517	0.000329085	0.000597335	0.000302905	0.00031627	0.000683058	0.000784758	0.000578905	0.000708922	0.00102676	0.000950594	0.000484278	0.000722167	0.000415988	0.000420611	0.000377409	0.000314001	0.00119444	0.0009884	0.000883682	0.000976158	0	0	0	0	0	0	0	0	0	0	0	0	0.000367357	0	0.000717304	0.000544826	0	0	0	0	0	0	0	0.000419607
A0A1D6D9D6	0.000768752	0.000767385	0.000781965	0.000757033	0.00065817	0.000696891	0.000302905	0.00031627	0.000780637	0.00107904	0.000771873	0.00111402	0.00123211	0.00118824	0.000968557	0.00120361	0.000623982	0.000420611	0.000471761	0.000418669	0.00130303	0.00120804	0.000994142	0.00111561	0.000905995	0.000676193	0.000337182	0.000676348	0	0	0.000471258	0	0.00044553	0.000396323	0.00109429	0	0.00110207	0.000355626	0.00143461	0.00081724	0	0	0	0	0	0	0	0.000839214
A0A1D6BLQ7	0	0	0	0	8.44949e-05	0	0	0	0.000601302	0.000453357	0.000693643	0.000416047	0.000105451	0.000122036	0	0	0	0	0	0	0.000501841	0.000394766	0.000453783	0.00050127	0	0	0	0	0	0	0	0	0	0	0	0	0	0	0	0.000279776	0	0	0	0	0	0	0	0
A0A1D6ACN5	0.00270634	0.00286044	0.00275286	0.00219478	6.81484e-05	0	0	0	0	0	0	0	0.00365715	0.00285437	0.00230659	0.00199399	4.30723e-05	0	0	0	0	0	0	0	0.00225141	0.00126026	0.0011172	0.00140061	0	0	0	0	0	0	0	0	0.00395585	0.00353494	0.00282231	0.00394888	0	0	0	0	0	0	0	0
A0A1D5T356	0.000242428	0.000120998	0.000123297	0.000119366	0.000207556	0.000219766	0.000127363	0.000199473	0.000892388	0.000680558	0.000730237	0.000670681	0.000129516	0.000299772	0.000152718	0.000151825	0.000131183	6.63204e-05	0.000178525	0.000198042	0.00102728	0.000796553	0.00097535	0.000923502	0.000285708	0.000319859	0.000318994	0.000426576	0.000244227	0	0.000148612	0.000206527	0.000421497	0.000749889	0.000517629	0.000855092	0	0.000224295	0.000226204	0.000171812	0.000189443	0.000617973	0.000197284	0.000499848	0.000189418	0.000585583	0.000600281	0.000132324
F8WTQ7	0.000409522	0.000953852	0.000833122	0.000537706	0.000525921	0.000424275	0.000502011	0.000711361	0.000519817	0.000557398	0.000616777	0.000359666	0.000218785	0.000253196	0.000343973	0.00017098	0.000443202	0.000522815	0.000469115	0.000669087	0.00050132	0.000390023	0.000392289	0.000396197	0.000160878	0.000360215	0.00035924	0.000240198	0.000550081	0.000358124	0.000502088	0.000232584	0	0.00014075	0	0	0.000260927	0.000252594	0.000127372	0.00019349	0.00042669	0.000521956	0	0.000281456	0.000213317	0.000131893	0	0.000298039
A0A1D5T044	0.00109719	0.000273809	0.000279011	0.000270115	0.00023484	0.000142089	0	0.000150463	0	0.000140004	0	7.2271e-05	0.000146542	0.000339179	0.000172794	0.000171783	7.42138e-05	0	0.000201993	7.4692e-05	0.000154977	7.83708e-05	0.000236478	9.95144e-05	0.000323266	0.000482541	0.000481236	0.000482652	0	0.00071961	0.000336297	0.00140206	0	0.000565644	0	0	0.000262152	0.000507559	0.000255939	0.000388796	0.00128608	0	0	0	0.000428637	0	0.000339596	0.000598876
A0A1D5YMU3	0.0010877	0.000775549	0.000948341	0.00107112	0.000266069	0.000281722	0.000204085	0.00021309	0.000315577	0.000396553	0.000390042	0.000327526	0.0005811	0.000576424	0.000587316	0.000486566	0.000252248	0.000340068	0.000305139	0.000296186	0.00035117	0.000488358	0.000491196	0.000394617	0.00054938	0.000820063	0.000954153	0.000683543	0.00219154	0.000203826	0.000952542	0.0005295	0.000180108	0.000640863	0.000221185	0.00109615	0.00074253	0.000862581	0.000869921	0.000770871	0.000971401	0.000792189	0.000505802	0.000640762	0.000728454	0.0004504	0.000769509	0.00101777
A0A1D6DLM3	0	0	0	0	0	0	0	0	0.000322437	0.000540232	0.000531362	0.000446195	0	0	0	0	0	0	0	0	0.000598007	0.000604818	0.000486665	0.000307197	0	0	0	0	0	0	0	0	0.000490728	0.00043653	0.0012053	0.000497771	0	0	0	0	0	0	0	0	0.000661591	0.000409059	0.000524159	0.000462176
W5CWR9	0.000514004	0.00068412	0.000522839	0.000337446	0.000366723	0.000310638	0.000315045	0.000281953	0.000434959	0.000480981	0.000688122	0.000496572	0.000640744	0.000423725	0.000647598	0.000536507	0.000509921	0.000374973	0.000378515	0.000466551	0.000580821	0.000440577	0.000492374	0.00055944	0.000403845	0.000602823	0.00075149	0.000452221	0.000345212	0.000224746	0.000210062	0.000291924	0.000595782	0.00035332	0.000731663	0.000604332	0.000818743	0.000634077	0.000639473	0.000971421	0.000267776	0.000436749	0.000278859	0.000706529	0.000803222	0.000331086	0.000636369	0.000374078
W5AP46	0.000517037	0.000516117	0.000525923	0.00101831	0.000221332	0	0	0	0.00052503	0.000659753	0.00064892	0.000408683	0.000276225	0	0.000325709	0.000323804	0	0.000141444	0	0.000281582	0.000584248	0.000590902	0.000742918	0.000750321	0.000609342	0.000454784	0	0.000454889	0	0	0	0	0	0	0	0	0.000494144	0	0.000482434	0	0	0	0	0	0	0	0	0
A0A1D5ZRE6	0.00139107	0.00128942	0.00141498	0.00146772	0.000723092	0.000591917	0.000548114	0.000463289	0.000605392	0.00058323	0.000523771	0.000602135	0.000743176	0.000921494	0.000813719	0.000871186	0.000537671	0.0004621	0.000487807	0.000432909	0.000645604	0.000567788	0.000599641	0.000684923	0.000936812	0.00113619	0.00122028	0.000786772	0.000400399	0.000651687	0.000243643	0.000338592	0.000230342	0.000409803	0.000282876	0.000467295	0.00113956	0.00110316	0.00120527	0.0010563	0.000465876	0.000633212	0.000323438	0.000409739	0.000310543	0.000384015	0.000492067	0.00010847
A0A1D6AUX8	0.000984002	0.000613908	0.000750686	0.000726752	0.000421229	0.000414152	0.000193859	0.00037109	0.000593284	0.000659197	0.000771873	0.000777788	0.00151139	0.00136886	0.00116227	0.000847343	0.000366069	0.000403786	0.00033212	0.000435415	0.000625453	0.000913721	0.000812987	0.000937111	0.00188447	0.00108191	0.00118688	0.000865725	0.00272608	0.00112941	0.00135722	0.000838282	0.000427709	0.000507294	0.000525257	0.000433846	0.00164576	0.0014794	0.00160676	0.00200496	0.000768941	0.00062708	0.000800765	0.000507214	0.000384419	0.000237685	0.000304564	0.000268548
A0A1D5RVB4	0.000576185	0.000690192	0.000586088	0.000680882	0.000394643	0.000447707	0.000363247	0.000442487	0.000497329	0.000558773	0.000347115	0.000607248	0.000369389	0.000427486	0.000508158	0.000505185	0.000374143	0.000378301	0.000367731	0.000251036	0.000488314	0.00046095	0.000629209	0.000501694	0.00067905	0.000810898	0.00050544	0.000709698	0.000696552	0.000302321	0.000706422	0.000589029	0.000267142	0.000475275	0.000492105	0.000541952	0.000770943	0.000746323	0.000645149	0.000571692	0.000720408	0.000440626	0.000375112	0.000950401	0.000360156	0.000334025	0.000428011	0.000503197
M9MTY6	0.00190932	0.000762369	0.00116528	0.00150417	0.00343281	0.00207701	0.00180555	0.00230416	0.00145413	0.00155926	0.00162951	0.00452757	0.00367216	0.00236095	0.00481113	0.00406553	0.00247961	0.00208931	0.00206218	0.00176771	0.00140239	0.00207298	0.00219477	0.00193955	0.00180015	0.00470241	0.00502467	0.00268771	0	0	0	0	0	0	0	0	0.00109487	0.00247311	0.00142523	0.00216506	0	0	0	0	0	0	0.000472771	0
A0A1D6CST6	0.000582794	0.000727198	0.000296406	0.000430433	0.000561332	0.00139626	0.00176053	0.000959063	0.000887707	0.000818027	0.000877741	0.00107487	0.00101191	0.000990894	0.00100962	0.00109496	0.00145855	0.000797168	0.00153787	0.000753812	0.00115247	0.00129048	0.00138172	0.00100433	0.000858549	0.000640781	0.000511238	0.00102548	0	0	0	0	0.000168879	0	0	0.000171303	0.000835485	0.000539203	0.000815687	0.000619553	0	0	0	0.000300407	0	0.000140773	0	0
A0A1D5WJS1	0.000408567	0.000407841	0.00041559	0.000402339	0.000524695	0.000952394	0.000321969	0.000336175	0.000207442	0.000104269	0.00030767	0.000322945	0.000218275	0.000252605	0.000257379	0.000255873	0.000552711	0.000558853	0.000702033	0.000667527	0.00011542	0.000466936	0.000234825	0.000444683	0.000481508	0.000359375	0.000358403	0.000359457	0	0	0.000500917	0	0	0	0	0	0.000390477	0.000378008	0.000381224	0.000289558	0.000638543	0	0	0	0	0	0	0
A0A1D5UEG1	0.000218684	0.000218295	0.000259517	0.000251243	0.000514876	0.000849609	0.000718053	0.000639774	0.000111033	8.37141e-05	9.14884e-05	9.60307e-05	0.000350493	0.000225344	0.000298482	0.00027391	0.000749453	0.00061819	0.000724681	0.000724508	2.05926e-05	0.000229099	1.04741e-05	2.64461e-05	0.000171817	0.000288531	0.000287751	0.000288597	0.000367178	0.000143428	0.000223429	0.000248399	0.000126738	0.000112741	5.18813e-05	8.57048e-05	0.000174168	0.000202327	0.000170041	0.000258308	0.000227852	4.6454e-05	0.000177962	7.51486e-05	0.000170866	3.52153e-05	4.51241e-05	0.000119364
A0A1D6A140	0	0	0	0	0.00152584	0.00116404	0.00118055	0.00114763	0.000196712	0.00011865	0.000155603	0.000163329	0	0	0	0	0.00146754	0.00139906	0.00148361	0.001477	0	0.000442784	8.90714e-05	5.62243e-05	0	0	0	0	0.000312247	0.000203285	0	0	0	0	0	0	0	0	0	0	0.000242206	0	0	0	0	0	0	0
A0A1D5YN54	0.000815235	0.000542523	0.000552831	0.000802807	0.000348983	0.000281535	0.000285529	0.000223596	0.000689865	0.000554806	0.000204636	0.000357994	0.000580714	0.00084006	0.00051356	0.000510555	0.00022057	0.000223022	0.000200114	0.000221992	0.00030707	0.000232925	0.000312371	0.000394355	0.000640518	0.000717079	0.000476759	0.00143449	0	0	0	0	0.000314979	0	0	0	0.000779139	0.000754257	0.000507117	0.00038518	0	0	0	0	0	0.000262559	0	0
A0A1D6RCT7	0.0010853	0.00108337	0.00128794	0.000890627	0.000929182	0.000702747	0.000570174	0.000644943	0.000596958	0.000507785	0.000499447	0.000619562	0.000676451	0.000782842	0.000683687	0.000792968	0.000538337	0.000742254	0.000532812	0.000394041	0.000408793	0.000361767	0.000571794	0.000524992	0.00127905	0.00111373	0.000793369	0.000954844	0.00109335	0.000711812	0.000665305	0.000924575	0.000838644	0.000559515	0.000514958	0.00042534	0.00121012	0.000836766	0.00101266	0.000640972	0.000282699	0.000230544	0.000883196	0	0.000565323	0.000349537	0.00111972	0.000394924
A0A1D6BU45	0	0.000206082	0.000209998	0.000203302	0.000265129	0.00032083	0.000216921	0.000396362	0.000104821	5.2687e-05	0.000103644	0.000163184	0	0.000127642	0.000260107	0.000129293	0.000390999	0.000338867	0.000304061	0.000449736	0.000116643	0.000235943	5.93285e-05	7.48995e-05	0	0	0	0	0.00249577	0.00135404	0.00101245	0.00140701	0.000239295	0.000212866	0.000293872	0	0	0	0	0.000146314	0.00161328	0.00026313	0.00168005	0	0.00161307	0.000199471	0.000255597	0.000901488
A0A1D6S7T3	0	0	0	0	0.00056842	0.0005732	0.0006976	0.000546285	0	0	0	0	0	0	0	0	0.000838278	0.000665967	0.000760535	0.00102447	0	0.000252924	0	0	0	0	0	0	0.000891797	0.000580594	0.000542661	0.000754136	0	0	0	0	0	0	0	0	0.000691755	0	0.000360192	0	0.000345832	0	0	0.000483184
A0A1D5YH13	0.000781085	0.000935635	0.000317804	0.000769178	0.000668729	0.000242767	0.000246212	0.000214229	7.93161e-05	0.000239204	0.000313703	0.000123479	0.000417291	0.000289753	0.000295228	0.000391335	0.000169065	4.27359e-05	0.000268424	0.000170154	0.000353048	0.000267802	0.000224465	0.000283377	0	0.000137408	0.000274073	0.00013744	0.000629504	0.00143441	0.00134069	0.00212932	0.000905355	0.000966435	0.000444736	0.000551008	0.000447901	0.000578129	0.000291524	0.00033214	0.000976596	0.000796425	0.00152552	0.000644189	0.0014647	0.00120749	0.000773625	0.00119375
A0A1D5ZXA6	0.000781085	0.000935635	0.000317804	0.000769178	0.000735602	0.000283228	0.000287247	0.000214229	0.000158632	0.000318939	0.000352915	0.000123479	0.000417291	0.000289753	0.000295228	0.000391335	0.000295863	0.000128208	0.000345117	0.000212693	0.00044131	0.000357069	0.000359143	0.000453402	0	0.000137408	0.000274073	0.00013744	0.000629504	0.00163933	0.00134069	0.00212932	0.000905355	0.00112751	0.000444736	0.000734678	0.000447901	0.000578129	0.000291524	0.00033214	0.00146489	0.000796425	0.00152552	0.000644189	0.00170882	0.00135843	0.000773625	0.00119375
A0A1D5XW89	0.00019475	0.000194404	0.000198098	0.000191782	0.00108379	0.000504416	0.00056273	0.000801218	0.000197761	0.000198805	9.77706e-05	0.000153937	0.00145662	0.000963269	0.00110415	0.00134163	0.000737685	0.000745883	0.000812686	0.00079547	0.000110033	0.000333859	0.000111933	0.00014131	0.000688557	0.000685208	0.000854194	0.00102805	0	0	0	0	0	0	0	0	0.00074451	0.000720734	0.000908585	0.000276045	0	0	0	0	0	0	0	0
A0A1D6SCT1	0.00122448	0.00104769	0.000889661	0.00120581	0.00044929	0.000407762	0.000275698	0.00033584	0.00035526	0.000357136	0.000351272	0.000368712	0.000747626	0.00075706	0.00066117	0.000766852	0.000283968	0.000382831	0.000386448	0.000285798	0.000247081	0.000449811	0.000452424	0.000253851	0.000618464	0.000769321	0.00138103	0.0010773	0.00246713	0.000229456	0.00107232	0.000596083	0.000202756	0.000541088	0.000248999	0.000822663	0.000835902	0.000971049	0.000816094	0.00099178	0.000546777	0.000668854	0.000569406	0.000721337	0.00109341	0.00067605	0.000649706	0.000954794
A0A1D5RYE0	0.00116269	0.00116062	0.00118267	0.00143121	0.000497721	0.000225858	0.000458125	0.000637785	0.000811707	0.000593449	0.000437779	0.000689271	0.00124232	0.000898571	0.00164799	0.00145631	0.000471867	0.000318074	0.000713509	0.000474908	0.000328458	0.000664397	0.000417661	0.000843644	0.00137026	0.0010227	0.00101993	0.0007672	0.000585658	0.00152514	0.000712748	0.00198101	0.00101075	0.00149853	0.00165504	0.000341753	0.00111121	0.00107572	0.0013561	0.000824016	0	0	0.000946177	0	0.00317959	0.000561693	0.00035987	0.000951944
A0A1D6CT03	0.000419319	0.000697623	0.000710877	0.000963497	0.000807755	0.000778346	0.00060581	0.000690044	0.000922571	0.000802594	0.000877129	0.000662888	0.00119477	0.000950594	0.00114466	0.000919122	0.000605073	0.000802984	0.000703352	0.000685094	0.000671256	0.000638965	0.000542259	0.000760642	0.00131781	0.000983553	0.0011035	0.000983778	0	0	0	0	0	0	9.94805e-05	0	0.000801506	0.000905229	0.00104335	0.00113918	0.000109225	0	0.000113745	0.000144095	0	0	8.65238e-05	7.62922e-05
A0A1D5UL64	0.000362889	0.000362244	0.000369126	0.000357357	0	0	0	0	0	0	0	9.56132e-05	0.000387744	0.000448728	0.000228603	0.000227266	0	0	0	9.88162e-05	0.000205031	0	0.000312856	0.000131656	0	0.000638393	0.000636666	0.000638539	0	0	0	0	0	0	0	0	0.000346822	0.000335746	0.000338603	0.000771555	0	0	0	0	0	0	0	0
A0A1D5TTF6	0.000725778	0.000724488	0.000738253	0.000357357	0	0	0	0	0	0	0	9.56132e-05	0.000193872	0.000224364	0.000228603	0.000454532	0	0	0	9.88162e-05	0.000205031	0	0.000312856	0.000131656	0	0.000638393	0.000636666	0.00031927	0	0	0	0	0	0	0	0	0.000346822	0.000335746	0.000338603	0.000771555	0	0	0	0	0	0	0	0
A0A1D6D541	0.00146368	0.00109581	0.0012407	0.00144137	0.000678781	0.000884571	0.000608761	0.000501806	0.000681224	0.000622564	0.000581725	0.000707019	0.000847128	0.000980362	0.00107572	0.00106943	0.000429015	0.000367047	0.000389227	0.000464993	0.000758058	0.000836391	0.000841251	0.000840782	0.000718744	0.000858299	0.00074898	0.000858495	0.000491513	0.000959981	0.000747716	0.000831281	0.000848274	0.00088035	0.000868118	0.000860447	0.00116573	0.0013542	0.00125191	0.00146955	0.00038126	0.00139915	0.000397039	0.00125745	0.000571814	0.00082495	0.000604041	0.000399459
A0A1D5UWH3	0.000217869	0.000217481	0.000258549	0.000250306	0.000512956	0.000808821	0.000715376	0.000607511	0.000110619	8.34019e-05	9.11473e-05	9.56726e-05	0.000349186	0.000224503	0.000297369	0.000272888	0.000717185	0.000586084	0.000704152	0.000702031	2.05158e-05	0.000228244	1.0435e-05	2.63475e-05	0.000171176	0.000287455	0.000286678	0.000287521	0.000365809	0.000142893	0.000222595	0.000247473	0.000126266	0.00011232	5.16878e-05	8.53852e-05	0.000173519	0.000201573	0.000169407	0.000257345	0.000227002	4.62808e-05	0.000177298	7.48684e-05	0.000170229	3.5084e-05	4.49558e-05	0.000118919
Q95H51	0	0	0	0	0	0	0.000124774	0.000260559	0	0	0	0	0	0	0	0	0.000642583	0.000649724	0.000233196	0.000776069	0.000134187	0.00027143	0.000136504	0.00017233	0	0	0	0	0.000957051	0.000623077	0.000582367	0.000809317	0	0	0	0	0	0	0	0	0.000742372	0.00121083	0.000773096	0	0	0	0	0
W5ET88	0.000533911	0.000380687	0.000465504	0.000525773	0.000130603	0.000197552	0.000200355	0.000230115	0.000871338	0.000856473	0.000746682	0.000763657	0.00122246	0.000848833	0.000816824	0.000955347	0.000165092	0.000187792	0.000205949	0.000145386	0.000797239	0.000740941	0.000811003	0.000774809	0.000449449	0.000402538	0.000602173	0.000335525	0	0	0	0	8.8408e-05	0.000314575	0.000108571	8.96767e-05	0.000291584	0.000564544	0.000569348	0.000594615	0	0.000194428	0	0.000157263	0	7.36947e-05	9.44307e-05	0
A0A096UKR2	0	0	0	0	0.000166737	0.000554858	0.000306944	0.000480731	0.000148321	0	0	0.000102625	0	0	0	0	0.00057961	0.000426219	0.000525856	0.000530313	0	0.00016693	0.000111933	7.06552e-05	0	0	0	0	0	0	0	0	0	0	0	0	0	0	0	0	0	0	0	0	0	0	0	0
A0A1D6SAS2	0	0	0	0	0.000546677	0.000454801	0.000503187	0.000525389	4.05249e-05	0	0	0	0	0	0	0	0.00073423	0.00061138	0.000666136	0.00052162	4.50956e-05	9.12184e-05	0	5.79141e-05	0	0	0	0	0.000964896	0.00104697	0.000587141	0.00108793	0	0	0	0	0	0	0	0	0.00124743	0	0.000779433	0	0.000498905	0	0	0.000348526
Q7DMG9	0.000392115	0	0.000398855	0.000386138	0.000167856	0	0.000103001	0.000322638	0.000597266	0.00030021	0.000393707	0.000516568	0.000209486	0.000242433	0.000988058	0.000736707	0.000106091	0.00010727	0	0.000106775	0.000332315	0.000784234	0.000338053	0.000711294	0.000462118	0.000344904	0.000343971	0.000344983	0	0	0	0	0	0	0	0	0	0	0	0	0	0	0	0	0	0	0	0
P04464	0.00117635	0.000782836	0.00119656	0.00115841	0.000167856	0	0.000103001	0.000322638	0.000597266	0.00020014	0.000688988	0.000516568	0.000628458	0.0007273	0.0017291	0.00147341	0.000106091	0.00010727	0	0.000106775	0.000553859	0.000896267	0.00078879	0.000995812	0.00138636	0.000689807	0.000343971	0.000689965	0	0.0010287	0	0.00133619	0.0004545	0.000404303	0.00111632	0.000922045	0.000374754	0.000362786	0.00109762	0.000833694	0.00122566	0	0.00191458	0	0.0012255	0.00037886	0.000970925	0.000856111
A0A1D6AHC6	0.00163047	0.00135631	0.00193491	0.00133801	0.000232656	0.000211151	0.000356911	0.000298127	0.000275946	0.000416104	0.000545697	0.000644388	0.000871071	0.00084006	0.000855934	0.000850925	0.000294094	0.000594724	0.000266819	0.000369986	0.000383837	0.000543492	0.000468557	0.000690121	0.000960777	0.000717079	0.0011919	0.0011954	0.00109504	0.00106937	0.000999505	0.000926009	0.000629958	0.000560382	0.00116045	0.000638999	0.00129856	0.00125709	0.00126779	0.000770359	0	0.000346352	0.00176913	0.00112059	0.0016986	0.000787677	0.000672873	0.00177991
W5FIX9	0	0	0	0	0.000217482	0.000131587	0.000133454	0.000139342	0.000128975	0.000259311	0.000255054	0.000133858	0	0.000314109	0	0	0.000274914	0.000416953	0.000124709	0.000276685	0.000430565	0.000290313	0.000437999	0.000184318	0.000598745	0	0.000445666	0	0.00102363	0.000666421	0.00062288	0.000865617	0	0	0	0	0.00048555	0.000470044	0	0	0.000794015	0	0.000826877	0	0	0	0	0
W5F2Z6	0	0	0	0	0.000217482	0.000131587	0.000133454	0.000139342	0.000128975	0.000259311	0.000255054	0.000133858	0	0.000314109	0	0	0.000274914	0.000416953	0.000124709	0.000276685	0.000717609	0.000290313	0.000291999	0.000184318	0.000598745	0	0.000445666	0	0.00102363	0.000666421	0.00062288	0.000865617	0	0	0	0	0.00048555	0.000470044	0	0	0.000794015	0	0.000826877	0	0	0	0	0
A0A1D6SBY3	0.000216925	0.000216539	0.000367756	0.000213618	0.000464303	0.000599306	0.000569822	0.000575131	0.000991255	0.0010703	0.00107088	0.00100974	0.000965761	0.000894123	0.000865468	0.000815119	0.00056735	0.000415405	0.000514733	0.000492246	0.00087836	0.000991662	0.000914305	0.00107557	0.00034087	0.000445216	0.000380581	0.000508935	0.000437069	0.000758797	0.000620567	0.000862403	0.00159244	0.001342	0.00144099	0.00178532	0.000552854	0.000602099	0.000404815	0.0013324	0.00158213	0.00285698	0.00070612	0.00387629	0.00112995	0.00153701	0.00134283	0.00102617
W5ER88	0.000146429	0.000146169	0.000148946	0	6.26829e-05	0	7.69283e-05	4.01613e-05	0.000446078	0.000560542	0.00062485	0.000617292	0	9.05328e-05	9.22435e-05	9.17037e-05	0	0	0	0	0.000537757	0.000334696	0.000504961	0.000478118	0	0.000128799	0.00012845	0.000128828	0	0	0	0	0	0	0	0	0	0.000135476	0.000136629	0	0	0	0	0	0	0	0	0
W5CRM8	0.000333858	0.000333264	0	0	0	0	8.76983e-05	0.000183135	0.00016951	8.52023e-05	8.38034e-05	0.000175928	0.000356724	0.000206415	0.000210315	0.000209085	0.000361315	0.000182665	0.000327806	0.000545465	9.43143e-05	9.53884e-05	9.59426e-05	0	0.000786922	0.000293661	0.000585733	0.000293728	0	0	0	0.000568834	0.000386974	0	0	0	0.000319076	0.000617772	0.000623029	0.000473221	0	0	0.000543376	0	0	0	0.000413337	0.000364459
W5BMB9	0	0	0	0	0.000300426	0.000227214	0.000368701	0.000433091	8.90817e-05	0.000179104	0	9.24548e-05	0	0	0	0	0.000474701	0.000383981	0.000387609	0.000382208	4.95646e-05	5.0129e-05	5.04203e-05	0	0	0	0	0	0	0	0	0	0	0	0	0	0	0	0	0	0	0	0	0	0	0	0	0
W5GDS3	0	0	0	0	0.00107098	0.00125786	0.00123705	0.00157418	7.47209e-05	0.000112673	0	3.87751e-05	0	0	0	0	0.000875984	0.00169092	0.00126437	0.00240444	4.15743e-05	0.000252287	4.22921e-05	5.33919e-05	0	0	0	0	0.000296517	0.000193044	0.000541294	0.000501491	0	0	0	0	0	0	0	0	0.000230004	0.000187571	0	0	0.000229974	0	0	0.000160656
Q41629	0.00123558	0.00123338	0.000897724	0.00104292	0.000604483	0.00132581	0.000880957	0.00106506	0.00107544	0.000720745	0.000753218	0.00102315	0.0016974	0.00130958	0.00166791	0.0015476	0.000859624	0.00082089	0.000953213	0.000817099	0.000698097	0.000756479	0.000963774	0.00102461	0.00104012	0.000931552	0.000929032	0.000931766	0.000355641	0.000231536	0.000216408	0.000300743	0.000204594	0.000181997	0.000251256	0.00020753	0.000843479	0.00097985	0.000823491	0.00187644	0.000275866	0.000224972	0.000287283	0.000363937	0.00027583	0.000170544	0.000218531	0.00019269
A0A1D5XSS6	0.00153276	0.00117003	0.00119226	0.00124303	0.000694736	0.00053711	0.000521047	0.000593494	0.000640894	0.000759326	0.000724227	0.000688917	0.00115605	0.00122638	0.00102237	0.00107285	0.000536676	0.000443978	0.000509036	0.000491031	0.000636767	0.000772823	0.000829134	0.000785058	0.00159388	0.0011896	0.00126547	0.00134852	0.00072665	0.000473077	0.00055271	0.000614481	0.00125408	0.000929647	0.000898395	0.00106007	0.0017234	0.00141811	0.00134605	0.00146969	0.000704566	0.001379	0.00058698	0.0013013	0.000563578	0.000871145	0.00100464	0.000295279
W5AIS4	0.000331021	0.000330432	0.000168355	0.000162987	0.000141702	0	8.69529e-05	0.000136184	0.00063026	0.000844782	0.000664729	0.000479691	0.000176846	0.00010233	0.000208528	0.000310961	0.000179122	0.000135835	0.00016251	0.000180277	0.000607833	0.000378311	0.000665891	0.000540422	0.000195059	0.00058233	0.000580755	0.000145616	0.000666953	0.000434212	0.000608764	0.000564	0.000959214	0.00102393	0.00117798	0.000583788	0.000474546	0.000153131	0.000154434	0.000234599	0.000517347	0.00168761	0.000538758	0.00341256	0.000775917	0.000639662	0.000819648	0.00108408
A0A1D5ZBK8	0.000262585	0.000393177	0.000267098	0.000387873	0.000224813	0.000612101	0.000206928	0.000252068	0.000533289	0.000402078	0.000428433	0.000484297	0.000490997	0.000243523	0.000413541	0.000411121	0.000355226	0.000251421	0.000322281	0.00025026	0.000445079	0.000412635	0.000377302	0.000571593	0.000309464	0.000346454	0.000345517	0.000346533	0	0	0	0	0	0	0	0	0.000250959	0.000364416	0.000245012	0.000651343	0	0	0	0	0	0	0	0
A0A1D6CKW3	0.000910049	0.000726745	0.000740553	0.000896177	7.79143e-05	9.42834e-05	4.78106e-05	9.98402e-05	0.000646883	0.000789648	0.000456872	0.000479555	0.000777904	0.000675188	0.000687947	0.000797908	9.84893e-05	9.95839e-05	8.93553e-05	9.9124e-05	0.000462757	0.000364021	0.000418441	0.000396197	0.000643511	0.000640382	0.00063865	0.000640529	0	0	0.00022315	0	0.000421935	0.000187667	0.000259083	0.000213995	0.000869755	0.00084198	0.000509487	0.000644966	0.00028446	0	0	0	0	0.000527572	0.000225339	0.000397385
W5EI90	0.000336744	0.000504218	0.000513798	0.000497417	0	4.36095e-05	4.42282e-05	4.61797e-05	0.000683901	0.000773451	0.000803015	0.000798522	0.000629665	0.000624598	0.000530334	0.000738123	4.55549e-05	4.60611e-05	4.133e-05	9.16969e-05	0.000761037	0.000769705	0.000870949	0.000610852	0.000595294	0.000740499	0.000443098	0.000444401	0	0	0	0	0.00039032	0.000347211	0.000479341	0.000395921	0.00112642	0.00093467	0.000942624	0.000954624	0	0.000214599	0	0	0.000263111	0.000488042	0.00041691	0.000551414
A0A1D5XI63	0.000336744	0.000504218	0.000513798	0.000497417	0	4.36095e-05	4.42282e-05	4.61797e-05	0.000854877	0.00081642	0.000845279	0.000754159	0.000809569	0.000832797	0.000848534	0.000949015	4.55549e-05	4.60611e-05	4.133e-05	9.16969e-05	0.000618343	0.000817811	0.000822563	0.000794108	0.000595294	0.000740499	0.000443098	0.000444401	0	0	0	0	0.00039032	0.000173605	0.000479341	0.000197961	0.00112642	0.00093467	0.000942624	0.000954624	0	0.000214599	0	0	0.000263111	0.000325361	0.000208455	0.00036761
A0A1D5XF08	0.000336744	0.000504218	0.000513798	0.000497417	0	4.36095e-05	4.42282e-05	4.61797e-05	0.000854877	0.00081642	0.000845279	0.000842884	0.000809569	0.000832797	0.000848534	0.000949015	4.55549e-05	4.60611e-05	4.133e-05	9.16969e-05	0.000618343	0.000865918	0.000967721	0.000794108	0.000595294	0.000740499	0.000443098	0.000444401	0	0	0	0	0.00039032	0.000347211	0.000479341	0.000395921	0.00112642	0.00093467	0.000942624	0.000954624	0	0.000214599	0	0	0.000263111	0.000488042	0.00041691	0.000551414
A0A1D5U769	0	7.0182e-05	0	0	0	1.821e-05	1.84683e-05	1.92832e-05	0.00137433	0.0014713	0.00123537	0.00170424	7.51225e-05	8.69376e-05	0.000177161	0.000264186	0	1.92337e-05	1.72582e-05	0	0.00146976	0.0014865	0.00129309	0.00147942	0	6.18419e-05	6.16746e-05	6.18561e-05	0.000283315	9.22244e-05	0.000172398	0	0.00105941	0.0009424	0.00140111	0.00107461	0.000268776	0.000195145	6.56018e-05	0.000249138	0	0.00161298	0	0.00130466	0.000549336	0.000951026	0.00113158	0.000921014
A0A1D6AFM7	0.000981935	0.00147028	0.00124852	0.00120871	0.000945774	0.000445073	0.000451388	0.000336646	0.000498558	0.000438541	0.000492961	0.000840834	0.00118034	0.00136598	0.00154643	0.00169113	0.000464928	0.000537251	0.000602585	0.000467924	0.00055479	0.000210416	0.000493822	0.000356245	0.00202517	0.00194334	0.00215343	0.00280769	0.00049461	0.00032201	0.000300971	0.00041826	0.00028454	0.000253114	0.000349436	0.000288623	0.00117307	0.00113561	0.00137433	0.00121785	0.000383663	0.000312881	0.000399541	0.00151844	0.000767223	0.000237186	0.000303924	0.000267984
A0A1D5XBW6	0	0	0	0	0.000460316	0.000278512	0.000564927	0.000589853	0	0	0	0	0	0	0	0	0.000484894	0.000686395	0.00017597	0.000488019	0	0.000102411	0	0	0	0	0	0	0.000722192	0.00141052	0.00087891	0.00183213	0	0	0	0	0	0	0	0	0.00224078	0	0.00175014	0	0.00112024	0	0	0.00039129
A0A1D6CWQ7	0.00175715	0.00131552	0.00156393	0.00173036	0.00065817	0.000341334	0.00046157	0.000481935	0.000334559	0.000392379	0.000496204	0.000405098	0.000704061	0.000950594	0.00110692	0.001238	0.000356561	0.000360524	0.000377409	0.000418669	0.000310244	0.000376533	0.000378721	0.000398432	0.00181199	0.00115919	0.0015414	0.00154594	0.000885092	0.000576229	0.000807871	0.000374233	0.000509177	0.000452941	0.000625306	0.000516484	0.00146943	0.0014225	0.00163955	0.00108965	0.00102983	0	0.00107245	0	0.000686463	0.000212219	0.000271932	0.000479551
A0A1D5RYA4	0.000706756	0.000823082	0.000838721	0.000811979	0.000252122	0.000335599	0.000185652	0.000193843	0.000239228	0.000330674	0.000206974	0.00021725	0.00132153	0.00109242	0.00126147	0.00103278	0.00019122	0.000161121	0.000173486	0.000160377	0.000133105	0.000168276	0.000135403	0.000128205	0.000832931	0.000828881	0.00134329	0.00103634	0	0	0	0	0	0	0	0	0.00078804	0.000762874	0.000769366	0.000834815	0	0	0	0	0	0	0	0
A0A1D5Y6P3	0	0	0	0	0.000431215	0.00052181	0.000595365	0.000759775	0	0	0	0	0	0	0	0	0.000885767	0.000826718	0.00080362	0.00102863	7.11422e-05	0.000143905	0	0	0	0	0	0	0.0010148	0.00198203	0.00123502	0.000858155	0	0	0	0	0	0	0	0	0.00118075	0	0.0016395	0	0.000787065	0	0	0.00054983
A0A1D5YNN8	0.000194103	0.000193758	0.00019744	0.000191145	0.00066473	0.000553014	0.000713823	0.000692082	0.000344933	0.000544899	0.000292337	0.000511419	0.000311097	0.000120009	0.000244552	0.000121561	0.000735234	0.000690305	0.000619401	0.000634262	0.000329003	0.00033275	0.000167342	7.04205e-05	0.000228756	0.000170733	0.000340542	0.000512316	0	0	0	0	0	0	0	0	0.000185509	0.000179585	0.000181113	0.000137564	0	0	0	0	0	0	0	0
F8WTQ6	0.000409522	0.000953852	0.000833122	0.000537706	0.000584357	0.000424275	0.000502011	0.000673921	0.000485162	0.000592236	0.000616777	0.000359666	0.000218785	0.000253196	0.000343973	0.00017098	0.000443202	0.000522815	0.000469115	0.000631916	0.000539883	0.000390023	0.000392289	0.000396197	0.000160878	0.000360215	0.00035924	0.000240198	0.000550081	0.000358124	0.000502088	0.000232584	0	0.00014075	0	0	0.000260927	0.000252594	0.000127372	0.00019349	0.00042669	0.000521956	0	0.000281456	0.000213317	0.000131893	0	0.000298039
A0A1D6BHK3	0.00493734	0.0061607	0.0025111	0.00405173	0.00052839	0.00138537	0.000756552	0.00045139	0.000208903	0.000315009	0.000413115	0.00032522	0.00153869	0.00279823	0.000518382	0.00180372	0.000779245	0.000450231	0.000403987	0.000448152	0.000697394	0.000705337	0.000354717	0.000597086	0.000969798	0.000361906	0.000360927	0.000723978	0.000828995	0.000539707	0.00403556	0.00490719	0.00143072	0.00169693	0.00117135	0.00145125	0.000786455	0.00038067	0	0.00204118	0.00257216	0	0.00133931	0	0.00257182	0.00159015	0.00203757	0.00179663
A0A1D5X4M9	0	0	0	0	0.000796214	0.00056676	0.000431101	0.000450122	2.77755e-05	5.58442e-05	0	0	0	0	0	0	0.000296021	0.000239449	0.000375995	0.000238343	0	3.12602e-05	0	0	0	0	0	0	0.000661333	0.000143518	0.000134141	0	0	0	0	0	0	0	0	0	0	0	0	0	0	0	0	0.000119439
I6QQ39	0	0	0	0	0	0	0	2.72523e-05	0.00267382	0.000811451	0.000623537	0.00154461	0	0	0	0	0	0	0	0	0.00216137	0.0024131	0.00345508	0.00201872	0	0	0	0	0.000600598	0.000260675	0.000365465	0.000169296	0.00322479	0.0064544	0.0029702	0.00537389	0	0	0	0	0	0.00721862	0	0.00204869	0.000776357	0.0217928	0.00159922	0.000867759
W5EST8	0	0	0	0	0	0	0	2.55572e-05	0.000851604	0.000570733	0.000678313	0.000834747	0	0	0	0	0	0	2.28732e-05	0	0.00123722	0.00207664	0.00273138	0.00152128	0	0	0	0	0.000375494	0.000611152	0.000456977	0.000158765	0.00399627	0.00518823	0.0035813	0.00438229	0	0	0	0	0	0.00760097	0	0.00153701	0.000728067	0.0116142	0.00161511	0.00101723
A0A1D6AVN7	0.000200774	0.000400833	0.000204225	0.000395426	0.000343787	0.000260008	0.000210958	0.000275332	0.000152908	0.000204954	0.000201589	0.000158698	0.000321788	0.00049653	0.000632391	0.000251476	0.000271607	0.000164775	0.000147851	0.0003827	0.000170155	0.000172092	0.00023079	7.28404e-05	0	0.0001766	0.000176122	0.000176641	0	0	0	0	0	0	0	0	0.000191884	0.000185756	0.000187337	0.000142291	0	0	0	0	0	0	0	0
A0A1D6BG44	0.000200774	0.000400833	0.000204225	0.000395426	0.000343787	0.000364012	0.000105479	0.000330399	0.000203878	0.000256193	0.000201589	0.000158698	0.000321788	0.00049653	0.000632391	0.000251476	0.000434571	0.0002197	0.000197134	0.0003827	0.000170155	0.000172092	0.000173092	0.000145681	0	0.0001766	0.000176122	0.000176641	0	0	0	0	0	0	0	0	0.000191884	0.000185756	0.000187337	0.000142291	0	0	0	0	0	0	0	0
A0A1D5XUK2	0.000138612	6.9183e-05	0.000140995	0.000136499	0	0	0	0	0.000492644	0.000406808	0.000382732	0.000419995	0.000444319	0.00047135	0.000349278	0.00030383	1.87515e-05	5.68797e-05	0	3.77447e-05	0.000274104	0.000237622	0.000298754	0.000352019	8.16793e-05	0.000182885	0.00018239	0.000121951	0	0	0.000254915	0	0.000321331	0.000357302	0.000394618	0.000407428	0.00026495	0.000256489	0.000194004	0.000196474	0	0.000530005	0	0.000571593	0	0.000334817	0.000343221	0
A0A1D5Y3Q3	0.00149991	0.00128335	0.00130774	0.00133638	0.000856104	0.000332989	0.000412761	0.000313435	0.00067089	0.000729115	0.000663358	0.000602199	0.00103027	0.000750714	0.000854887	0.000760424	0.000328518	0.000273551	0.000385713	0.000213941	0.000484254	0.000510176	0.000533666	0.000725555	0.00143099	0.00106802	0.00119044	0.00106827	0.00187081	0.00103059	0.00105082	0.000973554	0.00124182	0.00103102	0.00142337	0.000923736	0.000955667	0.00099123	0.000799732	0.000911152	0.000893024	0.00236688	0.00104623	0.00265078	0.000781292	0.00075911	0.000884277	0.000701739
A0A1D5WEY7	0.000358436	0.000447249	0.000546896	0.000529459	0.000537035	0.00034814	0.000635543	0.000565276	0.00050047	0.000388768	0.000449865	0.00035415	0.000478733	0.00060943	0.000620946	0.000505074	0.000557628	0.000465768	0.000439924	0.000707627	0.000354402	0.000332835	0.000206012	0.000422631	0.000422427	0.00047292	0.000471641	0.000630704	0	0	0	0	0	0	0.000127555	0	0.000256925	0.000497439	0.000501672	0.000825596	0	0.000114211	0	0.00018476	0	8.658e-05	0	9.78225e-05
W5CB91	0.000360649	0	0.000366848	0	0.000926314	0.000280231	0.000284207	0.000494579	0.00073245	0.000736316	0.000814755	0.000855207	0.00134873	0.00111489	0.00136315	0.00135518	0.000487887	0.000591971	0.000619696	0.000589237	0.000713179	0.000721301	0.000725492	0.000392529	0.000425035	0.00158613	0.000632736	0.000634598	0	0	0	0	0	0	0	0	0.0017234	0.00166837	0.00168256	0.000766793	0	0	0	0	0	0	0	0
A0A1D5WL54	0.000360649	0	0.000366848	0	0.000771928	0.000280231	0.000284207	0.000395663	0.000640894	0.000644277	0.000724227	0.000855207	0.00115605	0.000891915	0.00113596	0.00112931	0.00039031	0.000493309	0.000531168	0.000589237	0.000815062	0.000618258	0.00062185	0.000392529	0.000425035	0.0012689	0.000316368	0.000634598	0	0	0	0	0	0	0	0	0.00137872	0.00133469	0.00134605	0.000766793	0	0	0	0	0	0	0	0
A0A1D5T4V5	0.000621544	0.000310219	0.000632227	0.000306035	0.000399103	0.000724427	0.000653072	0.000596651	0.000473365	0.000317243	0.000702076	0.000491289	0	0.000384283	0.000195772	0.000389253	0.000756744	0.000850171	0.000762847	0.000846245	0.000614548	0.000799132	0.00053585	0.000563738	0.000366253	0.000273354	0.00054523	0.000546834	0.00313078	0.00203826	0.000762034	0.0015885	0.00108065	0.000961294	0.00132711	0.000365385	0.000297012	0	0.000579948	0.000220249	0.0024285	0.000396094	0.00303481	0.000640762	0.00145691	0.000300267	0.000769509	0.00135703
A0A1D5S2A6	0.000121214	0.000120998	0.000123297	0.000119366	0.000207556	0.000188371	0.000127363	0.000166228	0.000892388	0.000680558	0.000730237	0.000606807	0.000129516	7.49431e-05	7.63592e-05	7.59124e-05	9.83872e-05	6.63204e-05	0.000178525	0.000165035	0.00102728	0.000796553	0.00097535	0.000879526	0.000285708	0.000213239	0.000318994	0.000319932	0.000244227	0	0.000148612	0.000206527	0.000421497	0.000749889	0.000517629	0.000855092	0	0.000224295	0.000226204	0.000171812	0.000189443	0.000617973	0.000197284	0.000499848	0.000189418	0.000585583	0.000600281	0.000132324
A0A1D5XCM8	0	0	0	0	0	6.66629e-05	6.76088e-05	7.05919e-05	0.000457378	0.000591162	0.000904486	0.000881579	0.000825024	0.000636521	0.000648549	0.000967131	0.000139273	7.04106e-05	6.31785e-05	7.00855e-05	0.00094522	0.000661836	0.000739646	0.000747015	0	0	0	0	0	0	0	0	0	0	0	0	0	0	0.000240155	0.000729635	0	0	0	0	0.000804402	0	0.000318652	0.00028097
A0A1D6C0Q3	0	0	0	0	0.000765627	0.000308826	0.000365409	0.000436037	0	0	0	0	0	0	0	0	0.00037637	0.000326188	0.000341465	0.000378795	0	0	0	0	0	0	0	0	0	0.000260675	0.000243643	0.000677183	0	0	0	0	0	0	0	0	0.000931752	0	0.000970314	0	0	0	0	0
A0A1D5V523	0.00110236	0.0013755	0.00112131	0.00108556	0	0	0	7.55866e-05	0.000139926	0.000140664	0	0.000145224	0.000588932	0.000851947	0.000520828	0.000862967	0	0	0	0	0	7.87404e-05	7.91979e-05	9.99838e-05	0.00129916	0.000727226	0.000967012	0.00121232	0	0	0	0	0	0	0.000392291	0	0.00105355	0.00101991	0.00102859	0.00117189	0	0.000702507	0	0.000568223	0	0.000266274	0	0
A0A1D6CJI9	0	0	0	0	0	0	0	0	0.000563245	0.000471848	0.000464101	0.000487143	0	0	0	0	0	0	0	0	0.000835696	0.000316955	0.000425062	0.000402466	0	0	0	0	0	0	0	0	0.00171444	0.00190636	0	0.000869524	0	0	0	0	0	0	0	0	0	0	0.00137343	0.000403672
A0A096ULK3	0.000533563	0.00106523	0.00135683	0.00052543	0.000228406	6.90981e-05	0.000140157	7.31706e-05	0.00020318	0.000204252	0.000267865	0.000281164	0.000712634	0.000824716	0.0008403	0.000835383	0.000144361	0.000291931	0.000130973	7.26457e-05	0.000301461	7.62236e-05	0.000153333	9.6788e-05	0.00125764	0.000938642	0.000936103	0.00117357	0	0	0.000327083	0	0.000309226	0	0.000379752	0	0.00101988	0.000987307	0.000995709	0.000756289	0	0	0	0	0	0	0	0
A0A1D6B086	0.00018201	0	0.000185138	0	0.000857057	0.000754267	0.000908401	0.000948482	0.000415853	0.000325149	0.00031981	0.000383644	9.7238e-05	0.000112531	0.000114658	0.000113987	0.00108338	0.00109542	0.00129565	0.000892116	0.00041134	0.000728042	0.000418441	0.00046223	0.000214504	0.000160095	0.000159662	0.000160132	0	0	0	0	0	0	0	0	0.000173951	0.000168396	0.000169829	0.000257986	0	0	0	0	0	0	0	0
A0A1D5UWR7	0	7.14721e-05	0	0	0	1.85447e-05	1.88078e-05	1.96377e-05	0.00154501	0.00157144	0.00136591	0.00181103	7.65034e-05	8.85357e-05	0.000180417	0.000269043	0	1.95873e-05	1.75754e-05	0	0.00153723	0.001432	0.00131686	0.00150662	0	6.29787e-05	6.28084e-05	6.29932e-05	0.000288523	9.39197e-05	0.000175567	0	0.000746917	0.000590599	0.000917268	0.000757636	0.000273717	0.000198732	6.68077e-05	0.000253718	0	0.0012776	0	0.000738133	0.000223773	0.000691791	0.0007978	0.000625297
A0A1D6ATK8	0	0	0	0	0.000392835	0.000237683	0.000241055	0.000167794	7.7655e-05	7.8065e-05	0	0	0	0	0	0	0.000165524	0.000334727	0.000375433	0.000249886	0	0	0	0	0	0	0	0	0	0	0	0	0	0	0	0	0	0	0	0	0	0	0	0	0	0	0	0
A0A1D6SB81	0	0	0	0	0.000130945	0.000158455	0.000160704	0.000167794	0	0	0	0	0	0	0	0	0.000248286	0.000251045	0.000150173	0.000333181	0	0	0	0	0	0	0	0	0	0	0	0	0	0	0	0	0	0	0	0	0	0	0	0	0	0	0	0
A0A1D5SLI4	0.000440944	0.000660241	0.000448523	0.000434223	0.000283137	0.000685245	0.000521225	0.000241877	0.000839553	0.000675188	0.000940812	0.00104561	0.000706718	0.00109049	0.000416662	0.000552299	0.000357906	0.00030157	0.000324714	0.000420248	0.000747396	0.000881893	0.000696942	0.000959844	0.000259833	0.000193927	0.000386805	0.000387943	0.000888432	0.000289202	0.000270306	0.000375645	0.000511098	0.00045465	0.000627665	0.000518433	0.000632131	0.000407963	0.000205717	0.000468756	0	0	0	0	0.000344527	0.00021302	0.000545916	0.00024068
A0A1D5U0Y3	0.000678048	0.00078965	0.000804653	0.000556427	0.000532138	0.000292698	0.000326536	0.000402933	0.000516398	0.000749846	0.000936102	0.000535952	0.000603741	0.000768565	0.000498329	0.000778506	0.000214029	0.000309153	0.000249659	0.000307725	0.000989662	0.000581187	0.000811894	0.000696986	0.000665915	0.000397606	0.000693929	0.000596546	0.000683079	0.000444711	0.00083131	0.000385091	0.0010479	0.000932164	0.00080431	0.00106294	0.000756031	0.000940998	0.000738115	0.000720815	0.000353237	0.00158438	0.000551784	0.00163103	0.000529785	0.000873504	0.000979376	0.00061683
A0A1D5UII0	0	0	0	0	0.000152689	9.23839e-05	9.36947e-05	0.00013696	0.000706291	0.000655403	0.000608828	0.00062026	0	0	0	0	5.79031e-05	5.85466e-05	5.25331e-05	5.82762e-05	0.000564274	0.000468789	0.000615017	0.000621145	0	0	0	0	0.000431199	0.000187151	0.000349847	0.000121546	0.00107493	0.00102976	0.001117	0.00134198	0	0	0	0	0.000222983	0.00100015	0	0.00147086	0.000668861	0.000758183	0.000971517	0.000389379
A0A1D6B042	0.000258518	0.000258059	0.000262962	0.000509155	0.000995993	0.00147307	0.00142607	0.00177261	0.000328144	0.000329876	0.000129784	0.000204341	0.000138112	0.000159834	0.000162855	0.000323804	0.00174862	0.00205094	0.00164991	0.00175989	0.000438186	0.000886353	0.000742918	0.000562741	0.000304671	0.000454784	0.000453554	0.000682333	0	0	0	0	0	0	0	0	0.000247072	0.000239182	0.000241217	0.000183216	0	0	0	0	0	0	0	0
A0A1D6RLR1	0	0	0	0	0.000151947	0.000110322	0.000111887	0.000136295	0.00072088	0.000652217	0.000694967	0.000748176	0	0	0	0	5.76216e-05	5.8262e-05	5.22777e-05	5.7993e-05	0.000661804	0.000446228	0.00067323	0.000669636	0	0	0	0	0.000429103	0.000186242	0.000348147	0.000120955	0.00123427	0.00124435	0.00161683	0.00150238	0	0	0	0	0.0002219	0.000995289	0	0.00161008	0.000665611	0.00096027	0.00140625	0.000464984
A0A1D5UXD1	0.000682006	0.000907724	0.00138746	0.000895479	0.000486585	0	0.000119433	6.23516e-05	0.000403987	0.00040612	0.000285323	0.000359387	0.000242906	0.000421664	0.000143211	0.000142373	0	0.000124383	0.000111607	6.19043e-05	0.000256887	0.000129906	0.000261322	0.000164954	0.000267921	0.000599891	0.000398845	0.000400019	0.000916088	0.000298204	0.000557441	0.00154935	0.000790512	0.000703204	0.000647204	0.000534571	0.000434539	0.000420662	0.000212121	0.000161116	0.000355298	0.00028975	0.00185002	0.000468729	0.00142101	0.000658951	0.00140727	0.000992689
W5GJX6	0.000878574	0.000877011	0.000446837	0.000865181	0.000564146	0.000455112	0.000230785	0.000361452	0.000892157	0.000784758	0.000771873	0.000462969	0.000469374	0.000543197	0.000553461	0.000550222	0.000475415	0.000600873	0.000323493	0.000358859	0.000620489	0.000753066	0.000631201	0.00111561	0.000517712	0	0.000385351	0	0.000885092	0.00172869	0.00161574	0.0022454	0.00152753	0.00135882	0.00250122	0.00103297	0.000839673	0.000812858	0.000819776	0.000622659	0.00205966	0.00111979	0.00357484	0.000905739	0.00343232	0.000848875	0.00217546	0.00143865
A0A1D6CM42	0	0	0	0	0.000390789	0.000709335	0.0007194	0.000584221	0.000386253	0.000232975	0.00022915	0.000400878	0	0	0	0	0.000987971	0.000832459	0.00126982	0.000745753	0.000773672	0.000782483	0.000524686	0.000993589	0	0	0	0	0	0.000798317	0.000373079	0.00103694	0	0.000627512	0	0	0	0	0	0.00021566	0.000475582	0	0.000495265	0	0.000951037	0	0.000376739	0.000332189
G3CCE7	0	0	0	0	0.000151947	0.000110322	0.000111887	0.000136295	0.00072088	0.000670334	0.000659328	0.000692063	0	0	0	0	5.76216e-05	5.8262e-05	5.22777e-05	5.7993e-05	0.000621695	0.000466511	0.000632429	0.000669636	0	0	0	0	0.000429103	0.000186242	0.000348147	0.000120955	0.00123427	0.00131755	0.00151578	0.00141892	0	0	0	0	0.0002219	0.000995289	0	0.00161008	0.000776546	0.00096027	0.00131836	0.000464984
W5H1E3	0.000981935	0.000980189	0.000998813	0.000966967	0.000630516	0.000381491	0.000257936	0.000269317	0.000436238	0.00050119	0.000492961	0.000840834	0.000786892	0.00136598	0.00170108	0.00169113	0.000332091	0.000335782	0.000482068	0.000401077	0.000485441	0.000210416	0.000493822	0.000356245	0.00173586	0.00194334	0.00279946	0.00259172	0.00049461	0.00032201	0.000300971	0.00041826	0.00028454	0.000253114	0.000349436	0.000288623	0.00140769	0.00136273	0.00160338	0.00104387	0.000383663	0.000312881	0.000399541	0.00151844	0.000767223	0.000237186	0.000303924	0.000267984
A0A1D5WLK3	0	0	0	0	0	0	0	0	0.000475665	0.000434706	0.000427568	0.000538556	0	0	0	0	0	0	0	0	0.000529315	0.000535343	0.000636354	0.000741571	0	0	0	0	0	0	0	0.000290221	0.00177692	0.00158067	0.00145479	0.00220296	0	0	0	0	0	0.000217101	0	0.000351205	0.00239562	0.00164578	0.00210886	0.00241733
A0A1D5SDC2	0.00148538	0.00148274	0.00151092	0.000975162	0.00063586	0.000512966	0.000520244	0.000407399	0	0	0	0	0.00145486	0.00107143	0.00109168	0.00124033	0.000401886	0.000338627	0.000303846	0.000471889	0	0	0	0	0.00175057	0.00108878	0.00130301	0.00152465	0	0.000649478	0	0.000421805	0	0	0	0	0.000946411	0.00183238	0.00161697	0.00140362	0.000773828	0	0.000805854	0	0	0	0	0
A0A1D5XTW4	0.000671553	0.000804431	0.000683096	0.00079358	0.000632449	0.00052181	0.000493933	0.000552564	0.000443258	0.000411322	0.000370854	0.000389267	0.000861059	0.000581283	0.00109992	0.00100937	0.000399731	0.000404173	0.000527504	0.00032916	0.00015177	0.000306997	0.000231586	0.000341094	0.000949733	0.000708836	0.000589099	0.000472666	0	0	0	0	0	0	0	0	0.000513455	0.000621323	0.00062661	0.000666317	0	0	0	0	0	0	0	0
W5GHA8	0	0	0	0	0	3.4948e-05	0	0	0.000787849	0.000723138	0.00104996	0.000995437	0	0	0	0	0	0	0	0	0.00121977	0.000771038	0.000775518	0.000734292	0	0	0	0	0.000271864	0	0	0	0.000938391	0.000695625	0.000768274	0.00126914	0	0	0	0	0	0.000687905	0	0.00111282	0.000843414	0.00117333	0.00167053	0.000883791
A0A1D5VDW6	0.000385221	0.000384536	0.000391842	0.000379349	0.000714585	0.000299324	0.000303571	0.00042262	0.00127132	0.00140912	0.00125705	0.00131946	0.000960412	0.000793903	0.000889795	0.000804171	0.000277935	0.000210768	0.000283679	0.000174829	0.00145099	0.0012107	0.00125463	0.00153733	0.000605324	0.000790625	0.000563205	0.000564862	0	0	0	0	0.00104185	0.00105918	0.00127947	0.000905833	0.000368164	0.000594012	0.00071888	0.000546024	0	0.000327322	0	0	0.000601975	0.000620332	0.000953854	0.000700882
A0A1D5WF58	0.000385221	0.000384536	0.000391842	0.000379349	0.000714585	0.000299324	0.000303571	0.00042262	0.00127132	0.00147466	0.00128928	0.00128563	0.000960412	0.000793903	0.000889795	0.000804171	0.000277935	0.000210768	0.000283679	0.000174829	0.00141471	0.00124739	0.00121773	0.0016305	0.000605324	0.000790625	0.000563205	0.000564862	0	0	0	0	0.00104185	0.00105918	0.00127947	0.000905833	0.000368164	0.000594012	0.00071888	0.000546024	0	0.000327322	0	0	0.000601975	0.000620332	0.000953854	0.000700882
A0A1D5X2D4	0	0	0	0	0.000359863	0.000272167	0.000331234	0.000518774	0	0	0	0	0	0	0	0	0.00034117	0.000402455	0.000361118	0.000457825	0	0	0	0	0	0	0	0	0	0.000275678	0	0	0	0	0	0	0	0	0	0	0	0	0.000342053	0	0	0	0	0
A0A1D5XVT4	0.000305358	0.00040642	0.000207071	0.000300703	0.000217861	0.000316359	0.00029411	0.000167502	0.000620158	0.00049355	0.000510996	0.000455912	0.000706923	0.000566382	0.000769446	0.000637453	0.000165236	0.000250608	0.000274838	0.000277167	0.000488824	0.000378064	0.000409511	0.000369278	0.00047983	0.000537184	0.000535731	0.000447756	0	0	0	0	0	0	0	0	0.000194558	0.00037669	0.000189948	0.000432824	0	0	0	0	0	0	0	0
A0A1D5YES7	0.000838638	0.000744131	0.000663486	0.000734093	0.000199446	0.000144808	0.000195817	0.000204457	0.00070967	0.000832319	0.000771873	0.00071199	0.000448039	0.000633729	0.000352202	0.000583569	0.000100846	0.000152949	0.000114366	0.000152243	0.000658094	0.000585718	0.000589121	0.000507095	0.000549088	0.000163925	0.000408705	0.000327926	0.000187747	0.00012223	0.000228489	0.000317531	0.00108007	0.000672548	0.000928484	0.000986015	0.000445281	0.000344849	0.000434729	0.000330198	0	0.00118765	0	0.00211339	0.000582453	0.000720257	0.000807555	0.000406892
A0A1D5XZK3	0	0	0	0	0.000864183	0.000768927	0.000779837	0.000846815	0.000150733	3.03057e-05	0	9.38642e-05	0	0	0	0	0.000771099	0.000877127	0.000787035	0.00103476	3.35467e-05	0.000203573	6.82519e-05	0.000129247	0	0	0	0	0.00143558	0.00124615	0.00189269	0.0014163	0	0.000244883	0.000169036	0.000279237	0	0	0	0	0.00129915	0.000605413	0.00154619	0.000489688	0.00111341	0	0	0.00116671
A0A1D5YMQ8	0	0	0	0	0.000864183	0.000768927	0.000811031	0.000846815	0.000150733	3.03057e-05	0	9.38642e-05	0	0	0	0	0.000771099	0.000909614	0.000816184	0.00106709	3.35467e-05	0.000203573	6.82519e-05	0.000129247	0	0	0	0	0.00143558	0.00124615	0.00189269	0.0014163	0	0.000244883	0.000169036	0.000279237	0	0	0	0	0.00129915	0.000605413	0.00154619	0.000489688	0.00111341	0	0	0.00116671
A0A1D5XGM1	0	0	0	0	0.000915018	0.000768927	0.000779837	0.000846815	0.000150733	3.03057e-05	0	9.38642e-05	0	0	0	0	0.000771099	0.000877127	0.000757885	0.00100242	3.35467e-05	0.000203573	6.82519e-05	0.000129247	0	0	0	0	0.00143558	0.00124615	0.00189269	0.0014163	0	0.000244883	0.000169036	0.000279237	0	0	0	0	0.00129915	0.000605413	0.00154619	0.000489688	0.00111341	0	0	0.00116671
W5IBR5	0.000219643	0	0.000223419	0	0.000282073	0.00056889	0.000288481	0.000240968	0.00011152	5.60542e-05	0.000165401	0.000173613	0.000117344	0.000135799	0.000138365	0.000137556	0.000237707	0.000300436	0.000269578	0.000299049	0.000124098	0.000251022	6.31201e-05	0.000318745	0.000258856	0.000193198	0.000192675	0.000193242	0	0	0	0	0	0	0	0	0.000209918	0.000203215	0.000204944	0.000311329	0	0	0	0	0	0	0	0
W5HU96	0.000219643	0	0.000223419	0	0.000282073	0.000682668	0.000288481	0.00030121	0.00011152	5.60542e-05	0.000165401	0.000173613	0.000117344	0.000135799	0.000138365	0.000137556	0.000356561	0.000300436	0.000377409	0.000478478	0.000124098	0.000251022	6.31201e-05	0.000318745	0.000258856	0.000193198	0.000192675	0.000193242	0	0	0	0	0	0	0	0	0.000209918	0.000203215	0.000204944	0.000311329	0	0	0	0	0	0	0	0
A0A1D5S3L0	0	0	0	0	0.000501883	0.000506103	0.000461956	0.000428745	0.000148817	0	0	0.000102968	0	0	0	0	0.000475812	0.000374189	0.000431685	0.000532087	0	0.000167488	0.000112307	7.08915e-05	0	0	0	0	0	0	0	0	0	0	0	0	0	0	0	0	0	0	0	0	0	0	0	0
Q5I7K5	0	0.000530193	0	0	0.000454736	0.000275136	0.00027904	0.000291352	0.000809024	0.00108439	0.000799941	0.000699715	0.000851274	0.000328387	0.000334592	0.000665269	0.00028741	0.000145302	0.000260755	0.000433893	0.000600182	0.000303509	0.000457908	0.000385392	0.00062596	0.000467188	0.000465924	0.000467295	0	0	0	0	0	0	0	0	0.000507621	0.00049141	0.000991183	0.000376426	0	0	0	0	0	0	0	0
W5ECA4	0	0	0	0	0	0	0	2.60136e-05	0.000818655	0.000484104	0.000452348	0.000824664	0	0	0	0	0	0	2.32817e-05	0	0.00142007	0.00195113	0.00196246	0.00130758	0	0	0	0	0.000573298	0.000248826	0.000348853	0.000161601	0.00406763	0.00753014	0.00324022	0.00602173	0	0	0	0	0	0.00628607	0	0.00234669	0.000444641	0.0194277	0.00164395	0.000828315
A0A1D6AZY7	0.000503665	0.000502769	0.00085387	0.000826646	0.000790561	0.000478326	0.000529214	0.000690705	0.000383589	0.000257076	0.000379283	0.000398114	0.000717549	0.000415202	0.000740333	0.000630859	0.00045424	0.00036743	0.000494535	0.000320017	0.000189713	0.000239842	0.000192988	0.000426368	0.000989305	0.000738371	0.000589099	0.000590832	0.00135307	0.000880902	0.00061751	0.00114421	0.000972996	0.000865533	0.000955927	0.000592176	0.000481364	0.000931984	0.000939915	0.000832896	0.00078717	0.000855928	0.000819748	0.000692318	0.000787065	0.000811066	0.00103928	0.000916383
W5BNJ7	0.000898848	0.00089725	0.000914298	0.000885147	0.000577165	0.000465615	0.000354166	0.000369793	0.000798652	0.000688173	0.000676874	0.00071048	0.000960412	0.000833598	0.000566233	0.00056292	0.000486386	0.000368843	0.000441278	0.00036714	0.000634808	0.000898852	0.000774921	0.000815252	0.00105932	0.000790625	0.000788487	0.000790806	0.000905517	0.000589527	0.000551009	0.00153148	0.000520927	0.000463393	0.000639736	0.000528403	0.00085905	0.000831617	0.000838693	0.000637028	0.000702398	0.000572813	0.00146294	0.00092664	0.000702304	0.000434232	0.000556415	0.000490617
A0A1D5TUK7	0.000819044	0.000545058	0.00111083	0.00107541	0.00105184	0.000707125	0.00086059	0.000823682	0.00117825	0.00104512	0.00102796	0.00115093	0.000729285	0.00101278	0.000343973	0.000512941	0.000960271	0.00104563	0.000670165	0.000892116	0.00100264	0.000936055	0.000784577	0.00118859	0.000643511	0.000480286	0.000478987	0.000480396	0.00220032	0.00179062	0.0013389	0.0013955	0.00253161	0.0014075	0.00194312	0.00192595	0.00078278	0.000505188	0.000509487	0.000773959	0.00170676	0.00173985	0.0026661	0.00112582	0.00341307	0.00211029	0.00169004	0.00208627
A0A1D5W2P3	0.000949145	0.000736911	0.000643639	0.000830824	0.000586888	0.000382409	0.000304728	0.000376023	0.000348046	0.000322969	0.000211778	0.000333438	0.000732444	0.000521626	0.000664353	0.000594419	0.000399468	0.000432758	0.000440083	0.000373325	0.000268132	0.000361581	0.000212147	0.000382609	0.000621441	0.00064934	0.000555072	0.000556705	0.00169989	0.000830019	0.000517193	0.000718743	0.000366718	0.000434954	0.000450356	0.00037198	0.000806329	0.000683006	0.000688819	0.000747415	0.000824113	0.000403244	0.00085822	0.000652328	0.000659203	0.000305687	0.000913966	0.000575634
A0A1D5ZG56	0.000378156	0.000188742	0.000192328	0.000186196	8.09401e-05	0.000489724	0.000248336	0.000259294	4.80003e-05	4.82538e-05	0	9.96358e-05	0.000101014	0.000116902	0.000119111	0.000118414	0.000204628	0.000155177	0.000232064	0.000257434	0	0	5.43364e-05	0	0.000222834	0.000166313	0.000165863	0	0	0	0	0	0	0	0	0	0.000180706	0.000174936	0.000176424	0.000134003	0	0	0.000307737	0	0	0	0	0
A0A1D6S725	0	0	0	0	0.00016188	0.00039178	0.000298004	0.000311152	4.80003e-05	4.82538e-05	0	9.96358e-05	0	0	0	0	0.000204628	0.000206902	0.000232064	0.000257434	0	5.40226e-05	0.000108673	6.85973e-05	0	0.000166313	0	0	0	0	0	0	0	0	0	0	0.000180706	0.000174936	0.000176424	0.000268005	0	0	0	0	0	0	0	0
W5BCV8	0.000243946	0	0.00012407	0.000120114	0.00104428	0.000852979	0.000897122	0.000869798	0.000278683	0.000217897	0.000153086	0.00022496	6.51637e-05	7.54125e-05	7.68375e-05	7.63879e-05	0.000858029	0.000834197	0.000778454	0.000863559	0.000206743	0.000383346	0.000385573	0.000309762	0.000143749	0.000107287	0.000320991	0.000107312	0.000245756	0.000159997	0.000149543	0.00020782	0.000141379	0	0.000173624	0.000143408	0.000116573	0.00011285	0.00011381	8.64443e-05	0	0.000310922	0.000198519	0.000251489	0.000190605	0.00011785	0.00015101	0.000133153
W5AUD8	0.000243946	0	0.00012407	0.000120114	0.00104428	0.000852979	0.000961202	0.000936705	0.000340612	0.000249026	0.000183703	0.000289235	6.51637e-05	7.54125e-05	7.68375e-05	7.63879e-05	0.000957032	0.000900932	0.000868276	0.000929986	0.000275658	0.000453045	0.000455677	0.000398265	0.000143749	0.000107287	0.000320991	0.000107312	0.000245756	0.000159997	0.000149543	0.00020782	0.000141379	0	0.000173624	0.000143408	0.000116573	0.00011285	0.00011381	8.64443e-05	0	0.000310922	0.000198519	0.000251489	0.000190605	0.00011785	0.00015101	0.000133153
W5ANB3	0.00209814	0.00289995	0.0021342	0.00190722	0	0	0	0	0	0	0	0	0.000948473	0.00109765	0.00122006	0.000808614	0	0	3.96175e-05	0	0	0	0	0	0.00152167	0.00156159	0.00169895	0.00170395	0	0	0	0	0	0	0	0	0.00200524	0.00179188	0.00150594	0.00148698	0	0	0	0	0	0	0	0
W5E9E7	0	0	0	0	0.000362471	0.000328967	0.00038924	0.000580592	0	0	0	0	0	0	0	0	0.000343642	0.000405371	0.000467658	0.000576428	0	0	0	0	0	0	0	0	0	0.000277676	0	0	0	0	0	0	0	0	0	0	0	0	0.000689064	0	0	0	0	0
W5AY74	0	0	0	0	0	0	0	0	0.0004883	0.000306799	0.00114669	0.000443441	0	0	0	0	0	0	0	0	0.00149428	0.000412172	0.000690945	0.000959515	0	0	0	0	0	0	0	0	0.0019508	0.00148743	0.00136898	0.00169611	0	0	0	0	0	0.000306443	0	0	0.00150287	0.00162614	0.00119068	0.00209976
A0A1D5T6F6	0	0	0	0	0	0	0	0	0.000590333	0.00066763	0.000729632	0.000459514	0	0	0	0	0	0	0	0	0.00073903	0.000664397	0.000751789	0.0009491	0	0	0	0	0	0	0	0	0.00168459	0.00119883	0.00165504	0.00102526	0	0	0	0	0	0	0	0	0.00227113	0.00196593	0.00179935	0.00126926
W5APJ8	0	0	0	0	0	0.000102709	0.000173611	0.000108763	0.000469795	0.000404807	0.000497701	0.000278619	0	0	0	0	0.000143055	0.000180806	0.000162234	0.000215965	0.000522783	0.000415436	0.00041785	0.000575472	0	0	0	0	0.000798986	0.00017339	0.000324123	0	0.000153214	0.000272584	0	0.000310825	0	0	0	0	0	0.00252712	0	0	0	0.000127715	0.000163651	0.000144299
W5HXV0	0	0	0.000176873	0.000171234	7.44359e-05	0	0	0	0.000662148	0.000488138	0.000654714	0.000549776	0.000278691	0.000215015	0	0	0	0	4.26831e-05	0	0.00049122	0.00034777	0.000449731	0.000441595	0.000204928	0.000152948	0.000152535	0.000152983	0	0	0	0	0	0	0	0	0	0	0	0.000246469	0	0	0	0	0	0	0	0
A0A1D6A8D7	0.00017977	0.0003589	0.00018286	0.000354059	0.000153911	0.000139684	4.72221e-05	0	9.12745e-05	0.000275269	0.000225625	0.000189461	0.000288124	0.000444586	0.000113247	0.000112584	0	0	0	4.8952e-05	0.000304708	0.000359541	0.000309968	0.000521762	0.000211864	0.000158125	0.000315395	0.000158161	0	0.000235811	0.000220404	0.000306295	0.000416742	0.000556072	0.000255894	0	0.00034362	0.00049897	0.000335477	0.000382217	0.000561918	0	0.000585174	0.000370656	0.000280922	0.000173693	0.000445132	0.000784988
A0A1D6C869	0.000440944	0.000660241	0.000672785	0.000796075	0.000692114	0.000685245	0.000482616	0.000624849	0.000839553	0.000768964	0.000830128	0.000658348	0.00102082	0.00081787	0.00101851	0.000828448	0.00053686	0.000723768	0.000631388	0.000600355	0.000643591	0.000566931	0.000485747	0.000693221	0.00138577	0.00103428	0.00109595	0.00103451	0	0	0	0	0	0	0.000104611	0	0.000772605	0.000951913	0.00109716	0.00109376	0.000114857	0	0.000119611	0.000151526	0	0	9.0986e-05	8.02267e-05
A0A1D5WJB3	0	0	0	0	0.000101257	9.18977e-05	9.32016e-05	9.73139e-05	0.000390319	0.000452745	0.000504686	0.000373937	6.3185e-05	0.000146245	7.45044e-05	0.000148137	6.39981e-05	6.47093e-05	0.000116126	9.66158e-05	0.000567986	0.000337914	0.000543804	0.000557804	0	0.00010403	0.000103748	0.000104053	0	0	0	0	0.000274172	0.000609728	0.000841758	0.00041716	0.000113033	0.000109423	0.000110354	8.38195e-05	0	0.000753702	0	0.00121926	0.000184817	0.000342815	0.000878549	0.00025822
W5ASJ5	0.000159632	0.000159348	0.000162375	0.000157198	6.83346e-05	0.000124037	0.000251593	0.000218912	0	0	4.00699e-05	0	8.52825e-05	0.000197391	0	0.000199944	0.00017276	0.00013101	0.000156738	0.000130405	4.50956e-05	4.56092e-05	4.58742e-05	0	0.00018813	0	0.000140032	0	0.000321632	0	0.000195714	0.000271983	0	0	0	0	0	0.000147691	0	0.000113133	0.000249486	0	0.000259811	0	0	0.000154235	0	0
A0A1B5GE57	0	0	0	0	0	0	0	0	0.000243149	0.000549974	0.000661154	0.000252356	0	0	0	0	0	0	0	0	0.000541148	0.000342069	0.00055049	0.000608098	0	0	0	0	0	0	0	0	0.00111017	0.00049378	0.00102253	0.000844578	0	0	0	0	0	0	0	0	0.000748357	0.00115677	0.0011858	0.00104558
Q9S7N5	0	0	0	0	0	0	0	0.000106122	0.000859476	0.00103682	0.000898389	0.000917507	0	0	0	0	0	0	0	0	0.000901763	0.000829121	0.000889534	0.00101772	0	0	0	0	0.000194896	0	0.000118595	0.000164811	0.00100908	0.000797895	0.00123922	0.00113729	0	0	0	0	0	0.000986301	0	0.00159554	0.000453475	0.000467303	0.000479032	0.000316789
B3V9H7	0	0	0	0	0	0	0	0.000106122	0.000859476	0.000938072	0.000849827	0.000866534	0	0	0	0	0	0	0	0	0.000819785	0.000746209	0.00080614	0.000877341	0	0	0	0	0.000194896	0	0.000118595	0.000164811	0.00100908	0.000797895	0.00123922	0.00113729	0	0	0	0	0	0.000986301	0	0.00159554	0.000453475	0.000467303	0.000479032	0.000316789
A0A1D6ABL5	0.000417322	0.00041658	0	0.000410961	0.000178646	0.000864713	0.000328868	0.000343379	0.000211887	0.000213006	0.000209508	0.000329866	0.000222953	0.000258018	0.000262894	0.000522711	0.000225822	0.000228332	0.000409758	0.000227277	0.000353679	0.000357707	0.000359785	0.000151404	0	0.000367076	0	0	0.000840838	0.000547417	0.00306991	0.000711042	0.00193487	0.00129088	0	0.000981319	0	0.000386108	0	0.000295763	0.00195668	0	0.00067922	0	0.00260856	0.00282251	0.00155001	0.00182229
A0A1D5YKH6	0.000599232	0.000598167	0.000457149	0.000516336	0.000705424	0.000329811	0.000472221	0.000595777	0.000532435	0.000611709	0.000601665	0.00053286	0.000240103	0.000324177	0.000283117	0.00023455	0.000486386	0.000491791	0.000386118	0.000509917	0.000338564	0.000406624	0.000365935	0.000434801	0.000441382	0.000263542	0.000525658	0.000395403	0.00241471	0.000982544	0.000734679	0.00114861	0.000520927	0.000540625	0.000639736	0.00061647	0.000429525	0.000346507	0.000489238	0.000212343	0.000819464	0.00143203	0.000853379	0.00216216	0.000819355	0.000578976	0.000834622	0.000490617
W5C5N9	0.000905816	0.000904206	0.000921385	0.000892008	0.000581639	0.000469224	0.000356911	0.000372659	0.000574888	0.000693507	0.000795807	0.000715987	0.000967857	0.00084006	0.000570622	0.000567284	0.000367617	0.000371703	0.000444698	0.000369986	0.000767674	0.00090582	0.000650774	0.000657258	0.00106753	0.000796754	0.000794599	0.000796937	0.000912537	0.000594096	0.000555281	0.00154335	0.000524965	0.000466985	0.000644695	0.000532499	0.00086571	0.000838063	0.000845195	0.000641966	0.000707843	0.000577254	0.00147428	0.000933824	0.000707749	0.000437598	0.000560728	0.000494421
A0A1D5ZYH0	0.000598465	0.000597401	0.000456563	0.000515674	0.000736544	0.000348764	0.000471617	0.000574497	0.000512762	0.000630017	0.000582117	0.000512467	0.000239796	0.000323762	0.000282754	0.00023425	0.000485763	0.000470696	0.00042235	0.000529634	0.000338131	0.000384729	0.000365466	0.000461385	0.000440817	0.000263204	0.000524985	0.000394897	0.00241162	0.000981286	0.000733738	0.00114714	0.00052026	0.000539933	0.000638917	0.000615681	0.000428975	0.000346063	0.000488611	0.000212071	0.000818415	0.0014302	0.000852286	0.00215939	0.000818306	0.000578235	0.000833553	0.000489989
A0A1D5Z2E0	0.000598465	0.000597401	0.000456563	0.000515674	0.000800592	0.000348764	0.000471617	0.000615532	0.000550744	0.000610926	0.000544561	0.000512467	0.000239796	0.000323762	0.000282754	0.00023425	0.000526243	0.000491161	0.000403987	0.000529634	0.000338131	0.000384729	0.000365466	0.000461385	0.000440817	0.000263204	0.000524985	0.000394897	0.00226089	0.000981286	0.000733738	0.00101968	0.00052026	0.000539933	0.000638917	0.000615681	0.000428975	0.000346063	0.000488611	0.000212071	0.000818415	0.00133485	0.000852286	0.00215939	0.000818306	0.000578235	0.000833553	0.000489989
A0A1D5UWY4	0	0	0	0	0.000411131	0.000207294	0.000210236	0.000219512	0	0	0	0	0	0	0	0	4.33083e-05	0.000218948	0.000117876	0.000217937	0	0	0	0	0	0	0	0	0.000645026	0.000629905	0.00019625	0.000818186	0	0	0	0	0	0	0	0	0.000250169	0	0.000781568	0	0	0	0	0
A0A1D6RW72	0.0014385	0.00121503	0.00146322	0.00119864	0.000710525	0.0005732	0.000552266	0.000424888	0.000561822	0.000451831	0.000611066	0.000408167	0.00100498	0.00102621	0.000906187	0.00124738	0.000568832	0.000514611	0.000516078	0.000572498	0.000656449	0.000695541	0.000476987	0.000441595	0.0015649	0.00136263	0.000873607	0.00126559	0.00111475	0.00101604	0.000949656	0.000377068	0.000384776	0.000798651	0.000630043	0.000520397	0.00126905	0.000921393	0.00123898	0.00133317	0.000691755	0.000705168	0.000720385	0.00114075	0.000518748	0.00032074	0.000410988	0.00060398
A0A1D6CF20	0.000188468	0.000188133	0.000575123	0.000185595	0.000484074	0.000341701	0.000297042	0.000206766	0.000143537	4.80981e-05	4.73084e-05	9.93144e-05	0.000906195	0.000582622	0.000593631	0.000590158	0.00025496	0.000309352	0.000277578	0.000256603	5.32419e-05	5.38483e-05	5.41612e-05	6.8376e-05	0.000222115	0.000331552	0.000165328	0.000497443	0.000379733	0.000247221	0.000693205	0.000321116	0.000436907	0.000194326	0.000268276	0.000221588	0.000720494	0.000523114	0.000527565	0.000534281	0.000294554	0	0.000306745	0	0	0.000182097	0.000233335	0.000205743
A0A1D6A8T1	0	0	0	0	0.000598778	0.00040409	0.000551142	0.000486928	2.73151e-05	1.37297e-05	0	2.83494e-05	2.87416e-05	3.3262e-05	0.000101672	6.73845e-05	0.000713231	0.000456243	0.000448998	0.000424837	0	7.68553e-05	3.09207e-05	0	0	4.7321e-05	4.7193e-05	4.73319e-05	0.000216791	0.000141139	6.59587e-05	0.000183326	6.23578e-05	0	0	0	0	0	0	0	0.000168162	6.85688e-05	0.000262682	0	0	0	0	0.000176189
A0A077RVD7	0.000805864	0.000402216	0.000409858	0.00039679	0.000344972	0.000313086	0.000105843	0.000110513	0.000306871	0.000308491	0.000404568	0.000424654	0.00043053	0.000498242	0.000507657	0.000504687	0.000327052	0.000220458	0.000197814	0.00010972	0.000341483	0.000460496	0.000463171	0.000584733	0.000474867	0.000354418	0.000353459	0.000354499	0.000811843	0	0	0	0	0	0	0	0	0.000372794	0.000375966	0.000285564	0	0	0	0	0	0	0	0.000439864
A0A1D5W2P9	0.000863426	0.00143648	0.00146378	0.00141711	0.000616022	0.000298177	0.000529214	0.000631502	0.000657581	0.000881403	0.000577954	0.000606649	0.000922563	0.00106766	0.000906531	0.00144196	0.000467218	0.00047241	0.00035324	0.000470229	0.000569138	0.000411157	0.000496255	0.000626499	0.00101757	0.00126578	0.000252471	0.00126607	0	0.000377529	0.000705726	0.000490374	0.0010008	0.000296754	0.000819366	0.000338386	0.000825196	0.00133141	0.00134274	0.00122385	0.000449811	0	0.000468428	0	0.000449752	0.00027808	0.000356325	0.000314188
A0A1D6REH6	0	0	0	0	0	0	0	0	0.000460376	0.000362196	0.000296874	0.000332388	0	0	0	0	0	0	0	0	0.000267287	0.000292859	0.000271902	0.000228843	0	0	0	0	0	0	0	0	0.000456954	0.000406485	0.000448937	0.000463511	0	0	0	0	0	0.000502468	0	0	0	0.00144744	9.76166e-05	0
W5B0Q9	0.000243438	0.000243005	0.000123811	0.000239727	0.000416841	0.000409838	0.000415653	0.000400609	0.000618004	0.000528077	0.00054996	0.000545194	0.000195084	0.000150511	0.00030671	0.000304915	0.000230527	0.00039958	0.000358538	0.000265157	0.000687708	0.000591209	0.000594644	0.000529914	0.000143449	0.000214128	0.000320323	0.000214177	0	0	0	0	0.000282169	0.000125502	0.000346524	0.000143109	0.000232659	0.00022523	0.000227146	0.000258793	0.000380465	0.000620548	0.000198106	0.000250965	0	0.000117605	0.000452087	0
W5C4N4	0.000243438	0.000243005	0.000123811	0.000239727	0.000521052	0.000378312	0.000351707	0.000367225	0.000587104	0.000528077	0.000611066	0.000448984	0.000195084	0.000225766	0.00030671	0.000304915	0.000230527	0.000332984	0.00032866	0.000232012	0.000722094	0.000556432	0.000594644	0.000529914	0.000143449	0.000321191	0.000427097	0.000321265	0	0	0	0	0.000282169	0.000125502	0.000346524	0.000143109	0.000348989	0.000337844	0.000340719	0.000258793	0.000380465	0.000620548	0.000198106	0.000250965	0	0.000117605	0.000452087	0
A0A1D6A291	0.000456446	0.000455635	0.000464292	0.000449489	0.00149802	0.000669928	0.0008393	0.000876332	0.000193126	0.000310634	0.000267342	0.000240527	0.000243855	0.000282208	0.00028754	0.000285858	0.000946806	0.000749213	0.000672259	0.000911476	0.000343854	0.000260828	0.000174895	0.000220798	0.000179312	0.00026766	0.000266936	0.000267721	0.00153278	0.00139706	0.00111924	0.00181464	0.000176356	0.000627512	0.000433155	0.000536659	0.000145412	0.000281537	0.000283933	0.00010783	0.00118895	0.000969606	0.00173343	0.00125483	0.000475519	0.000588023	0.000376739	0.000664378
Q5I5K7	0.00055643	0.000555441	0.000565994	0.000547948	0.000595488	0.000432357	0.000511573	0.000457839	0.000423774	0.00035501	0.000349181	0.000513124	0.000594541	0.000688049	0.00070105	0.000696948	0.000451644	0.000380553	0.000409758	0.000530313	0.000392976	0.000238471	0.000319809	0.000302808	0.000655768	0.00122359	0.000976221	0.000979094	0	0	0	0	0	0	0	0	0.000531793	0.000772215	0.000778787	0.000591526	0	0	0	0	0	0	0	0
A0A1D6DEQ5	0	0	0	0	0.000854395	0.000845915	0.000524283	0.000447886	9.21249e-05	4.63056e-05	0	0	0.000193872	0.000112182	0.000114302	0.000113633	0.000441826	0.000397098	0.000489928	0.00024704	5.12578e-05	5.18415e-05	0	0	0	0	0	0	0.000731163	0.000714023	0.00133474	0.000618298	0	0	0	0	0	0	0	0.000257185	0.000567153	0	0.00147657	0	0.000567078	0	0	0.000594226
W5FB60	0	0	0	0	0	0	0	0	0.000478455	0.000549692	0.0004055	0.000496572	0	0	0	0	0	0	0	0	0.00030424	0.000230778	0.000232119	0.00019536	0	0	0	0	0	0	0	0	0	0.000277609	0.000383252	0	0	0	0	0	0	0.00034316	0	0	0.000420735	0.000520278	0.000333336	0.000881755
A0A1D5ZJI7	0	0	0	0	0	0	0	0	0.000546806	0.000549692	0.0004055	0.000567511	0	0	0	0	0	0	0	0	0.00030424	0.000230778	0.000232119	0.00019536	0	0	0	0	0	0	0	0	0	0.000277609	0.000383252	0	0	0	0	0	0	0.00034316	0	0	0.000420735	0.000520278	0.000333336	0.00117567
A0A1D6AM07	0	0	0	0	0.000579713	0.000651398	0.000762278	0.000636729	0	0	0	0	0	0	0	0	0.000680457	0.000529245	0.00104475	0.000895563	0	0.000221099	0	0	0	0	0	0	0.000779584	0.000507539	0.000474379	0.000659245	0	0	0	0	0	0	0	0	0.000604713	0	0.00031487	0	0.000302317	0	0	0.000422386
Q2WGB1	0	0	0	0	0	1.89393e-05	0	2.00555e-05	0.000575463	0.00069047	0.000660778	0.000520188	0	0	0	0	0	0	0	0	0.00049577	0.000417847	0.000483315	0.000557106	0	0	0	0	0	0	0	0	0.000762809	0.000904747	0.000936785	0.00103168	0	0	0	0	0	0.00102519	0	0.000753838	0	0.00105977	0.0011769	0
A0A1D6RXR3	0	0	0	0	0.000688994	0.00045856	0.000422788	0.000397298	4.08598e-05	4.10755e-05	0	0	0	0	0	0	0.000522563	0.00048434	0.000513608	0.000525931	0	0.000137958	4.62533e-05	0	0	0	0	0	0.00162145	0.00105563	0.000986655	0.00137116	0	0	0	0	0	0	0	0	0.00176083	0	0.00157175	0	0.00125757	0	0	0.000878516
A0A1D5VFC5	0.000449424	0.000628075	0.000731438	0.000708117	0.00050021	0.000349211	0.000684721	0.000567016	0.00050201	0.000412904	0.000518936	0.000402605	0.000624268	0.000722451	0.000736103	0.00056292	0.000559344	0.000491791	0.000463342	0.000758756	0.000380885	0.000333859	0.000232476	0.000456541	0.000423727	0.000553438	0.000630789	0.000711726	0	0	0	0	0	0	0.000127947	0	0.00034362	0.000665293	0.000670955	0.000891839	0	0.000114563	0	0.000185328	0	8.68464e-05	0	9.81235e-05
A0A1D6S9T2	0	0	0	0	0.000584904	0.000410516	0.000559907	0.000479681	2.77495e-05	1.3948e-05	0	2.88002e-05	2.91987e-05	3.3791e-05	0.000103289	6.84561e-05	0.000709786	0.00047845	0.000469554	0.000446475	0	7.80775e-05	3.14125e-05	0	0	4.80736e-05	4.79435e-05	4.80846e-05	0.000220238	0.000215075	0.000134015	0.000372482	6.33494e-05	0	0	0	0	0	0	0	0.000256254	6.96593e-05	0.000355812	0	0	0	0	0.00017899
W5B5R3	0	7.14721e-05	0	0	0	1.85447e-05	1.88078e-05	1.96377e-05	0.00156319	0.00162626	0.00138389	0.00182989	7.65034e-05	8.85357e-05	0.000180417	0.000269043	0	1.95873e-05	1.75754e-05	0	0.00161814	0.00149337	0.00133744	0.00155857	0	6.29787e-05	6.28084e-05	6.29932e-05	0.000288523	9.39197e-05	0.000175567	0	0.00099589	0.000885899	0.00142686	0.00117855	0.000273717	0.000198732	6.68077e-05	0.000253718	0	0.00146011	0	0.00132864	0.000559434	0.000899329	0.00115238	0.000859783
A0A1D5SA32	0.000260536	0.000260073	0.000331267	0.000256564	0	0	0	0	0.00034724	0.000415563	0.000359691	0.000394711	0.00027838	0.000322163	0.000410314	0.000611869	1.76227e-05	1.78185e-05	0	1.77362e-05	0.000331204	0.000297756	0.000336922	0.000354458	0.000153524	0.000229167	0.00017141	0.000229219	0	0	0	0	0.00113245	0.000805901	0.00101987	0.0015316	0.000249	0.000241048	0.0002431	0.000507776	0	0.00107921	0	0.00120866	0.000101783	0.000881051	0.000806398	7.1104e-05
A0A1D5USW3	0	0	0	0	6.75959e-05	0.000122696	0.000248873	0.000259854	0	0	3.96367e-05	0	8.43605e-05	9.76286e-05	0	9.88913e-05	0.000128169	0.000129594	0.000155044	8.59968e-05	4.46081e-05	4.51161e-05	4.53783e-05	0	0	0	0	0	0.000318155	0	0.000193598	0.000269043	0	0	0	0	0	0	0	0.00011191	0.000246788	0	0.000257002	0	0	0.000152568	0	0
W5DT83	0.000476292	0.000316963	0.000484478	0.000312688	0.00020389	0.000493451	0.000458748	0.000522533	0.000886702	0.000850866	0.000996304	0.000920277	0.0013571	0.000588955	0.000900126	0.00079543	0.000300687	0.000477759	0.000272801	0.000259392	0.00165947	0.0014062	0.00118625	0.00103679	0.000187108	0.000279297	0.000139271	0.000558722	0	0	0	0	0.00147219	0.00180069	0.00158196	0.00279996	0.000606938	0.000440666	0.000444416	0.0012377	0.00024813	0.000202353	0	0	0.00521003	0.00184077	0.00196559	0.00294637
W5ES41	0.000476292	0.000316963	0.000484478	0.000312688	0.000135927	0.00045233	0.000458748	0.000478989	0.000927007	0.000850866	0.00103616	0.000962108	0.0013571	0.000588955	0.000900126	0.00079543	0.000257732	0.000521192	0.000272801	0.000259392	0.00156977	0.00145156	0.00118625	0.00103679	0.000187108	0.000279297	0.000139271	0.000558722	0	0	0	0	0.00147219	0.00180069	0.00158196	0.00279996	0.000606938	0.000440666	0.000444416	0.0012377	0.00024813	0.000202353	0	0	0.00521003	0.00184077	0.00196559	0.00294637
W5EA83	0.000476292	0.000316963	0.000484478	0.000312688	0.000135927	0.000411209	0.000375339	0.000478989	0.000846397	0.000769831	0.000996304	0.000962108	0.00127228	0.000588955	0.000800112	0.00079543	0.000214776	0.000390894	0.000194858	0.00021616	0.00156977	0.00113403	0.000912498	0.000979189	0.000187108	0.000279297	0.000139271	0.000558722	0	0	0	0	0.00147219	0.00180069	0.00158196	0.00279996	0.000606938	0.000440666	0.000444416	0.00112519	0.00024813	0.000202353	0	0	0.00521003	0.00184077	0.00196559	0.00294637
A0A1D5RY74	0.00102801	0.00136824	0.00104568	0.000843615	0.00080679	0.000976289	0.00063009	0.00084586	0.000391463	0.000437255	0.000344061	0.000361143	0.000732279	0.000635588	0.000647598	0.000965713	0.000602633	0.000703074	0.000714973	0.000559862	0.000484018	0.000587436	0.000541612	0.0006216	0.00121154	0.00105494	0.00105209	0.000753701	0.000690424	0.000449492	0.000420124	0.000291924	0.000198594	0.00017666	0.000243888	0.000201444	0.000818743	0.000792597	0.000799341	0.00109285	0.000267776	0.000218375	0.000278859	0.000353265	0.000267741	0.000165543	0.000212123	0.000187039
W5DWS8	0	0	0	0	0	8.22418e-05	8.34087e-05	0	0.000322437	0.000243104	0.000239113	0.000501969	0	0	0	0	8.59105e-05	8.68653e-05	0	0	0.000269103	0.000362891	0.000364999	0.000230397	0	0	0	0	0	0	0	0	0.000368046	0	0	0	0	0	0	0	0	0	0	0	0	0.000306794	0	0.000346632
W5E3X2	0	0	0	0	0	8.22418e-05	8.34087e-05	0	0.000322437	0.000243104	0.000239113	0.000501969	0	0	0	0	8.59105e-05	8.68653e-05	0	0	0.000269103	0.000362891	0.000364999	0.000230397	0	0	0	0	0	0	0	0	0	0	0	0	0	0	0	0	0	0	0	0	0	0	0	0.000346632
A0A1D6AR62	0.000233234	0.000349229	0.000355864	0.000344518	0.000249606	0.000302046	0.000275698	0.000255878	0.00011842	0.000178568	0.000117091	0.00015363	0.00056072	0.000288404	0.00044078	0.000365168	0.000189312	0.000159513	0.000286258	0.000127021	9.88323e-05	0.000133277	0.000134052	8.4617e-05	0.000824619	0.000615457	0.000613792	0.000718197	0.000469929	0.000152971	0.000571906	0.000397389	0.000405512	0.000240483	0.000331999	0.000274221	0.000445815	0.000323683	0.000652875	0.000743835	0.000546777	0.000445903	0.000379604	0.000721337	0.000364469	0.000112675	0.000288758	0.000254612
A0A1D5XW85	0.00024968	0.000249236	0.000253972	0.000245874	0.00042753	0.000258675	0.000196759	0.00020544	0.000570466	0.000382318	0.000501388	0.000592066	0.000266781	0.00030874	0.000314574	0.0004691	0.000202661	0.000273217	0.000306443	0.000407933	0.000141068	0.00028535	0.00035876	0.000181167	0.000294255	0.000219618	0.000438048	0.000439337	0	0	0	0	0	0	0	0	0.000238625	0.000231005	0.00023297	0.000176952	0	0	0	0	0	0	0	0
A0A1D5RVE0	0	0	0	0	0	0	0	0	0.000374903	0.000282662	0.000208516	0.000194549	0	0	0	0	0	0	0	0	0.000260742	0.000290083	0.000212195	0.000234401	0	0	0	0	0	0	0	0	0.000534917	0.000475838	0.000525533	0.000542594	0	0	0	0	0	0.000588197	0	0	0	0.0016944	0.000114272	0
A0A1D6SDY5	0.000532752	0.000531805	0.000541909	0.000524631	0.000380098	0.000275972	0.000139944	0.000194825	0.000360659	0.000362563	0.000267458	0.000467894	0.00104361	0.00087836	0.000559349	0.000667291	4.80472e-05	9.71624e-05	0.000130774	4.83569e-05	0.000301003	0.00035517	0.000357233	0.000193282	0.000418575	0.00062481	0.00062312	0.000624953	0	0	0	0	0	0	0	0	0.000678885	0.000492904	0.000497098	0.00037757	0	0	0	0	0	0	0	0
A0A1D5TX44	0	0	0	0	0	6.84728e-05	0.000104166	3.62542e-05	0.000469795	0.000371074	0.000497701	0.000313447	0	0	0	0	0.000107291	0.000144644	9.73407e-05	0.000179971	0.0004481	0.000377669	0.000455836	0.00047956	0	0	0	0	0.000798986	0.00017339	0.000324123	0	0.000153214	0.000272584	0	0.000310825	0	0	0	0	0	0.00252712	0	0	0	0.000127715	0.000163651	0.000144299
A0A1D5YE08	0	0	0	0	2.58373e-05	1.56327e-05	3.17091e-05	1.65541e-05	0.000536285	0.000631536	0.000560565	0.000492981	0	0	0	0	1.63301e-05	1.65116e-05	2.96313e-05	1.64353e-05	0.00027281	0.000224182	0.00031221	0.000197075	0	0	0	0	0	0	0	0	0.000209878	0.000124465	0.00017183	0.00021289	0	0	0	0	0	0.00030771	0	0.000497782	9.43178e-05	5.83163e-05	0.00014945	0
Q9FUU6	0	0	0	0	0	0	0	0.000105946	0.000882572	0.000936522	0.000993867	0.00104321	0	0	0	0	0	0	0	0	0.000927554	0.000855342	0.000888064	0.0010861	0	0	0	0	0.000194574	0	0.000118399	0.000164539	0.000783543	0.000796577	0.00109971	0.000908329	0	0	0	0	0	0.000984671	0	0.0015929	0.000452725	0.00046653	0.000478241	0.000316266
A0A1D5UUK0	0	0	0	0.000193069	0.000503567	0.000203121	0.000360505	0.000376411	9.95443e-05	0.000150105	9.84268e-05	5.16568e-05	0.000209486	0.000242433	0.000247014	0	0.000318273	0.00032181	0.000288756	0.000266936	0.000221544	0.000112033	5.63421e-05	0	0	0	0.000171985	0.000172491	0.000395024	0	0.000240373	0	0	0	0.000279079	0.000230511	0	0	0.000182936	0.000138949	0	0	0	0	0.000612749	0.00018943	0	0.000214028
A0A1D6CJL6	0	0	0	0	0	0	0	0	0.000844867	0.000754957	0.000742562	0.000487143	0	0	0	0	0	0	0	0	0.000835696	0.000845214	0.000743859	0.000670777	0	0	0	0	0	0	0	0	0.00300028	0.00190636	0.000526365	0.00173905	0	0	0	0	0	0	0	0	0.00231138	0.00142912	0.00183124	0.00201836
A0A1D6D1Q3	0.000104331	0	0	0.00010274	8.93231e-05	0	0	2.86149e-05	0.000344317	0.000452637	0.000523771	0.000357354	5.57382e-05	0.000129009	6.57235e-05	0.000130678	2.82277e-05	5.70829e-05	2.56099e-05	0	0.000353679	0.000327898	0.000569659	0.000454212	0.000122957	9.1769e-05	0.000183042	0.00018358	0.000210209	0.000136854	0.000127913	0.000177761	0.000120929	0.00032272	0.00014851	0.000367995	9.97112e-05	9.65269e-05	9.73483e-05	0.000147881	0	0.000132975	0.000169805	0.000430226	0.000163035	0.000100804	0.000258335	0.000113893
W5EMH6	0.00162795	0.00180561	0.00183992	0.00178125	0.00139377	0.000562198	0.000712718	0.000644943	0	0	0	0	0.00164281	0.00212486	0.00170922	0.00135937	0.000489397	0.000445353	0.000488411	0.000443296	0	0	0	0	0.00213175	0.00159104	0.00158674	0.00190969	0.00109335	0.000711812	0.000221768	0.000616383	0	0	0	0	0.00138299	0.00184089	0.00185655	0.00141014	0	0	0.0011776	0	0.000282661	0	0	0.000592386
Q41523	0.000505845	0	0.00025727	0	0.000649623	6.55086e-05	0.000132876	0.000416217	6.42083e-05	0.000129094	0.000126975	6.66395e-05	0.000135123	0.000156375	0.00015933	0.000158397	0.000205293	0.000207574	0.000248338	0.000413231	0.0001429	0.000216792	0.000145368	0.00018352	0	0	0.000221868	0.000222521	0.000509598	0.000995305	0.000930275	0.00086187	0.000586325	0.000782352	0.000360025	0.00029737	0.000241724	0.000468009	0.000707988	0.00017925	0.00158116	0	0.00288154	0	0	0.000244373	0.000626267	0
A0A1D6RWC5	0.000646773	0.000789095	0.000804087	0.000707682	0.000399922	0.000316423	0.000396422	0.000295652	0.000565554	0.00062356	0.000541166	0.000568034	0.000614286	0.000577606	0.000633791	0.000585077	0.000272208	0.000235915	0.000317525	0.000195688	0.000406027	0.000431184	0.000413037	0.000599657	0.00101632	0.000695322	0.000819522	0.000758707	0.00115835	0.000659864	0.000616751	0.000734656	0.000499782	0.000666876	0.000818358	0.000591447	0.000686818	0.000797861	0.000603488	0.000662102	0.000449258	0.00109913	0.000584814	0.00118537	0.000449198	0.000416606	0.000622801	0.000470703
W4ZLQ8	0	0	0	0	6.34784e-05	0.000115222	0.000155809	0.000162684	0.000414094	0.00041628	0.000409446	0.000351633	0.000316887	0.000275045	0.000186828	0.000185735	8.02413e-05	8.1133e-05	0.000109199	8.07584e-05	0.000209454	0.000254208	0.000298299	0.000215194	0.000174761	0.000130433	0.00013008	0	0	0	0	0	0.000171879	0.000152896	0.00021108	0.000348692	0	0	0	0.000105093	0.000463511	0.000188999	0.000241347	0	0	0.000286549	0.000183589	0
W5A5C9	0	0	0	0	6.34784e-05	0.000115222	0.000155809	0.000162684	0.000414094	0.000340593	0.000446668	0.000351633	0.000316887	0.000366727	0.000186828	0.000185735	0.000120362	0.0001217	7.27996e-05	8.07584e-05	0.000293236	0.000254208	0.000340913	0.000268992	0.000174761	0.000130433	0.00013008	0	0	0	0	0	0.000171879	0.000152896	0.00021108	0.000348692	0	0	0	0.000105093	0.000463511	0.000188999	0.000241347	0	0	0.000286549	0.000183589	0
A0A1D5YDJ7	0	0	0	0	0	0	0	0	0.00066578	0.000669295	0.000768024	0.000748573	3.89194e-05	0	0	0	0	0	0	0	0.000823192	0.000790939	0.00104676	0.00111004	0	0	0	0	0	0	0	0	8.44395e-05	0.000225341	0	0	0	0	0	0	0	0.00046425	0	0.000751018	0	0	0	0
A0A1D5T2F3	0.000286398	0.000285889	0.000582641	0.000564064	0.000367801	0.000148358	0.000150463	0.000157101	0.000508945	0.000438541	0.000575121	0.000528216	0.000306014	0.000177071	0.000360835	0.000358723	0.000154976	0.000235047	0.000140603	0.000155975	0.000161814	0.000327313	0.000329215	0.000623428	0.000675055	0.00050383	0.000251233	0.000503945	0	0.000375679	0.000702267	0.00048797	0.00099589	0.0002953	0.00081535	0.000336727	0.000273717	0.000264976	0.000534462	0.000405949	0.000447606	0	0.000466131	0	0.000447547	0.000276717	0.000354578	0.000312648
A0A1D5SSC8	0	0	0	0	0.000173684	0.00031526	0.000106578	0.00016692	0.000206001	0.000155317	0.000152767	0.000106901	0.000433519	0.000125426	0.000255591	0.000381144	0.000164662	0.000166492	0.000248985	0.000110482	0.000114618	0.000231847	5.82985e-05	0.000147198	0	0	0.000177957	0.000178481	0	0	0	0	0	0	0	0	0	0	0	0	0	0	0	0	0	0	0	0
W5EHI0	0.000408567	0.000407841	0.00083118	0.000402339	0	0.000105822	0.000107323	0.000336175	0.000207442	0.000104269	0.00030767	0.000322945	0.000654826	0.000505211	0.000514757	0.000511745	0.000221084	0.000447083	0.00010029	0.000222509	0.000230839	0.000116734	0.000117412	0.000148228	0.000481508	0.00071875	0.000358403	0.00107837	0	0	0	0	0	0	0	0	0.000780955	0.000756015	0.000762449	0.000579116	0	0	0	0	0	0	0	0
A0A1D5TZE6	0.000257379	0.000256922	0.000261803	0.000253456	0.000220357	6.66629e-05	6.76088e-05	7.05919e-05	0.000326698	0.000328423	0.000129212	0.000271255	0.000137504	0.00015913	0.000162137	0.000161189	6.96367e-05	7.04106e-05	6.31785e-05	7.00855e-05	0.000290837	0.000147075	0.000295858	0.000186754	0.000303329	0.00022639	0.000225778	0.000226442	0.00103716	0.000337614	0.000631112	0.000438528	0.000894985	0.000530759	0.000366369	0.00030261	0.000245984	0.000238128	0.000240155	0.000182409	0.000402254	0.000328043	0.000418902	0.000530675	0.000804402	0.000248679	0.000318652	0.00028097
A0A1D5XS09	0	0	0	0	0	0	0	2.62264e-05	0.000873905	0.000439259	0.000432047	0.000831412	0	0	0	0	0	0	0	0	0.00151273	0.00215834	0.00219836	0.00142236	0	0	0	0	0.00057799	0.000376294	0.000468944	0.000162923	0.00421175	0.00561987	0.00421953	0.00550888	0	0	0	0	0	0.00365626	0	0.00197158	0.000448279	0.00591295	0.00189418	0.00146141
W5A874	0.00104746	0.000813245	0.00142062	0.0010315	0.00059786	0.000452166	0.000672586	0.00063842	0.000650013	0.000623742	0.000467429	0.000582631	0.000994849	0.000935445	0.000879804	0.00116621	0.000409358	0.000413908	0.000514238	0.000475381	0.00065757	0.000598553	0.000635476	0.000506691	0.00123446	0.00133083	0.00132723	0.00153593	0.000234497	0	0	0.000198299	0	0.000120002	0	0	0.00111232	0.00118447	0.000977362	0.000989804	0	0.000296676	0	0.000239967	0	0	0	0
A0A1D5T762	0.000121214	0	0.000123297	0	0.000155667	0.000156976	0.000191044	0.000166228	0.000584668	0.000587755	0.000638957	0.000574869	0.000259032	7.49431e-05	0.000229078	0.000151825	0.000196774	0.000298442	0.000208279	0.000132028	0.000684855	0.000346327	0.000522509	0.000483739	0	0	0	0	0.000244227	0.000159001	0.000148612	0	0.000421497	0.000249963	0.000172543	0.000427546	0	0	0	0.000257719	0	0.000308986	0	0	0	0.000234233	0.00015007	0.000132324
A0A1D6RFS1	0.000564494	0.00056349	0.000574197	0.000833834	0	0	0	0	0	0	0	0	0.000603157	0.00034901	0.000889013	0.000883811	0	0	0	0	0	0	0	0	0	0.000248264	0.000247592	0.000496642	0	0	0	0	0	0	0	0	0.001079	0.000783407	0.00131679	0.00140023	0	0	0	0	0	0	0	0
A0A1D5ZSU2	0	0	0	0	0.000247629	0.000389549	0.000425467	0.000285582	8.81115e-05	5.90511e-05	5.80816e-05	9.14479e-05	0	0	0	0	0.000344323	0.000316499	0.000255592	0.000346541	0	0	3.32474e-05	0	0	0	0	0	0	0	0	0	0	0	0	0	0	0	0	0	0	0	0	0	0	0	0	0
W5G718	0.000353378	0.00035275	0.000239634	0.000231994	0.00035297	0.000335599	0.000309419	0.000258457	8.97103e-05	0.000180368	0.000118271	0.000124143	0.000692232	0.000291311	0.000593631	0.000368849	0.00019122	0.000161121	0.000260229	0.000128302	9.98286e-05	0.000134621	0.000135403	4.2735e-05	0.000416466	0.000414441	0.000516649	0.000518169	0.000237333	0	0.000577671	0.000200697	0.000273067	0.000121454	0.000167673	0.000138493	0.000450309	0.000326946	0.000659457	0.000751333	0.000552289	0.000450398	0.000383431	0.000485739	0.000184072	0	0.000145834	0.000128589
A0A0C4BJJ3	0.000372135	0.000371473	0.000378531	0.000366462	0	0	0	0	9.4472e-05	0.000189942	0.000280234	0.000196098	0.000198811	0.00023008	0.000234428	0.000233056	0	0	0	0	0.000210255	0.000106325	0.000213885	0.00040503	0.000438571	0.000327329	0.000326443	0.000327404	0.000749791	0.000488143	0	0	0.000862682	0.000383701	0.000529718	0.000437531	0.000355658	0.0003443	0.00034723	0.000263738	0	0	0	0	0	0.000359555	0.000460725	0.000406244
A0A1D5TCY2	0.000438463	0.000547104	0.000780498	0.000539724	0.00046924	0.000312303	0.000345528	0.000481031	0.000556552	0.000727337	0.000880486	0.000548744	0.000527055	0.000542177	0.000276211	0.000686488	0.000237261	0.00032986	0.000242165	0.000298488	0.000959953	0.000595059	0.000787521	0.000715831	0.000387555	0.000289253	0.000480784	0.000385759	0.000220858	0.000143787	0.000134392	0	0.000508222	0.000565114	0.000312066	0.000773272	0.000628573	0.000709917	0.000613678	0.000621491	0.000342633	0.000698553	0	0.00067803	0.000342588	0.000529551	0.000678554	0.000358988
A0A1D6B8T0	0	0	0	0	0.000621235	0.000431561	0.000508279	0.000442254	1.3645e-05	1.3717e-05	0	0	0	3.32314e-05	6.77188e-05	6.73225e-05	0.000727118	0.000455823	0.000448585	0.000453718	0	7.67846e-05	3.08923e-05	0	0	4.72775e-05	4.71496e-05	4.72883e-05	0.000324887	0.000211514	0.000131796	0.000274736	6.23004e-05	0	0	0	0	0	0	0	0.00025201	6.85057e-05	0.00034992	0	8.39923e-05	0	0	0.000234702
A0A1D6CQ74	0.001025	0.00102318	0.00104262	0.00100938	0	0.000265482	0.000403874	0.000562258	0.000390319	0.000392379	0.000514582	0.000540131	0.000547603	0.000633729	0.000968557	0.000641926	0.00055465	0.000560814	0.000629014	0.000697781	0.000723904	0.000439289	0.000589121	0.000557804	0.00120799	0.00090159	0.000899151	0.000901797	0.00103261	0.000672267	0.00125669	0.00174642	0.00059404	0.000528431	0.000729523	0	0.000979619	0.000948335	0.000956405	0.00108965	0.00080098	0.000653208	0.00083413	0.0010567	0.00160175	0.00148553	0.000634508	0.00111895
W5B7W5	0	0	0	0	0	0	0	0	0.000486299	0.000122216	0.0012021	0.000441623	0	0	0	0	0	0	0	0	0.00142051	0.000410483	0.000688113	0.000781841	0	0	0	0	0	0	0	0	0.00222034	0.00148134	0.00136337	0.00140763	0	0	0	0	0	0.000305187	0	0	0.00149671	0.00115677	0.00148225	0.00209116
A0A1D5TDW9	0	0	0	0	0.000102502	0.000310092	0.000251593	0.000197021	0.000486299	0.000488866	0.000300524	0.00063089	0.000639619	0.00044413	0.000301682	0.000299916	0.00012957	0.000196515	0.000293884	0.000130405	0.000608791	0.000478897	0.000481679	0.000608098	0	0	0	0	0	0.000314092	0.000587141	0.000407975	0.000277543	0.000740669	0.000340843	0.000563052	0	0	0	0.0001697	0.000374228	0	0	0	0.000374179	0.000462706	0.000592901	0.000522789
A0A1D5T0N9	0	0	0	0	0.00081379	0.000590856	0.000665822	0.0005214	0	0	0	0	0	0	0	0	0.000582924	0.000416049	0.000466644	0.000483149	0	3.62104e-05	0	0	0	0	0	0	0.000510704	0.000332488	0.000310764	0.000863739	0	0	0	0	0	0	0	0	0.000396146	0	0.000618812	0	0.000198047	0	0	0.000276704
A0A1D6BIH4	0	0	0	0	0.000158797	0.000384317	0.000292328	0.00050871	4.70861e-05	4.73346e-05	0	4.8869e-05	0	0	0	0	0.000451644	0.000456663	0.000500815	0.000454554	0	0.000105987	0.000106603	0	0	0	0	0	0	0.00072989	0.000682202	0.000632038	0	0	0	0	0	0	0	0	0.000869635	0	0.000603751	0	0	0	0	0
A0A1D5XXI0	0	0	0	0	0.000482296	0.000291811	0.00033823	0.000264865	4.08598e-05	4.10755e-05	0	0	0	0	0	0	0.000522563	0.000308216	0.000395083	0.000394448	0	0.000137958	4.62533e-05	0	0	0	0	0	0.00162145	0.001689	0.00118399	0.00164539	0	0	0	0	0	0	0	0	0.00150928	0	0.00130979	0	0.000754542	0	0	0.000702813
A0A1D6BMD7	0.000290672	0	0	0.000286241	0.000373291	0.00075286	0.000610834	0.000637785	0.000368958	0.000296725	0.000218889	0.000382928	0.000310581	0	0.00018311	0.000182039	0.000943733	0.000795185	0.00114161	0.000712361	0.000656915	0.000830496	0.000501193	0.000843644	0	0	0	0	0	0.000762572	0.000356374	0.000990507	0	0.000599414	0	0	0	0.000268931	0.000271219	0.000206004	0.000454287	0	0.000473089	0	0.000908454	0	0.00035987	0.000317315
Q5S1S6	0	0	0	0	0.000461023	0.000836819	0.000777968	0.000812294	0.000205052	0.000206135	0.000135167	0.000283755	0	0	0	0	0.000874149	0.000957519	0.00105744	0.00109973	0.00015212	0.000461557	0.000309492	9.768e-05	0	0	0	0	0	0	0	0	0	0	0	0	0	0	0	0	0	0	0	0	0	0	0	0
A0A1D5UQX8	0.000865558	0.000864019	0.000440217	0.000852363	0.000555788	0.00044837	0.000227366	0.000356097	0.000769072	0.000662685	0.000651804	0.000342083	0.000462421	0.000535149	0.000545261	0.000542071	0.000468371	0.000591971	0.000318701	0.000235695	0.000489037	0.000618258	0.00049748	0.00094207	0.000510042	0	0.000379642	0	0.00087198	0.00170308	0.0015918	0.00221213	0.00100327	0.000892461	0.00184813	0.00101766	0.000827234	0.000800816	0.000807631	0.000613434	0.00202915	0.000551598	0.00352188	0.00089232	0.00338147	0.00125445	0.00214323	0.00188979
A0A1D5Z6T2	0.000838638	0.000744131	0.000663486	0.000734093	0.000199446	0.000144808	0.000195817	0.000204457	0.000733326	0.000832319	0.000818654	0.000736542	0.000448039	0.000633729	0.000352202	0.000583569	0.000100846	0.000152949	0.000114366	0.000152243	0.000684418	0.000612342	0.0006159	0.000507095	0.000549088	0.000163925	0.000408705	0.000327926	0.000187747	0.00012223	0.000228489	0.000317531	0.00108007	0.000672548	0.000928484	0.000986015	0.000445281	0.000344849	0.000434729	0.000330198	0	0.00118765	0	0.00211339	0.000582453	0.000720257	0.000807555	0.000406892
A0A077RYT2	0.000283617	0.000283113	0.000288492	0.000837882	0.00012141	7.34587e-05	7.45009e-05	7.77881e-05	7.20005e-05	7.23806e-05	0	0.000149454	0.000454564	0.000350705	0.000357332	0	7.67356e-05	7.75884e-05	0	0.00015446	0	8.10338e-05	8.15047e-05	0.000102896	0.000334251	0.000249469	0.000248794	0.000499053	0	0	0	0	0	0	0	0	0.000542119	0.000262403	0.000264636	0.000402008	0	0	0	0	0	0.00027403	0.000351135	0.000309613
A0A1D5SB94	0	0.000283113	0.000288492	0.000279294	0.00024282	0.000440752	0.000372505	0.000388941	0.000360003	0.000217142	0.000284769	0.000298907	0.000606085	0.000876761	0.000714663	0.000532861	0.000383678	0.000620707	0.000139238	0.000540611	0.000240364	0.000243102	0.000244514	0.000308688	0.001337	0.000249469	0.000746383	0.000499053	0.000571443	0.000744063	0.000347724	0	0	0	0	0	0.000813179	0.00078721	0.000529273	0.000603012	0	0	0	0	0.000443202	0.00027403	0.000351135	0.000619226
W5DPI4	0	0	0.000138854	0	0.000116871	3.53563e-05	3.58579e-05	7.48801e-05	0.000450508	0.000452886	0.000205592	0.000251767	7.29285e-05	0	8.59933e-05	8.54902e-05	3.69335e-05	3.73439e-05	3.35082e-05	3.71715e-05	0.000192815	0.000195011	0.000235373	0.000346673	0	0	0.000119747	0	0	0	0	0	0	0	0	0	0	0	0	0	0	0	0	0	0	0	0	0
A0A1D5RQT5	0.000219643	0	0.000223419	0	0.000282073	0.00056889	0.000288481	0.000240968	0.00011152	5.60542e-05	0.000165401	0.000173613	0.000117344	0.000135799	0.000138365	0.000137556	0.000237707	0.000240349	0.000269578	0.000299049	0.000124098	0.000251022	6.31201e-05	0.000318745	0.000258856	0.000193198	0.000192675	0.000193242	0	0.000288114	0.00026929	0	0	0	0	0	0.000209918	0.000203215	0.000204944	0.000311329	0	0	0	0	0	0	0	0.000239775
A0A1D5YGW1	0	0	0	0	0	0	0	0	0.000167279	0.000448433	0.000385937	0.000405098	0	0	0	0	0	0	0	0	0.000496391	0.000690311	0.000568081	0.000557804	0	0	0	0	0	0	0	0	0.000509177	0.00022647	0.000625306	0.00103297	0	0	0	0	0	0	0	0	0.000343232	0.000424437	0.000815796	0.000239775
A0A1D6DJD7	0	0	0	0	0	3.52739e-05	0	0	0.000898916	0.000868905	0.00099138	0.00100472	0	0	0	0	0	0	0	0	0.00126962	0.000739316	0.000782749	0.000790548	0	0	0	0	0.000274399	0	0	0	0.001105	0.000702111	0.000775437	0.0014411	0	0	0	0	0	0.000867899	0	0.0011232	0.0010641	0.00131585	0.00185472	0.0010407
A0A1D5YBH6	0.00153302	0.0015303	0.00207916	0.00184513	0.00109375	0.000529416	0.000492184	0.000467182	0.000216211	0.000130412	0.000213784	0.000269278	0.00109201	0.00105314	0.00107304	0.00106676	0.000506947	0.000512581	0.000459932	0.000510214	0.000240598	0.000438008	0.000195801	0.000494381	0.00240894	0.0016481	0.00164364	0.00164847	0.00240239	0.00223436	0.00125302	0.00261199	0.000197436	0.00070252	0.000484931	0.000200269	0.00211632	0.00173354	0.0017483	0.00108648	0.00239593	0.000217101	0.00304956	0.000351205	0.0013309	0.000493733	0.000421772	0.00130164
W5HFJ0	0	0	0	0	0	0	0	0	0.000243149	0.000366649	0.00012021	0.000126178	0	0	0	0	0	0.00013101	0.000117553	0	0.000270574	0.000136828	0	0	0	0	0	0	0	0	0	0	0	0	0	0	0	0	0	0	0	0	0	0	0	0	0	0
A0A1D6S8Z3	0	0	0	0	0.000578649	0.000661317	0.000512888	0.000535518	0.000114386	7.66602e-05	3.77008e-05	0.000118718	0	0	0	0	0.000447	0.000369791	0.000442412	0.000408982	8.48586e-05	0.000300388	4.31618e-05	0	0	0	0	0	0.000302615	0.000197014	0.000184142	0.000255902	0	0	0	0	0	0	0	0	0.000234734	0	0	0	0	0	0	0.00016396
A0A1D5WDE3	0	0	0	0	0.000961941	0.000956173	0.00105407	0.00105655	0.00016299	0.000122888	0.00016116	8.45809e-05	0	0	0	0	0.00112911	0.00140512	0.00126079	0.00113639	0.00013603	0.000596178	0.000184505	0.000116465	0	0	0	0	0.000646798	0.00042109	0.000393578	0.000546956	0.000186045	0	0	0	0	0	0	0	0	0	0.000261239	0	0.000250823	0	0	0.00017522
A0A1D5X2U0	0.000101433	0.000202504	0.000103176	0.000199773	8.68419e-05	0.000210173	0.000159867	8.34602e-05	0.000463503	0.000388292	0.000483761	0.000293977	0.000650279	0.000501702	0.00057508	0.000444668	8.23309e-05	0.000110995	9.95939e-05	0.000165723	0.000372509	0.000202866	0.000291492	0.000183998	0	0.000446099	0.000266936	0.000267721	0	0	0	0	0	0	0	0	9.69415e-05	0.000281537	9.46442e-05	0.00021566	0	0	0	0.000209138	0	0	0	0
A0A1D5Z614	0.000400172	0.000532614	0.000271367	0.00052543	5.71015e-05	0	7.00785e-05	7.31706e-05	0.000507949	0.000578715	0.000401797	0.000316309	0.000427581	0.00049483	0.00058821	0.000584768	3.60903e-05	3.64913e-05	9.82296e-05	3.63228e-05	0.000339144	0.000495454	0.000306666	0.00048394	0.000471614	0.000586651	0.000468051	0.000469428	0.000268761	0.000174974	0.000327083	0.000227274	0.0012369	0.00123783	0.00094938	0.00109782	0.000509939	0.000493654	0.000248927	0.000378144	0.000208474	0.00272021	0	0.00495055	0.000833786	0.00115994	0.00165146	0.000291234
A0A1D6RWC3	0	0	0	0	0	0	0	0	0.000272649	0.000109635	0.00021567	0.000169784	0	0	0	0	0	0	0	0	0.000303401	0.000306856	0.000432095	0.0005455	0	0	0	0	0	0	0	0	0.00174281	0.00199327	0.000917268	0.00151527	0	0	0	0	0	0.000273771	0	0	0.00033566	0.0016603	0.00106373	0.000234486
A0A1D6AM62	0.000222713	0.000296423	0.000302055	0.000292425	0.000730929	0.000346105	0.000390018	0.000386865	0.000395774	0.000397864	0.000409966	0.000489	0.000475935	0.000229495	0.000233832	0.000232464	0.00038163	0.000324945	0.000437353	0.000363875	0.00020972	0.000212109	0.00025601	0.0002424	0.000262474	0.000195898	0.000260491	0.000261257	0.000149577	9.73805e-05	9.1018e-05	0.000379464	0.000258147	0.000306181	0.000317023	0.000349135	0.000212852	0.000206055	0.000207808	0.00015784	0.0004641	0.000756958	0.000241654	0.000612266	0.000580048	0.000286913	0.000367644	8.10422e-05
A0A1D6BQY9	0.00144098	0.00169995	0.0013325	0.00193502	0.000280387	0.000271435	0.000172054	0.000251503	0.00096442	0.00110324	0.000953592	0.00100094	0.00118975	0.00129588	0.00148541	0.00131264	0.000212657	0.00010751	0.000160779	0.000107014	0.0010732	0.000973133	0.00101643	0.00133073	0.00169823	0.00115226	0.0016088	0.00149828	0.00079182	0.00120285	0.000963648	0.00133918	0.00242944	0.00175591	0.0018647	0.00184822	0.00125198	0.001212	0.00134454	0.00157829	0.000614204	0.00350623	0.000639624	0.00621223	0.00163766	0.00189855	0.00178402	0.00085803
W5DZD4	0.000667716	0.000666529	0.000565994	0.000438358	0.000428751	0.000172943	0.000175397	0.00012209	0.000536781	0.00036921	0.000446951	0.000351857	0.000475633	0.000344025	0.00056084	0.000557559	9.03288e-05	9.13326e-05	8.19516e-05	0.000151518	0.000345819	0.000445146	0.00038377	0.000322995	0.000393461	0.000587322	0.000780977	0.000489547	0	0	0.00013644	0	0.000128991	0.000114745	0.000158411	0.000392528	0.000531793	0.000411848	0.000311515	0.000630961	0	0.00014184	0	0	0	0	0.000137779	0
A0A1D6S1E9	0.000667716	0.000666529	0.000565994	0.000438358	0.000428751	0.000172943	0.000175397	0.00012209	0.000536781	0.000340809	0.000419017	0.000351857	0.000475633	0.000344025	0.00056084	0.000557559	9.03288e-05	9.13326e-05	8.19516e-05	0.000151518	0.000377257	0.000445146	0.00038377	0.000322995	0.000393461	0.000587322	0.000780977	0.000489547	0	0	0.00013644	0	0.000128991	0.000114745	0.000158411	0.000392528	0.000531793	0.000411848	0.000311515	0.000630961	0	0.00014184	0	0	0	0	0.000137779	0
A0A1D5URU9	0.000171839	0.000514599	0.000349584	0.000338438	0.000588482	0.000934653	0.000902776	0.000471304	4.36238e-05	0.000131562	4.31341e-05	9.05513e-05	9.18041e-05	0.000212486	0.000324751	0.000322851	0.00106933	0.000470094	0.000759257	0.000514716	4.85441e-05	0.000196388	0.000148147	6.23428e-05	0.00060755	0.000302298	0.00030148	0.000453551	0	0.000225407	0.00021068	0	0	0	0	0	0.00032846	0.000317971	0.000320677	0.000243569	0.000537128	0	0	0	0	0	0	0
A0A1D6AQF5	0	0.000140873	0.000143549	0	6.04118e-05	0.000292415	7.4141e-05	7.74123e-05	0.000214958	0.000216093	7.08483e-05	0.000148732	0.000150789	0.000261758	0.000177803	0.000176762	7.63649e-05	0.00011582	6.92827e-05	7.6857e-05	0.000159469	0.000120964	0.000162222	5.11994e-05	0	0	0.000247592	0.00012416	0	0	0.000173022	0	0	0.00014551	0	0.000165924	0.000134875	0.000261136	0.000131679	0.000300049	0.00022056	0	0	0	0	0	0	0.000154059
A0A1D6ASH7	0	0	0	0	0.000263268	0.000477868	0.000242324	0.000168677	0	0	0	0	0	0	0	0	0.000249593	0.000336489	0.00045289	0.000418669	0	0	0	0	0	0	0	0	0	0	0	0	0	0	0	0	0	0	0	0	0	0	0	0	0	0	0	0
A0A1D5UKZ4	0.000779002	0.000518411	0.00105652	0.00102284	0.000778104	0.000672555	0.000750307	0.000569755	0.000922887	0.00086149	0.000912526	0.00102625	0.000693631	0.000802724	0.000327157	0.000487864	0.000772813	0.000781401	0.000701141	0.000777793	0.000953622	0.000816101	0.000671598	0.00103628	0.00061205	0.000456806	0.00045557	0.00045691	0.00209275	0.00170308	0.00127344	0.00132728	0.00240784	0.00133869	0.00184813	0.0018318	0.00074451	0.00048049	0.000484578	0.000736121	0.00162332	0.00165479	0.00253576	0.00107078	0.00324621	0.00200712	0.00160742	0.00198427
A0A1D5T837	0.000779002	0.000518411	0.00105652	0.00102284	0.000666946	0.000672555	0.000613888	0.000498535	0.000988807	0.00086149	0.000847345	0.000957832	0.000693631	0.000802724	0.000327157	0.000487864	0.000702557	0.000639328	0.000573661	0.000707085	0.000806911	0.00074191	0.000522354	0.000847863	0.00061205	0.000456806	0.00045557	0.00045691	0.00209275	0.00170308	0.00127344	0.00132728	0.00240784	0.00133869	0.00184813	0.0018318	0.00074451	0.00048049	0.000484578	0.000736121	0.00162332	0.00165479	0.00253576	0.00107078	0.00324621	0.00200712	0.00160742	0.00198427
A0A1D5XEW1	0.000712502	0.000711235	0.000483165	0.000701641	0	0.000369085	0.000311935	0.000325698	0.000482345	0.000545503	0.000655779	0.000438033	0.000634419	0.000587359	0.000748072	0.000594956	0.000257033	0.000324862	0.000233196	0.000194017	0.000469654	0.000610718	0.000409511	0.000603154	0.000839703	0.00083562	0.00083336	0.000835812	0	0.000311538	0.000582367	0	0	0.000489765	0	0.000837712	0.000907939	0.000878944	0.00155124	0.00117824	0.00148474	0	0	0	0.000371137	0.000229472	0.00058808	0.000518539
A0A1D5U7G4	0	0	0	0	0.000223308	0.000270223	0.000274057	0.000429224	0.000364181	0.000499232	0.0004583	0.000377971	0.000348364	0.000403154	0.00057508	0.000653389	0.000246993	0.000214061	0.000224086	0.000213072	0.000294732	0.000372611	0.000449731	0.000283883	0	0.000344134	0.000228802	0.00045895	0	0	0	0	0.000151162	0.000134467	0.000185638	0.000306662	0.000249278	0.000241317	0.000486742	0.00046213	0.000203821	0.000332436	0.000212256	0.000537782	0	0.00025201	0.00016146	0.000142367
W5FBQ2	0.000235111	0.00035204	0.000239152	0.000347291	0	0	0	0	0.000328276	0.000210006	0.000177049	0.000309733	0	0.000145362	7.40546e-05	0.000147243	0	0	0	0	0.000166046	0.000100762	0.00013513	0.000170596	0	0.000103402	0.000103122	0.000103425	0	0	0	0	0.000408776	0.000121209	0.000167335	0.000276428	0.000112351	0.000108763	0.000219377	8.33135e-05	0	0.000299661	0	0.000727142	0	0.000340745	0.000145541	0.00012833
A0A0C4BIW4	0.00116076	0.0011587	0.00118072	0.00152409	0.000496897	0.000501076	0.000508185	0.000530608	0.000785807	0.000987444	0.000776985	0.000917507	0.00124027	0.000717667	0.00121871	0.00072695	0.0007328	0.000740943	0.000854793	0.000842882	0.000983742	0.00110549	0.000667151	0.00140375	0.00136799	0.00170168	0.00101824	0.00136165	0.000779584	0.00101508	0.000474379	0.000659245	0.00179392	0.000797895	0.00110153	0.000454916	0.00147916	0.00107394	0.00144411	0.00137109	0	0.000493151	0.000629741	0.00079777	0.00241853	0.000373842	0.0014371	0.00168954
A0A1D5SUQ2	0.000369779	0.000369122	0.00075227	0.000728285	0.000316588	0	0	0.00010142	0.000375496	0.000283109	0.00018564	0.000292286	0.000197553	0.000457248	0.000232944	0.000231581	0.000100048	0.000303479	0.000181538	0.000201385	0.000104462	0.000211303	0.000106266	0	0	0.000650514	0.000324377	0.000325332	0.000745046	0	0	0	0.000428611	0.000381273	0.000526365	0	0.000353407	0.000342121	0.000690064	0.000262068	0	0.000471302	0.000601841	0.000762426	0.00173354	0.00035728	0.000457809	0.00121102
A0A1D5WZ64	0.00105081	0.00104894	0.000961986	0.00103479	0.000494812	0.000435467	0.000358837	0.000461132	0.000533529	0.000643615	0.000633047	0.000581418	0.000898227	0.000844593	0.000860552	0.000789708	0.000398031	0.000258721	0.000335323	0.000371982	0.00056402	0.000600467	0.000603955	0.000609973	0.00123841	0.000924292	0.000921792	0.000832053	0.000846887	0.000551356	0.000644165	0.000716158	0.000974396	0.000758431	0.000747893	0.000988379	0.00110471	0.00106944	0.000980487	0.00119156	0.000821148	0.00107145	0.000855133	0.00129996	0.000492624	0.000609175	0.000780582	0.000344138
A0A1D5W8N9	0	0	0	0	0	0	0	0	0.000320694	0.000201492	0.000277457	0.000249628	0	0	0	0	0	0	0	0	0.000267649	0.000135348	0.000181513	5.7288e-05	0	0	0	0	0	0	0	0	0.000732114	0.000651255	0.00112386	0.00074262	0	0	0	0	0	0.000201259	0	0.000325576	0	0.000305136	0	0
W5DS33	0	0.000391418	0.000398855	0	0	0.000304681	0.000206003	0.000322638	0.000497722	0.000400279	0.00029528	0.000516568	0.000418972	0.0007273	0.000247014	0.000245569	0.000106091	0.00032181	0.000192504	0.000320324	0.000332315	0.000448133	0.000450737	0.000284518	0	0	0	0	0	0	0	0	0	0	0	0	0.000374754	0.000362786	0	0.000277898	0.00061283	0.00049977	0	0	0.000612749	0.00037886	0	0
W5FFT4	0	0	0	0	0	0.000203121	0.000309004	0.000322638	0.000398177	0.00030021	0.000196854	0.000516568	0.000209486	0.000484867	0	0	0.000106091	0.00021454	9.62518e-05	0.000106775	0.000221544	0.000560167	0.000563421	0.000142259	0	0	0	0	0	0	0	0	0	0	0	0	0	0	0	0	0.00061283	0.00049977	0	0	0.000612749	0.00037886	0	0
W5B209	0	0	0	0	0.000767193	0.000417768	0.000659082	0.000540699	0	4.57375e-05	0	0	0	0	0	0	0.00077583	0.000637367	0.000747871	0.000732028	0	0.000102411	0	0	0	0	0	0	0.000361096	0.000235087	0.000219728	0	0	0	0	0	0	0	0	0	0	0	0	0	0	0	0	0
W5HVL4	0.00141514	0.00121082	0.00143947	0.00159265	0.00060579	0.000314169	0.000371731	0.000443581	0.000307933	0.000412745	0.000405968	0.000372858	0.000540024	0.00074995	0.000891474	0.000886258	0.000328184	0.000331831	0.000347373	0.000385349	0.000285554	0.000346567	0.000406677	0.000366723	0.00142953	0.00106693	0.00106405	0.00106718	0.000814652	0.00053037	0.000743576	0.00034445	0.000468654	0.000416893	0.000575541	0.00047538	0.00135248	0.00130929	0.00132043	0.00100293	0.000947872	0	0.000987102	0	0.000631831	0.000195329	0.00025029	0.000441386
A0A1D5ZRX3	0	0	0.000233974	0	9.84665e-05	0	0	0.000252352	0.000408759	0.000410917	0.000230954	0.000242421	0.000122887	0	0.000144902	0.000144054	0.000186703	0.000125852	0.000112925	0.000250542	0.000389882	0.000262881	0.000396613	0.000250353	0	0	0	0	0	0	0	0	0	0	0	0	0	0	0	0	0	0	0	0	0	0	0	0.000251103
W5AVS5	0	0.000188133	0	0.000185595	0.000161358	0.000195258	9.90142e-05	0.000103383	0.000334919	0.000192392	0.000189233	0.000198629	0.000302065	0.000349573	0.000237453	0.000236063	0.000101984	0.000154676	4.6263e-05	5.13207e-05	0.000319452	0.000107697	0.000216645	0.000136752	0.000222115	0.000165776	0.000330656	0.000331628	0	0	0	0	0.000218453	0	0	0.000221588	0.000180123	0	0	0.00013357	0	0	0	0	0	0.000182097	0.000233335	0
A0A1D5TDS6	0	0	0	0	0.000645432	0.000585774	0.000693099	0.00072368	4.78455e-05	0	4.73084e-05	0	0	0	0	0	0.000560913	0.000360911	0.000508893	0.000615848	0	0.000107697	0	0	0	0	0	0	0	0	0	0	0	0	0	0	0	0	0	0	0	0	0	0	0	0	0	0
Q6XPZ4	0.00047694	0.000238046	0.000485138	0.000234835	0.000408334	0.000555887	0.000563774	0.000523244	0.000423774	0.000304294	0.000598596	0.000439821	0	0.000294878	0.000150225	0.000298692	0.000645206	0.000782851	0.000702442	0.0007143	0.000538939	0.000681346	0.000411183	0.0005191	0.000281043	0.000209758	0.000418381	0.000419612	0.00240239	0.00187686	0.000584744	0.00121893	0.000829231	0.000737646	0.00101836	0.000280377	0.000227911	0	0.000445021	0.000169007	0.0018635	0.000303942	0.00232875	0.000491687	0.00111795	0.000230409	0.000590481	0.000780983
E6Y289	0.00104331	0.000694301	0.00106124	0.0010274	0.000148872	0.000360297	0.000456762	0.000667681	0.000882864	0.000710019	0.000872952	0.00100792	0.000371588	0.000645046	0.00109539	0.000871186	0.00037637	0.000380553	0.000512197	0.000378795	0.000785952	0.000794903	0.000899462	0.00063085	0.00163942	0.000611793	0.000610138	0.000611933	0	0	0	0	0	0	0	0	0.000332371	0.000321756	0.000648989	0.000246469	0	0	0	0	0	0	0	0
A0A1D6BQM7	0.000182579	0	0.000371433	0.000179795	7.81577e-05	0.000141867	0.0002398	0.00025038	0.000602554	0.00046595	0.00036664	0.000577265	0.000292626	0.000451532	0.00057508	0.000457372	0.00034579	0.000249738	0.000224086	0.000198868	0.000618937	0.00046949	0.00036728	0.000529914	0.000215174	0.000321191	0.000320323	0.000481898	0	0	0	0	0	0	0	0	0.000174495	0.000168922	0.00017036	0.000517585	0	0	0	0	0	0	0	0
A0A1D5YJU9	0	0	0	0	0.000247629	0.000389549	0.000425467	0.000285582	8.81115e-05	5.90511e-05	5.80816e-05	9.14479e-05	0	0	0	0	0.000406927	0.000348149	0.000255592	0.000315038	0	0	3.32474e-05	0	0	0	0	0	0	0	0	0	0	0	0	0	0	0	0	0	0	0	0	0	0	0	0	0
A0A1D6S9G7	0.000592147	0.000492578	0.000602324	0.000485934	0.000844949	0.000639041	0.000648108	0.000622568	0.000551193	0.000377798	0.000445913	0.000572064	0.000579979	0.000671196	0.000621709	0.000618071	0.000614144	0.000512975	0.000581413	0.000510606	0.000557601	0.000422964	0.000368698	0.000393855	0.000348931	0.000347234	0.000432868	0.00052097	0.000198847	0	0.000120999	0	0	0	0	0	0.000471607	0.000456546	0.000368345	0.000419664	0	0	0	0	0	0	0	0.000107737
A0A1D5XDV2	0	0	0	0	0.0010308	0.000558031	0.000532657	0.00062568	0.00051478	0.000517498	0.000445376	0.000567664	0.000406248	0.000470142	0.000239513	0.000238111	0.000651504	0.000693415	0.000497754	0.000655702	0.000537039	0.000398314	0.000400628	0.000413816	0.000149362	0	0.000111175	0.000111502	0	0	0	0	0	0	0	0	0	0	0	0.000179639	0	0	0	0	0	0	0	0
A0A1D5T6H1	0	0	0	0	0.00023484	0.000213134	0.000216158	0.000300927	0	0	0	0	0	0	0	0	0.000222641	0.000225116	0.000336656	0.00037346	0	0	0	0	0	0	0	0	0	0	0	0	0	0	0	0	0	0	0	0	0.000428693	0	0	0	0	0	0	0
A0A1D6RFI3	0.00138558	0.00138311	0.00140939	0.000909637	0.000593134	0.000418685	0.000424626	0.000316687	0	0	0	0	0.00123373	0.000856662	0.000872849	0.00101237	0.000312402	0.000252699	0.000226743	0.000377298	0	0	0	0	0.00163294	0.00101563	0.00121545	0.0014222	0	0.000605838	0	0.000393462	0	0	0	0	0.000882819	0.0014956	0.00150832	0.00114564	0.000721832	0	0.000751706	0	0	0	0	0
A0A077S237	0.00081146	0.000540012	0.000825408	0.00106545	0.000231579	7.00578e-05	7.10518e-05	7.41868e-05	0.000137334	0.000414178	0.000407378	7.12672e-05	0.00115605	0.000668937	0.000851971	0.000677589	7.3183e-05	7.39963e-05	0.000132792	7.36547e-05	0.000305648	7.72823e-05	0.000155463	9.81322e-05	0.000318776	0.000713759	0.000474552	0.000475948	0	0.000354808	0	0	0	0.000557788	0.000770053	0.00031802	0.000517021	0.00100102	0.000504769	0.000575095	0	0	0	0	0.00169073	0.00078403	0.00133952	0.000885837
A0A1D6BNE4	0.000394764	0.000394063	0.00040155	0.000388747	0.00016899	0.000102247	0.000207395	0.000216545	0.000400868	0.00050373	0.000198184	0.000416047	0.000210901	0.000244071	0.00074605	0.000494457	0.000213615	0.000539973	0.000193804	0.000429984	0.000334561	0.000451161	0.000340337	0.00085932	0.000930482	0.000694468	0.000346295	0.000347314	0	0.000517827	0.000483995	0.000672608	0.00137271	0.000814069	0.00056193	0	0.000754571	0.000365237	0.00073669	0.000839327	0.000616971	0	0	0	0.00123378	0.0019071	0.000977485	0.00301663
A0A1D5V695	6.1695e-05	0.000123171	6.27554e-05	0.000121509	0.000765896	0.000751031	0.0007941	0.000693768	0.00014096	0.000110214	0.000123891	0.000211318	0.000329603	0.000305154	0.00023319	0.00015455	0.000767842	0.000843886	0.000757208	0.00082319	3.48574e-05	0.000352544	7.09185e-05	6.71486e-05	7.27092e-05	5.42668e-05	0	5.42792e-05	0.000994444	0.000647421	0.000832041	0.00105117	7.15106e-05	0.000127225	8.78201e-05	0	0.000117927	0.000114161	0.000115132	0.000306069	0.000674955	0.000550433	0.000702889	0.000763231	0.000482046	0.000298047	0.000152764	0.000404099
A0A1D5SFM4	0.000414363	0.000413626	0	0.000816093	0.000177379	0.00042929	0.000326536	0.000454592	0.000105192	0.000211495	0.000208023	0.000218351	0.000442743	0.000512377	0.000261029	0	0.000784771	0.000453424	0.000610278	0.000451331	0.000234113	0.00023678	0.000238155	0.00030066	0.000976676	0.000364473	0.000363487	0.000364556	0	0	0	0	0	0	0	0	0.000396016	0.000383369	0	0.000293665	0	0	0	0	0	0	0	0
A0A1D6CW20	0.00235044	0.00217867	0.00222006	0.00198395	0.000503084	0.000391357	0.000308708	0.000368376	8.5242e-05	8.5692e-05	0	4.42348e-05	0.00197326	0.00176461	0.00148067	0.00168229	0.000136272	0.000137786	0.000164845	0.00013715	0	9.59366e-05	9.6494e-05	6.09097e-05	0.00237433	0.00236279	0.00147275	0.0017725	0	0.000660676	0.000411673	0.000572103	0	0.000173107	0	0	0.00240682	0.00217463	0.00187983	0.00214173	0.00052478	0	0.0016395	0	0	0	0	0
A0A1D5ZZT8	0.00011875	0.000118539	0	0	0	0	0	0	0.000422052	0.000697031	0.000417314	0.000438033	0	0	0	0	0	0	0	0	0.000436108	0.000475003	0.000477763	0.000473907	0	0	0	0	0.000239263	0.000311538	0.000145592	0.000202329	0.00206465	0.00281615	0.00219747	0.00307161	0	0	0	0	0	0.00121083	0	0.00146906	0.000742273	0.00114736	0.00176424	0.000259269
A0A1D5XL42	0.0012126	0.0011004	0.00123344	0.00119411	0.000660654	0.000542485	0.000492268	0.000453519	0.000447762	0.000421993	0.000525748	0.000319492	0.000942291	0.000954181	0.000833324	0.0011046	0.000507034	0.000482512	0.000405892	0.000570337	0.00062283	0.000566931	0.000443508	0.000479922	0.001559	0.00116356	0.000870311	0.00116383	0.00111054	0.000867605	0.000810919	0.000375645	0.000383324	0.000681975	0.000627665	0.000518433	0.00115891	0.000815926	0.00113144	0.00125002	0.000689145	0.000562006	0.000717667	0.00113645	0.00051679	0.000319529	0.000409437	0.0006017
A0A1D5VLG8	0	0	0	0	0	0	0	0	0.000337093	0.00015061	0.000185172	0.000116619	0	0	0	0	0	0	0	0	0.000208396	8.43079e-05	0.000169596	5.35267e-05	0	0	0	0	0	0	0	0	0.000342023	0.00076062	0.000630043	0.000520397	0	0	0	0	0	0.000188045	0	0.0003042	0	0.000142551	0.000182661	0
W5G750	0.000140783	0.000140533	0.000143203	0.000138637	0.000421863	0.000401102	0.00029585	0.000386129	0.0001787	0.000179643	0.000318049	0.000259653	0.000300852	0.000348169	0.000443436	0.000440841	0.000304724	0.000192569	0.000276463	0.000345023	0.00035794	0.00040224	0.000242746	0.000306456	0.000165917	0.000123833	0.000123498	0.000123861	0	0	0	0	0	0	0	0	0.0002691	0.000260506	0.000262723	0.000399102	0	0	0	0	0	0	0	0
A0A1D6CM16	0	8.48927e-05	8.65056e-05	8.37475e-05	0.00116497	0.00112337	0.00107229	0.000909679	0.000129538	0.000108518	0.000106736	6.72215e-05	0	0	0	0	0.00133455	0.000837548	0.00106465	0.000903154	0.000144148	0.000242984	9.77581e-05	6.17076e-05	0	0	0	0	0.00325564	0.00200799	0.00291947	0.00275309	9.85743e-05	8.76872e-05	0	9.99889e-05	8.12784e-05	0	0	0	0.00279119	0.000325178	0.00179939	0.00052604	0.00106317	8.21691e-05	0	0.00102123
A0A1D5YSF0	0	0	0	0	0.000182558	0.000662737	0.00033607	0.000350898	0.000216527	0.00021767	0.000107048	0.000337089	0.000227835	0.000263668	0.000268651	0.000267079	0.000230767	0.000116666	0.000314048	0.000232254	0.000240949	0.000243693	0.000245109	0	0	0	0	0	0.00085925	0.000559405	0.00313713	0.000726613	0.00197724	0.00131915	0	0.00100281	0	0	0	0.000302239	0.00199953	0	0.000694094	0	0.00266568	0.00288432	0.00158395	0.0018622
A0A1D6RYE5	0.000142327	7.10369e-05	0.000144773	0.000140157	0	0	0	0	0.000469714	0.000399548	0.000357262	0.000449999	0.000456225	0.000395984	0.000313808	0.000311971	1.9254e-05	5.84039e-05	0	3.87562e-05	0.000281449	0.000223657	0.000265858	0.000283998	8.3868e-05	0.000187786	0.000187278	0.000125219	0	0	0.000174497	0	0.000329942	0.000513627	0.000405192	0.000334677	0.00027205	0.000263362	0.000199202	0.000201738	0	0.000544208	0	0.00058691	0	0.000343789	0.000352418	0
A0A1D6BKU8	0	8.50164e-05	8.66317e-05	8.38696e-05	0.00116667	0.00121325	0.00107386	0.000957724	0.000129727	0.000108676	0.000106892	6.73195e-05	0	0	0	0	0.00142867	0.000838769	0.00106621	0.000904471	0.000144359	0.000243338	9.79006e-05	6.17976e-05	0	0	0	0	0.00326039	0.00201092	0.00292372	0.0027571	9.8718e-05	8.7815e-05	0	0.000100135	8.13969e-05	0	0	0	0.00279526	0.000325652	0.00180201	0.000526807	0.00106472	8.22889e-05	0	0.00102272
A0A1D6S1B7	0	0	0	0	0	0	0	0	0.000340968	0.000514152	0.000589995	0.000575053	0	0	0	0	0	0	0	0	0.000426853	0.00028781	0.000241235	0.000182729	0	0	0	0	0	0	0	0	0.000778397	0.00051932	0.000477964	0.000592176	0	0	0	0	0	0.000855928	0	0.00138464	0.00104942	0.00113549	0.00103928	0.000916383
Q0Q5D9	0	0	0	0	0	0	0	0	0.000659205	0.000927759	0.000782165	0.000684166	0	0	0	0	0	0	0	0	0.00102698	0.00111286	0.00111933	0.00160152	0	0	0	0	0.000523188	0.000340615	0.00127344	0	0.00361176	0.00294512	0.00332663	0.00274769	0	0	0	0	0	0.00231671	0	0.000535392	0.00405776	0.00275979	0.00225039	0.00311815
A0A1D6B465	0.000140108	0.000139859	0.000142516	0.000137973	0.000359863	0.000399178	0.000368038	0.000345849	0.000177843	0.000214538	0.000175846	0.000221492	0.000449114	0.0003465	0.000353047	0.000526472	0.000265354	0.000191645	0.000240745	0.000267064	0.000356223	0.000320249	0.000241582	0.000304987	0.000165121	0.000123239	0.000122906	0.000123267	0	0	0	0	0.000162399	0.000288926	0.000199438	0.00016473	0.000133905	0.000129629	0.000130732	0.000297891	0	0.000178575	0	0.000288881	0	0.000135372	0.000173463	0
A0A1D5YNZ3	0	0	0	0	0	0.000248074	0.000440288	0.000197021	0	6.11082e-05	0	0	0	0	0	0	0.000194355	0.000327525	0.000646544	0.00078243	0	6.84138e-05	0	0	0	0	0	0	0	0	0.00029357	0.000407975	0	0	0	0	0	0	0	0	0	0	0	0	0	0	0	0
A0A1D6CMC5	0	0	0	0	0.000229454	0.00041649	0.000328533	0.000539045	4.53581e-05	4.55976e-05	0	4.70756e-05	0	0	0	0	0.000531752	0.000488783	0.000526295	0.000437874	0	0.000102098	0.000102691	0	0	0	0	0	0	0.000234368	0.000876222	0.000608844	0	0	0	0	0	0	0	0	0.000837722	0	0.000872393	0	0	0	0	0
A0A1D5Y4N6	0.00143037	0.00120816	0.00145496	0.00119186	0.000706511	0.000569962	0.000578049	0.000482843	0.000558648	0.000477358	0.000607614	0.000405861	0.000999299	0.00102041	0.000901068	0.00124033	0.000565618	0.000541804	0.000513162	0.000569263	0.000683823	0.000691611	0.000505912	0.000479018	0.00155606	0.00135493	0.000868672	0.00125844	0.00110845	0.0010103	0.000944291	0.000374938	0.000382602	0.000794139	0.000626483	0.000517457	0.00126188	0.000916188	0.00123198	0.00132564	0.000687847	0.000701184	0.000716315	0.00113431	0.000515817	0.000318928	0.000408666	0.000600567
A0A1D5YVJ9	0.000652795	0.000325817	0.000498011	0.000642844	0.000279447	0.000422695	0.000257216	0.000358086	0.000290013	0.000333193	0.000286757	0.000300995	0.000435941	0.000504505	0.000411231	0.000511031	0.000264931	0.000267875	0.000200301	0.000222198	0.00041493	0.000419656	0.000468993	0.000414458	0.000577003	0.000574197	0.000429483	0.000430746	0.000328819	0.000428148	0.000600261	0.000556123	0.00056749	0.000673085	0.000929225	0.000959391	0.000623891	0.000754959	0.00045683	0.000693969	0.00102024	0.000624015	0.00106247	0.000672979	0.00102011	0.000630728	0.00060615	0.000890786
W5D4F5	0.000703917	0.000526999	0.000537012	0.00051989	0.000451997	0.000319058	0.000416038	0.000386129	0.0007148	0.000718574	0.000750949	0.000602766	0.000846146	0.000544015	0.000554294	0.000551051	0.000285678	0.000385138	0.000388776	0.000431279	0.00064628	0.00065364	0.000657438	0.000510761	0.000414793	0.000464373	0.000463117	0.00046448	0.00035457	0.000230839	0.00064727	0.000599674	0.00081591	0.000725796	0.000500998	0.00103452	0.000504563	0.00048845	0.000492606	0.000873035	0.000275035	0.000224294	0.000286418	0.000362841	0.000824996	0.000340061	0.000435746	0.000384218
A0A1D6BC98	0	0	0	0	0.000301331	0.00121546	0.00110944	0.00160887	0	0	0	0	0	0	0	0	0.000571357	0.00179731	0.00109433	0.00293909	0	6.704e-05	0	0	0	0	0	0	0	0	0	0	0	0	0	0	0	0	0	0	0	0	0	0	0	0	0	0
W5H174	0.000353378	0.000470333	0.000239634	0.000347991	0.000302546	0.000274581	0.000216593	0.000193843	8.97103e-05	0.000120245	0.000118271	0.000124143	0.000692232	0.000364139	0.000519428	0.000516388	0.00015935	0.000161121	0.000289144	9.62262e-05	9.98286e-05	0.000100966	0.000135403	8.547e-05	0.000694109	0.000518051	0.000516649	0.000621803	0.000474666	0.000154513	0.000577671	0.000401395	0.0004096	0.000242908	0.000335345	0.000276985	0.000450309	0.000435928	0.000439638	0.000667852	0.000552289	0.000450398	0.000383431	0.000728608	0.000368143	0.000113811	0.000291669	0.000257178
A0A1D6S9A4	0.000139107	0.00013886	0.000141498	0.000136987	0.000416841	0.000324268	0.000328868	0.000419685	0.000176573	0.000248507	0.000314263	0.000256562	0.000371588	0.000344025	0.000438157	0.000522711	0.000263459	0.000190276	0.000273172	0.000378795	0.000432274	0.000397452	0.000279833	0.000403744	0.000163942	0.000122359	0.000122028	0.000122387	0	0	0	0	0.000161239	0.000286862	0.000198014	0.000163553	0.000265897	0.000257405	0.000259596	0.000394351	0	0.000177299	0	0.000286817	0	0.000134405	0.000172224	0
A0A1D5UVP3	0	0	0	0	9.84665e-05	0.00017873	0.00030211	0.000252352	5.83941e-05	0.000117405	0.000288693	0.00012121	0	0	0	0	0.000435641	0.000251704	0.000225851	0.000313177	0	0	0	0	0	0	0	0	0.000463454	0.000905179	0.000564025	0.000391913	0	0	0	0	0	0	0	0	0.000359495	0	0.000374373	0	0.00107834	0	0	0.00075331
A0A1D5ZZQ9	0.000307501	0.000306954	0.000312786	0.000302813	0.000329085	0.000199112	0.000201937	0.000126508	0.000390319	0.000313903	0.000463124	0.000526627	0.000492843	0.000475297	0.000290567	0.000577734	0.000207994	0.000210305	0.000226445	0.000209334	0.000434342	0.000658933	0.000574393	0.000613585	0.000362398	0.000405716	0.000404618	0.000270539	0.00154891	0.000806721	0.000942516	0.000785889	0.0014257	0.000792646	0.00109429	0.00162692	0.000440829	0.000569001	0.000430382	0.000435861	0.000720882	0.00117577	0.00125119	0.00190205	0.00144157	0.000742765	0.00114211	0.00151058
A0A1D5WCD6	0	0	0	0	0.00029252	0.000486717	0.000448748	0.000327984	0	0	0	0	0	0	0	0	0.000323546	0.000233673	0.000377409	0.000279112	0	4.88099e-05	0	0	0	0	0	0	0	0	0	0	0	0	0	0	0	0	0	0	0	0	0	0	0	0	0	0
A0A077RXF0	0.000189078	0	0.000192328	0	0.00032376	0.000489724	0.000198669	0.000259294	0.000288002	0.000337776	0.000379692	0.000498179	0.000505071	0.000467606	0.000238221	0.000236827	0.0003581	0.000362079	0.000371302	0.000257434	0.000320485	0.000324135	0.000326019	0.000205792	0.000222834	0.000332625	0.000165863	0.000332702	0	0	0	0	0	0.000194955	0	0	0	0.000174936	0.000176424	0.000268005	0.000295507	0	0	0	0	0.000182687	0.000468181	0
A0A0C4BK54	0.000779002	0.000777617	0.000792391	0.00191782	0.00050021	0.000403533	0.000409259	0.000534145	0.000494404	0.000795222	0.000684394	0.000615749	0.00104045	0.000481634	0.00122684	0.000731796	0.000632301	0.000639328	0.000669271	0.000742439	0.000770233	0.00100158	0.000559665	0.00113048	0.000918075	0.000685208	0.000683355	0.000685365	0.000784782	0.000510923	0.000477541	0.00066364	0.00135441	0.000401607	0.000554438	0.000457949	0.00111677	0.000720734	0.0010903	0.00110418	0	0.000496438	0.000633939	0.000803088	0.00182599	0.000752669	0.00144668	0.000850403
W5C3Z7	0	0	0	0	0.000235948	0.000356898	0.00028957	0.000302346	0.000139926	0.000140664	0	0	0	0	0	0	0.000298255	0.000376962	0.000202946	0.000375222	0	0.000236221	0	0	0	0	0	0	0.00055527	0.000361502	0	0.000469556	0	0	0	0	0	0	0	0	0.000430716	0	0.000897083	0	0	0	0	0
A0A1D6S8D3	0.00100733	0.000670359	0.00136619	0.000991975	0.000287477	0	0	9.2094e-05	0.000255726	0.000514152	0.000758565	0.000530818	0.000358775	0.000415202	0.000211524	0.000420572	9.08479e-05	0.000183715	0.000247268	0.000182867	0.000379425	0.000191873	0.000192988	0.000243639	0.000791444	0.00177209	0.000589099	0.00118166	0	0	0	0	0	0	0	0	0.00032091	0.000621323	0.000313305	0.00047594	0	0	0	0	0.00052471	0	0	0
A0A1D6B8P9	0.0010994	0.00125422	0.000958538	0.00108264	0.00053786	0.00117968	0.000783862	0.000947677	0.000917039	0.000641308	0.000670202	0.000910382	0.00151033	0.00116524	0.00148408	0.00137704	0.000764881	0.000730415	0.000886707	0.000727043	0.000665524	0.000673104	0.000902686	0.00091168	0.00111058	0.000967028	0.000964412	0.00096725	0.000316444	0.000206017	0.000192557	0.000267597	0.000182044	0.000161938	0.000223564	0.000184657	0.000900617	0.000871856	0.000879275	0.00166963	0.000245462	0.000200177	0.00025562	0.000323826	0.000245429	0.000151748	0.000194446	0.000171452
A0A1D5SRA3	0	0	0	0	0	0.000376742	0.000445769	0.000199473	0.000123088	6.18689e-05	0	0.000127749	0	0	0	0	0.000327957	0.000331602	0.000297542	0.000330071	0	0.000138531	0	0	0	0	0.000212662	0	0	0	0	0	0	0	0	0	0	0	0	0	0	0	0	0	0	0	0	0
W5AMP7	0.000326397	0.000162909	0.000332008	0.000321422	0.000349308	0.000422695	0.000342954	0.000358086	0.000787179	0.000458141	0.000573515	0.000601989	0.000697506	0.000504505	0.000822461	0.000715443	0.000397396	0.000312521	0.000240361	0.000266638	0.000599344	0.000652798	0.00070349	0.000592083	0.000384668	0.000574197	0.000429483	0.000430746	0.000328819	0.000214074	0	0.000278061	0.000189163	0	0.000232306	0.000191878	0.000311946	0.000603967	0.000152277	0.000693969	0	0	0	0	0.000255027	0	0	0.000178157
A0A1D6SDR0	0	0	0.000216107	0	0	0	0	0	0.000269675	0.000108439	0.000106659	5.59772e-05	0.000113503	0.000131355	0.000133837	0.000133054	0	0	0	0	0.000240073	0.000182105	0.000244218	0.000154157	0	0	0	0	0.000428063	0.000278685	0	0	0.000985026	0.00109529	0.00120968	0.000749371	0.000203048	0.000196564	0.000198237	0.00015057	0	0.000541569	0	0.000438048	0	0.00061582	0.000526065	0.000231928
W5GD60	9.77009e-05	0.000195054	0.00019876	0.000192423	0.000250941	0.000126526	0.000153985	0.000107186	0.000322437	0.000349073	0.000245244	0.000463356	0.000365374	0.000422839	0.000184641	0.000183561	0.000105736	0.000106911	9.59299e-05	0.00018623	0.000276003	0.000251232	0.000252692	0.00024812	0.000230286	0.00034375	0.000257115	0.000257872	0	0	0	0	0	0	0	0	0.000280125	0.000271179	0.000273487	0.000138484	0	0	0	0	0	0	0	0
A0A1D6BTU1	0	0	0	0	0	0	0.000125797	0.000131347	0.00109417	0.000611082	0.000601049	0.000883246	0.000767542	0.000592173	0.000603363	0.000599833	0.00025914	0.00039303	0.000235107	0.000130405	0.00121758	0.000820966	0.000963358	0.000868712	0.00169317	0.000842469	0.000840191	0.000842662	0	0	0	0	0	0	0	0	0.000915382	0.000886149	0.00089369	0.0006788	0	0	0	0	0	0	0	0
W5CN13	0.000343677	0.000343066	0.000349584	0.000338438	0.00014712	0.000267044	0.000180555	0.000282783	0.000174495	0.00052625	0.000862682	0.000362205	0.000918041	0.000212486	0.000216501	0.000430468	0.000185971	0.000188038	0.000253086	0.000280754	0.000679618	0.000589164	0.000592587	0.000498743	0.000405033	0.000302298	0.00030148	0.000604734	0	0	0	0	0	0	0	0	0.00032846	0.000635942	0.000320677	0.000243569	0	0	0	0	0	0	0	0
P46285	0	0	0	0	0.00114552	0.000962626	0.000976285	0.00101936	0.000150963	0.00011382	0.000111951	7.83396e-05	0	0	0	0	0.00100557	0.00130143	0.00113127	0.000971567	0.000125992	0.000467233	0.00017089	0.000107871	0	0	0	0	0.00059907	0.000390018	0.000364535	0.000506595	0.000172317	0	0	0	0	0	0	0	0	0	0.000241961	0	0.000232314	0	0	0.000162291
W5G105	0.00174115	0.00154493	0.00118072	0.00152409	0.000745345	0.000450968	0.000559004	0.000424486	0.000736694	0.000740583	0.000874108	0.000968479	0.000516778	0.000478445	0.000853099	0.000969266	0.000314057	0.000264623	0.000189954	0.000263401	0.00071048	0.000608022	0.000778342	0.001123	0.00113999	0.000510503	0.000509122	0.00102124	0.00272855	0.00101508	0.00189751	0.00164811	0.00179392	0.00199474	0.0016523	0.00136475	0.000554685	0.000357981	0.000361027	0.000411326	0.000604713	0.00147945	0.00157435	0.00199442	0.00211622	0.00130845	0.00119758	0.00147835
A0A1D5YJS8	0.00154769	0.00154493	0.00118072	0.00152409	0.000910978	0.000400861	0.000559004	0.000424486	0.000785807	0.000740583	0.000874108	0.000968479	0.000413422	0.000478445	0.000731228	0.000969266	0.0003664	0.000370472	0.000237442	0.000316081	0.000765132	0.000608022	0.000833938	0.001123	0.00113999	0.000680671	0.000678829	0.00102124	0.00272855	0.00101508	0.00189751	0.00197773	0.00156968	0.00159579	0.0016523	0.00113729	0.000554685	0.000357981	0.000361027	0.000274217	0.000604713	0.00147945	0.00125948	0.00119665	0.00241853	0.00112153	0.00119758	0.00147835
A0A1D5XZP7	0	0	0	0	0.000948265	0.00107577	0.000727355	0.000911338	0.000140589	0.000211996	0.000208516	7.2956e-05	0	0	0	0	0.00119868	0.00113625	0.00108751	0.0013572	0.000391114	0.000632909	0.00023872	0.000301373	0	0	0	0	0	0	0	0	0	0	0	0	0	0	0	0	0	0	0	0	0	0	0	0
A0A1D5YHB0	0	0	0	0.000244828	0.000212855	0.000321968	0.000391843	0.000340944	0.000568038	0.000507588	0.000374441	0.000655052	0.000796938	0.000614852	0.000313235	0.000311403	0.000269064	0.000272055	0.000366167	0.000203099	0.000632106	0.000497237	0.000500126	0.000631387	0	0	0	0	0	0.000326121	0.000609627	0.0004236	0.000288172	0.000769035	0.000353896	0.000584616	0	0	0	0.000176199	0.00038856	0	0	0	0.000388509	0.000480427	0.000615608	0.000542811
W5DDQ9	0.00121719	0.00121503	0.00173336	0.00119864	0.000833683	0.000882728	0.00057552	0.000600913	0.000432603	0.000310634	0.000305533	0.000384843	0.00182078	0.00240817	0.00184026	0.00198195	0.000461053	0.000665967	0.000597564	0.000530313	0.000343854	0.000278216	0.000209874	8.8319e-05	0.00372968	0.00171302	0.00170839	0.00192759	0	0	0	0	0	0	0	0	0.00162862	0.00157661	0.00204432	0.00276045	0	0	0	0	0	0	0	0
A0A1D5UP23	0	0.000520726	0.000353746	0.000171234	0.000521052	9.00743e-05	9.13523e-05	0.000190766	0.000353145	0.000221881	0.00017459	0.000274888	0.000371588	0.000430031	0.000657235	0.000326695	0	4.75691e-05	0.000128049	4.73494e-05	0.000196488	0.000149044	0.00019988	0.00025234	0.000409855	0.000458845	0.000305069	0.000611933	0	0	0	0	0.000201549	0	0.000247517	0.000204442	0	0.000321756	0.000324494	0.000246469	0	0.000443248	0.000283008	0	0	0.000168006	0.000215279	0
A0A1D5YX23	0	0	0	0	0.000249108	0.000422021	0.000428009	0.000255368	5.90921e-05	5.9404e-05	5.84287e-05	9.19944e-05	0	0	0	0	0.00034638	0.000286552	0.00022855	0.00031692	0	0	3.34461e-05	0	0	0	0	0	0	0	0	0	0	0	0	0	0	0	0	0	0	0	0	0	0	0	0	0
A0A1D6B0P4	0.000981935	0.00147028	0.00124852	0.00120871	0.000840688	0.000381491	0.000386904	0.000269317	0.000498558	0.00050119	0.000492961	0.000711475	0.00131149	0.00136598	0.00170108	0.0019986	0.000332091	0.000470094	0.000482068	0.000401077	0.00055479	0.000210416	0.000423276	0.000267184	0.00202517	0.00215927	0.00236877	0.00302367	0.00049461	0.00032201	0.000300971	0.00041826	0.00028454	0.000253114	0.000349436	0.000288623	0.00117307	0.00136273	0.00137433	0.00139183	0.000383663	0.000312881	0.000399541	0.00151844	0.000767223	0.000237186	0.000303924	0.000267984
A0A1D5UMR2	0.000218821	0.000218432	0.000222582	0.000215485	9.36722e-05	0.000340056	0.00017244	0.000240065	0.000333306	0.000446754	0.000384491	0.000461235	0.000467616	0.000270581	0.000413541	0.000548162	0.000296021	0.000179587	0.000322281	0.000238343	0.000432715	0.000437643	0.000440186	0.000793879	0.000257886	0.000577423	0.000767815	0.000192518	0	0	0.000268282	0.000372831	0.000253635	0.000451244	0.000311482	0.000771824	0.000418264	0.000404907	0.000612529	0.00093049	0	0	0	0	0.000341946	0.000211424	0.000541827	0.000477755
A0A1D5X0F1	0.000266781	0.000266307	0.000452278	0.000262715	0.000532948	0.000621883	0.000607347	0.000585364	0.000880445	0.000885093	0.000915204	0.000937213	0.0010452	0.00109962	0.00100836	0.00105815	0.000553384	0.000389241	0.000458405	0.000532735	0.000904384	0.000990907	0.000894442	0.00096788	0.000419213	0.000547541	0.000468051	0.000625905	0.000537522	0.000933193	0.000763194	0.00106061	0.00164921	0.00137537	0.00177218	0.00198654	0.000679918	0.000658205	0.000497855	0.00138653	0.00194576	0.00238018	0.000868409	0.00458384	0.00138964	0.0016325	0.00165146	0.00126201
W5F620	0	0	0	0	0	0	0	0	0.000332062	0.00066763	0.000510742	0.000344636	0	0	0	0	0	0	0	0	0.000451629	0.000249149	0.000459427	0.000369094	0	0	0	0	0	0	0	0	0.000842295	0.000899121	0.000620639	0.000170877	0	0	0	0	0	0.00166714	0	0.00209762	0.000454227	0.000280847	0.000539805	0.000793287
A0A1D5YL89	0	0	0	0	0.000410008	0.000248074	0.000419322	0.000350259	0	0	0	0	0	0	0	0	0.00021595	0.00026202	0.000235107	0.000347747	0	0	0	0	0	0	0	0	0.000321632	0.000209395	0.000391427	0.000543967	0	0	0	0	0	0	0	0	0.000249486	0	0.000259811	0	0	0	0	0.000174263
A0A1D5V8Y8	0	0	0	0	0	6.75557e-05	6.85143e-05	0.000143075	0.000529718	0.000399386	0.000392828	0.000755942	0.000139345	0	0.000164309	0.000163347	7.05694e-05	0	6.40247e-05	0	0.000515781	0.000447133	0.000449731	0.000662393	0	0	0	0	0	0	0	0	0	0	0	0	0	0	0	0.000184852	0	0	0	0	0	0	0	0
A0A1D5SHX1	0.00110236	0.000962851	0.00126147	0.00149264	5.8987e-05	0.000142759	7.23924e-05	0.000151173	0.000909516	0.00109015	0.000795539	0.000943955	0.00125148	0.00110753	0.00138887	0.00138075	0.000149128	7.53925e-05	6.76487e-05	7.50444e-05	0.000895318	0.000866145	0.000871177	0.00109982	0.00129916	0.00109084	0.00132964	0.000969857	0	0.000180751	0.000337883	0.000469556	0.00159718	0.00170494	0.00176531	0.00210613	0.00118525	0.00127488	0.00128573	0.00126955	0.000215358	0.00281003	0.000224271	0.00596634	0.0015073	0.00173078	0.00204719	0.00165468
W4ZWA7	0.000230929	0.000230519	0.000234899	0.000227409	9.88556e-05	5.98122e-05	6.06608e-05	6.33374e-05	5.86249e-05	5.89344e-05	5.79668e-05	6.08448e-05	0.000493492	0.000428331	0.00029095	0.000289247	6.24804e-05	6.31747e-05	5.66859e-05	6.2883e-05	0	0	0	0	0.00108863	0.000609375	0.000607727	0.000609515	0	0.00121168	0	0.000393462	0	0	0	0	0.000662114	0.000640969	0.000646424	0.00130931	0	0	0.000375853	0	0	0	0	0
A0A1D5S9V2	0.00115465	0.000922075	0.000939594	0.000909637	0.000395423	0.000239249	0.000242643	0.000316687	5.86249e-05	5.89344e-05	5.79668e-05	6.08448e-05	0.000863612	0.000571108	0.000727374	0.000433871	0.000187441	0.000189524	0.000226743	0.000125766	0	0	0	0	0.000544313	0.00040625	0.000607727	0.000609515	0	0.000302919	0.000566254	0	0	0	0	0	0.000662114	0.000640969	0.000861898	0.000654653	0.000360916	0	0.00112756	0	0	0	0	0
A0A1D5T090	0.00115465	0.000922075	0.000939594	0.000682228	0.000395423	0.000179437	6.06608e-05	0.000190012	5.86249e-05	5.89344e-05	5.79668e-05	6.08448e-05	0.000986985	0.000999439	0.000436425	0.000578495	0.000124961	0.000126349	0.000113372	6.2883e-05	0	0	0	0	0.000544313	0.00040625	0.000405151	0.000406343	0	0	0.000283127	0	0	0	0	0	0.000662114	0.000427313	0.000861898	0.00147297	0.00108275	0	0.000751706	0	0	0	0.000285905	0
A0A1D5YHT7	0.0001425	0	0	0	0.000427008	0.000295268	0.000299457	0.000273586	0.000289407	0.000254568	0.000286158	0.000225274	7.61302e-05	0.000176208	8.97687e-05	0.000178487	0.000192775	0.000155934	0.000209876	0.00011641	0.000322049	0.00044786	0.000245707	0.000413592	0	0	0	0	0.00143558	0.00112154	0.000698841	0.00169956	0.000991032	0.00132237	0.000202843	0.000335085	0.000136191	0	0.000132964	0.000100992	0.00111356	0.00181624	0.00115964	0.00205669	0.000222682	0.00123915	0.00123497	0.000466685
A0A1D5SQ77	0.000576185	0.000690192	0.000586088	0.000567402	0.000641294	0.000596942	0.000575141	0.000632124	0.000526584	0.000735227	0.000752082	0.000667972	0.000923473	0.00092622	0.000871128	0.000866031	0.000374143	0.000409826	0.000339444	0.000313795	0.000911519	0.000559725	0.000629209	0.000794349	0.00122229	0.000810898	0.000808704	0.000912469	0	0	0	0	0	0	0	0	0.000440539	0.00085294	0.000860198	0.000490021	0	0	0	0	0	0	0	0
A0A1D5SQB6	0	0	0	0	0	0.000260905	0.000264607	0.000483493	0	0	0	6.63523e-05	0	0	0	0	0.000476952	0.000413359	0.000432718	0.000480025	0	7.19525e-05	0	0	0	0	0	0	0	0	0	0	0	0	0	0	0	0	0	0	0	0	0	0	0	0	0	0
A0A1D5YXF3	0.000387777	0.000387088	0.000394443	0.000509155	0.000221332	0.000368268	0.000203724	0.000248165	0.000426587	0.000230913	0.000356906	0.00044274	0.000621506	0.000479503	0.000325709	0.000404754	0.000104917	0.000176805	0.000190374	0.000246385	0.000365155	0.000295451	0.000334313	0.00037516	0.000457007	0.000341088	0.000340166	0.000454889	0	0	0	0	0	0	0	0	0.000370608	0.000358773	0.000482434	0.000366432	0	0	0	0	0	0	0	0
A0A1D5XQJ1	0.000146429	0.000146169	0	0	6.26829e-05	0	7.69283e-05	4.01613e-05	0.000408905	0.000523172	0.000404315	0.000462969	7.8229e-05	0.000181066	9.22435e-05	0	0	0	0	0	0.000496391	0.000334696	0.000462881	0.000424994	0	0	0.00012845	0.000257656	0	0	0	0	0	0	0	0	0	0	0	0	0	0	0	0	0	0	0	0
A0A1D6D6A7	0.00019475	0.000194404	0.000396196	0.000191782	0	0	0	0	0	0	4.88853e-05	0	0.000936402	0.000963269	0.000736103	0.00060983	0	0	0	0	0	0	0	0	0	0.000342604	0.000341677	0.000342683	0	0	0	0	0	0	0	0	0.000558383	0.000360367	0.000726868	0.000828136	0	0	0	0	0	0	0	0
A0A1D5SZM5	0.00019475	0.000194404	0.000396196	0.000191782	0	0	0	0	0	0	4.88853e-05	0	0.000728312	0.00084286	0.000613419	0.00060983	0	0	0	0	0	0	0	0	0	0.000171302	0.000341677	0.000342683	0	0	0	0	0	0	0	0	0.000558383	0.000540551	0.000726868	0.000828136	0	0	0	0	0	0	0	0
A0A1D5ZGJ0	0	0	0	0	0	0	0	0	0.000258271	0.000704721	0.000547224	0.000382928	0	0	0	0	0	0	0	0	0.000451629	0.000207624	0.000375895	0.000369094	0	0	0	0	0	0	0	0	0.000842295	0.000899121	0.000620639	0.000170877	0	0	0	0	0	0.00166714	0	0.00209762	0.000454227	0.000280847	0.000539805	0.000793287
A0A1D5RYQ7	0.000831675	0.00103774	0.00105746	0.0012285	0.000356021	0.000323114	0	0	0.0006334	0.000371434	0.000521907	0.000657383	0.000555398	0.000771301	0.000654896	0.000651064	0	0	5.10375e-05	0.000226468	0.00052863	0.000594056	0.000478006	0.000754326	0.00122519	0.000914424	0.000911951	0.000914634	0.000837845	0.000272735	0.000509831	0.00106277	0.00168699	0.00107191	0.00207174	0.00122228	0.000993564	0.000961834	0.00116402	0.000884131	0	0.000530005	0.0010152	0	0.00129964	0.000803561	0.00102966	0.000907904
Q8LRU5	0	0	0	0	0.000264661	0.000480396	0.000487213	0.00033914	0.000392384	7.88911e-05	7.75957e-05	8.14483e-05	0.0003303	0.000191125	0	0	0.000250913	0.000169134	0.000379405	0.000336707	0.000349312	0.000176645	0.000266507	0.000112151	0	0	0	0	0	0	0	0	0	0	0	0	0	0	0	0	0	0	0	0	0	0	0	0
A0A1D6RKS0	0.00133798	0.000890401	0.000907318	0	0.000381839	0.000115515	0.000234308	0.000244647	0.000452889	0.00045528	0.000447804	0.000470037	0.000953081	0.000827235	0.000842866	0.000837934	0.000482673	0.000488037	0.000656864	0.000485783	0.000251985	0.000382282	0.000384503	0.000161806	0.000525616	0.00156918	0.0023474	0.00078477	0	0	0	0	0	0	0	0	0.00127874	0.0012379	0.00124844	0.00126433	0	0	0	0	0	0	0	0
A0A1D5Z2S6	0	0	0	0	0.000754085	0.000760426	0.000616973	0.000724719	0.0002236	0.00022478	7.36965e-05	0.000232066	0	0	0	0	0.00135039	0.000803176	0.000792748	0.000799468	8.29397e-05	0.000251653	0.000253115	0.000319546	0	0	0	0	0.00354926	0.00154047	0.00143982	0.00250115	0	0	0.000417918	0	0	0	0	0	0.00183541	0.0011226	0.000955687	0.000605343	0.00183517	0.000283669	0.000363487	0.000961511
A0A1D6D697	0	0	0	0	0	0	0	0	0.000317264	0.000239204	0.000235277	0.000246958	0	0	0	0	0	0	0	0	0.00044131	0.000357069	0.000448929	0.000566753	0	0	0	0	0.000629504	0	0	0	0.00144857	0.00225501	0.00177894	0.00110202	0	0	0	0	0	0.000796425	0	0	0.00244117	0.00120749	0.00232087	0.00170535
A0A1D5VD23	0.000546029	0.000545058	0.00111083	0.00107541	0.000467486	0.000353563	0.000358579	0.000449281	0.000346545	0.000487724	0.000342654	0.000287733	0.000729285	0.000675188	0.000687947	0.000854902	0.000369335	0.000298752	0.000335082	0.000297372	0.000385631	0.000390023	0.000392289	0.000495247	0.000965266	0.00120072	0.000718481	0.000960793	0	0.000358124	0.000334725	0.000465168	0.000632902	0.0002815	0.000388625	0.000320992	0.00078278	0.000757782	0.00101897	0.00116094	0.00042669	0	0.00044435	0	0.000426634	0.000263786	0.000338009	0.000298039
A0A1D6B4Y1	0	0	0	0	9.26314e-05	0.00044837	0.000625256	0.000474796	0	0	0	0	0	0	0	0	0.000644011	0.000473577	0.00100922	0.000766008	0	0.000123652	0	0	0	0	0	0	0	0	0	0	0	0	0	0	0	0	0	0	0	0	0	0	0	0	0	0
A0A1D5Z6B2	0.000200086	0.00019973	0.000203525	0.000197036	0.000128478	0.000129559	0.000131397	0.000137195	0.000330167	0.000434036	0.000452022	0.000395387	0.00021379	0.000247415	0.000189068	0.000187961	0.000135338	0.00019158	0.000171902	0.000136211	0.000452192	0.000428758	0.000373749	0.000689614	0.000353711	0.000351991	0.000263279	0.000264053	0	0.000524921	0.000735937	0.000340911	0.00127556	0.000722068	0.000996849	0.00129386	0.000478067	0.0004628	0.000373391	0.000425412	0.000469067	0.00153012	0.000162827	0.00185645	0	0.00115994	0.000990875	0.000218426
A0A1D5U6I3	0	0	0	0	0.000460316	0.000324931	0.00051785	0.000393236	0	4.57375e-05	0	0	0	0	0	0	0.000630362	0.000539311	0.000747871	0.000683226	0	5.12054e-05	0	0	0	0	0	0	0.000361096	0.000235087	0.000219728	0	0	0	0	0	0	0	0	0	0	0	0	0	0	0	0	0
A0A1D5TRN9	0.000289233	0.000288719	0.000294205	0	0.000247629	0.000149827	0.000151952	0.000237985	0.00058741	0.000590511	0.000580816	0.000609652	0.000463565	0.000536474	0.000364407	0.000181138	0.00015651	0.000237374	0.000212993	0.000315038	0.000326832	0.000661108	0.000415593	0.000524667	0	0.000254409	0.000253721	0.000254467	0	0	0	0	0	0	0	0	0.000276427	0.000267599	0.000269877	0.000409968	0	0	0	0	0	0	0	0
A0A1D5TP56	0	0	0	0	0.000727578	0.000495245	0.000502272	0.000815785	0	0	0	0	0	0	0	0	0.000574819	0.000639328	0.000573661	0.000694229	0	0.000182105	0	0	0	0	0	0	0.00214031	0.00306554	0.00182334	0.0025339	0	0	0	0	0	0	0	0	0.00298838	0	0.00207471	0	0.00199199	0	0	0.00231928
A0A0C4BKI1	0	0	0	0	0.000223308	0.000135111	0.000137029	0	0.000662148	0.000798772	0.000654714	0.000412332	0	0.000322523	0	0	0.000282277	0.000285414	0.000128049	0.000142048	0.00073683	0.000745222	0.000899462	0.000567765	0	0	0	0	0.00105105	0.000684272	0.000639564	0	0.000604647	0.00107573	0.000742551	0.000613325	0	0	0	0	0	0	0	0	0	0.000504019	0.000645838	0
A0A1D5Y7B6	0	0	0	0	0	4.22695e-05	0	4.47608e-05	0.000414305	0.000416492	0.00061448	0.000773986	0	0	0	0	4.41551e-05	0	0	0	0.000322723	0.000419656	0.000328295	0.000592083	0	0	0	0	0	0	0	0	0	0	0	0	0	0	0	0	0	0	0	0	0	0	0	0
A0A1D6S6Q5	0	0	0	0	0	0	0	0	0.000443351	0.000486209	0.00055793	0.000501969	0	0	0	0	0	0	0	0	0.000448505	0.000272168	0.000273749	0.000287997	0	0	0	0	0	0	0	0	0.000920116	0.000654795	0.000677981	0.000746656	0	0	0	0	0	0.00101176	0	0.00163673	0.00124048	0.00122718	0.00117936	0.00121321
W5AA91	0.000328231	0.000436863	0.000445164	0.000323228	0.000187344	0.00028338	0.00017244	0.000150041	0.000361081	0.000251299	0.000384491	0.000345926	0.000467616	0.000338226	0.000344617	0.000342601	0.000177613	0.000179587	0.000161141	0.000178757	0.000216358	0.000250082	0.000251535	0.00019847	0.00038683	0.000192474	0.000191954	0.000192518	0	0.000287035	0.000268282	0	0.000253635	0.000225622	0.000311482	0.000257275	0.000418264	0.000202454	0.000306264	0.000387704	0.000341991	0.000418347	0	0.00067676	0	0.000211424	0.000270913	0.000119439
A0A1D6BHJ8	0.00393877	0.00491471	0.00200324	0.00323228	0.000421525	0.00110518	0.000603541	0.000270073	0.000166653	0.000251299	0.000329564	0.000259445	0.00122749	0.00223229	0.000413541	0.00143892	0.000621645	0.000448967	0.000402852	0.000357515	0.000556348	0.000562684	0.000282977	0.000476327	0.000773659	0.000288711	0.00028793	0.000577555	0.000661333	0.000430553	0.00321938	0.00391473	0.00114136	0.00135373	0.000934446	0.00115774	0.000627396	0.00030368	0	0.00162836	0.00205195	0	0.00106844	0	0.00205168	0.00126854	0.00162548	0.00143326
A0A1D6BAX2	0.000383116	0.000191217	0.000389701	0.000377276	0.000246005	0.000595376	0.000452868	0.00047285	0.000632188	0.000439979	0.000673175	0.000555184	0.00102339	0.000829043	0.00108605	0.00119967	0.000207312	0.00026202	0.000282128	0.00026081	0.000432918	0.000656773	0.000440392	0.000486479	0.000677269	0.000505482	0.000504114	0.000505597	0.000385958	0.000251274	0.000234856	0	0.000222034	0	0	0	0.000549229	0.000531689	0.000536214	0.00095032	0	0	0	0	0.000299343	0	0	0
A0A1D5YZ83	0	0	0	0	0.00109802	0.000885804	0.000299457	0.000547173	0.000289407	0.000290935	0.000286158	0.000375457	0	0	0	0	0.00123376	0.000623735	0.000909463	0.000620855	0.000241537	0.000325717	0.000245707	0.000310194	0	0	0	0	0	0	0	0.00048559	0	0	0	0	0	0	0	0	0.000445423	0	0.000463858	0	0	0	0	0
W5FGX7	0	0	0	0	0.000381839	0.000346545	0.000351462	0.000285421	3.77407e-05	3.794e-05	0	7.83396e-05	0.00023827	0.00018383	0.000187304	0.000186208	0.000402227	0.000325358	0.000364924	0.000323856	4.19975e-05	0.000127427	4.27225e-05	5.39353e-05	0	0	0	0	0	0	0	0	0	0	0	0	0	0	0	0	0	0	0	0	0	0	0	0
W5ASF3	0.000703917	0.000351333	0.00107402	0.000346594	0.000301331	0.000273479	9.2453e-05	9.65322e-05	0.00062545	0.000628752	0.000530082	0.000649133	0.000376065	0.000435212	0.000665153	0.000881682	0.000285678	9.62844e-05	0.000172789	0.00019168	0.000497139	0.000703921	0.000606866	0.00102152	0.000414793	0.000619164	0.000617489	0.000309653	0	0	0	0	0	0.000362898	0	0.000413809	0.000336375	0.000651266	0.000656808	0.000748316	0	0	0	0	0	0.000680123	0.000435746	0.000768437
A0A1D5U1A3	0.000365157	0.000364508	0.000371433	0.000719182	0.000390789	0.000141867	0.0002398	0.000300457	0.000370803	0.00037276	0.00050413	0.000481054	9.75418e-05	0.000225766	0.000115016	0.000114343	0.000296391	0.00039958	0.000313721	0.000348018	0.000464203	0.00046949	0.000314812	0.000264957	0.000645522	0.000160596	0.000320323	0.000160633	0.00147147	0.00047899	0.000447695	0.000311081	0.00063488	0.000376507	0.000779678	0.000429327	0.000174495	0.000168922	0.00017036	0.000129396	0.000285349	0.000232705	0.000297159	0.000376448	0.000285311	0.000352814	0.000226043	0.000797253
P24065	0	0	0	0	0.00157546	0.0017873	0.00181266	0.00151411	0.00049635	0.000557673	0.000461908	0.000484842	6.14437e-05	0	7.24511e-05	7.20272e-05	0.0018048	0.0014473	0.00175034	0.0015972	0.000292411	0.000821505	0.000528818	0.000709334	0	0	0	0	0.00417108	0.00377158	0.0045122	0.00293935	0.000399924	0.000711509	0.00081856	0.000540885	0	0	0	0	0.0034152	0.0010261	0.00393092	0.00165993	0.00395392	0.000333367	0.000569558	0.00251103
A0A1D6A852	0	0	0	0	0.000393866	0.000119153	0.000483376	0.00164029	0	0.000352214	0.000692863	0.000363631	0	0	0	0	0.00224044	0.00201363	0.00101633	0.00125271	0.000259921	0.000394322	0.000396613	0.000333804	0	0	0	0	0	0	0	0	0	0	0	0	0	0	0	0	0	0	0	0	0	0	0	0
W5BD24	0	0	0	0	0	0	0	0	0.000509854	0.000326165	0.00041247	0.000288632	0	0	0	0	0	0	0	0	0.000206312	0.000208662	0.000262343	0.000132479	0	0	0	0	0	0	0	0	0	0	0	0	0	0	0	0	0	0	0	0	0	0	0	0
W5I4R6	0.000147538	0	0.000150074	0	0	0	0	0	0.000224729	0.000188263	3.70343e-05	0.000272111	0	0	9.29423e-05	9.23985e-05	0	0	0	0	4.16793e-05	0.000126462	0.000169596	0.000107053	0	0.000129774	0	0	0	0.000387063	0.000180887	0.000251379	0.000171011	0.000152124	0.000420029	0	0.000141006	0.000136503	0.000137664	0	0	0	0	0.0003042	0.000230555	0.000142551	0.000182661	0.000161061
A0A1D6BAM8	0	0	0	0	7.00574e-05	4.23879e-05	4.29893e-05	8.97723e-05	0.000373919	0.000584722	0.000492961	0.000474316	0.000262297	0.000101184	0.000103096	0.000204985	4.42788e-05	8.95418e-05	4.01723e-05	8.91283e-05	0.000277395	0.000327313	0.000423276	0.000474993	0	0.000143951	0.000143562	0	0	0	0	0	0	0	0	0.000384831	0.000312819	0.00030283	0.000152703	0.000231971	0	0.000208588	0	0.000337432	0.000511482	0.000158124	0.000202616	0.000357312
A0A1D5SWJ4	0.000231846	0.000231434	0.000353746	0.000342467	0.000148872	0.000150124	6.09016e-05	0.000127177	0.000441432	0.000295841	0.000349181	0.00039706	0.000309657	0.000215015	0.000292104	0.000290395	6.27283e-05	9.51381e-05	8.53662e-05	6.31326e-05	0.000294732	0.000298089	0.000299821	0.00037851	0.000273237	0.000305897	0.000203379	0.000203978	0	0	0	0	0.000134366	0.000239052	0.000165011	0.000136294	0.000332371	0.000321756	0.000324494	0.000246469	0.000181174	0.000147749	0	0.000239014	0	0.000112004	0.00014352	0
W5DAV1	0.00034708	0.000346463	0.000470728	0.000455719	0.000198103	0.000179792	9.11714e-05	0.000158657	0.000469928	0.000383832	0.000406571	0.000457239	0.000432661	0.000286119	0.000437289	0.00043473	9.39062e-05	0.00015825	0.000113596	9.45113e-05	0.000359515	0.000330554	0.000332474	0.000461707	0.000272696	0.000407055	0.000304465	0.000305361	0	0	0	0	0.0001341	0.000238579	0.000164684	0.000136024	0.000442283	0.000428159	0.000431803	0.000245981	0.000180815	0.000147457	0	0.000238541	0	0.000111783	0.000143235	0
A0A1D5RWP3	0	0	0	0	0.00021939	0.000199112	0.000269249	0.000281129	0	0	0	0	0	0	0	0	0.000762644	0.000420611	0.000314507	0.000488447	0	7.32148e-05	0	0	0	0	0	0	0.000516304	0.000336134	0	0	0	0	0	0	0	0	0	0	0	0	0	0	0	0	0	0
A0A1D5UI70	0.000366302	0.000365651	0.000558897	0.000721436	0.000470417	9.48745e-05	0.000240552	0.000301398	0.000371965	0.000373929	0.000459736	0.000482562	9.78476e-05	0.000226474	0.000115377	0.000114702	0.000247767	0.000400833	0.000314704	0.000398982	0.000465658	0.000418633	0.000315799	0.000265788	0.000647545	0.000161099	0.000321327	0.000161136	0.00110706	0.00120123	0.000898197	0.000312056	0.00063687	0.000377687	0.000521415	0.000215337	0.000175042	0.000169452	0.000170894	0.000129802	0.000286244	0.000233435	0.00029809	0.000377628	0.000286206	0.00035392	0.000226752	0.000799752
A0A1D5TD17	0.000366302	0.000365651	0.000372598	0.000721436	0.000392014	9.48745e-05	0.000288662	0.000301398	0.000418461	0.000373929	0.000459736	0.000482562	9.78476e-05	0.000226474	0.000115377	0.000114702	0.00029732	0.000400833	0.000359662	0.000398982	0.000465658	0.000470962	0.000315799	0.000332235	0.000647545	0.000161099	0.000321327	0.000161136	0.000738039	0.000480492	0.000449098	0.000624112	0.00063687	0.000566531	0.000521415	0.000430673	0.000175042	0.000169452	0.000170894	0.000129802	0.000286244	0.000233435	0.00029809	0.000377628	0.000286206	0.00123872	0.000453504	0.00099969
A0A1D5XLM2	0	0	0	0	0.000181894	0.000385191	0.000334848	0.000466163	0	0	0	0	0	0	0	0	0.000459856	0.000523087	0.000260755	0.000520671	0	0	0	0	0	0	0	0	0	0	0.000520954	0	0	0	0	0	0	0	0	0	0.000664085	0	0	0	0	0	0	0
A0A1D5WRV8	0	0	0.000383415	0.000371191	0.000161358	9.76289e-05	9.90142e-05	0	0.000191382	0.000192392	9.46167e-05	0.000198629	0	0	0	0	0.000101984	0.000103117	0	0.000205283	0.000106484	0.000107697	0	0	0	0	0	0	0	0.000494442	0.000462137	0	0.000436907	0.000388652	0.000536553	0.000443177	0	0	0	0	0	0	0	0	0.00058903	0.000364195	0.00046667	0.000411485
W5H2V3	9.77009e-05	0.000195054	0.00019876	0.000192423	0.000334588	0.000151831	0.000230978	0.000214373	0.000272831	0.000324139	0.000269768	0.000437614	0.000313178	0.000422839	0.000184641	0.000183561	0.000211472	0.000187094	0.000143895	0.000319252	0.000358804	0.000334976	0.000308845	0.000319012	0.000230286	0.00034375	0.000257115	0.000257872	0	0	0	0	0	0	0	0	0.000280125	0.000271179	0.000273487	0.000138484	0	0	0	0	0	0	0	0
A0A1D5SC90	0	0	0	0	0.00052839	0.000497312	0.000504368	0.000376158	3.48172e-05	3.5001e-05	0	0	0	0	0	0	0.000556603	0.000562789	0.000437652	0.000485498	0	7.83708e-05	0	0	0	0	0	0	0	0	0	0	0	0	0	0	0	0	0	0	0	0	0	0	0	0	0	0
A0A1D5YY58	0.000703917	0.000702666	0.000477344	0.000693187	0.000301331	0.000243092	0.000246541	0.000193064	0.0003574	0.000239525	0.000353388	0.000247289	0.00050142	0.000870423	0.000886871	0.00102863	0.000190452	0.000192569	0.000287982	0.000319466	0.000530281	0.0003352	0.000404577	0.000425634	0.000553057	0.000825552	0.000617489	0.000825742	0.00047276	0.000307785	0.000287675	0.000399783	0.00054394	0.000241932	0.000333999	0.000551746	0.0004485	0.000434177	0.000875744	0.00066517	0	0.000299059	0.000381891	0.000483788	0.00073333	0.000226708	0.000580995	0.00102458
W5G0E6	0.00164247	0.00163955	0.00143203	0.00161744	0.000502218	0.000243092	0.000246541	0.000257419	0.000416967	0.00053893	0.000530082	0.000494577	0.00112819	0.00101549	0.00103468	0.00102863	0.000253936	0.000256758	0.000403175	0.000255573	0.000265141	0.0003352	0.000269718	0.000425634	0.0019357	0.00123833	0.00123498	0.00144505	0	0.00061557	0.000575351	0.00119935	0.00135985	0.000483864	0.000667997	0.000551746	0.00156975	0.00151962	0.00131362	0.00116405	0.000366714	0	0.000381891	0	0.00073333	0.000453415	0.000290498	0.000768437
W5I1K0	0.000486876	0.00048601	0.000495245	0.000479454	0.000347368	0.000252208	0.000127893	0.000178048	0.000288402	0.000331342	0.000285164	0.000470364	0.000953742	0.000802724	0.000511183	0.00060983	4.39098e-05	8.87956e-05	0.000119513	4.41928e-05	0.000275083	0.000324586	0.000326471	0.000176638	0.000382531	0.000571007	0.000569462	0.000571138	0	0	0	0	0	0	0	0	0.000620425	0.000450459	0.000454292	0.000345057	0	0	0	0	0	0	0	0
A0A1D5SUY6	0	0	0	0	0	0	0	0	0.00148321	0.000414178	0.000488853	0.000769686	0	0	0	0	0	0	0	0	0.000275083	0.000185477	0.00074622	0.000117759	0	0	0	0	0	0	0	0	0	0	0	0	0	0	0	0	0	0	0	0	0	0	0	0
A0A1D5WVC5	0	0	0	0	0	0	5.18486e-05	0	0.000150325	5.0373e-05	0.000198184	0.000156017	0	0	0	0	5.34038e-05	5.39973e-05	4.84511e-05	0	0	5.63952e-05	0	0	0	0	0	0	0	0	0	0	0	0	0	0	0	0	0	0	0	0	0	0	0	0	0	0
A0A1D6RJG0	0.000172855	0.000690192	0.000527479	0.000340441	0.000517968	0.000134312	0.000136218	0.000237047	0.000351056	0.000176455	0.000130168	0.000227718	0.000461737	0.000427486	0.000544455	0.000324762	4.67679e-05	9.45752e-05	0.000169722	9.41385e-05	0.000244157	0.000148162	0.000149023	0.000188135	0.000611145	0.000608173	0.000454896	0.000760391	0	0	0	0	0.000200357	0	0.000246052	0.000203232	0.000165202	0.000479779	0.000483862	0.000367516	0	0.000440626	0.000281334	0	0	0.000167012	0.000214006	0
A0A1D5VFY0	0.000299616	0	0.000304766	0	0.000256518	0.00093123	0.000393518	0.000246528	0.000304248	0.000229391	0.000451249	0.000157884	0.000160069	0.000185244	0.000188744	0.00018764	0.000405321	0.000573756	0.000514824	0.00024476	0.000338564	0.000428025	0.000172205	0.000217401	0	0	0	0	0	0.000393018	0.00146936	0.000510492	0.000694569	0.00123571	0	0.00105681	0	0	0	0.000637028	0.0014048	0	0.000487645	0	0.00140461	0.000578976	0.00111283	0.00130831
A0A1D5Z5F2	0.000463692	0.000462867	0.000471661	0.000456623	0.000198496	0	0	0.000127177	0.000117715	0.000118337	0.000349181	0.000366517	0.00123863	0.00114675	0.00146052	0.00116158	0.000125457	0.000126851	0.000113822	0.000378795	0.000392976	0.000264968	0.000266507	0.000168227	0.000546473	0.000815724	0.000813518	0.000815911	0	0	0	0	0	0	0	0	0.000886322	0.000429009	0.000432659	0.0013145	0	0	0	0	0	0	0	0
W5AUU5	0.000429597	0.000428833	0.00043698	0.000846096	0.000183901	0.000778878	0.000564235	0.000589131	0.000327179	0.000219271	0.00021567	0.000226378	0.00045902	0.000265607	0.000541252	0.000538085	0.000813623	0.000470094	0.000738167	0.000467924	0.000242721	0.000245485	0.000370367	0.000467571	0.00101258	0.000377872	0.00037685	0.000377959	0	0.000563518	0.0005267	0	0	0	0	0	0.000410576	0.000397464	0.000400846	0.000304462	0.00134282	0	0.00209759	0	0.00134264	0	0.0015956	0
A0A1D5RUZ4	0.000429597	0.000428833	0.00043698	0.000846096	0.000183901	0.000778878	0.000564235	0.000589131	0.000327179	0.000219271	0.00021567	0.000226378	0.00045902	0.000265607	0.000541252	0.000538085	0.000813623	0.000470094	0.000738167	0.000467924	0.000242721	0.000245485	0.000370367	0.000467571	0.00101258	0.000377872	0.00037685	0.000377959	0	0.000563518	0.0005267	0	0	0	0	0	0.000410576	0.000397464	0.000400846	0.000608924	0.00134282	0	0.00209759	0	0.00134264	0	0.0015956	0.000468972
A0A077RZ13	0.000302721	0	0	0.000298106	0	7.84067e-05	7.95191e-05	8.30277e-05	0.000307401	0.000154512	0.000531913	0.000398801	0.00064691	0.000561491	0.000762801	0.000758338	8.19043e-05	8.28146e-05	7.43084e-05	8.24321e-05	0.000427591	0.000172984	0.000347978	0.000439307	0.000356765	0.000266273	0.000531105	0.000266334	0	0	0	0	0	0	0	0	0.000289318	0.000560156	0.000282462	0.000429086	0	0	0	0	0	0	0	0
A0A1D6S744	0.00020891	0.000347564	0.000212501	0.000274301	0.000715437	0.000378763	0.000439014	0.000401086	0.00042428	0.000408748	0.000436996	0.000513736	0.000446437	0.000172217	0.000219339	0.000174445	0.000357978	0.000342906	0.000410246	0.00032236	0.000216395	0.000238755	0.000240142	0.000202113	0.000164137	0.000122504	0.00018326	0.000183799	0.000140307	9.1345e-05	8.53769e-05	0.000355945	0.000242147	0.000287204	0.000297374	0.000327496	0.000133107	0.000128856	0.000129953	9.87052e-05	0.000435336	0.000710043	0.000226677	0.000574318	0.000544098	0.000269131	0.000344858	7.60194e-05
W5D122	0	0	0	0	0.000222645	0.000359228	0.000273244	0.00023775	0	0	0	0	0	0	0	0	0.000234533	0.000142284	0.000297895	0.000188836	0	4.9534e-05	0	0	0	0	0	0	0	0	0	0	0	0	0	0	0	0	0	0	0	0	0	0	0	0	0	0
W5AMI8	0	0	0	0	0	0	0	0	0.00055567	0.000515634	0.00042264	0.000487986	0	0.0001041	0	0.000105446	0	0	0	0	0.000523213	0.000432959	0.000435474	0.000671937	0	0	0	0	0	0	0	0	0	0.000173605	0	0.000197961	0	0	0	0	0	0.000214599	0	0.000347156	0	0.000325361	0.00041691	0.000183805
A0A1D6RTJ4	0	0	0	0	0	0	0	0	0.000114978	0.000115585	0.000227374	0	0	0	0	0	0	0	0	0	0	0.000258806	0	0.000164314	0	0	0	0	0	0	0	0	0	0	0	0	0	0	0	0	0	0	0	0	0	0.000875196	0.000560728	0
W5D4W6	0	0	0	0	0.000101257	9.18977e-05	6.21344e-05	6.48759e-05	0.000390319	0.000392379	0.000326562	0.000373937	6.3185e-05	0.000146245	7.45044e-05	0.000148137	3.19991e-05	3.23547e-05	0.000116126	6.44105e-05	0.000534575	0.000371706	0.000543804	0.000600712	0	0.00010403	0.000103748	0.000104053	0	0	0	0	0.000274172	0.000609728	0.000841758	0.00041716	0.000113033	0.000109423	0.000110354	8.38195e-05	0	0.000753702	0	0.00121926	0.000184817	0.000342815	0.000878549	0.00025822
A0A1D5XKP4	0	0	0	0	0	0	0	0	0.000694617	0.000451831	0.000767621	0.000593697	0	0	0	0	0	0	0	0	0.00081843	0.000735778	0.00055504	0.000350356	0	0	0	0	0.00032429	0	0	0	0.00186558	0.00116167	0.00229107	0.00113541	0	0	0	0	0	0.00287196	0	0.000331855	0	0.00202163	0.000398534	0.000702813
A0A1D5Z6P0	0	0	0	0	0	0	0	0	0.000437848	0.00060522	0.000541166	0.000568034	0	0	0	0.000135018	0	0	0	0	0.000913561	0.000677575	0.000929333	0.00117324	0	0	0	0	0	0	0.000264322	0	0.0027488	0.0026675	0.00245508	0.00278825	0	0	0	0.000152793	0	0	0	0.000444514	0.000336899	0.000833213	0.000800744	0.000235351
W5FDW8	0.000243438	0.000243005	0.000371433	0.000359591	0.000156315	6.3052e-05	6.39466e-05	6.67681e-05	0.000401703	0.00037276	0.000519406	0.000416913	0.000195084	0.000150511	0.00030671	0.000381144	0	6.65967e-05	5.97564e-05	3.31446e-05	0.00037824	0.000278216	0.000314812	0.000309117	0.000430348	0.000321191	0.000427097	0.000428353	0	0	0	0	0	0	0	0	0.000232659	0.000337844	0.000113573	0.000172528	0	0	0	0	0	0	0	0
A0A1D6BPN1	0.000401547	0.000400833	0.000408449	0.000197713	0.000343787	0.000260008	0.000474655	0.000330399	0.000509694	0.000717339	0.000503972	0.000528994	0.000536313	0.000372398	0.000379435	0.000377214	0.000434571	0.000384476	0.000344985	0.000218686	0.0006239	0.000458913	0.000519277	0.000728404	0.000236617	0.0001766	0.000528367	0.000706562	0	0	0	0	0	0	0	0	0.000383768	0.000371513	0.000374674	0.000142291	0	0	0	0	0	0	0	0
A0A1D5TI81	0.000859193	0.000285889	0.000582641	0.000846096	0.000980803	0.000296715	0.000376157	0.000235652	0.000508945	0.000292361	0.000503231	0.000377297	0.000765034	0.000531214	0.000902087	0.000717447	0.000309952	0.000391745	0.00042181	0.000389936	0.000404534	0.00049097	0.000411519	0.000311714	0.00135011	0.00125957	0.0007537	0.00125986	0.00115409	0.000375679	0.000351133	0.00048797	0.000663927	0.0002953	0.000407675	0.000336727	0.000273717	0.000264976	0.000801692	0.000405949	0.000447606	0	0.000466131	0	0.000447547	0.000276717	0.000354578	0.000625297
W5G5Q1	0	0	0	0	0	0	0	0	0	0	0	0.000301838	0	0	0.000360835	0.000358723	0	0	0	0	0	0	0.000164607	0.000207809	0	0	0	0	0	0	0	0	0	0	0	0	0.000547434	0	0	0	0	0	0	0	0	0.000553433	0	0
W5G8J4	0	0	0	0	0	0.000152085	0.000231365	0.000322098	7.45332e-05	0	0	0	0	0	0	0	0.000317739	0.000321271	0.000216204	0.000159894	0	0	0	0	0	0	0	0	0	0	0	0	0	0	0	0	0	0	0	0	0	0	0	0	0	0	0	0
W5ATQ6	0.000187862	0.000375056	0.000191091	0.000369997	8.04195e-05	9.7315e-05	9.86958e-05	0.000206101	0.000143075	0.00014383	0.000141469	0.000148493	0.000301094	0.000348449	0.000236689	0.000235304	0.000152484	0.000205572	0.000276685	0.000204623	0.000159212	0.000214701	0.000269935	0.000204468	0	0.000330486	0.000164796	0.000165281	0	0	0	0.000320083	0.000435502	0.000387403	0.000802241	0.000441752	0.000359089	0.000347621	0.000350579	0.000266282	0.000293607	0.00143664	0.000611517	0.000774683	0.000293568	0.000907559	0.000697755	0.000615244
A0A1D6CEJ1	0	0	0	0	0.000389571	0.000377134	0.000478106	0.000449281	4.62059e-05	4.64499e-05	4.56872e-05	4.79555e-05	9.7238e-05	0.000112531	0.000114658	0.000113987	0.000492447	0.000448127	0.000357421	0.000545182	5.14174e-05	0.000104006	5.23052e-05	6.60329e-05	0	0.000160095	0.000159662	0	0	0.000238749	0.0004463	0.000310112	0	0	0	0	0.000173951	0.000168396	0.000169829	0.000128993	0.00028446	0	0.000296233	0	0	0	0	0
A0A1D5V993	0.000426461	0.000425703	0.000433791	0.00041996	0.000365116	0.000331368	0.000448093	0.000467864	0.000433054	0.000979516	0.00149867	0.00123599	0.000683505	0.000527337	0.0010746	0.000801236	0.000807684	0.000699995	0.000837461	0.000580635	0.00180712	0.000852926	0.00122554	0.000773597	0.00100519	0.00112534	0.000748199	0.0007504	0	0	0	0	0	0	0	0	0.000407579	0.00236738	0.00039792	0.000302239	0	0	0	0	0	0	0	0
A0A1D5SY81	0.000808652	0.00100902	0.00102819	0.00119449	0.000346166	0.000209446	0	0	0.000615866	0.000515931	0.000558206	0.000639186	0.000540024	0.00074995	0.000636767	0.000633041	0	0	4.96247e-05	0.00016515	0.000685329	0.000635373	0.000522871	0.00080679	0.00119127	0.000889111	0.000886706	0.000889315	0.000814652	0.000265185	0.000495718	0.00103335	0.00164029	0.00104223	0.00201439	0.00118845	0.00096606	0.000935209	0.0011318	0.000716381	0	0.000515334	0.000987102	0	0.00126366	0.000781317	0.00100116	0.000882772
A0A1D5V1Q2	0.000271114	0.000405948	0.000275774	0.000400472	0.000174087	0.000491542	0.00021365	0.000223077	0.000516199	0.000415139	0.00044235	0.000464312	0.000434525	0.000251433	0.000341579	0.00033958	0.000293411	0.000148336	0.0002662	0.000147651	0.000459536	0.000426039	0.000350602	0.0004918	0.000319516	0.000357707	0.00035674	0.000357789	0	0	0	0	0	0	0	0	0.00025911	0.000376253	0.00025297	0.000576429	0	0	0	0	0	0	0	0
W5BQF4	0	0	0	0	0.000103349	0.000187593	0.000126836	6.62163e-05	0.000367738	0.000123227	0.000303008	0.000318052	0.000128981	0	0.000152087	0.000151198	0.000195961	0.000198139	0.000177788	0.000262965	0.000204607	6.89792e-05	0.00020814	8.75891e-05	0	0.000212358	0	0.000212407	0	0	0	0	0	0	0	0	0	0	0	0	0	0	0	0	0	0	0	0
A0A1D5UUP8	0	0	0	0	0.000451453	0.000491669	0.00044324	0.000578496	0	0	0	0	0	0	0	0	0.000513602	0.00051931	0.000517745	0.000402043	0	0.00018079	0	0	0	0	0	0	0.00169989	0.00249006	0.00103439	0.00143749	0	0	0	0	0	0	0	0	0.00230752	0	0.00240302	0	0.000988804	0	0	0.00115127
A0A1D5S0Z9	0.000103043	0.000205719	0.000209627	0	0	0	0	0.000141308	0.000575496	0.000683722	0.000594901	0.000733034	0	0	0	0	0	0	0	0	0.000989718	0.000942108	0.000858746	0.000934593	0	0	0	0	0.000207614	0.00027033	0.000379001	0.000175566	0.0013138	0.00106245	0.00088006	0.00145381	0	0	0	0	0	0.001182	0	0.0014872	0.000644089	0.000896034	0.00127573	0.000674923
A0A1D5XGK9	0.00161793	0.0017945	0.0018286	0.00177029	0.00130824	0.000465615	0.00066111	0.000443751	0	0	0	0	0.00144062	0.0016672	0.00124571	0.00123842	0.000437747	0.000491791	0.000485405	0.000440568	0	0	0	0	0.00190677	0.00173938	0.00157697	0.00173977	0.000724414	0.000471621	0.000220404	0.00061259	0	0	0	0	0.0017181	0.00166323	0.00150965	0.00127406	0	0	0.000877761	0	0.000280922	0	0	0.000392494
A0A1D5VKZ0	0	0	0.000383415	0.000371191	0.000161358	9.76289e-05	9.90142e-05	0	0.000287073	0.000384785	0.000189233	9.93144e-05	0	0	0	0	0.000101984	0.000103117	0	0.000205283	0.000106484	0.000107697	0.000108322	0	0	0	0	0	0	0.000494442	0.000462137	0	0.000436907	0.000388652	0.000536553	0.000443177	0	0	0	0	0	0	0	0	0.00058903	0.000364195	0.00046667	0.000822971
A0A1D5UVA0	0	0	0	0	0.00010421	0.000378312	0.00038368	0.000600913	0	0	0	0	0.000130056	0	0.000153355	0.000152457	0.000658647	0.000665967	0.000776833	0.000331446	0	0	0	0	0	0.000214128	0	0	0	0	0	0.000414775	0	0	0	0	0.000232659	0.00022523	0.000227146	0.000172528	0.000380465	0	0	0	0	0	0	0
A0A1D5X2F0	6.70782e-05	0	6.82312e-05	6.60557e-05	0.000172288	0.000399595	0.000334784	0.000386351	0.000442749	0.000393731	0.000303078	0.000300452	0.000215018	0.000248835	0.000169025	0.000168036	0.000181487	0.000165154	0.000197587	0.000292251	0.000284242	0.000249149	0.000366256	0.000365038	0	0.000177006	0.000235369	0.000177046	0	8.7989e-05	0	0	0.000233251	0.000207489	0.000286449	0.000473197	0.000128216	0.000124122	0.000250356	0.000285236	0.000314506	0.000427473	0	0.000414914	0	0.000129622	0.000249141	0
A0A0C4BJ74	0	0	0	0	0.000252122	0.000457636	0.000526013	0.000387686	2.99034e-05	3.00613e-05	2.95677e-05	0	0	0	0	0	0.00035057	0.000644484	0.00046263	0.000384905	6.65524e-05	0.000100966	0	0	0	0	0	0	0.000712	0.000309026	0.000577671	0.000602092	0	0	0	0	0	0	0	0	0.000184096	0	0.000191715	0	0.000184072	0	0	0.000385768
A0A1D5YP29	0.000523992	0.000784591	0.000799498	0.000516005	0.000560773	0.000475011	0.000206464	0.000143716	0	0	0	0	0.00111976	0.000647939	0.000990273	0.000656319	7.08858e-05	0.000143347	6.43118e-05	0.000214028	0	0	0	0	0.000926309	0.000691354	0.000919312	0.000461008	0	0.00034367	0.000642432	0.000446394	0	0	0	0	0.000500792	0.000969598	0.000733387	0.00111408	0.00040947	0	0.000426416	0	0	0	0	0
W5AUH7	0	0	0	0	0	8.04919e-05	8.1634e-05	8.52359e-05	0.000315577	0.000317243	0.000234025	0.000573171	0.000332057	0.000192141	0.000195772	0.000194627	0.000252248	0.000170034	0.000152569	0.000253873	0.000175585	0.00035517	0.000267925	0.000338243	0	0	0	0	0	0	0	0	0	0	0	0	0	0	0	0.000220249	0	0	0	0	0	0	0	0
Q8LRM8	0.00104331	0.00104145	0.00106124	0.0010274	0.000297744	0.000360297	0.000456762	0.000763064	0.000882864	0.000710019	0.000960247	0.000916293	0.000557382	0.000860061	0.000876313	0.00108898	0.00037637	0.000380553	0.000597564	0.000473494	0.00098244	0.000794903	0.000899462	0.00075702	0.00122957	0.00091769	0.000915208	0.0009179	0	0	0	0	0	0	0	0	0.000664741	0.000643513	0.000973483	0.000246469	0	0	0	0	0	0	0	0
A0A1D5WWG8	0.000394764	0	0.00040155	0	0.00016899	0.000408986	0.000414789	0.000866181	0.000601302	0.000604476	0.000693643	0.000416047	0.000210901	0.000244071	0	0	0.000427231	0.000323984	0.000290707	0.000322488	0.000892162	0.000563952	0.00113446	0.00085932	0	0	0	0	0	0	0.000483995	0.000672608	0.000915142	0.000814069	0.00112386	0.000928275	0	0	0	0	0	0.000503147	0.000642506	0	0.00185067	0.00038142	0.000977485	0.000861895
W5G990	0	0	0	0	0.000203337	0	0	0.000130279	0.000602931	0.000363669	0.000596162	0.000250304	0.000253767	0.000293679	0	0	0.000257033	0.000129945	0.000233196	0.000129345	0.000536748	0.000407146	0.000409511	0.00034466	0	0	0	0	0	0	0	0	0	0	0	0	0	0	0	0	0	0	0	0	0	0	0	0
A0A1D5UXT7	0	0	0	0	0	0	0	0	0.000602931	0.000484891	0.000357697	0.000500609	0	0	0	0	0	0	0	0	0.000670935	0.000678576	0.000682519	0.000861649	0	0	0	0	0.000957051	0	0	0	0.00275287	0.00293859	0.00202843	0.00390932	0	0	0	0	0	0	0.000773096	0	0.00148455	0.00275367	0.00235232	0.00103708
A0A1D6ADY9	0	0	0	0	5.03229e-05	0	0	6.44843e-05	0.00107436	0.00105003	0.00103279	0.00108407	0	0	0	0	0	0	0	0	0.00129516	0.0010748	0.000979696	0.00119417	0	0	0	0	0.000947423	0	0	0.000200294	0.00327021	0.00181814	0.00234269	0.00345535	0	0	0	0	0	0.00359593	0	0.00533238	0.00202072	0.00215805	0.0032019	0.00141164
A0A1D6CB02	0.00169841	0.00169539	0.0017276	0.00150526	0.000508934	0.000131969	0.000178456	0.000232912	0.000388049	0.000216721	0.000298428	0.000223746	0.00117958	0.0013651	0.00139089	0.00127639	9.19043e-05	0.000185851	0.000166762	4.62483e-05	0.000431817	0.000194104	0.00024404	0.000246472	0.00220178	0.00239026	0.00208582	0.00164368	0	0	0	0	0	0	0	0	0.00162321	0.00157137	0.00174321	0.00156479	0	0	0	0	0	0	0	0
P69386	0	0	0	0	0	0.000182319	0.000184906	0.000579193	0.0001787	0	0.000530082	0	0	0	0	0	0.000380904	0.00115541	0.000691158	0.000766718	0.000397711	0.00060336	0.000404577	0.00025538	0	0	0	0	0.00141828	0.00184671	0.00258908	0.0023987	0	0	0	0	0	0	0	0	0.00660085	0	0.00572836	0	0	0.000680123	0.000871493	0
A0A1D6C7V1	0.000255132	0.000509356	0.000519034	0.000251243	0.000436864	0.000330404	0.000469128	0.000489827	0.000453383	0.000455777	0.000640419	0.000268886	0.000681515	0.000473221	0.000803606	0.000958685	0.000690285	0.000628161	0.000814148	0.000833681	0.000864891	0.000656056	0.000439912	0.000555369	0.000601359	0.00067324	0.000895225	0.000897859	0	0	0	0	0	0	0	0	0.000487671	0.000708145	0.000952228	0.000361632	0	0	0	0	0	0	0	0
A0A1D6BRX6	0.000599232	0.000598167	0.00106668	0.00103267	0.000128259	0.000116404	0.000118055	0.000123264	0.000152124	7.64636e-05	7.52082e-05	7.89422e-05	0.000720309	0.000648354	0.000377489	0.00037528	8.10643e-05	8.19652e-05	0.000183866	0.00024476	0.000126962	8.5605e-05	0.000129154	5.43502e-05	0.000706212	0.00105417	0.000657072	0.000922607	0.000905517	0.00137556	0.000551009	0.00102098	0.000173642	0.000463393	0.000213245	0	0.0011454	0.000970219	0.000838693	0.000530857	0.000702398	0.000954689	0.00097529	0	0.000936406	0.000289488	0.000185472	0.000654156
A0A077S1G3	0.000546029	0.000545058	0.00111083	0.00107541	0.000467486	0.000353563	0.000286863	0.000374401	0.000346545	0.000487724	0.000342654	0.000287733	0.000729285	0.000675188	0.000687947	0.000854902	0.000369335	0.000373439	0.000335082	0.000297372	0.000385631	0.000390023	0.000392289	0.000495247	0.000965266	0.00120072	0.000718481	0.000960793	0	0.000358124	0.000334725	0.000465168	0.000632902	0.0002815	0.000388625	0.000320992	0.00078278	0.000757782	0.00101897	0.00116094	0.00042669	0	0.00044435	0	0.000426634	0.000263786	0.000338009	0.000298039
W5FXY6	0.000235585	0.000235166	0.000119817	0.000115997	0.000100849	3.0509e-05	6.18838e-05	9.69215e-05	0.000358841	0.000390797	0.00026611	0.000310357	6.29302e-05	0.000291311	7.42039e-05	0.000147539	0	6.44484e-05	5.78287e-05	0.000128302	0.000232933	0.000201931	0.000236955	0.00025641	0.000138822	0.00010361	0.00010333	0.000207268	0	0	0	0	0.000136533	0.000121454	0	0	0.000225154	0.000217964	0.000219819	8.34815e-05	0	0.000300265	0	0	0	0.000113811	0	0
A0A1D5RPW7	0.000235585	0.000235166	0.000119817	0.000115997	0.000100849	3.0509e-05	6.18838e-05	9.69215e-05	0.000328938	0.000390797	0.000206974	0.000279322	6.29302e-05	0.000291311	7.42039e-05	0.000147539	0	6.44484e-05	5.78287e-05	0.000128302	0.000199657	0.000168276	0.000203104	0.000213675	0.000138822	0.00010361	0.00010333	0.000207268	0	0	0	0	0.000136533	0.000121454	0	0	0.000225154	0.000217964	0.000219819	8.34815e-05	0	0.000300265	0	0	0	0.000113811	0	0
W5E6V3	0	0	0	0	0.000439883	0.000266149	0.000424169	0.00036236	3.72666e-05	0	0	3.86777e-05	0	0	0	0	0.000397174	0.000361429	0.00054051	0.000519654	0	0.000125826	8.43716e-05	5.32577e-05	0	0	0	0	0.00650698	0.000770236	0.000719911	0.00100046	0	0	0	0	0	0	0	0	0.000458853	0.000935499	0	0.000302672	0.000229396	0	0	0.000641008
A0A1D5XWW9	0	0	0	0	0.000502723	0.000266149	0.000424169	0.00036236	3.72666e-05	0	0	3.86777e-05	0	0	0	0	0.000397174	0.000361429	0.000576544	0.000519654	0	0.000125826	8.43716e-05	5.32577e-05	0	0	0	0	0.00621121	0.000770236	0.000719911	0.00100046	0	0	0	0	0	0	0	0	0.000458853	0.000935499	0	0.000302672	0.000229396	0	0	0.000641008
A0A1D5W9E0	0.000741907	0.000740587	0.000943323	0.00127855	0.00047639	0.000624515	0.000487213	0.000559581	0.000565033	0.000757354	0.000651804	0.000733034	0.000990901	0.000802724	0.00070105	0.00104542	0.000501827	0.000405923	0.000591872	0.000454554	0.000733556	0.00074191	0.00074622	0.000740198	0.00109295	0.00114201	0.000976221	0.000815911	0	0	0	0	0	0	0	0	0.000886322	0.00102962	0.00103838	0.00118305	0	0	0	0	0	0	0	0.000202477
A0A1D5WYS2	0.00184677	0.00184349	0.00153697	0.00165329	0.000359346	0.000347873	0.000308708	0.000368376	8.5242e-05	8.5692e-05	0	4.42348e-05	0.00152479	0.00166081	0.0013749	0.00157715	0.000136272	0.000137786	0.000164845	0.00013715	0	9.59366e-05	9.6494e-05	6.09097e-05	0.00237433	0.00191977	0.00162002	0.00162479	0	0.000440451	0.000411673	0.000286052	0	0.000173107	0	0	0.00208591	0.00170864	0.00140987	0.00154681	0.00052478	0	0.001093	0	0	0	0	0
A0A077S3V2	0.000257379	0.000256922	0.000392705	0.000380184	0.000605981	0.000266652	0.000270435	0.000388255	0.000914756	0.00105095	0.000872183	0.000881579	0.00068752	0.000556956	0.000648549	0.000644754	0.000278547	0.000211232	0.000284303	0.000175214	0.00112699	0.000992754	0.000961539	0.0012139	0.000454993	0.000679171	0.000564445	0.000566106	0	0	0	0	0.000745821	0.000530759	0.000915921	0.000907829	0.000368975	0.00059532	0.000720464	0.000547227	0	0.000328043	0	0	0.000603301	0.000497358	0.000637303	0.000561941
A0A1D6C8T7	0	0	0	0	0.00043878	0.000371675	0.000430798	0.000449806	5.20425e-05	5.23172e-05	0	0	0	0	0	0	0.000388255	0.000504733	0.000352248	0.000390757	5.79123e-05	0.000117144	0	0	0	0	0	0	0	0.000268907	0.000251338	0.000349284	0	0	0	0	0	0	0	0	0.000320392	0	0	0	0	0	0	0
A0A1D5UB36	0	0	0	0	0.000163467	0.000230779	0.000300925	0.000418937	0	0	3.19512e-05	0	0	0	0	0	0.000447708	0.000452683	0.000218716	0.000207966	0	7.27363e-05	0	0	0	0	0	0	0.000769394	0.000500905	0.000156059	0.000216876	0	0	0	0	0	0	0	0	0.000198936	0	0	0	0	0	0	0
A0A1D5YG51	0	0	0	0	0.000675959	6.81643e-05	0.000276526	0.000505272	0	0	0	0	0	0	0	0	0.00014241	0	0	0.000286656	0	0	0	0	0	0	0	0	0	0.00103565	0	0	0	0	0	0	0	0	0	0	0	0	0	0	0	0	0	0
A0A1D6CWT9	0.000247564	0.000123562	0.00012591	0.000365686	0.000105977	0.000288543	0.000422698	0.000271599	0.000219968	0.000410668	0.000310712	0.000326138	0.00013226	7.65309e-05	0.000233931	0.000155042	0.000301415	0.000270902	0.00033423	0.000505595	0.000279746	0.000282932	0.000320148	0.000404172	0.000291761	0.000108878	0.000108584	0.000108903	0	0	0	0	0	0	0	0	0.000118301	0.000229047	0.000230996	0.000175453	0	0	0	0	0	0	0	0
A0A1D6AI06	0	0	0	0	0.000277124	0.000167673	0.000170052	0.000177555	0.000328689	0.000289122	0.000203125	0.000213209	0.000259391	0.000100063	0.000101953	0.000202714	0.000131365	8.85496e-05	7.94544e-05	8.81407e-05	0.000182881	0.000184964	0.000232548	0.000176149	0	0.000142356	0	0.000142389	0	0	0	0	0	0.000166873	0	0.000380567	0	0	0	0	0	0	0	0	0	0.000156372	0	0.000176677
A0A1D5SLW3	0	0	0	0	0	0	0	0	0	0	0	0.000199918	0	0	0	0	0	0	0	0	0	0	0	0	0	0	0	0	0	0	0	0	0.00131923	0	0.000540037	0	0	0	0	0	0	0	0	0	0.00118571	0.00036656	0.000469701	0.000414157
W5B2C2	0.000254022	0.000253571	0	0.00025015	0.000108741	6.57934e-05	6.67269e-05	0.000209013	0.000580387	0.000453795	0.000446344	0.000535434	0.000407131	0.000314109	0.000320045	0.000318172	6.87284e-05	6.94922e-05	6.23545e-05	6.91713e-05	0.000215283	0.000362891	0.000437999	0.000460795	0	0	0	0	0	0	0	0	0.000294437	0	0.00072318	0	0	0	0	0.000360059	0	0.000647528	0	0	0.000396955	0.000245436	0	0.000277305
W5EXR5	0.000436009	0.000435233	0.000443503	0.000858724	0.000186645	0.000225858	0.000114531	0.000119585	0.000221375	0.000445087	0.000437779	0.000459514	0.000232936	0.000269571	0.000274665	0.000546116	0.000117967	0.000238555	0.000107026	0.000118727	0.000246343	0.000124574	0.000626491	0.00047455	0.000513848	0.000383512	0.000382475	0.0003836	0	0	0	0	0	0	0.000620639	0	0.000416704	0.000403396	0.000406829	0.000309006	0	0	0	0	0.00068134	0.00084254	0.000539805	0.000475972
W5F994	0.000436009	0.000435233	0.000443503	0.000429362	0.000186645	0.000225858	0.000114531	0.000119585	0.000221375	0.000333815	0.000437779	0.000344636	0.000232936	0.000269571	0.000274665	0.000273058	0.000117967	0.000238555	0.000107026	0.000118727	0.000123172	0.000124574	0.000501193	0.000632733	0.000513848	0.000383512	0.000382475	0.0003836	0	0	0	0	0	0	0	0	0.000416704	0.000403396	0.000406829	0.000309006	0	0	0	0	0.00068134	0	0	0
W5FZD8	0	0	0	0	0	0	0	0	0.000221375	0.000333815	0.000328334	0.000344636	0	0	0	0	0	0	0	0	0.000123172	0.000124574	0.000250596	0.000632733	0	0	0	0	0	0	0	0	0	0	0	0	0	0.000403396	0	0	0	0	0	0	0.00068134	0	0	0.000475972
A0A1D6AC03	0.000509522	0.000678154	0.000518279	0.000669006	0.000727049	0.000395908	0.000356911	0.000279494	0.000776099	0.000563475	0.000554223	0.000671238	0.00054442	0.000735052	0.000534959	0.000638194	0.000275713	0.000278777	0.000250143	0.00027749	0.000767674	0.000630839	0.000683312	0.000554561	0.000600485	0.000298783	0.000297975	0.000448277	0	0	0	0	0	0	0	0	0.000973923	0.00125709	0.00079237	0.000722212	0	0	0	0	0	0	0	0
A0A1D6AS15	0.000461859	0	0.000469797	0.000227409	0.000296567	0.000239249	0.000303304	0.000443361	0.000293125	0.000235738	0.000231867	0.000182534	0.000246746	0.000285554	0.00029095	0.000289247	0.000937206	0.000631747	0.000396801	0.000817479	0.000260949	0.000791762	0.000530908	0.00142428	0	0.000203125	0	0	0	0.000302919	0.000566254	0.000786924	0.00053534	0.000714321	0.000657436	0.000543023	0.000220705	0.000213656	0.000215475	0.000327327	0.000360916	0	0.00112756	0	0.000721736	0.000223123	0.000285905	0.000252096
W5DUC9	0.000240433	0	0	0	0	0.000373642	0.000378943	0.000329719	0.000427262	0.000674957	0.00054317	0.000316743	0.000513801	0.000445958	0.000302923	0.000150575	0.000260206	0.000197324	0.000295093	0.000327354	0.000679218	0.000686954	0.000483661	0.000610601	0	0.000422968	0.000632736	0.000211533	0	0	0	0	0	0	0	0	0	0	0	0.000170398	0	0	0	0	0	0	0	0
A0A1D5Z709	0.00026377	0.000131651	0.000268304	0.000129875	5.64571e-05	0.000204955	0.000138575	0.000108517	0.000267848	0.000370236	0.000397262	0.000243242	0.000352296	0.000326163	0.000415408	0.000578168	0.000107049	0	3.23736e-05	0.000107739	0.000298059	0.00022609	0.000303205	0.000478478	0.000310861	0.000348018	0.000347076	0.000580163	0	0	0.000161696	0	0.000152868	0.000135984	0	0.000155062	0.000126046	0.000244041	0.000246118	0.000280407	0.000206121	0.000168094	0.000214652	0.000271926	0.000206094	0.000127427	0.000163282	0.000143973
A0A1D5ZEQ1	0.000527938	0.000175666	0.000358008	0.00051989	0.000451997	0.000182319	0.000231132	0.000193064	0.0001787	0.000359287	0.000485908	0.000324566	0.000282049	0.000326409	0	0.00022042	0.000190452	0.000192569	0.000172789	0.00019168	0.000198855	0.00020112	0.000202289	0.000319225	0.000207397	0.000154791	0.000154372	0.000309653	0	0	0	0	0.000203977	0.000181449	0.000250499	0.000206905	0.000504563	0.000162817	0.000164202	0	0	0.000448589	0.000286418	0	0	0.000340061	0.000435746	0.000384218
A0A1D5SG85	0.000822889	0.000273809	0.000279011	0.000270115	0.00023484	7.10445e-05	0	0	0	7.00019e-05	0	0.000144542	0.000146542	0.00016959	0.000172794	0.000171783	0	0	0	7.4692e-05	7.74883e-05	7.83708e-05	0.000157652	9.95144e-05	0.000323266	0.000482541	0.000240618	0.000482652	0	0.00071961	0.000336297	0.00140206	0	0.000565644	0	0	0.000262152	0.000507559	0.000255939	0.000388796	0.00128608	0	0	0	0.000428637	0	0.000339596	0.000598876
A0A1D5SUV2	0.000411445	0.000410713	0	0.000405173	0.00017613	0.0003197	0.000108079	0.000112848	0.000626709	0.000315009	0.000619673	0.000542033	0.000439625	0.000254384	0.000259191	0.000257675	0.000111321	0.000112558	0.000100997	0.000112038	0.00046493	0.000235112	0.000472957	0.000298543	0.000484899	0.000361906	0.000360927	0.000361989	0	0	0	0	0	0	0	0	0.000393227	0.00038067	0.000383909	0.000291597	0	0	0	0	0	0	0	0
A0A1D6APV9	0	0	0	0	0.000199287	0	0	6.3842e-05	0.000118184	0.000415828	0.000116857	0.000183989	0.000124356	0.000143915	0.000293268	0.000291552	6.29782e-05	0	5.71376e-05	0	0.000263028	0.000199518	0.000133785	0	0	0.000204744	0.000408379	0.000614371	0	0	0	0	0	0	0	0	0	0	0	0	0	0	0	0	0	0	0	0
W5FGC3	0	0	0	0	0	0	0	0	0.00052396	0.000445692	0.00055793	0.000460139	0	0	0	0	0	0	0	0	0.000313954	0.000136084	0.000319374	0.000230397	0	0	0	0	0	0	0	0	0.000552069	0.000491096	0.000677981	0.000746656	0	0	0	0	0	0.000607058	0	0.000982037	0.000992387	0.000766986	0.000786238	0.0010399
W5CDN8	0.000914935	0.000913308	0.00106361	0.00128713	5.59519e-05	0.000135414	6.86675e-05	0.000143395	0.000895899	0.00103406	0.000853032	0.000826509	0.00118709	0.00105054	0.00123507	0.00122785	0.000141454	7.15132e-05	6.41679e-05	7.1183e-05	0.000923098	0.000858923	0.000863913	0.00104323	0.00123232	0.000919743	0.00114657	0.000919954	0	0.000171451	0.000320497	0.000445396	0.0013635	0.00161721	0.00148842	0.00169042	0.00112426	0.00120929	0.00109762	0.00120422	0.000204277	0.00249885	0.000212731	0.00565935	0.0012255	0.00164173	0.00194185	0.00142685
A0A1D5ZWF7	0.000264367	0.000131949	0.000268911	0.000130169	5.65848e-05	0.000205418	0.000138889	0.000108763	0.000268454	0.00033734	0.000364981	0.000243792	0.000353093	0.000326901	0.000416348	0.000579476	0.000107291	0	3.24469e-05	0.000107982	0.000261391	0.000151068	0.000265904	0.000383648	0.000311564	0.000348805	0.000347862	0.000581475	0	0	0.000162062	0	0.000153214	0.000136292	0	0.000155413	0.000126331	0.000244593	0.000246675	0.000281042	0.000206588	0.000168475	0.000215138	0.000272541	0.00020656	0.000127715	0.000163651	0.000144299
W5E4T7	0	0	0	0	0.000711198	0.00107577	0.00065462	0.000911338	0.000140589	0.000211996	0.000208516	7.2956e-05	0	0	0	0	0.000973924	0.000833248	0.000883601	0.0008294	0.000391114	0.000632909	0.00023872	0.000301373	0	0	0	0	0	0	0	0	0	0	0	0	0	0	0	0	0	0	0	0	0	0	0	0
P06528	0	0	0	0	0.000546677	0.000744221	0.000587051	0.000612953	0	0	0	0	0	0	0	0	0.0008638	0.000786059	0.00078369	0.000869366	0	0.000182437	0	0	0	0	0	0	0	0.000418789	0.000391427	0	0	0	0	0	0	0	0	0	0	0	0	0	0	0	0	0
W5HK61	0	0	0	0	0	0	0	0	0.000166653	0.000279221	0.000439419	0.000230618	0	0	0	0	5.92043e-05	0	0	0	0.000247266	0.000187561	0.000188651	0.000238164	0	0	0	0	0	0	0	0	0.00050727	0.000902488	0.000311482	0	0	0	0	0	0.000341991	0	0	0	0.00102584	0.000422848	0.000541827	0.000955509
A0A1D5YFR1	0.000420757	0.000540012	0.000550272	0.000414343	0.000360233	0.000186821	0.000205261	0.000247289	0.000350966	0.000352818	0.000347025	0.000411766	0.000321125	0.000557447	0.000530115	0.000376438	0.000260206	0.000328873	0.000236074	0.000163677	0.000254707	0.000309129	0.000276378	0.0003053	0.000708392	0.000475839	0.000738192	0.000740364	0.000484433	0.000551923	0.000368473	0.000614481	0.000557371	0.000681741	0.00059893	0.000989396	0.000459574	0.000444898	0.000560855	0.000383396	0.000563652	0.00091933	0.00029349	0.0011154	0.000187859	0.000406534	0.000372088	0.000131235
A0A0C4BK49	0.000608595	0.000607513	0.00103176	0.000799091	0.000260526	0.000210173	0.000266444	0.000278201	0.000257502	0.000103545	0.000356455	0.000267252	0.00021676	0.000376277	0.000383387	0.000381144	0.000219549	0.000332984	0.000298782	0.000220964	0.000114618	0.000173885	0.000174895	0.000220798	0.000478164	0.000356879	0.000533871	0.000535442	0.00163496	0.000532211	0.000746158	0.00103694	0.0011757	0.000418341	0.000866309	0.00047703	0.000193883	0.000187691	0.000189288	0.000575095	0.00126822	0.000258562	0.000990529	0.000418275	0.000951037	0.000392015	0.000502319	0.000664378
W4ZXK1	0	0	0	0	8.04195e-05	9.7315e-05	4.93479e-05	5.15252e-05	0.0005723	0.000527378	0.000471562	0.000692965	0.000301094	0.000348449	0.000355034	0.000352956	5.08281e-05	5.1393e-05	4.61142e-05	0.000102311	0.000477637	0.000375726	0.000647844	0.000408937	0.000221401	0.000330486	0.000329592	0.000165281	0	0	0	0	0	0	0	0	0.000179544	0.000347621	0.000350579	0.000399423	0	0	0	0	0	0	0	0
W5AC28	0	0	0	0	8.04195e-05	9.7315e-05	4.93479e-05	0.00010305	0.0005723	0.000623265	0.0007545	0.000841458	0.000401458	0.000464599	0.000591723	0.000470608	0.000101656	5.1393e-05	4.61142e-05	0.000102311	0.00074299	0.000268376	0.000755818	0.000613405	0.000221401	0.000330486	0.000329592	0.000165281	0	0	0	0	0	0	0	0	0.000179544	0.000347621	0.000350579	0.000399423	0	0	0	0	0	0	0	0
W5BZZ2	0.000388207	0.000387517	0.000394879	0.000573434	0.000332365	5.0274e-05	5.09874e-05	5.3237e-05	0.000295657	0.000346754	0.000146169	0.00025571	0.000103699	0.000240017	0.000244552	0.000243122	0.000105033	5.31004e-05	4.76463e-05	5.28552e-05	0.000274169	0.000221834	0.000223122	0.000211261	0.000457513	0.000341466	0.000340542	0.000170772	0.000782174	0.000763838	0.000713932	0.000330717	0.00089994	0.00060041	0.000828894	0.000456428	0.000185509	0.000179585	0.000362226	0.000137564	0.000303361	0.000247394	0.000315916	0.00040021	0.000909963	0.000562626	0.000240312	0.000423789
A0A1D5WJJ5	0.000331961	0.000331371	0.000337667	0.000326901	0	0	0.0001744	0.000273142	0.00025282	8.47182e-05	0.000166654	0.000262393	0.000709395	0.000410484	0.00041824	0.000415793	0.000359262	0.000272441	0.000244458	0.000361577	0.000187557	0.000189693	0.000190795	0.000120435	0.000391225	0.000291992	0.000582405	0.000292059	0	0	0	0	0.000384776	0.000342279	0.000472532	0.000390298	0.000317263	0.000307131	0.000309745	0.000470532	0	0.000423101	0	0	0	0.00032074	0	0.000362388
A0A1D5YDS7	0.000526353	0.00105083	0.0013385	0.000777494	0.00022532	0.000204493	0.000138263	0.000216545	0	0	0	0	0.000562403	0.000488143	0.000663156	0.000659276	0	0.000143993	0.000258406	0	0	0	0	0	0.000930482	0.000694468	0.000461726	0.000463085	0	0	0.000322663	0.000448405	0	0	0	0	0.0010061	0.000730474	0.00122782	0.000746069	0	0	0.000428337	0	0	0	0	0
A0A1D6BU43	0	0	0	0	0.000687573	0.000416013	0.000421916	0.000440532	0.000101939	0	5.03972e-05	0.000158698	0.000107263	0.000124133	0	0.000125738	0.000434571	0.000439401	0.000344985	0.000492043	0.000113436	0.000172092	0	0.000145681	0	0	0	0	0	0.000526725	0.000492311	0.000684164	0	0	0	0	0	0	0.000187337	0	0.000627572	0	0.000653545	0	0	0	0	0
A0A1D5V122	0	0	0	0	0.00023429	0.000212634	0.000323477	0.000450333	6.94712e-05	0.000139676	0	0.000108153	0	0	0	0	0.0005553	0.000411745	0.000470214	0.000558878	3.86534e-05	3.90936e-05	3.93207e-05	0	0	0	0	0	0	0	0	0	0	0	0	0	0	0	0	0	0	0	0	0	0	0	0	0
A0A1D5UGN4	0	0.000877011	0	0.00043259	0	0	0	0	0.00011152	0.000112108	0	0.000115742	0.000234687	0.000271598	0	0	0	0	0	0	0.000124098	0	0.00012624	0.000159373	0	0	0	0	0	0	0	0	0	0	0	0	0	0	0	0	0	0	0	0	0	0	0.000543864	0
A0A1D6CS65	0	0	0	0	0.000641294	0.000582019	0.000442708	0.000616321	0	0	0	0	0	0	0	0	0.000557317	0.000563511	0.000597564	0.000662892	0	5.35031e-05	0	0	0	0	0	0	0.0015092	0.00147382	0.00137752	0.00191434	0	0	0	0	0	0	0	0	0.00204866	0	0.00243823	0	0.000877881	0	0	0.00102212
A0A1D5XJ89	0	0	0	0	0.00056842	6.8784e-05	0.00020928	0.000509866	0	0	0	0	0	0	0	0	0.000143705	0	0	0.000289262	0	0	0	0	0	0	0	0	0	0.00104507	0	0	0	0	0	0	0	0	0	0	0	0	0	0	0	0	0	0
A0A1D6SA09	0	0	0	0	0	0	0	7.02822e-05	0.000585478	0.000653965	0.000321614	0.000607647	0.000136901	0.000158432	0.000161426	0.000160482	0	0	0	0	0.000361952	0.000219644	0.00022092	9.29674e-05	0	0	0	0	0	0	0	0	0	0	0	0	0	0	0	0	0	0	0	0	0	0	0	0
I3NM23	0.000135715	6.77367e-05	0.000138047	0.000133646	0	0	0	0	0.000378985	0.000277081	0.000272531	0.000339699	0.000398777	0.000335634	0.000256482	0.000297478	1.83595e-05	5.56906e-05	0	3.69556e-05	0.000230035	0.000232655	0.000234006	0.000295423	7.99717e-05	0.000179061	0.000178577	0.000119402	0	0	0.000249586	0	0.000393267	0.000559732	0.000386368	0.00039891	0.000259411	0.000251127	0.000189948	0.000240458	0	0.000605413	0	0.000559644	0	0.000327817	0.000336046	0
W5G7L0	0	0.000640893	0	0	0	0	8.43252e-05	8.80459e-05	0.000488971	8.19253e-05	0.000241741	0.000169162	0.000171502	0.000198476	0.000202226	0.000201043	0	0	7.87996e-05	0	0.000181374	9.17196e-05	0.000276758	0.000116465	0	0.000282366	0	0	0	0.00042109	0	0.000546956	0.00148836	0.000992985	0.00137086	0.000377431	0.000613607	0.000594012	0.000599067	0.00045502	0	0	0	0	0.000501646	0.000620332	0.000794878	0.00245309
A0A1D5UZP8	0	0	0	0	0.000619455	0.000374798	0.000617689	0.00049611	0	0	0	0	0	0	0	0	0.000636217	0.00054432	0.000666015	0.000689572	0	0.000103362	0	0	0	0	0	0	0.00036445	0.000237271	0.000221768	0	0	0	0	0	0	0	0	0	0	0	0	0	0	0	0	0
A0A0D3MT29	0.000464922	0.000464095	0.000315275	0.000457834	0.000132682	8.02784e-05	8.14175e-05	0.000127515	0.000393425	0.000276851	0.000194504	0.000367489	0.000331177	0.000479079	0.000292879	0.000291165	8.38596e-05	0.000211979	0.000228247	0.0001688	0.000175119	8.85569e-05	8.90714e-05	0.000112449	0.000365282	0.000408944	0.00067973	0.000409038	0	0	0.000190003	0	0	0.000159791	0	0	0.000296224	0.000430147	0.000433807	0.000219665	0	0.000395044	0	0	0	0	0.000191867	0
A0A1D5UQT6	0	0	0	0	0.0005454	0.000377134	0.000191242	0.000449281	0.000508265	0.000464499	0.000639621	0.000767288	0.000291714	0.000450126	0.000229316	0.000341961	0.000246223	0.00024896	0.000223388	0.000297372	0.000462757	0.000468027	0.000418441	0.000660329	0	0	0.000159662	0	0	0	0.0004463	0.000310112	0.000632902	0.000375334	0.00103633	0.00042799	0.000347902	0.000168396	0.000509487	0.000515973	0.00056892	0.000231981	0.000888699	0	0.000568845	0.000351714	0.000450678	0.000397385
A0A1D6RG55	0	0	0	0	0.000307506	0.000186055	0.000125797	0.000262694	0.000425511	0.000183325	0.00024042	0.000315445	0.000127924	0.000148043	0.000150841	0.000149958	0.00025914	0.000327525	0.000293884	0.000195607	0.000135287	0.000205241	0.000275245	0.000173742	0	0	0	0	0	0	0	0.000407975	0.000277543	0	0.000340843	0	0	0	0	0.0001697	0	0	0	0	0	0.000231353	0	0.000261394
A0A1D5WTV3	0	0	0	0	0.000565848	0.000273891	0.000277777	0.00043505	0.000134227	0.000134936	0.00019908	6.96549e-05	0	0	0	0	0.000214582	0.000144644	0.000389363	0.000287953	0.000149367	7.55338e-05	0.000151945	0	0	0	0	0	0	0.00034678	0.000648246	0	0.000306428	0	0	0	0	0	0	0	0.000413175	0	0	0	0	0	0	0.000577197
A0A1D6D1F6	0	7.15598e-05	0	0	0	5.57024e-05	1.88309e-05	1.96618e-05	0.000764354	0.000914749	0.000755773	0.00084996	0.000114896	8.86444e-05	0.000180639	0.000224477	1.93957e-05	1.96113e-05	1.7597e-05	0	0.000870816	0.000737358	0.000782845	0.000780242	0	6.3056e-05	6.28854e-05	0	0.000288877	9.40349e-05	0.000175782	0	0.000830927	0.000665239	0.00081635	0.000758566	0.000274053	0.000132651	6.68897e-05	0.000355641	0	0.0011878	0	0.000591231	0.000336072	0.000554112	0.000710026	0.000547806
A0A1D5Z4H2	0.000463692	0.000462867	0.000943323	0.000456623	0	0	0	0	0.00023543	0.000236673	0.000232787	0.000122172	0.000247725	0.000286687	0.000584209	0.000290395	0	0	0	0	0.000392976	0.000397452	0.000399761	0.00050468	0.00109295	0.000407862	0.000406759	0.000407956	0	0	0	0	0	0	0.000660045	0.000545177	0.000443161	0.000429009	0.000432659	0.000328625	0	0	0	0	0	0.000448017	0.000574079	0.000506192
A0A1D5TK48	0.000469907	0.000156357	0.000159328	0.000154248	0.000268209	0.000162279	0.000164581	0.000257764	0.000835052	0.000959383	0.000786359	0.000866671	0.00041841	0.000387373	0.000493367	0.00049048	0.000211897	0.000214252	0.000153797	0.000213263	0.000929236	0.000760806	0.00108032	0.0006251	0.000369199	0.000551106	0.000412211	0.000413424	0	0	0	0	0	0	0	0	0.000598802	0.000434759	0.000584612	0.000444041	0	0	0	0	0	0	0	0
A0A1D5TKZ1	0.000255132	0.000254678	0.000519034	0.000251243	0.000436864	0.000396484	0.000268073	0.000279901	0	6.5111e-05	0	0	0.000408909	0.000788702	0.000321442	0.000159781	0.000207086	0.000209387	0.000125253	6.94734e-05	0	7.28951e-05	0.000146637	0	0	0.000224413	0.000671419	0.000224465	0	0	0.0006256	0	0	0	0	0	0.000243835	0.000236048	0.000238057	0.000361632	0.00119622	0	0.000415244	0	0	0	0	0
A0A1D5WAT5	0.000806482	0.000715598	0.000729194	0.000882432	0.000498675	0.000533815	0.000470773	0.000466967	0.000773453	0.000663193	0.00076477	0.00059025	0.00105321	0.00105265	0.000959643	0.00101015	0.000509138	0.000343198	0.00046192	0.000488019	0.000734118	0.000793684	0.000798296	0.000780242	0.000950461	0.00094584	0.000864675	0.00110373	0.000541644	0.000352631	0.000439455	0.000458033	0.00124639	0.000923943	0.000637774	0.000948207	0.0010277	0.000829066	0.00100334	0.00114313	0.000560194	0.0010279	0.000437534	0.000739038	0.00042009	0.00069264	0.000887532	0.000195645
A0A1D5YIE7	0	0	0	0	0	0	0	0	0.0003167	0.000424496	0.000469717	0.000547819	0	0	0	0	0	0	0	0	0.000822313	0.000772273	0.000896261	0.00105606	0	0	0	0	0	0	0	0	0.000240998	0.00107191	0	0.00146674	0	0	0	0	0	0	0	0	0	0	0	0
G0Z6F1	0.00019031	0	0.000193581	0.000187409	0.000162935	0.00034504	0.000199963	0.000260983	0.000483131	0.000145704	0.000334395	0.000451282	0.000305017	0.000235326	0.000239773	0.00023837	0.000102981	0.00020825	9.34301e-05	0.000207289	0.000376336	0.000652494	0.000382833	0.000207133	0.000224286	0.000167396	0.000333887	0.000334869	0	0	0	0	0.000220588	0.000196225	0.000541796	0.000223754	0.000363767	0.000176075	0.000355147	0.000269751	0.000594865	0	0	0	0	0.000183877	0.000235615	0.000415507
A0A1D6RQT2	0.000603877	0.000602804	0.000614257	0.000594672	0.00019388	0.000117306	0.000158627	8.28132e-05	0.000268281	0.000269697	0.000454747	0.000357994	0.000403274	0.0004667	0.000475519	0.000472736	0.000122539	0.000123901	0.000111175	8.22191e-05	0.000341189	0.000258806	0.000303694	0.000328629	0.000177922	0.000531169	0.000397299	0.000398468	0.000304179	0.000594096	0.000370187	0.000771674	0.000349977	0.000622647	0.000644695	0.000354999	0.00057714	0.000558709	0.000422597	0.000213989	0.000707843	0.000384836	0.000737138	0.000933824	0.00117958	0.000583464	0.000747637	0.000659227
A0A1D5YI90	0.000251291	0.000250844	0.000383415	0.000371191	0.000161358	6.5086e-05	6.60094e-05	6.89219e-05	0.000478455	0.000352719	0.000410006	0.000529677	0.000268502	0.000233049	0.000395754	0.000393439	0	6.8745e-05	6.1684e-05	3.42138e-05	0.000319452	0.000287191	0.000433289	0.00045584	0.000296153	0.000331552	0.000440874	0.000331628	0	0	0	0	0	0	0	0	0.000240165	0.000348742	0.000117237	0.000178094	0	0	0	0	0	0	0	0
A0A1D5UEQ0	0	0	0	0	0	0.000508655	0.000128968	0.000134658	0.00012464	0.000125298	0.00012324	0.000129359	0.000262297	0.000303551	0.000309287	0.000307477	0.000132836	0.000134313	0.000241034	0.000133692	0.000277395	0.000280554	0.000141092	0	0	0	0	0	0	0.000644021	0.00240777	0.00083652	0.00113816	0.00101246	0	0.00115449	0	0	0	0.000347956	0.00230198	0	0.000799082	0	0.00230167	0.000948742	0.00182354	0.00160791
A0A1D5WPC9	6.34366e-05	0.000126648	6.4527e-05	0.000124939	0.000787518	0.000772233	0.000816517	0.000713353	0.000144939	0.000113326	0.000127388	0.000217284	0.000338908	0.000313768	0.000239773	0.000158913	0.000789519	0.000798293	0.000809728	0.000880977	3.58415e-05	0.000362497	7.29206e-05	6.90442e-05	7.47618e-05	5.57987e-05	0	5.58115e-05	0.00102252	0.000665698	0.00085553	0.00108085	7.35293e-05	0.000130817	9.02993e-05	0	0.000121256	0.000117383	0.000118382	0.00031471	0.000694009	0.000565972	0.000722732	0.000784777	0.000495655	0.000306461	0.000157077	0.000415507
A0A077RYE8	0	0	0	0.000277945	0.000241647	0.000292415	0.000370705	0.000309649	0.000286611	0.000144062	0.000283393	0.000223097	0.000603157	0.000872526	0.000711211	0.000530287	0.00030546	0.000463281	6.92827e-05	0.000461142	0.000239203	0.000161285	0.000243333	0.000307197	0.000332636	0.000248264	0.000247592	0.000248321	0.000568682	0.000740468	0.000346044	0	0	0	0	0	0.00080925	0.000783407	0.000526716	0.000600099	0	0	0	0	0.000441061	0.000272706	0.000349439	0.000616234
I3NV45	0	0	0	0	0	0.000278512	0.000282464	0.000393236	0.000272984	9.14749e-05	8.9973e-05	0	0.000191493	0	0	0	0.000387915	0.00107862	0.000351939	0.000292811	0.000101258	0.000512054	0.000618035	0.000260081	0	0	0	0	0	0.000470175	0.000439455	0.000610711	0	0	0	0.000421426	0.000342566	0	0	0.000508059	0.000560194	0	0	0	0	0.00034632	0	0.00117387
I3NV44	0	0	0	0	0	0.000371349	0.000376618	0.000393236	0.000181989	9.14749e-05	0.000269919	0	0.000191493	0	0	0	0.000387915	0.00107862	0.000351939	0.000292811	0.000202515	0.000716876	0.000721041	0.000390121	0	0	0	0	0	0.000470175	0.000439455	0.000610711	0	0	0	0.000421426	0.000342566	0	0	0.000508059	0.000560194	0	0	0	0	0.00034632	0	0.00117387
A0A1D6RDT5	0	0	0.00021849	0	0.000183901	0	0.000169271	0.000176739	0.000163589	5.48177e-05	0.000161753	0.000113189	0	0	0.000135313	0.000269043	0.000174348	0.000117524	0.000158179	0.000175471	0.00012136	0	6.17278e-05	7.79285e-05	0	0	0	0.000188979	0	0	0	0	0	0	0	0	0	0	0	0	0	0	0	0	0.00033566	0	0	0.000234486
W5H232	0	0	0	0	0	0	0	0	0.000403046	0.000405174	0.000478226	0.000460139	0	0	0	0	0	0	0	0	0.000358804	0.000272168	0.000228124	0.000172798	0	0	0	0	0	0	0	0	0.000552069	0.000491096	0.000677981	0.000746656	0	0	0	0	0	0.000607058	0	0.000982037	0.000992387	0.000766986	0.000786238	0.0010399
A0A1D6B308	0.000296574	0.000296047	0.000452508	0.000292053	6.34784e-05	0.000230444	7.79045e-05	8.13419e-05	7.52899e-05	0.000189218	0.000260556	0.000156281	0.000633774	0.000275045	0.00046707	0.000650073	8.02413e-05	4.05665e-05	0.000109199	0.000121138	0.000167563	8.47359e-05	8.52282e-05	0.000161395	0.000349521	0.000260866	0.000260161	0.000391389	0.00059755	0.000389028	0.00036361	0.000252655	0.000171879	0.000458689	0.00021108	0.000523038	0.000141722	0.000274391	0.000276726	0.000420374	0.000231756	0.000377999	0.000241347	0.000305744	0.000231725	0.000143275	0.000183589	0.000323758
W5ECN7	6.70782e-05	0	6.82312e-05	6.60557e-05	0.000172288	0.000382221	0.000317164	0.000349555	0.000425721	0.000342374	0.000303078	0.000265104	0.000179181	0.000207363	0.000126769	0.000126027	0.000217785	0.000146803	0.000181121	0.000273985	0.000265293	0.000249149	0.000366256	0.000316367	0	0.000177006	0.000176527	0.000177046	0	8.7989e-05	0	0	0.000155501	0.000207489	0.000190966	0.000473197	0.000128216	0.000124122	0.000187767	0.000285236	0.000314506	0.000341978	0	0.000138305	0	0.000129622	0.000249141	0
W5FSR5	0.000763727	0.000762369	0.000388427	0.000376043	0.000326934	9.89051e-05	0.000200617	0.000314203	0.000290826	0.000194907	0.000287561	0.000301838	0.000408018	0.000708286	0.000962226	0.000717447	0.000206634	0.000208931	9.37355e-05	0.000415932	0.000215752	0.000218209	0.00065843	0.000554159	0.00135011	0.00134355	0.000669956	0.00100789	0	0.00150271	0.00140453	0.00195188	0.00132785	0.000787465	0.0016307	0.00179588	0.000729912	0.0014132	0.00106892	0.000541266	0.00119362	0	0.000621509	0	0.00358038	0.000737911	0.00141831	0.00125059
W5CAC3	0.000763727	0.000762369	0.000388427	0.000376043	0.000326934	9.89051e-05	0.000200617	0.000209469	0.000193884	0.000389815	0.000191707	0.000301838	0.000408018	0.000708286	0.00120278	0.000956596	0.000206634	0.000208931	9.37355e-05	0.000519915	0.000215752	0.000218209	0.000548691	0.000554159	0.00180015	0.00167943	0.000669956	0.00100789	0	0.00150271	0.00140453	0.00195188	0.00132785	0.000787465	0.0016307	0.00179588	0.000729912	0.0014132	0.00106892	0.000541266	0.00119362	0	0.000621509	0	0.00358038	0.000737911	0.00141831	0.00125059
A0A1D5SZB5	0.000127288	0.000127062	0.000129476	0.000125348	0.00059938	0.000494526	0.000501542	0.000593494	0.00016157	0.000129938	0.000223658	0.000167688	6.8003e-05	7.86984e-05	8.01855e-05	7.97163e-05	0.000516586	0.000591971	0.000562413	0.000519915	7.19172e-05	0.000254577	0.000109738	0.00018472	0	0.000111962	0.000111659	0.000111988	0.00153879	0.00116878	0.00156059	0.00151813	0.000147539	0.000262488	0.000362378	0.000149657	0.000121652	0.000117767	0.000118769	9.02109e-05	0.00198936	0.000973408	0.00165736	0.00104979	0.00119346	0	0.00015759	0.000555819
Q6W8Q2	0	0	0	0	0	0	0	0	0.000544298	0.000820756	0.000874554	0.000847361	0	0	0	0	0	0	0	0	0.000984243	0.000612586	0.000924218	0.000875088	0	0	0	0	0	0	0	0	0.000931934	0.000552671	0.00152598	0.00126041	0	0	0	0	0	0	0	0	0.00125642	0.00207157	0.00132723	0.00058514
D0PRB4	0	0	0	0	0	0	0	0	0.000612335	0.000615567	0.0010091	0.000706134	0	0	0	0	0	0	0	0	0.00105995	0.00045944	0.000924218	0.000875088	0	0	0	0	0	0	0	0	0.000931934	0.000552671	0.00152598	0.00126041	0	0	0	0	0	0	0	0	0.00125642	0.00207157	0.00132723	0.00058514
A0A1D5SI80	0	0	0	0	0.000307506	0.000248074	0.000188695	0.000262694	0.000425511	0.000122216	0.00024042	0.000315445	0.000127924	0.000148043	0.000150841	0.000149958	0.000194355	0.00026202	0.00017633	0.000195607	0.000135287	0.000136828	0.000206434	0.000173742	0	0	0	0	0	0	0	0.000407975	0	0	0	0	0	0	0	0.0001697	0	0	0	0	0	0	0	0
A0A0C4BKL3	0.000730314	0.00131223	0.00133716	0.00143836	0.000375157	0.000340481	0.000422048	0.000320487	0.000556204	0.00055914	0.00054996	0.000461812	0.000936402	0.000903064	0.00128818	0.000914745	0.000276632	0.000279706	0.000358538	0.000318188	0.000453887	0.000625986	0.000671598	0.000635897	0.000344278	0.000899336	0.000768774	0.000514024	0.000588586	0.000957981	0.00089539	0.000746594	0.00118511	0.000753014	0.000623743	0.000858655	0.00139596	0.00135138	0.0010903	0.00103517	0.000684838	0.00148931	0.000713181	0.00120463	0.00159774	0.000846753	0.000542504	0.00111615
A0A1D6BAG6	0.000708797	0.000505384	0.000926974	0.000697993	0.00030342	0.000262261	0.000212786	0.000222175	0.000514111	0.00041346	0.000559173	0.000560257	0.000703248	0.000688645	0.00114817	0.00101462	0.000191773	0.000193904	0.000248553	0.000193008	0.000314653	0.000347168	0.000290987	0.000330622	0.00107401	0.00115785	0.00133236	0.0012472	0	0.000796934	0.000744865	0.00103514	0.000234733	0.00052202	0.000288269	0.000357153	0.00125805	0.0011242	0.00122824	0.000789385	0.000474758	0.00077434	0.000329604	0.000626325	0.000158232	0.000195668	0.000250724	0
W5F826	0.000264367	0.000263897	0.000268911	0.000260337	0.00011317	0.000342364	0.000277777	0.000290034	0.000335568	0.000742147	0.000663602	0.000557239	0.000706185	0.000653802	0.000666157	0.000496694	0.000357637	0.000361611	0.000259575	0.000287953	0.000672149	0.000755338	0.000683754	0.000671384	0.000311564	0.000465074	0.000231908	0.00023259	0.000532657	0.000693561	0.000324123	0.000450434	0.000306428	0.000272584	0.000376315	0	0.000505324	0.000489186	0.000493349	0.000749445	0.000413175	0	0	0	0.000826241	0.000255431	0.000327303	0.000288598
W5C8N6	0	0	0	0	0	0.00030265	0.000552499	0.000128195	0.00077127	0.000417491	0.000469299	0.000738899	0.000124854	0.00014449	0.000147221	0	0.00018969	6.39328e-05	0.000229464	0.000127275	0.00046214	0.000600947	0.000604438	0.000254359	0	0	0	0	0	0	0	0.000398184	0.000270882	0.000240964	0	0.000274769	0	0	0	0	0.000365247	0.000297863	0	0	0.000365198	0.000225801	0.000289336	0
A0A1D6RXD7	0	0	0	0	0	0	0	0	0.000308289	0.000206611	0.000372567	0.000177757	0	8.3424e-05	0	0	0	0	0	0	0.000266824	0.000154208	0.000232655	0.000293717	0	0	0	0	0	0	0	0	0.000156398	0.000139125	0.000192069	0.000158643	0	0	0	0	0	0.000171976	0	0	0	0.00417184	0	0
A0A1D6BPT0	0.00202047	0.00201687	0.00171266	0.00182386	0.000288305	8.72189e-05	8.84564e-05	9.23594e-05	0.000299207	0.000300786	0.000295848	0.000221812	0.00134928	0.0013533	0.001591	0.00147625	9.11097e-05	9.21222e-05	8.26601e-05	4.58484e-05	0.000285389	0.000192426	0.000193544	0.000244341	0.00178588	0.0016291	0.00221549	0.00148134	0	0	0	0	0	0	0	0	0.00193101	0.00186934	0.00188525	0.00167059	0	0	0	0	0	0	0	0
A0A1D5YQ65	0.00118429	0.00118219	0.0013385	0.00155499	0.00011266	0.000170411	0.000103697	0.000180454	0.000901952	0.000940296	0.000858796	0.000797423	0.00133571	0.00122036	0.00140921	0.00140096	0.000213615	0.000143993	9.69022e-05	0.000143328	0.000929336	0.000751936	0.000831935	0.00100254	0.0015508	0.00115745	0.00138518	0.00115771	0.000530258	0.000517827	0.000645326	0.00089681	0.00152524	0.00162814	0.00149848	0.00185655	0.00138338	0.00146095	0.0013506	0.00139888	0.000411314	0.00285117	0.000642506	0.00515496	0.00164504	0.00152568	0.00162914	0.00172379
A0A1D5UF35	0	0	0	0.000423048	0	0.000445073	0.000451388	0.000353478	0.00010906	0.000109635	0.000107835	0.000113189	0	0	0	0	0.000581159	0.000235047	0.000527262	0.000233962	0.00012136	0.000245485	0.000123456	0.000155857	0.000506292	0	0	0	0	0.000563518	0.0005267	0	0	0	0	0	0	0	0	0.000608924	0	0	0	0	0	0	0.00106373	0.000468972
A0A1D5V1B7	0.000143904	0.000143648	0.000146378	0.000141711	0	0.000111816	3.7801e-05	0	0.000328791	0.000257076	0.000361222	0.000417071	7.68803e-05	8.89719e-05	9.06531e-05	0.000180245	0	3.93675e-05	3.5324e-05	0	0.000325222	0.00028781	0.0004549	0.000365458	0.000169595	0.000126578	0.000126236	0.000126607	0.000289944	0.000188765	0	0	0.000667197	0.000741886	0.000409683	0.00101516	0.000137533	0.000133141	0.000134274	0.000101987	0	0.000366826	0	0	0.00112438	0.000556159	0.000712649	0.000942565
A0A1D5XPG3	0	0	0	0	0.00028638	0.000404303	0.00041004	0.000550455	0	0	0	0	0	0	0	0	0.000482673	0.000610046	0.000383171	0.00042506	0	6.37136e-05	0	8.09029e-05	0	0	0	0	0.000449302	0.000292513	0.000546803	0	0	0	0	0	0	0	0	0	0.000348518	0	0.000725884	0	0.000348472	0	0	0.000243436
A0A1D6CKT8	0	0	0	0	0.00019092	0.000346545	0.000351462	0.000428132	0	0	0	0	0	0	0	0	0.000482673	0.000488037	0.000437909	0.000303615	0	6.37136e-05	0	8.09029e-05	0	0	0	0	0.000449302	0.000292513	0.000546803	0	0	0	0	0	0	0	0	0	0.000348518	0	0.000725884	0	0.000348472	0	0	0.000243436
A0A1D5WTH5	0.000128125	0.000127897	0.000260655	0.000252344	0.000383933	0.000232297	0.000370217	0.000140564	0.000130106	6.53965e-05	9.64842e-05	6.75163e-05	0.00102676	0.000871378	0.00080713	0.00104313	0.000346656	0.000350509	0.000377409	0.000523336	0	3.66074e-05	0	0	0.000301998	0.000788891	0.000786757	0.000450898	0	0	0	0	0	0	0	0	0.000489809	0.000711251	0.000717304	0.000635631	0	0	0	0	0	0	0	0
A0A1D5TNE0	0	0	0	0	0.000255644	0.000206235	0.000183016	0.000245689	0	0	0	0	0	0	0	0	0.000188506	0.000136143	0.000171023	0.000162617	0	0	0	0	0	0	0	0	0	0	0	0	0	0	0	0	0	0	0	0	0	0	0	0	0	0	0	0
A0A1D5U7S4	0.000291397	0.000290879	0.000148203	0.000286955	6.23703e-05	7.54737e-05	0.000153089	7.9922e-05	0.000258915	0.000260281	0.000329153	0.000307107	0.000155678	0.000270244	9.17834e-05	0.000182493	0.000118261	3.98584e-05	7.15288e-05	3.96743e-05	0.000370436	0.000291399	0.000251221	0.000264296	0.00017171	0.000256312	0.000383429	0.000128186	0.000293559	0.000191118	0.000178631	0.000496488	0.000168879	0.000300454	0.000414791	0.000171303	0.000417743	0.000404402	0.000271896	0.000206518	0.00022771	0.0007428	0.000237134	0.000300407	0.00022768	0.000281547	0.000180384	0.000318106
A0A1D5VBU9	0	0	0	0	0	0	0	0	0.00036373	0.000446906	0.000439568	0.000629171	0	0	0	0	0	0	0	0	0.000314809	0.00036388	0.000411743	0.00046205	0	0	0	0	0	0	0	0	0.000922623	0.00114901	0.00158627	0.00112304	0	0	0	0	0	0.000202904	0	0	0.000746318	0.000922891	0.00177386	0.00104273
W5F815	0	0	0	0	0	0.000256483	0.000130061	6.78998e-05	0.000565631	0.000694977	0.000683566	0.000521821	0.00013226	0	0.000155954	0.000155042	0.000200943	6.77255e-05	0.000182308	0.000202238	0.000559492	0.000707329	0.000569151	0.000628712	0	0	0	0	0	0	0	0	0	0.000255259	0	0	0	0	0	0.000350905	0	0	0	0	0	0	0.0003065	0
A0A1D5YHN5	0	0	0	0	0	0.000320603	6.50305e-05	0	0.000377087	0.000505438	0.000683566	0.000587049	0.00013226	0	0.000155954	0.000155042	6.69811e-05	0	6.07692e-05	0.000134825	0.000349682	0.000353665	0.000640295	0.000359264	0	0	0	0	0	0	0	0	0	0	0	0	0	0	0	0	0	0	0	0	0	0	0	0
A0A1D5TBQ3	0	0	0	0	0.000312631	0.000189156	9.592e-05	0.000300457	0	0	0	0	0	0	0	0	0.00069158	0.00059937	0.000717076	0.000397735	0	0	0	0	0	0	0	0	0	0	0	0	0	0	0	0	0	0	0	0	0	0	0	0	0	0	0	0
A0A1D5TJR7	0	0	0	0	0	0	0	0	0.000211133	0.00026531	0.000260954	0.000164346	0	0	0	0	0	0	0	0	0.000234947	0.000178217	0.000179252	0.000226298	0	0	0	0	0	0	0	0	0.000481997	0.000214381	0.000295963	0.000488914	0	0	0	0	0	0	0	0	0.00032491	0.000401781	0	0.000453952
A0A1D6AH05	0.000376936	0.000376266	0.000383415	0.000371191	0.000322716	0.000781031	0.000396057	0.000103383	0.000191382	0.000288589	0.00028385	9.93144e-05	0.00060413	0.000233049	0.000474905	0.000236063	0.000305952	0.000515587	0.000370104	0.000205283	0.000425935	0.00032309	0.000324967	0.000273504	0.00044423	0.000663105	0.000330656	0.000331628	0	0	0	0	0	0.000777305	0	0.000443177	0.000360247	0.000348742	0.00035171	0.000801422	0	0	0	0	0	0	0	0.000411485
A0A1D5ZD12	0.0001425	0	0	0	0.000427008	0.000295268	0.00033689	0.000273586	0.000289407	0.000218201	0.000250388	0.000225274	7.61302e-05	0.000176208	8.97687e-05	0.000178487	0.00023133	0.000194917	0.000244855	0.000155214	0.000241537	0.000488575	0.000286658	0.000413592	0	0	0	0	0.00143558	0.00130846	0.000873551	0.00169956	0.000991032	0.0014693	0.000405686	0.000502627	0.000136191	0	0.000265927	0.000201984	0.00111356	0.00181624	0.00115964	0.00205669	0.000222682	0.00137683	0.00123497	0.000466685
A0A1D5UG55	0.000861728	0.00103223	0.00105185	0.00101831	7.37772e-05	0	4.5272e-05	4.72695e-05	8.75051e-05	8.7967e-05	8.65227e-05	9.08184e-05	0.00128905	0.00127868	0.0010857	0.00172695	0	4.71481e-05	0	0	4.86873e-05	0	4.95279e-05	6.25267e-05	0.00101557	0.00106116	0.00120948	0.00106141	0	0	0.000422603	0.000293646	0.000199766	0.000177702	0.000245326	0.000202632	0.000658859	0.000956727	0.000804057	0.000977152	0.000538712	0.000219663	0.000561008	0.000355349	0.00026932	0.00016652	0.000213374	0.000188142
A0A1D5W0E2	0	0	0	0	0	0	0	0	0.000429916	0.000432186	0.000265681	0.000334646	0	0	0	0	0	0	0	0	0.000239203	0.000120964	0.0001825	7.67991e-05	0	0	0	0	0	0	0	0	0.000490728	0.000218265	0.00060265	0.000497771	0	0	0	0	0	0	0	0	0.000330796	0.00102265	0.0013104	0.000231088
W5GCA3	0.000400172	0.000599191	0.000203525	0.000394072	8.56523e-05	0.000103647	5.25589e-05	0.000164634	0.000406359	0.000357441	0.000401797	0.000263591	0.000427581	0.00049483	0.00050418	0.000626538	0.000108271	0.000164211	0.000147344	5.44843e-05	0.000226096	0.000285839	0.000402499	0.000362955	0.000707421	0.000527986	0.000526558	0.000528107	0	0	0	0	0	0.000206305	0	0	0.000573681	0.00055536	0.000560086	0.000567217	0	0	0	0	0	0.000193323	0.000495438	0
A0A1D5TP43	0	0	0	0	0.000646027	0.00094927	0.000566317	0.000591304	0.000273655	0.0002751	0.000270583	0.00034082	0	0	0	0	0.000641634	0.000766722	0.000635049	0.000998007	0.000365424	0.000431184	0.000247822	0.000391081	0	0	0	0	0	0.000282799	0	0	0	0	0.000306884	0	0	0	0	0	0	0	0	0	0	0	0	0
A0A1D6RUI4	0	0.00034106	0.00034754	0.000336459	0.00014626	0.000176988	8.97497e-05	9.37097e-05	0.000260212	0.000261586	0.000428819	0.000270065	0.000182534	0.000211243	0.000215235	0.000213975	0.000184883	9.34691e-05	8.38686e-05	0.000279112	0.000289561	0.000292859	0.000392748	0.000619783	0.000402665	0.00030053	0	0.000300599	0	0	0	0	0	0	0	0	0	0.000316112	0	0	0	0	0	0	0	0	0	0
A0A1D6DKE2	0.000125376	0.000125153	0.000127531	0.000123465	0.000590376	0.000422151	0.000428141	0.000481418	0.000159143	0.000159983	0.000188827	0.000132135	6.69815e-05	7.75163e-05	0.000157962	7.85189e-05	0.000474905	0.00054878	0.000523189	0.000477965	7.08369e-05	0.000143287	7.20599e-05	0.000136459	0	0.00011028	0.000109982	0.000110306	0.00126306	0.000986761	0.00138343	0.00128171	0.000145323	0.000258546	0.000356934	0.000147409	0.000119825	0.000115998	0.000116985	8.88558e-05	0.00176353	0.000958786	0.0014284	0.00103402	0.000783687	0	0.000155223	0.000273735
A0A1D6CDG7	0	0	0	0	0	0	0	0	0.000242157	0.000304294	0.000359157	0.000439821	0	0	0	0	0	0	0	0	0.000471571	0.000340673	0.000274122	0.0005191	0	0	0	0	0	0	0	0	0.00027641	0.000245882	0.000339452	0.000280377	0	0	0	0	0	0	0	0	0.000372651	0.000460818	0.00029524	0.000780983
A0A1D6B5N4	0.000506284	0.000404307	0.000308991	0.00029914	0.000563494	0.00068188	0.000531965	0.000638752	0.000334172	0.000232571	0.000203336	0.000293468	0.000378672	0.000375625	0.00044651	0.000634139	0.000547922	0.00049861	0.000447396	0.000468735	0.000171629	0.000289306	0.00023279	0.000257151	0.000477336	0.000445326	0.000444122	0.000534514	0.000408032	0.000398467	0.000620721	0.00051757	0.000234733	0.000208808	0.000288269	0.000238102	0.000483867	0.000374732	0.000377921	0.000502336	0.000474758	0.00038717	0.000494406	0.00041755	0.000474695	0.000195668	0.000250724	0.000221075
I3NV43	0	0	0	0	0	0.000364638	0.000369812	0.000482661	0.0003574	0.000269465	0.000176694	0	0.000376065	0	0	0	0.000476131	0.00115541	0.000431974	0.000287519	0.000198855	0.00060336	0.000809155	0.00025538	0	0	0	0	0	0.000461677	0.000431513	0.000599674	0	0	0	0.000413809	0.000336375	0	0	0.000498877	0.00055007	0	0	0	0	0.000340061	0	0.00115266
A0A1D5W8I7	0	0	0	0	0.000225998	0.000227899	0.000277359	0.000289597	0.00080415	0.00116768	0.000927643	0.000788233	0	0	0	0	0.000142839	0.000144427	0.000215987	0.00014376	0.000894849	0.00055308	0.000606866	0.000638451	0	0	0	0	0	0.000461677	0.000215757	0.000599674	0.00101989	0.000907246	0.001002	0.000827619	0	0	0	0	0	0.000448589	0	0.000362841	0.000549997	0.000510092	0.000435746	0.000768437
A0A1D5XAR2	0	0	0	0	0	0	0	0	0.000409608	0.00041177	0.000383693	0.000447492	0	0	0	0	0	0	0	0	0.000311868	0.000363946	0.000292848	0.000431325	0	0	0	0	0	0	0	0	0.00167333	0.00113828	0.00132968	0.000698905	0	0	0	0	0	0.000649411	0	0.000525276	0.000530812	0.00131279	0.000946228	0.000556223
W5CRX9	0	0	0	0	0.000114203	0.000207294	0.000140157	0.000219512	0	6.80841e-05	0	0	0	0	0	0	0.000216542	0.000145965	0	0.000217937	0	0	0	0	0	0	0	0	0	0	0	0	0	0	0	0	0	0	0	0	0	0	0	0	0	0	0	0
A0A1D6C4U5	0.000725778	0.000543366	0.000738253	0.000536036	7.76723e-05	9.39906e-05	4.76621e-05	0	0.00018425	4.63056e-05	4.55453e-05	9.56132e-05	0.000872424	0.00100964	0.000457207	0.00079543	0	4.96373e-05	4.45389e-05	4.94081e-05	0.000102516	0.000103683	5.21427e-05	6.58278e-05	0.000641512	0.000478795	0.000318333	0.000478904	0	0	0.000444914	0	0.000210312	0.000187084	0.000258278	0.00021333	0.00104046	0.00117511	0.000846507	0.00154311	0	0	0	0	0	0	0	0.000198075
W5HA67	0.000885229	0.000883655	0.000900445	0.000871735	0.000189473	0.00011464	0.0003488	0.00036419	0.000561822	0.000451831	0.000444412	0.000466476	0.000709395	0.000547312	0.000557654	0.000554391	0.000479016	0.000363255	0.000434592	0.000241052	0.000375114	0.000252924	0.000254393	0.00032116	0.0015649	0.000778646	0.00116481	0.000389412	0	0	0	0	0	0.000456372	0	0	0.000846035	0.000819016	0.000825986	0.000313688	0	0	0	0	0	0.000427653	0	0
A0A1D5SQ99	0.000330086	0.000658997	0.000335759	0.000325054	0.000282604	0.000256483	0.000346829	0.000181066	0	0	0	0	0.000529041	0.000816329	0.000831755	0.000620166	0.000178616	9.03006e-05	0.000405128	0.000179767	0	0	0	0	0.00077803	0.000580685	0.000868672	0.000580818	0	0	0	0	0	0	0	0	0.00031547	0.000916188	0.00061599	0.00070181	0	0	0	0	0	0	0	0
A0A1D5W5J6	0	0	0	0	0	0	0	0	0.000409727	0.00041189	0.00044564	0.000297669	0	0	0	0	0	0	0	0	0.000319157	0.000461132	0.000463811	0.00058554	0	0	0	0	0	0	0.000197876	0	0.000935366	0.0013313	0.0011487	0.00151806	0	0	0	0	0	0.000411413	0	0.000998314	0.00100884	0.000935638	0.00139872	0.000704754
W5I9I6	0.000430652	0.000286591	0.000438054	0.000141362	0.000245803	3.71806e-05	0.000113124	0.000118116	0.000327983	0.000622793	0.000468434	0.000340402	0.000306766	0.00026626	0.000180861	0.000269704	0.000116517	0.000274895	0.000140949	7.81789e-05	0.000446081	0.000451161	0.000288771	0.00031248	0.000338357	0.000252534	0.000251851	0.000252592	0	0.000376602	0.00087999	0.000733754	0.000998337	0.0011841	0.000817353	0.00118144	0.00027439	0.000265627	0.000401831	0.000203473	0.000673059	0.00182963	0.000233638	0.00236783	0.000897293	0.00208047	0.00177725	0.000940249
A0A1D5XHI4	0.00015136	0.000151091	0.000153962	0.000149053	0.000583146	0.00023522	0.000198798	0.000166055	0.000230551	0.000270396	0.00030395	0.000239281	0.000323455	0.000374327	0.000381401	0.000473961	0.000163809	0.000207036	0.000185771	4.12161e-05	0.000299313	8.64921e-05	0.000130492	0.000109827	0	0.000266273	0.000531105	0.000399501	0	0	0	0	0	0	0	0	0.000433976	0.000140039	0.000141231	0.000321815	0	0	0	0	0	0	0	0
A0A1D6SBS3	0.000297077	0.000494248	0.000402911	0.000390065	0.000211953	0.00015389	0.000130061	8.14798e-05	0.000351948	0.000303263	0.000347997	0.000313093	0.000476136	0.000367348	0.00037429	0.000434116	0.00010717	0.000189631	0.000121538	0.000134825	0.00030772	0.000282932	0.000455321	0.00039519	0.000350113	0.000348411	0.000260601	0.000261368	0.000199521	0.000129896	0.000121409	0	0.000344342	0.000408414	0.000281918	0.000116428	0.000378565	0.000274856	0.000277195	0.000350905	0.000154766	0.000126213	0.000161171	0.00040835	0	9.56783e-05	0.0002452	0.000108102
O64394	0	0	0	0	0	0	0	0.000126176	0.000233576	0.000587024	0.00080834	0.000363631	0	0	0	0	0	0	0	0.000125271	0.000259921	0.000131441	0.000264409	0.000166902	0	0	0	0	0	0	0	0	0	0	0	0	0	0	0	0	0	0	0	0	0	0	0	0
A0A1D5VA28	0.000294333	0.00058762	0.000449088	0.00043477	0.000440991	0.00026682	0.000270605	0.000282545	0.000224163	0.000150231	0.000258587	0.000348976	0.000235869	0.000454944	0.000185416	0.000184331	0.00015927	0.00012078	0.000180624	0.000160296	0.00029102	0.000168191	0.00021146	0.000213567	0.00034688	0.000388342	0.000258195	0.000129477	0.000296517	0.000193044	0	0.000250745	0.000170581	0.000303482	0.000209485	0.000346057	0.000140651	0.000136159	0.000274635	0.000208599	0	0.000187571	0.000239523	0	0	0	0.000182201	0.000160656
A0A077RFC2	0	0	0	0	9.26314e-05	0.000392324	0.00039789	0.000356097	0	0	0	0	0	0	0	0	0.000526918	0.000651168	0.000584284	0.000824932	0	6.18258e-05	0	0	0	0	0	0	0	0	0	0	0	0	0	0	0	0	0	0	0	0	0	0	0	0	0	0
A0A1D5XPX3	0	0	0	0	0	0	0	0	0.000454044	0.000380368	0.000411535	0.000431967	0	0	0	0	0	0	0	0	0.000168418	8.51682e-05	0.000299821	0.000108146	0	0	0	0	0	0	0	0	0.000172756	0.000153676	0.000212157	0.000175236	0	0	0	0	0	0.000569891	0	0	0	0.000288011	0	0
A0A1D5VPJ9	0.000115465	0.000115259	0.000117449	0.000113705	9.88556e-05	0.000179437	0.000212313	0.000221681	0.000263812	0.000235738	0.000231867	0.000212957	0.000123373	7.13885e-05	0.000145475	7.23118e-05	0.000156201	0.000126349	0.000170058	0.000188649	0.000163093	9.89702e-05	0.00019909	0.000209452	0.000136078	0.000203125	0.000101288	0.000101586	0	0	0.000141564	0	0.000133835	0	0	0.000135756	0	0.000106828	0	0	0.000180458	0	0	0.000476139	0	0	0	0
A0A1D6BVJ9	0.000286398	0.000142944	0.00029132	0.000141016	0.000183901	3.70894e-05	0.000112847	0.000117826	0.000290826	0.000694357	0.000503231	0.000301838	0.000306014	0.000265607	0.000180417	0.000179362	0.000116232	0.000274222	0.000140603	7.79873e-05	0.000525895	0.000327313	0.000288063	0.000415619	0.000168764	0.000125957	0.000251233	0.000125986	0	0.000187839	0.000702267	0.000975941	0.00099589	0.000885899	0.00081535	0.000841818	0.000273717	0.000264976	0.000267231	0.000202975	0.000223803	0.00164263	0	0.00206677	0.000895094	0.00235209	0.00141831	0.000781621
A0A096UT67	0.000183727	0.0001834	0.000186885	0.000180926	0.000117974	0.000118966	0.000120654	0.000125978	0.000326493	0.000421993	0.000438123	0.000387264	0.000196311	0.000170389	0.000173609	0.000172593	0.000149128	0.000175916	0.000180397	0.000125074	0.000441171	0.000393702	0.000343191	0.000666559	0.000324791	0.000323212	0.000241753	0.000242464	0	0.000482003	0.000788394	0.000313038	0.00138422	0.00075775	0.00104611	0.00129608	0.00043898	0.000424961	0.000342862	0.00039063	0.000430716	0.00140501	0.000149514	0.00170467	0	0.00115386	0.00113733	0.000200567
W5E2J7	0.000896091	0.000894498	0.000729194	0.000882432	0.000306877	4.64187e-05	9.41546e-05	0.000196618	0.000227486	0.000228687	0.000314905	0.00037776	0.00028724	0.000554027	0.000564496	0.000336716	4.84894e-05	9.80565e-05	8.79848e-05	9.76037e-05	0.000303773	0.000204822	0.000360521	0.000260081	0.000844855	0.0007882	0.000471641	0.000473028	0.00144438	0.000940349	0.00109864	0.000916067	0.00103866	0.00110873	0.00153066	0.000632138	0.000685132	0.000663253	0.000668897	0.000635074	0.000840292	0.000685268	0.00145845	0.000369519	0.00084018	0.00121212	0.00155318	0.00117387
W5BKC3	0.000132784	0.000132548	0.000135067	0.00013076	0	0.000103176	3.488e-05	0	0.000370803	0.000237211	0.000399971	0.000419829	7.09395e-05	8.20968e-05	8.36481e-05	0.000166317	0	3.63255e-05	3.25944e-05	0	0.000375114	0.00026557	0.000534226	0.000337218	0.00015649	0.000116797	0.000116481	0.000116824	0.000267539	0.000174178	0	0	0.000769551	0.00082147	0.000567039	0.000936714	0.000126905	0.000122852	0.000123898	9.41064e-05	0	0.000507721	0	0	0.0010375	0.000641479	0.000657581	0.000869731
A0A1D6AJX2	0.000108597	0	0.000110463	0.000106942	0	8.43819e-05	2.85264e-05	5.95701e-05	5.51379e-05	2.77145e-05	0	2.86129e-05	5.80175e-05	6.71423e-05	0	0	0.000205674	0.000683297	0.000106628	0.000532285	0	9.30835e-05	0	0	0	0	0	0	0	0	0.000266287	0	0.000125875	0.000223945	0.000309166	0.000127681	0.000103789	0.000100474	0	0	0	0.000415236	0	0.000223909	0	0.000209852	0.00013445	0
A0A1D5RTS1	0.000293594	0.000439607	0.00029864	0.000289118	0.000314202	0.000380213	0.000231365	0.000241573	0.0002236	0.000187317	0.000184241	0.000232066	0.000392128	0.000453801	0.000369901	0.000367737	0.00015887	0.000160635	0.00018017	0.000159894	0.000290289	0.000209711	0.000168743	0.000319546	0.000346008	0.000387367	0.000386319	0.000258304	0	0.000192559	0	0	0	0	0	0	0.000561189	0.000679084	0.000410918	0.000520186	0	0	0	0	0	0	0	0
A0A1D6RUC3	5.82504e-05	0	5.92516e-05	5.73624e-05	0.000398971	0.000377181	0.000397834	0.00044734	7.39387e-05	2.97316e-05	7.31086e-05	6.13907e-05	9.33601e-05	0.000108044	0.00014678	0.000109441	0.000330965	0.000478062	0.000428959	0.000317236	9.87338e-05	9.98583e-05	3.34795e-05	4.22663e-05	0	5.12369e-05	0.000102197	0.000102497	0.000938921	0.000840501	0.000642752	0.000992482	0.000202554	0.000180183	0.000331668	0.000342435	5.56713e-05	5.38934e-05	5.4352e-05	0.000123849	0.00100142	0.000222729	0.000568838	0	9.10265e-05	5.62813e-05	0	0.000127179
A0A1D5T8H3	0.000141124	0.000422618	0.000287098	0.000277945	0.000483294	0.000877245	0.00070434	0.000387062	3.58263e-05	0.000108046	3.54241e-05	7.43658e-05	7.53947e-05	0.000174505	0.000266704	0.000265143	0.000801832	0.000424675	0.000588903	0.000422714	3.98671e-05	0.000241927	0.000121666	5.11994e-05	0.000498954	0.000248264	0.000247592	0.000372481	0	0.000185117	0.000173022	0	0	0	0	0	0.00026975	0.000261136	0.000263358	0.000200033	0.000441119	0	0	0	0	0	0	0
A0A1D5SZ91	0.000200086	0.00019973	0.000203525	0.000394072	0.000256957	0.000259118	0.000262794	0.000329267	0.000507949	0.000357441	0.000351572	0.000421746	0.000641371	0.00049483	0.00075627	0.000375923	0.000324812	0.000218948	0.000294689	0.00038139	0.000169572	0.000228671	0.0001725	0.000217773	0.000235807	0.000175995	0.000175519	0.000176036	0	0	0	0.000340911	0.00023192	0.00041261	0.000284814	0.000705743	0.000191227	0.00055536	0.000373391	0.000283608	0	0	0	0	0.00062534	0.000193323	0.000990875	0.000655277
W5FVP1	0	0	0	0	0.0010807	0.000840694	0.000805254	0.000791326	0.000137334	0.000184079	0.000135793	0	0	0	0	0	0.00112214	0.00113461	0.000708223	0.000932959	0.000152824	0.000257608	0.000103642	0	0	0	0	0	0	0	0	0	0	0	0	0	0	0	0	0	0	0	0	0	0	0	0	0
A0A1D6D173	0	0	0	0	0	8.90146e-05	9.02776e-05	9.42609e-05	0	0	0	0.000452757	0	0	0	0	0.000278957	0.000188038	8.43619e-05	9.35847e-05	0	0	0	0	0	0	0	0	0	0.000450814	0.00042136	0.000585564	0	0	0	0	0	0	0	0	0	0	0.000559358	0	0	0	0	0
A0A1D6C1Z5	0	0	0	0	0	8.90146e-05	9.02776e-05	9.42609e-05	0	0	0	0.000452757	0	0	0	0	0.000278957	0.000282057	8.43619e-05	0.000187169	0	0	0	0	0	0	0	0	0	0.000450814	0.00042136	0.000585564	0	0	0	0	0	0	0	0	0	0	0.000559358	0	0	0	0	0
A0A1D5V9S0	0	0	0	0	9.22896e-05	0.000279197	0.000283159	0.000236522	0	0	0	0	0	0	0	0	0.000524974	0.000589786	0.000423366	0.000645769	0	6.15977e-05	0	0	0	0	0	0	0	0	0	0	0	0	0	0	0	0	0	0	0	0	0	0	0	0	0	0
W5FEC7	0.00153302	0.0015303	0.0019059	0.00184513	0.000947919	0.000529416	0.000492184	0.0005139	0.000172969	8.69412e-05	0.000213784	0.000224398	0.00100101	0.00105314	0.00118034	0.00106676	0.000414775	0.000465983	0.000334496	0.000463831	0.000192478	0.00038934	0.000146851	0.000494381	0.00240894	0.0016481	0.00164364	0.00164847	0.00240239	0.00223436	0.000835349	0.00232177	0.000394872	0.00070252	0.000242466	0.000200269	0.00211632	0.00173354	0.0017483	0.00108648	0.0018635	0	0.00304956	0	0.0013309	0.000164578	0.000210886	0.00111569
A0A1D6CSF5	0.00160803	0.00160517	0.00109045	0.00105568	0	0.00013883	0.0001408	0.000147012	0.000408223	0.000410378	0.00040364	0.000706134	0.000286361	0.0003314	0.000337662	0.000335686	0.000145023	0.00029327	0.000131574	0.000291916	0.000605688	0.00045944	0.000462109	0.000583392	0.000631703	0.000471474	0.000470198	0.00188633	0	0	0	0	0	0	0	0	0.00102456	0.000991836	0.000500138	0.000379879	0	0	0	0	0	0	0	0
A0A1D5YZN0	0.000426461	0.000212851	0.000216895	0.00020998	9.12791e-05	0.000386596	0.000112023	0.000116966	0.00059545	0.000598593	0.000588765	0.000617996	0.00045567	0.000395503	0.000268651	0.000267079	0.000230767	0.000233332	0.000261707	0.000290318	0.000481898	0.000487386	0.000551495	0.000696238	0.000251298	0.000187557	0.000374099	0.0001876	0	0	0	0	0	0	0	0	0.000203789	0.000394563	0.00059688	0.00015112	0	0	0	0	0	0	0	0
W5D739	0	0	0	0	0.000159302	0.000192771	0.000293258	0.000306198	0.00047236	0.000759766	0.000467057	0.000392197	0.000198811	0	0	0	0.000302055	0.000203608	0.000182695	0.000202668	0.000841019	0.000425299	0.000855539	0.00081006	0	0	0	0	0	0	0.00045625	0.000634051	0.000862682	0.000767403	0.00105944	0.000875062	0	0	0	0	0	0.000474304	0.000605674	0	0.00174458	0.000359555	0.000921451	0.000812487
A0A1D5V0B4	0	0	0	0	0	0	0	0	0.00018425	0.000370445	0.000364363	0.000191226	0	0	0	0	0	0	0	0	0.000307547	0.000207366	0.000364999	0.000263311	0	0	0	0	0	0	0	0	0.000630936	0.000374168	0.000774835	0.000853321	0	0	0	0	0	0.00046252	0	0.00037411	0.0014177	0.000525933	0.000449279	0.000990377
W5GHT5	0.000484186	0.000483325	0.000492508	0.000476806	0.000276359	0.000459827	0.000296769	0.000265597	0.000245836	0.000205945	0.000324102	0.000340193	0.000431124	0.000399144	0.000406687	0.000505384	0.000393005	0.000397373	0.000356557	0.00030764	0.000319157	0.000322792	0.000231905	0.000234216	0.000570627	0.000425889	0.000424737	0.000567982	0.000650372	0.000635125	0.000395752	0.000549978	0.000374147	0.000332824	0.000689218	0.000759032	0.000462748	0.00044797	0.000451782	0.000686301	0.000504485	0.000411413	0.000525364	0.000332771	0.000756626	0.000623759	0.000399635	0.000528566
W5I3W3	0	0	0	0	0.00043878	0.000371675	0.000430798	0.000506032	5.20425e-05	5.23172e-05	5.14582e-05	0	0	0	0	0	0.00033279	0.00039257	0.000301927	0.000390757	5.79123e-05	0.000117144	0	0	0	0	0	0	0	0.000268907	0.000251338	0.000349284	0	0	0	0	0	0	0	0	0.000320392	0	0	0	0	0	0	0
A0A1D6BJE8	0	0	0	0	0.000263268	0.000424771	0.000430798	0.000449806	5.20425e-05	0	0	0	0	0	0	0	0.000388255	0.00039257	0.000402569	0.000334935	5.79123e-05	0.000117144	0	0	0	0	0	0	0	0	0	0	0	0	0	0	0	0	0	0	0	0	0	0	0	0	0	0
Q9XGB3	0	0	0	0	0	0	0	0	0.000457781	0.00044179	0.00041643	0.000304074	0	0	0	0	0	0	0	0	0.000285272	0.000267912	0.000228012	0.000287855	0	0	0	0	0.00014533	0	8.84336e-05	0	0.000334422	0.00044623	0.000616042	0.000593638	0	0	0	0	0	0.000735464	0	0.0014872	0.000225431	0.000209075	0.000357204	0.000157482
W5G8A5	0	0	0	0	0.000514354	0.000544614	0.000433982	0.000535518	0.000114386	7.66602e-05	3.77008e-05	0.000118718	0	0	0	0	0.000447	0.000410879	0.000442412	0.000408982	8.48586e-05	0.000257475	4.31618e-05	0	0	0	0	0	0.000302615	0.000197014	0.000184142	0.000255902	0	0	0	0	0	0	0	0	0.000234734	0	0	0	0	0	0	0.00016396
A0A1D5Z640	0.000521653	0.000520726	0.000530619	0.000513701	0.000223308	0.000135111	0.000274057	0.000143075	0.000397289	0.000399386	0.000130943	0.000137444	0	0.000322523	0.000328617	0.000326695	0.000282277	0.000285414	0.000384148	0.000284097	0.000294732	0.000447133	0.000299821	0.00037851	0.000614783	0.000458845	0.000457604	0.00045895	0.00105105	0.000684272	0.00127913	0.00177761	0.000604647	0.00107573	0.000742551	0.00122665	0.000498556	0.000482635	0.000486742	0.000369704	0.000815283	0.000664873	0.000849025	0.00107556	0.00163035	0.00100804	0.00193751	0.00113893
A0A1D5VBM7	0.000540974	0.000270006	0.000275136	0.000532727	0.000231579	0.000140116	0.000142104	0.000148374	0.000412003	0.000414178	6.78963e-05	0.000142534	0.000433519	0.000668937	0.000340788	0.000338794	0.000146366	0.000147993	0.000132792	0.000147309	0.000229236	7.72823e-05	0.000155463	0.000294397	0.000318776	0.000475839	0.000237276	0.00118987	0	0	0	0	0.000313521	0	0	0	0.000517021	0.00050051	0.000252385	0.000191698	0	0	0	0	0	0.000261343	0	0
Q8L5C6	0	0	0	0	0	0	0	0	0.000487898	0.000392379	0.000434179	0.000506373	0	0.000118824	0	0	0	0	0	0	0.000217171	0.000439289	0.000386611	0.000278902	0	0	0	0	0	0	0	0	0.00044553	0.000198162	0.000273571	0.000225962	0	0	0	0	0	0	0	0	0.000300328	0.000185691	0.00023794	0.000209803
W5A0E2	0	0	0	0	0.000260526	0.00031526	0.000106578	0.00011128	0.000103001	0.000155317	0.000101844	0.000106901	0.000433519	0.000376277	0.000383387	0.000381144	0.000109775	0.000110995	0.000199188	5.5241e-05	0.000114618	0.000173885	5.82985e-05	0.000147198	0	0	0.000177957	0.000178481	0	0	0	0	0	0	0	0	0	0	0	0	0	0	0	0	0	0	0	0
A0A1D5X3D0	0	0	0	0	0.000859735	0.000709335	0.00076736	0.000751141	0.000139051	0.00018638	0.00013749	0	0	0	0	0	0.000839775	0.000998951	0.000761894	0.000845187	0.000154734	0.000260828	0.000104937	0	0	0	0	0	0	0	0	0	0	0	0	0	0	0	0	0	0	0	0	0	0	0	0	0
A0A1D5WW19	0.000603877	0.000753505	0.000767821	0.00074334	0.000258506	0.000156408	0.000158627	8.28132e-05	0.000344933	0.000346754	0.000530538	0.000397771	0.000483929	0.00056004	0.000570622	0.000567284	0.000163385	0.000165201	0.000148233	0.000123329	0.000341189	0.00030194	0.000347079	0.000328629	0.000177922	0.000663962	0.000529733	0.000531291	0.000304179	0.000594096	0.000370187	0.000771674	0.000349977	0.000622647	0.000644695	0.000354999	0.00057714	0.000698386	0.000563463	0.000320983	0.000707843	0.000384836	0.000737138	0.000933824	0.00117958	0.000583464	0.000747637	0.000659227
W5G6L7	0.000116385	0.000232356	0.00023677	0.000229221	0.000149465	0.000241155	0.00015286	0.000159605	0.00044319	0.000475232	0.000409001	0.000521301	0.000186534	0.000143915	0.000293268	0.00036444	0.000157446	9.55172e-05	0.000171413	0.000126768	0.000493177	0.000498794	0.000468246	0.000591139	0.000137163	0.000102372	0.000102095	0.00020479	0.000234497	0.000152666	0.000142692	0.000396597	0.00107921	0.00120002	0.000828343	0.00123154	0.000222463	0.000215359	0.000217192	0.000329935	0.000181896	0.000593353	0.000189424	0.0014398	0.000363743	0.000562253	0.000720457	0.000381157
A0A1D5YJD2	0.00042491	0.000212077	0.000216107	0.000209216	0.000272842	0.000495245	0.000223232	0.000233081	0.000593284	0.000596416	0.000586624	0.000615749	0.000454013	0.000525419	0.000401511	0.000266108	0.000344892	0.000348725	0.000312906	0.000347114	0.000480145	0.000485614	0.000610544	0.000770784	0.000250384	0.000186875	0.000372739	0.000186918	0	0	0	0	0	0	0	0	0.000203048	0.000393128	0.00059471	0.00015057	0	0	0	0	0	0	0	0
W5G8P8	0	0	0	0	0	0.000345491	0.000280314	0.000292682	0.000270906	0.000204252	0.000200899	0.000562328	0	0	0	0	0.000144361	0.000145965	0.000261946	0.000145291	0.000150731	0.000304894	0.000459999	0.000193576	0	0	0	0	0	0	0	0	0	0	0	0	0	0	0	0	0	0	0	0	0	0	0	0
A0A1D5Z0I6	0.000163199	8.14543e-05	8.30019e-05	0.000160711	0.000174654	0.000126809	0.000128608	8.95215e-05	0.000414305	0.000458141	0.000409653	0.000386993	0.000217971	0.000201802	0.000154212	0.000255515	8.83103e-05	0.000111615	0.00010015	0.000155539	0.000345775	0.000303085	0.000351745	0.000384854	0.000192334	0.000287099	0.000214741	0.000287164	0.00016441	0.000214074	0.000100044	0.000139031	0.000189163	0.000168271	0.000232306	0.000191878	0.000233959	0.000301984	0.000304553	0.000231323	0.00012753	0.000208005	0.000132808	0.000168245	0.000127513	0.000157682	0.00020205	8.90786e-05
A0A1D5Y0P8	0.000358436	0.000536699	0.000364597	0.000705945	0.000306877	0.000232093	0.000235386	0.000393236	0.000272984	0.0003659	0.000404878	0.00042498	0.000382986	0.000443222	0.000225798	0.000224477	0.000290936	0.000245141	0.000219962	0.000292811	0.000354402	0.000256027	0.000309018	0.000390121	0.000211214	0.00031528	0.000471641	0.000315352	0.00108329	0.000940349	0.00131837	0.00122142	0.000623195	0.000554366	0.000510219	0.000632138	0.000513849	0.000331626	0.000334448	0.000508059	0.000840292	0.000228423	0.00116676	0	0.00112024	0.00051948	0.000443766	0.000978225
W5FT65	0	0	0	0	0.000507459	0.00057021	0.000266908	0.000278684	0	0	0	0	0	0	0	0	0.000274914	0.000324297	0.000249418	0.000184457	0	0	0	0	0	0	0	0	0.00136484	0.000666421	0.00062288	0.000577078	0	0	0	0	0	0	0	0	0.00158803	0	0.000826877	0	0.000529273	0	0	0.000369741
A7BJ77	0	0	0	0	0	0	0	0	0.000249699	0.00015061	0.000345654	0.000259154	0	0	0	0	0	0	0	0	0.000333434	0.000337232	0.000226127	0.000142738	0	0	0	0	0	0	0	0	0.00045603	0.000405664	0.000560038	0.000462575	0	0	0	0	0	0	0	0	0.000614812	0.000380136	0.000487097	0.000429497
Q45NB6	0.000492347	0.000491471	0.000834682	0.0011313	0.00112407	0.00106267	0.00107775	0.000945257	0.000541622	0.000712014	0.000700323	0.000432408	0.00166588	0.000811743	0.00134401	0.00113058	0.000754854	0.000583657	0.000886274	0.000536272	0.000509986	0.000328233	0.000471628	0.000416786	0.00038683	0.00115485	0.00100776	0.000577555	0	0	0	0	0	0	0	0	0.000156849	0.000607361	0.000612529	0.000581556	0	0	0	0	0	0	0	0
W5GUI9	0.000248971	0.000248528	0.000422083	0.000408626	0	0	0	0	0.000210683	0.000190616	0.000291645	0.000284259	0.000620721	0.000718347	0.000888761	0.000831586	0	0	0	0	2.34446e-05	7.11348e-05	7.15481e-05	3.01088e-05	0.000391225	0.000583985	0.000728006	0.000584118	0	0	0	0	0	8.55698e-05	0.000118133	9.75744e-05	0.000317263	0.000614262	0.000542053	0.000588165	0	0.000105775	0	0.000171113	0	0.00016037	0.000308241	0
A0A1D5ZGS0	0.000515516	0.000343066	0.000349584	0.000507658	0.00014712	0.000400566	0.000225694	0.000282783	0.000348991	0.000350833	0.000388207	0.00031693	0.000367216	0.000531214	0.000433002	0.000430468	0.000185971	0.000188038	0.000168724	0.000187169	0.000485441	0.00049097	0.000543205	0.000374057	0.000405033	0.000453447	0.00030148	0.000453551	0.000346227	0.000450814	0.00063204	0.000292782	0.000597534	0.000354359	0.000733815	0.000606109	0.000656921	0.000794928	0.000481015	0.000608924	0.000805691	0.000657051	0.00111872	0.000708607	0.000805585	0.00066412	0.00063824	0.000750356
A0A1D6BV92	0.000532105	0.000424927	0.0002165	0.000314396	0.000410008	0.000330765	0.000475232	0.000642142	0.000648398	0.000570344	0.000507552	0.000700989	0.00068226	0.000592173	0.000670403	0.000666481	0.000489487	0.00061138	0.00052246	0.000608556	0.000420893	0.000486498	0.000611656	0.000501922	0.00012542	0.000468039	0.000560127	0.000561775	0.000428842	0.000558386	0.000260952	0.000906611	0.00049341	0.000329186	0.000454457	0.000375368	0.000610254	0.000393844	0.000397195	0.0006788	0.000831618	0.000678194	0.000866037	0.000438846	0.000332603	0.000205647	0.000527023	0.000348526
A0A1D6DFW8	0.000242428	0.000241997	0.000739784	0.000238733	0	0.000125581	6.36813e-05	0.000132982	0.000184632	0.000247476	0.000182559	0.000319372	0.000518065	0.000299772	0.000458155	0.0006073	0.000131183	0.000132641	0.000178525	6.60141e-05	0.000205456	6.92654e-05	0.000278672	0.000175905	0.000285708	0.000852957	0.000850649	0.000639864	0	0	0	0	0	0	0	0	0.000463388	0.00044859	0.000678611	0.000515437	0	0	0	0	0	0	0	0
A0A1D5VJZ1	0.00167728	0.000837147	0.000853053	0.00110114	0.000837672	0.000579234	0.000440589	0.000536701	7.0967e-05	7.13417e-05	0	0	0.000746732	0.00138268	0.00123271	0.00157564	0.000605073	0.000535323	0.000411718	0.000304486	0	0.000159741	0	0	0.00131781	0.00172122	0.00171656	0.00147567	0	0	0	0	0	0	0	0	0.00133584	0.00181046	0.00156503	0.000990594	0	0	0	0	0	0	0	0
A0A1D6RU08	0.000139773	0.000279049	0.000142175	0.000137642	0.000418836	0.000181011	0.000146863	0.000115007	0.000248385	0.000321038	0.000456107	0.000294617	0.00022402	0.000172835	0.000264152	0.000175071	0.000113451	0.000152949	0.00010293	7.61216e-05	0.000473828	0.000439289	0.000441841	0.000557804	0.000164726	0.000245888	0.000367835	0.000122972	0.000844861	0.000366691	0.000342733	0.000238148	0.000972065	0.000864705	0.00179065	0.000821679	0.000400753	0.000258637	0.000260838	0.000297178	0.000655347	0.00160333	0.00159243	0.00144095	0.00043684	0.00108039	0.00121133	0.000610337
A0A1D5VK82	0.000419319	0.000418574	0.000284351	0.000275285	0.000359002	0.000181011	0.000110147	0.000115007	0.000248385	0.000214025	0.000385937	0.00025779	0.00022402	0.000172835	0.000264152	0.000175071	0.000113451	0.000152949	0.00010293	7.61216e-05	0.000394856	0.000399353	0.000361506	0.000507095	0.000164726	0.000368832	0.000367835	0.000122972	0.000844861	0.000366691	0.000171366	0.000238148	0.000810054	0.000720587	0.00179065	0.000821679	0.000400753	0.000517274	0.000260838	0.000297178	0.000655347	0.00160333	0.00159243	0.00172914	0.00021842	0.000945338	0.00121133	0.000457753
A0A077RWL8	0.000302721	0.000302183	0.000307924	0.000298106	0	0.000156813	0.000159038	0.000332111	0.000461102	0.00038628	0.000379938	0.000398801	0.000323455	0.000374327	0.000381401	0.000379169	0.000245713	0.000165629	0.000148617	8.24321e-05	0.000513109	0.000259476	0.000434973	0.00032948	0.00071353	0.000532545	0.000531105	0.000532667	0	0	0	0	0	0	0	0	0.000578635	0.000560156	0.000564923	0.000429086	0	0	0	0	0	0	0	0
W5GP51	0	0	0	0.000178679	0.000310689	0.000563944	0.000333635	0.00029859	0.000138187	4.63056e-05	0	4.78066e-05	0.000387744	0.000336546	0.000342905	0.000227266	0.00029455	0.000248186	0.000178156	0.000148224	5.12578e-05	0.000103683	0	0	0.000213837	0.000159598	0.000159167	0.000159635	0	0.000714023	0.00111229	0.0012366	0	0	0	0	0.000173411	0.000335746	0.000338603	0.000385778	0.000567153	0	0.00177188	0	0.000567078	0	0	0.000396151
O23798	0	0	0	0	0.00068288	0.00046482	0.000628554	0.000492216	0.000202486	0.000305333	0.000200213	0.000210153	0	0	0.000125615	0.00012488	0.00086321	0.000872803	0.000929997	0.00114026	0.000337986	0.000626699	0.000343822	0.000289373	0	0	0	0	0.0012053	0.00287721	0.00342265	0.00339747	0	0	0	0	0	0	0	0	0.00436302	0	0.00162271	0	0.000934808	0	0	0.00021768
A0A1D5YBJ4	0	0	0	0	0.0004268	0.000671407	0.000576175	0.000492216	0.000202486	0.000101778	0.00015016	0.000157615	0	0	0.000125615	0.00012488	0.000917161	0.00103645	0.000929997	0.000923071	0.000225324	0.000569726	0.000171911	0.000289373	0	0	0	0	0.000803531	0.00235408	0.0019558	0.00135899	0	0	0	0	0	0	0	0	0.00249315	0	0.000649084	0	0	0	0	0
A0A1D5YEH0	0	0	0	0	0	0	0	0	0.000593284	0.00110337	0.000821273	0.000954411	0	0	0	0	0	0	0	0	0.00069321	0.000667719	0.000537279	0.00067829	0	0	0	0	0.000235435	0	0.000143262	0	0.00148985	0.00168675	0.00249497	0.00206077	0	0	0	0	0	0.00342542	0	0.00072278	0.000365198	0.00451601	0.00159135	0.000510242
W5HZC6	0	0	0	0	0	0	0	0.00020544	0.000190155	0.000191159	0.00018802	0.000197355	0	0	0	0	0.000202661	0	0.000183866	0	0.000423205	0.000214012	0.000215256	0	0	0	0	0.000659005	0	0	0	0	0	0	0	0	0	0	0	0	0	0	0	0	0	0	0	0
W5BMW7	0.000258518	0.000258059	0.000262962	0	0.000221332	0.000133916	0.000135816	0.000212713	0.00052503	0.000527802	0.000519136	0.000544911	0.000414337	0.000319669	0.000325709	0.000323804	0.00013989	0.000212166	0.000190374	0.000281582	0.000292124	0.000590902	0.000445751	0.000468951	0	0.000227392	0.000226777	0.000227444	0	0	0	0	0	0	0	0	0.000247072	0.000239182	0.000241217	0.000366432	0	0	0	0	0	0	0	0
A0A1D5TCU5	0	0	0	0	0	0.00013883	0	0	0.000136074	0.000136793	0.000134547	0.000141227	0	0	0	0	0	7.33175e-05	0	7.29789e-05	7.5711e-05	0	0	0	0	0	0	0	0	0	0	0	0.000310645	0.000276335	0.000381494	0.000315103	0	0	0	0	0	0	0	0	0.000418805	0.000258946	0	0.00029257
A0A1D5ZKG7	0.000162518	8.11144e-05	8.26556e-05	0.00016004	0.000173925	0.000126279	0.000128071	8.9148e-05	0.000391947	0.000456229	0.000407944	0.000385378	0.000217061	0.00020096	0.000153568	0.000254449	8.79418e-05	0.000111149	9.97324e-05	0.00015489	0.000298421	0.00030182	0.000326925	0.000383248	0.000191532	0.000285901	0.000213845	0.000285966	0.000163724	0.000213181	9.96261e-05	0.000138451	0.000188374	0.000167569	0.000231337	0.000191078	0.000232983	0.000300724	0.000303283	0.000230358	0.000126998	0.000207137	0.000132254	0.000167543	0.000126981	0.000157024	0.000201207	8.87069e-05
A0A1D5WI61	0	0	0	0	0.000325869	0.000147874	9.99817e-05	0.000104393	0.000241565	0.000242841	0.000143312	0.00020057	0.000101672	0	0	0	0.000154471	0	0	5.18222e-05	0.000322573	0.000163124	0.000218762	0.000138088	0	0	0	0	0	0	0	0	0.000220588	0.00039245	0	0	0	0	0	0.000134876	0	0	0	0	0	0.000367754	0	0
A0A077RWG8	0	0	0	0	0.000244402	0.000147874	4.99909e-05	5.21966e-05	0.000289878	0.000242841	0.000286624	0.00020057	0.000101672	0	0	0	0.000102981	0	0	5.18222e-05	0.000430098	0.000217498	0.000218762	0.000345221	0	0	0	0	0	0	0	0	0.000220588	0.00039245	0	0	0	0	0	0.000134876	0	0	0	0	0	0.000367754	0	0
A0A1D5VD33	0	0	0	0	0.000244402	0.000147874	4.99909e-05	5.21966e-05	0.000241565	0.000242841	0.000238853	0.00020057	0.000101672	0	0	0	0.000102981	0	0	5.18222e-05	0.000376336	0.000163124	0.000218762	0.000138088	0	0	0	0	0	0	0	0	0.000220588	0.00039245	0	0	0	0	0	0.000134876	0	0	0	0	0	0.000367754	0	0
[truncated: 7,027 more rows]
