# Supplementary material for: Physiological and Proteomic Signatures Reveal Mechanisms of Superior Drought Resilience in Pearl Millet Compared to Wheat
Source: Front Plant Sci. 2021 Jan 13;11:600278. doi: 10.3389/fpls.2020.600278 (PMC7838129; doi:10.3389/fpls.2020.600278)
Supplement: Supplementary Table 1 — Details of the sample code for the raw files measured and submitted in PRIDE repository for Wheat and Pearl millet genotypes. [file Data_Sheet_2.ZIP › Table S5.xlsx]

## Sheet: Anova-Pearl millet
Table S5: Two-way ANOVA analysis of Pearl millet genotypes (843-22B and ICTP8203)
				Leaf											Root											Seed
Accession	df-cultivar	F-cultivar	p-cultivar	df-treatment	F-treatment	p-treatment	df-interaction	F-interaction	p-interaction		Accession	df-cultivar	F-cultivar	p-cultivar	df-treatment	F-treatment	p-treatment	df-interaction	F-interaction	p-interaction		Accession	df-cultivar	F-cultivar	p-cultivar	df-treatment	F-treatment	p-treatment	df-interaction	F-interaction	p-interaction
Pgl_GLEAN_10013783	1			1			1				Pgl_GLEAN_10013783	1			1			1				Pgl_GLEAN_10013783	1	46.0483	1.94162e-05	1	4.05341	0.0670692	1	0.000119943	0.991442
Pgl_GLEAN_10014994	1			1			1				Pgl_GLEAN_10014994	1			1			1				Pgl_GLEAN_10014994	1	0.0616225	0.808147	1	0.215186	0.651035	1	0.0279848	0.86993
Pgl_GLEAN_10000674	1	8.85655	0.0115715	1	20.6306	0.00067538	1	1.24726	0.28594		Pgl_GLEAN_10000674	1			1			1				Pgl_GLEAN_10000674	1	0.0404671	0.84394	1	5.86694	0.0321893	1	11.482	0.00538279
Pgl_GLEAN_10018265	1			1			1				Pgl_GLEAN_10018265	1			1			1				Pgl_GLEAN_10018265	1	3.26301	0.0959835	1	0.67425	0.427586	1	0.00445704	0.947871
Pgl_GLEAN_10003751	1	1.3342	0.270543	1	1.54172	0.238084	1	0.0441553	0.83709		Pgl_GLEAN_10003751	1	5.64449	0.0350288	1	0.901871	0.361016	1	2.05847	0.176908		Pgl_GLEAN_10003751	1	0.481379	0.501009	1	0.198912	0.663541	1	2.52403	0.138109
Pgl_GLEAN_10033512	1	1.30418	0.275727	1	3.1165	0.102912	1	1.76327	0.208923		Pgl_GLEAN_10033512	1	1	0.337049	1	1	0.337049	1	1	0.337049		Pgl_GLEAN_10033512	1	1.19342	0.296088	1	2.12206	0.170855	1	4.1164	0.0652556
Pgl_GLEAN_10001933	1	0.129643	0.72506	1	4.04649	0.0672723	1	0.129643	0.72506		Pgl_GLEAN_10001933	1			1			1				Pgl_GLEAN_10001933	1	81.076	1.09863e-06	1	0.755194	0.401884	1	3.91899	0.0711477
Pgl_GLEAN_10029045	1	3.42582	0.0889433	1	0.677731	0.426427	1	0.0158181	0.901996		Pgl_GLEAN_10029045	1	4.24098	0.0618403	1	3.8446	0.0735343	1	2.58181	0.134076		Pgl_GLEAN_10029045	1	15.1015	0.002164	1	1.14646	0.305355	1	1.40738	0.258449
Pgl_GLEAN_10006596	1	1.11321	0.312165	1	2.55589	0.135867	1	1.02728	0.330799		Pgl_GLEAN_10006596	1	4.18661	0.0633036	1	2.89035	0.11486	1	6.58555	0.0247164		Pgl_GLEAN_10006596	1	8.7937	0.0118012	1	2.73757	0.123913	1	2.39173	0.147934
Pgl_GLEAN_10003423	1	17.1116	0.00137911	1	0.0118671	0.915053	1	1.01847	0.3328		Pgl_GLEAN_10003423	1	1.70629	0.215951	1	0.0352323	0.854246	1	9.64239	0.0091013		Pgl_GLEAN_10003423	1	24.4599	0.000338827	1	5.15638	0.0423792	1	4.7217	0.0505278
Pgl_GLEAN_10035988	1	9.25935	0.0102183	1	0.134489	0.720208	1	2.71341	0.125425		Pgl_GLEAN_10035988	1	0.00365418	0.952793	1	0.181818	0.677365	1	0.559258	0.468962		Pgl_GLEAN_10035988	1	27.3946	0.000209839	1	0.00726493	0.93348	1	0.376533	0.55092
Pgl_GLEAN_10000341	1	0.00591135	0.939982	1	5.67037	0.0346835	1	0.264582	0.616331		Pgl_GLEAN_10000341	1	3.91711	0.071207	1	1.89263	0.194041	1	0.141499	0.713362		Pgl_GLEAN_10000341	1	2.4297	0.145026	1	1.67053	0.220521	1	0.0549218	0.818661
Pgl_GLEAN_10029426	1	2.74448	0.123485	1	1.73512	0.212357	1	1.07041	0.321253		Pgl_GLEAN_10029426	1			1			1				Pgl_GLEAN_10029426	1	0.24208	0.631585	1	6.64891	0.0241623	1	0.376149	0.551119
Pgl_GLEAN_10033786	1	0.0927505	0.765926	1	1.22923	0.289283	1	2.41942	0.145806		Pgl_GLEAN_10033786	1	0.159513	0.696622	1	4.37645	0.0583681	1	0.76123	0.400065		Pgl_GLEAN_10033786	1	0.48665	0.498719	1	1.90513	0.192676	1	0.374855	0.551795
Pgl_GLEAN_10022515	1	1.60063	0.22983	1	4.83607	0.0482141	1	0.187631	0.67258		Pgl_GLEAN_10022515	1	0.105783	0.750598	1	6.53517	0.0251677	1	2.46529	0.142367		Pgl_GLEAN_10022515	1	1.83442	0.200561	1	0.718115	0.413345	1	0.014681	0.905565
Pgl_GLEAN_10001175	1	2.13436	0.169715	1	10.1954	0.00773211	1	1.47274	0.24826		Pgl_GLEAN_10001175	1	18.1896	0.00109791	1	18.1896	0.00109791	1	18.1896	0.00109791		Pgl_GLEAN_10001175	1	19.9268	0.000773798	1	16.1211	0.00171445	1	0.00186153	0.966295
Pgl_GLEAN_10006447	1			1			1				Pgl_GLEAN_10006447	1			1			1				Pgl_GLEAN_10006447	1	11.6735	0.00511004	1	11.6735	0.00511004	1	11.6735	0.00511004
Pgl_GLEAN_10000937	1	31.4554	0.000114577	1	0.0147374	0.905385	1	1.12173	0.3104		Pgl_GLEAN_10000937	1	0.530961	0.480183	1	0.0157825	0.902106	1	2.07097	0.175696		Pgl_GLEAN_10000937	1	15.5179	0.00196546	1	0.708585	0.416374	1	0.0209167	0.887407
Pgl_GLEAN_10024277	1	42.6861	2.79614e-05	1	0.0202374	0.889237	1	0.867261	0.370072		Pgl_GLEAN_10024277	1	0.493522	0.495763	1	1.14968	0.304706	1	1.65981	0.221916		Pgl_GLEAN_10024277	1	18.4637	0.00103749	1	1.0625	0.322974	1	0.00157717	0.968975
Pgl_GLEAN_10018263	1			1			1				Pgl_GLEAN_10018263	1			1			1				Pgl_GLEAN_10018263	1	25.9509	0.000264335	1	1.35651	0.266776	1	3.38948	0.0904581
Pgl_GLEAN_10017255	1	11.6496	0.00514325	1	0.0488847	0.828733	1	8.41167	0.0133192		Pgl_GLEAN_10017255	1	1.23718	0.287803	1	0.254125	0.623313	1	0.0148604	0.904993		Pgl_GLEAN_10017255	1	9.24335	0.0102684	1	0.742555	0.405734	1	0.557091	0.469805
Pgl_GLEAN_10021964	1	1.31264	0.274252	1	9.72483	0.00888009	1	0.467625	0.507072		Pgl_GLEAN_10021964	1			1			1				Pgl_GLEAN_10021964	1	1.94342	0.188574	1	0.0565759	0.816005	1	0.0565759	0.816005
Pgl_GLEAN_10030783	1	4.14087	0.0645671	1	1.48731	0.246062	1	0.0780377	0.784731		Pgl_GLEAN_10030783	1			1			1				Pgl_GLEAN_10030783	1	5.32558	0.0396394	1	0.552807	0.47148	1	0.0291734	0.867225
Pgl_GLEAN_10032099	1	0.435737	0.521656	1	0.80438	0.387426	1	0.615793	0.44783		Pgl_GLEAN_10032099	1			1			1				Pgl_GLEAN_10032099	1			1			1
Pgl_GLEAN_10033565	1	2.60946	0.132198	1	0.0984046	0.759139	1	0.619237	0.446594		Pgl_GLEAN_10033565	1	1.05284	0.325094	1	1.42435	0.25575	1	0.278331	0.607414		Pgl_GLEAN_10033565	1	0.825243	0.381534	1	0.000159299	0.990137	1	0.0119895	0.914618
Pgl_GLEAN_10007318	1	62.5411	4.23014e-06	1	13.5285	0.00315976	1	8.05829	0.0149323		Pgl_GLEAN_10007318	1	0.191674	0.669303	1	0.740554	0.406349	1	1.1723	0.300206		Pgl_GLEAN_10007318	1	2.85836	0.116686	1	0.146905	0.708215	1	0.00338309	0.954575
Pgl_GLEAN_10005136	1	1.18902	0.29694	1	0.310182	0.587806	1	0.0158536	0.901887		Pgl_GLEAN_10005136	1			1			1				Pgl_GLEAN_10005136	1	1	0.337049	1	1	0.337049	1	1	0.337049
Pgl_GLEAN_10003133	1	6.11812	0.0293059	1	1.69727	0.217092	1	2.89078	0.114836		Pgl_GLEAN_10003133	1	17.0925	0.00138481	1	1.43215	0.254522	1	5.87246	0.0321223		Pgl_GLEAN_10003133	1	36.8542	5.57897e-05	1	4.53212	0.0546641	1	0.00124607	0.972421
Pgl_GLEAN_10029754	1	15.3076	0.00206295	1	0.645694	0.437284	1	0.0683445	0.798196		Pgl_GLEAN_10029754	1	1.99961	0.182756	1	0.0851869	0.775372	1	3.35049	0.0921191		Pgl_GLEAN_10029754	1	63.6023	3.88174e-06	1	3.43227	0.0886775	1	0.494083	0.495523
Pgl_GLEAN_10024418	1	118.172	1.44274e-07	1	1.24405	0.286531	1	7.54921	0.0176813		Pgl_GLEAN_10024418	1	0.0478735	0.830483	1	3.3983	0.0900875	1	0.471992	0.505133		Pgl_GLEAN_10024418	1	15.9556	0.00177938	1	0.405539	0.536202	1	0.215448	0.650838
Pgl_GLEAN_10014871	1	197.747	8.11244e-09	1	42.6066	2.82113e-05	1	12.0849	0.00457714		Pgl_GLEAN_10014871	1	1	0.337049	1	1	0.337049	1	1	0.337049		Pgl_GLEAN_10014871	1	75.7418	1.57143e-06	1	0.213	0.65268	1	3.18958	0.0993814
Pgl_GLEAN_10035773	1	19.1864	0.000895943	1	11.0784	0.00601557	1	11.2655	0.00571195		Pgl_GLEAN_10035773	1	0.679231	0.42593	1	3.50418	0.0857804	1	0.0550811	0.818403		Pgl_GLEAN_10035773	1	4.46748	0.0561668	1	0.0297149	0.866012	1	0.659821	0.432442
Pgl_GLEAN_10038288	1	18.4966	0.0010305	1	1.29088	0.278068	1	8.29906	0.0138098		Pgl_GLEAN_10038288	1	0.193946	0.667481	1	10.2065	0.00770719	1	0.0433241	0.838607		Pgl_GLEAN_10038288	1	20.9106	0.000640351	1	0.671787	0.428409	1	0.47244	0.504935
Pgl_GLEAN_10002809	1	20.109	0.00074679	1	1.49127	0.24547	1	7.0142	0.0212404		Pgl_GLEAN_10002809	1	0.00144804	0.970271	1	1.63621	0.225028	1	0.253015	0.624065		Pgl_GLEAN_10002809	1	28.1056	0.00018789	1	0.338985	0.571193	1	0.20466	0.659055
Pgl_GLEAN_10035923	1	1.91225	0.191905	1	5.87385	0.0321056	1	4.97573	0.0455588		Pgl_GLEAN_10035923	1	1	0.337049	1	1	0.337049	1	1	0.337049		Pgl_GLEAN_10035923	1	1.12867	0.308973	1	0.738248	0.407059	1	2.15601	0.167732
Pgl_GLEAN_10011351	1	1.21967	0.291078	1	5.74464	0.0337149	1	0.401828	0.538043		Pgl_GLEAN_10011351	1	0.0761744	0.787246	1	0.683244	0.424603	1	1.4145	0.257312		Pgl_GLEAN_10011351	1	4.61812	0.0527391	1	3.14302	0.101613	1	0.0408438	0.843225
Pgl_GLEAN_10026634	1			1			1				Pgl_GLEAN_10026634	1			1			1				Pgl_GLEAN_10026634	1	24.1964	0.000354411	1	0.0150784	0.904303	1	2.80966	0.119535
Pgl_GLEAN_10031269	1	2.0488	0.177851	1	3.51668	0.0852886	1	0.0358916	0.852906		Pgl_GLEAN_10031269	1	0.199463	0.663108	1	4.12293	0.065071	1	0.91195	0.35844		Pgl_GLEAN_10031269	1	11.9694	0.00471997	1	7.56067	0.0176131	1	2.29324	0.155825
Pgl_GLEAN_10006719	1			1			1				Pgl_GLEAN_10006719	1			1			1				Pgl_GLEAN_10006719	1	8.89915	0.0114188	1	0.207179	0.657113	1	3.95177	0.0701261
Pgl_GLEAN_10024324	1	0.217347	0.649418	1	20.2952	0.00072033	1	3.90112	0.0717125		Pgl_GLEAN_10024324	1	0.382377	0.547891	1	1.77284	0.207772	1	5.66099	0.0348082		Pgl_GLEAN_10024324	1	2.66587	0.128467	1	0.0085819	0.927719	1	6.4414	0.0260342
Pgl_GLEAN_10025666	1	15.402	0.00201851	1	1.08102	0.318966	1	2.74397	0.123516		Pgl_GLEAN_10025666	1	0.122676	0.732221	1	4.68295	0.0513417	1	0.122676	0.732221		Pgl_GLEAN_10025666	1	0.763721	0.399318	1	0.0509558	0.825207	1	2.73186	0.124268
Pgl_GLEAN_10010309	1			1			1				Pgl_GLEAN_10010309	1			1			1				Pgl_GLEAN_10010309	1	56.5966	7.01397e-06	1	0.816775	0.383909	1	0.603182	0.452404
Pgl_GLEAN_10037166	1	7.63855	0.0171582	1	0.329879	0.576339	1	5.01197	0.0448986		Pgl_GLEAN_10037166	1	0.0366145	0.851451	1	6.81279	0.0227961	1	0.617326	0.447279		Pgl_GLEAN_10037166	1	52.1962	1.05046e-05	1	0.0545147	0.819321	1	1.0179	0.332928
Pgl_GLEAN_10038255	1	0.188245	0.672079	1	8.82185	0.0116977	1	0.0806631	0.781242		Pgl_GLEAN_10038255	1	2.469	0.142093	1	2.469	0.142093	1	2.469	0.142093		Pgl_GLEAN_10038255	1	1.24988	0.285458	1	0.649796	0.43587	1	11.5584	0.00527199
Pgl_GLEAN_10025072	1	12.052	0.00461729	1	0.93064	0.353736	1	3.3514	0.0920797		Pgl_GLEAN_10025072	1	8.15968	0.014447	1	0.576872	0.462201	1	1.7781	0.207142		Pgl_GLEAN_10025072	1	44.2277	2.35902e-05	1	0.204188	0.659421	1	0.0574597	0.814603
Pgl_GLEAN_10020250	1	1.94252	0.18867	1	17.9065	0.00116466	1	5.06128	0.0440186		Pgl_GLEAN_10020250	1			1			1				Pgl_GLEAN_10020250	1	10.3288	0.00743886	1	0.778032	0.395069	1	2.02155	0.180547
Pgl_GLEAN_10007613	1	9.18974	0.0104383	1	0.0373006	0.850085	1	2.79661	0.120313		Pgl_GLEAN_10007613	1	2.06836	0.175948	1	13.0131	0.00359693	1	2.7881	0.120824		Pgl_GLEAN_10007613	1	7.10483	0.0205816	1	0.0245945	0.877989	1	1.0324	0.329645
Pgl_GLEAN_10010968	1	1.8121	0.203135	1	0.618698	0.446787	1	4.4937	0.0555512		Pgl_GLEAN_10010968	1	0.587122	0.458343	1	1.02069	0.332292	1	0.152235	0.703246		Pgl_GLEAN_10010968	1	67.7763	2.8003e-06	1	3.00997	0.108338	1	0.174537	0.683489
Pgl_GLEAN_10024398	1	0.0480367	0.830199	1	4.09582	0.0658415	1	0.237236	0.634985		Pgl_GLEAN_10024398	1			1			1				Pgl_GLEAN_10024398	1			1			1
Pgl_GLEAN_10034401	1	9.35524	0.00992421	1	0.670115	0.428969	1	1.82344	0.201822		Pgl_GLEAN_10034401	1	3.10269	0.103596	1	4.87369	0.047481	1	2.41175	0.146392		Pgl_GLEAN_10034401	1	0.114701	0.740706	1	0.228973	0.640886	1	4.96481	0.0457599
Pgl_GLEAN_10011908	1	0.470296	0.505885	1	0.702186	0.418428	1	1.02979	0.330232		Pgl_GLEAN_10011908	1	6.36471	0.0267694	1	6.24363	0.0279807	1	2.84467	0.117478		Pgl_GLEAN_10011908	1	0.226594	0.64261	1	22.3277	0.000492553	1	16.8675	0.00145405
Pgl_GLEAN_10009112	1	20.9525	0.000635298	1	0.425851	0.526336	1	1.0038	0.336169		Pgl_GLEAN_10009112	1			1			1				Pgl_GLEAN_10009112	1	0.182178	0.677066	1	0.182178	0.677066	1	3.62582	0.0811382
Pgl_GLEAN_10008082	1	39.549	4.01428e-05	1	20.9873	0.000631135	1	2.1558	0.167751		Pgl_GLEAN_10008082	1			1			1				Pgl_GLEAN_10008082	1	13.6774	0.0030452	1	2.90091	0.114265	1	0.0155336	0.902877
Pgl_GLEAN_10033833	1	1.13004	0.308693	1	6.27238	0.0276873	1	1.05226	0.325222		Pgl_GLEAN_10033833	1			1			1				Pgl_GLEAN_10033833	1	1	0.337049	1	1	0.337049	1	1	0.337049
Pgl_GLEAN_10018574	1			1			1				Pgl_GLEAN_10018574	1			1			1				Pgl_GLEAN_10018574	1	0.17594	0.682297	1	0.54315	0.475293	1	6.98928	0.0214259
Pgl_GLEAN_10021551	1			1			1				Pgl_GLEAN_10021551	1			1			1				Pgl_GLEAN_10021551	1	2.81208	0.119391	1	0.21815	0.64882	1	1.8503	0.198754
Pgl_GLEAN_10034604	1	11.1046	0.00597197	1	0.954549	0.34785	1	10.4997	0.0070823		Pgl_GLEAN_10034604	1	0.193946	0.667481	1	10.2065	0.00770719	1	0.0433241	0.838607		Pgl_GLEAN_10034604	1	11.3024	0.00565425	1	0.997238	0.337691	1	0.0473669	0.831367
Pgl_GLEAN_10008642	1	112.28	1.90889e-07	1	5.60674	0.0355399	1	5.89207	0.031886		Pgl_GLEAN_10008642	1			1			1				Pgl_GLEAN_10008642	1			1			1
Pgl_GLEAN_10010568	1	3.15548	0.10101	1	26.2051	0.000253641	1	4.35086	0.0590057		Pgl_GLEAN_10010568	1			1			1				Pgl_GLEAN_10010568	1	2.62472	0.131175	1	0.412891	0.532591	1	0.412891	0.532591
Pgl_GLEAN_10022090	1	0.715692	0.414112	1	2.33481	0.152431	1	2.91494	0.113481		Pgl_GLEAN_10022090	1	0.256214	0.621904	1	0.475884	0.503415	1	3.73247e-06	0.99849		Pgl_GLEAN_10022090	1	11.2724	0.00570116	1	1.17478	0.299718	1	0.444913	0.517381
Pgl_GLEAN_10017707	1	2.33404	0.152493	1	4.39124	0.0580035	1	0.520358	0.484507		Pgl_GLEAN_10017707	1	1.44203	0.252978	1	1.55395	0.236337	1	2.98473	0.109676		Pgl_GLEAN_10017707	1	0.011354	0.916902	1	0.01197	0.914687	1	0.147507	0.707648
Pgl_GLEAN_10003660	1	57.7115	6.35824e-06	1	11.6616	0.00512656	1	0.255429	0.622432		Pgl_GLEAN_10003660	1			1			1				Pgl_GLEAN_10003660	1	2.98956	0.109418	1	2.98956	0.109418	1	2.98956	0.109418
Pgl_GLEAN_10032833	1	1.98151	0.184605	1	0.593989	0.455787	1	0.162854	0.693641		Pgl_GLEAN_10032833	1			1			1				Pgl_GLEAN_10032833	1			1			1
Pgl_GLEAN_10037675	1	1.24896	0.285627	1	6.45187	0.0259357	1	0.693424	0.421267		Pgl_GLEAN_10037675	1			1			1				Pgl_GLEAN_10037675	1	0.0290283	0.867553	1	0.487955	0.498156	1	2.46769	0.142189
Pgl_GLEAN_10024785	1	12.4553	0.00415248	1	13.3627	0.00329317	1	1.83212	0.200824		Pgl_GLEAN_10024785	1	3.10155	0.103653	1	0.196486	0.665458	1	0.0707889	0.794708		Pgl_GLEAN_10024785	1	6.58829	0.0246921	1	8.35626	0.013558	1	2.81564	0.119181
Pgl_GLEAN_10012981	1	39.5124	4.03182e-05	1	3.5377	0.0844695	1	3.5377	0.0844695		Pgl_GLEAN_10012981	1	13.8686	0.0029053	1	6.59409	0.0246408	1	0.0832721	0.777835		Pgl_GLEAN_10012981	1	64.0245	3.75253e-06	1	6.48355	0.0256405	1	0.0386462	0.847441
Pgl_GLEAN_10025556	1	18.965	0.000936766	1	1.87928	0.195511	1	0.00145785	0.970171		Pgl_GLEAN_10025556	1			1			1				Pgl_GLEAN_10025556	1			1			1
Pgl_GLEAN_10038475	1	3.88013	0.0723824	1	4.07718	0.0663777	1	0.570853	0.464493		Pgl_GLEAN_10038475	1	2.87274	0.115861	1	1.20758	0.29337	1	0.0414776	0.842032		Pgl_GLEAN_10038475	1	0.909631	0.35903	1	2.48918	0.140615	1	0.0401436	0.844556
Pgl_GLEAN_10013468	1	20.0599	0.000753957	1	3.14114	0.101704	1	22.1473	0.000508962		Pgl_GLEAN_10013468	1	1.07571	0.320108	1	13.9385	0.00285599	1	0.655799	0.433812		Pgl_GLEAN_10013468	1	6.31359	0.027273	1	0.93262	0.353243	1	0.614074	0.448449
Pgl_GLEAN_10021775	1	2.50757	0.139286	1	0.607612	0.450789	1	0.730105	0.409584		Pgl_GLEAN_10021775	1	0.544955	0.474577	1	0.382596	0.547779	1	0.976863	0.342485		Pgl_GLEAN_10021775	1	3.37185	0.0912047	1	0.485207	0.499344	1	6.8356	0.0226133
Pgl_GLEAN_10014619	1	0.102385	0.754489	1	7.83065	0.016094	1	2.79178	0.120603		Pgl_GLEAN_10014619	1	53.1972	9.55926e-06	1	53.1972	9.55926e-06	1	53.1972	9.55926e-06		Pgl_GLEAN_10014619	1	1.21673	0.291634	1	0.978581	0.342077	1	1.98079	0.184679
Pgl_GLEAN_10023437	1			1			1				Pgl_GLEAN_10023437	1			1			1				Pgl_GLEAN_10023437	1	21.5354	0.000569572	1	0.710781	0.415674	1	1.38664	0.2618
Pgl_GLEAN_10008288	1	0.59628	0.454941	1	3.4696	0.0871591	1	0.390715	0.543628		Pgl_GLEAN_10008288	1	2.99978	0.108876	1	2.99978	0.108876	1	2.99978	0.108876		Pgl_GLEAN_10008288	1	3.18535	0.0995819	1	1.30788	0.275081	1	5.24658	0.0408915
Pgl_GLEAN_10014954	1			1			1				Pgl_GLEAN_10014954	1			1			1				Pgl_GLEAN_10014954	1	3.44041	0.0883437	1	1.34226	0.269173	1	2.05612	0.177136
Pgl_GLEAN_10024933	1	9.60919	0.00919224	1	1.57594	0.233242	1	2.51833	0.138515		Pgl_GLEAN_10024933	1			1			1				Pgl_GLEAN_10024933	1			1			1
Pgl_GLEAN_10031251	1	0.102189	0.754715	1	5.31481	0.0398074	1	0.0292941	0.866954		Pgl_GLEAN_10031251	1			1			1				Pgl_GLEAN_10031251	1			1			1
Pgl_GLEAN_10038412	1	4.35423	0.0589212	1	3.75408	0.0765703	1	0.194606	0.666953		Pgl_GLEAN_10038412	1	8.63695	0.012398	1	0.929739	0.353961	1	0.929739	0.353961		Pgl_GLEAN_10038412	1	19.6056	0.000824233	1	0.0857217	0.774689	1	3.44928	0.0879815
Pgl_GLEAN_10017685	1	23.0399	0.000433541	1	10.7544	0.0065875	1	16.7557	0.00148992		Pgl_GLEAN_10017685	1	21.7603	0.000546362	1	16.9475	0.00142897	1	0.164156	0.692489		Pgl_GLEAN_10017685	1	4.85789	0.0477871	1	11.8554	0.00486591	1	7.1985	0.019926
Pgl_GLEAN_10028849	1			1			1				Pgl_GLEAN_10028849	1			1			1				Pgl_GLEAN_10028849	1	7.66104	0.0170294	1	0.31077	0.587456	1	1.1353	0.307616
Pgl_GLEAN_10003479	1	0.107866	0.748247	1	0.84908	0.374967	1	0.412536	0.532764		Pgl_GLEAN_10003479	1	8.90019	0.0114151	1	8.90019	0.0114151	1	8.90019	0.0114151		Pgl_GLEAN_10003479	1	1.58427	0.232084	1	2.61162	0.132052	1	0.529873	0.480624
Pgl_GLEAN_10023661	1	1.75477	0.209952	1	0.0805545	0.781385	1	0.384458	0.546821		Pgl_GLEAN_10023661	1	2.47557	0.14161	1	3.03048	0.107267	1	0.0360459	0.852594		Pgl_GLEAN_10023661	1	24.1831	0.000355217	1	2.93859	0.112173	1	2.73614	0.124002
Pgl_GLEAN_10004601	1	16.4124	0.00160682	1	0.990239	0.339327	1	8.4091e-05	0.992834		Pgl_GLEAN_10004601	1	0.0840984	0.776769	1	15.7847	0.00184946	1	0.271039	0.612107		Pgl_GLEAN_10004601	1	0.265917	0.615452	1	0.00236962	0.961976	1	0.256965	0.621399
Pgl_GLEAN_10031436	1	0.155283	0.70045	1	0.296097	0.596306	1	0.260793	0.61884		Pgl_GLEAN_10031436	1	0.0283856	0.869012	1	0.12332	0.73155	1	1.19615	0.295561		Pgl_GLEAN_10031436	1	82.0602	1.03077e-06	1	0.386725	0.54566	1	27.1881	0.000216766
Pgl_GLEAN_10027509	1	2.96156	0.110921	1	1.70083	0.21664	1	2.2245	0.16165		Pgl_GLEAN_10027509	1	8.18564	0.0143257	1	8.67191	0.0122619	1	2.93054	0.112616		Pgl_GLEAN_10027509	1	10.1987	0.00772462	1	0.120573	0.734428	1	0.429345	0.524673
Pgl_GLEAN_10021358	1	2.83705	0.117922	1	1.21988	0.291038	1	0.067754	0.799048		Pgl_GLEAN_10021358	1	8.90019	0.0114151	1	8.90019	0.0114151	1	8.90019	0.0114151		Pgl_GLEAN_10021358	1	6.64615	0.0241861	1	0.856026	0.373085	1	0.157375	0.698549
Pgl_GLEAN_10027105	1	0.031653	0.861759	1	6.77244	0.0231238	1	2.46833	0.142143		Pgl_GLEAN_10027105	1			1			1				Pgl_GLEAN_10027105	1	5.83464	0.032584	1	0.0135926	0.909116	1	0.00118162	0.973144
Pgl_GLEAN_10014682	1	2.02434	0.180269	1	0.254739	0.622898	1	1.22031	0.290957		Pgl_GLEAN_10014682	1	1	0.337049	1	1	0.337049	1	1	0.337049		Pgl_GLEAN_10014682	1	3.99826	0.0687076	1	0.346169	0.567199	1	0.881732	0.366244
Pgl_GLEAN_10025857	1	6.49183	0.025564	1	4.30201	0.0602461	1	4.68505	0.0512973		Pgl_GLEAN_10025857	1			1			1				Pgl_GLEAN_10025857	1	4.99434	0.0452183	1	2.08856	0.17401	1	2.49019	0.140542
Pgl_GLEAN_10018860	1	103.449	2.981e-07	1	0.054569	0.819233	1	9.03134	0.0109599		Pgl_GLEAN_10018860	1	8.63695	0.012398	1	0.929739	0.353961	1	0.929739	0.353961		Pgl_GLEAN_10018860	1	14.8431	0.00229899	1	2.00872	0.181835	1	1.70074	0.216652
Pgl_GLEAN_10005520	1	1.43126	0.254662	1	0.0473012	0.831482	1	0.477297	0.502795		Pgl_GLEAN_10005520	1	0.226064	0.642995	1	13.0591	0.00355515	1	4.64671	0.0521172		Pgl_GLEAN_10005520	1	3.574	0.0830773	1	5.80387	0.0329656	1	4.9972	0.0451662
Pgl_GLEAN_10024584	1			1			1				Pgl_GLEAN_10024584	1			1			1				Pgl_GLEAN_10024584	1	96.1166	4.43395e-07	1	0.0317209	0.861613	1	0.261413	0.618428
Pgl_GLEAN_10014336	1			1			1				Pgl_GLEAN_10014336	1			1			1				Pgl_GLEAN_10014336	1	31.0553	0.000121293	1	0.285752	0.602719	1	0.285752	0.602719
Pgl_GLEAN_10008320	1	2.26903	0.157845	1	0.202751	0.660536	1	0.522142	0.483775		Pgl_GLEAN_10008320	1	1	0.337049	1	1	0.337049	1	1	0.337049		Pgl_GLEAN_10008320	1	3.04689	0.106418	1	0.156198	0.699617	1	1.13689	0.307293
Pgl_GLEAN_10028482	1	11.5203	0.00532699	1	4.52605	0.054803	1	1.62689	0.226273		Pgl_GLEAN_10028482	1			1			1				Pgl_GLEAN_10028482	1			1			1
Pgl_GLEAN_10014914	1			1			1				Pgl_GLEAN_10014914	1	1	0.337049	1	1	0.337049	1	1	0.337049		Pgl_GLEAN_10014914	1	5.14579	0.0425582	1	0.0420332	0.840993	1	0.952403	0.348372
Pgl_GLEAN_10008934	1	41.412	3.23e-05	1	0.365031	0.556976	1	0.365031	0.556976		Pgl_GLEAN_10008934	1	0.117203	0.738009	1	0.0302174	0.864896	1	1.18469	0.29778		Pgl_GLEAN_10008934	1	0.10006	0.757192	1	5.52167	0.0367245	1	0.413354	0.532365
Pgl_GLEAN_10026697	1	0.802097	0.388079	1	1.1956	0.295667	1	0.10104	0.756049		Pgl_GLEAN_10026697	1	4.63252	0.0524248	1	0.386818	0.545613	1	0.645579	0.437324		Pgl_GLEAN_10026697	1	3.54148	0.0843233	1	0.894008	0.363044	1	0.0452008	0.835204
Pgl_GLEAN_10030813	1	19.5511	0.000833156	1	9.04835	0.0109024	1	0.122246	0.73267		Pgl_GLEAN_10030813	1	53.1972	9.55926e-06	1	53.1972	9.55926e-06	1	53.1972	9.55926e-06		Pgl_GLEAN_10030813	1	18.3187	0.00106894	1	0.260885	0.618779	1	1.36289	0.265711
Pgl_GLEAN_10025719	1	19.6724	0.000813426	1	1.71629	0.214695	1	5.94761	0.0312279		Pgl_GLEAN_10025719	1	0.324082	0.579665	1	17.7811	0.00119576	1	3.69536	0.0786216		Pgl_GLEAN_10025719	1	4.91347	0.0467202	1	4.53081	0.054694	1	0.820371	0.382898
Pgl_GLEAN_10026038	1	35.8566	6.33195e-05	1	11.4065	0.00549507	1	10.7601	0.00657694		Pgl_GLEAN_10026038	1	2.98769	0.109518	1	2.98769	0.109518	1	2.98769	0.109518		Pgl_GLEAN_10026038	1	7.04174	0.0210376	1	0.155981	0.699814	1	0.049117	0.828334
Pgl_GLEAN_10018107	1	2.8545	0.116908	1	2.27816	0.15708	1	1.77802	0.207153		Pgl_GLEAN_10018107	1			1			1				Pgl_GLEAN_10018107	1	2.98956	0.109418	1	2.98956	0.109418	1	2.98956	0.109418
Pgl_GLEAN_10028353	1	1.22099	0.29083	1	7.32616	0.0190719	1	0.543391	0.475198		Pgl_GLEAN_10028353	1			1			1				Pgl_GLEAN_10028353	1	0.348198	0.566081	1	3.79583	0.0751514	1	0.348198	0.566081
Pgl_GLEAN_10029931	1	2.52829	0.137807	1	9.80873	0.00866141	1	3.72274	0.0776571		Pgl_GLEAN_10029931	1			1			1				Pgl_GLEAN_10029931	1	7.95502	0.0154466	1	2.58029	0.13418	1	2.58029	0.13418
Pgl_GLEAN_10021592	1	1.8274	0.201365	1	1.8274	0.201365	1	1.8274	0.201365		Pgl_GLEAN_10021592	1			1			1				Pgl_GLEAN_10021592	1			1			1
Pgl_GLEAN_10034574	1			1			1				Pgl_GLEAN_10034574	1			1			1				Pgl_GLEAN_10034574	1	5.80787	0.0329156	1	1.47218	0.248345	1	14.2185	0.00266821
Pgl_GLEAN_10009527	1	2.65797	0.128982	1	2.65797	0.128982	1	7.88585	0.0158028		Pgl_GLEAN_10009527	1	0.219094	0.648119	1	6.90115	0.0220975	1	0.57858	0.461555		Pgl_GLEAN_10009527	1	2.96238	0.110877	1	2.96238	0.110877	1	2.96238	0.110877
Pgl_GLEAN_10033258	1	1.28895	0.278409	1	0.0289582	0.867711	1	3.69983	0.0784631		Pgl_GLEAN_10033258	1			1			1				Pgl_GLEAN_10033258	1	10.3403	0.00741434	1	0.297713	0.595317	1	0.02342	0.880913
Pgl_GLEAN_10028496	1	7.78782	0.0163244	1	0.653473	0.434608	1	6.45805	0.0258778		Pgl_GLEAN_10028496	1	0.0412951	0.842374	1	17.1152	0.00137804	1	2.39445	0.147723		Pgl_GLEAN_10028496	1	2.08645	0.174211	1	3.69496	0.078636	1	4.43254	0.0569996
Pgl_GLEAN_10015679	1	9.75803	0.00879278	1	4.22848	0.0621732	1	1.05955	0.323618		Pgl_GLEAN_10015679	1	0.123292	0.731578	1	1.20498	0.293866	1	0.351248	0.564409		Pgl_GLEAN_10015679	1	2.02244	0.180459	1	6.41686	0.0262668	1	10.5175	0.00704651
Pgl_GLEAN_10023966	1	21.9073	0.000531784	1	0.695856	0.420476	1	0.936251	0.352341		Pgl_GLEAN_10023966	1	0.549151	0.472918	1	0.182942	0.676433	1	0.622456	0.445444		Pgl_GLEAN_10023966	1	3.53943	0.0844027	1	2.60728	0.132345	1	3.58384	0.082705
Pgl_GLEAN_10026105	1	0.487371	0.498408	1	2.47013	0.14201	1	2.93027	0.112631		Pgl_GLEAN_10026105	1	0.345561	0.567535	1	24.9691	0.000310915	1	2.55352	0.136032		Pgl_GLEAN_10026105	1	4.57149	0.0537725	1	2.25845	0.158739	1	1.51591	0.241825
Pgl_GLEAN_10010468	1	0.000139288	0.990777	1	7.47478	0.0181316	1	0.01276	0.91193		Pgl_GLEAN_10010468	1	0.0967946	0.761049	1	3.89485	0.0719116	1	0.221568	0.646288		Pgl_GLEAN_10010468	1	22.1908	0.000504944	1	0.27943	0.606714	1	3.18406	0.0996431
Pgl_GLEAN_10016757	1	3.60091	0.0820635	1	0.0188891	0.892964	1	1.4578	0.250541		Pgl_GLEAN_10016757	1	1.29209	0.277853	1	10.9406	0.0062514	1	4.06149	0.0668334		Pgl_GLEAN_10016757	1	24.6562	0.000327731	1	3.33537	0.0927733	1	9.36224	0.00990314
Pgl_GLEAN_10008575	1	9.30794	0.010068	1	13.7571	0.00298599	1	3.20634	0.0985929		Pgl_GLEAN_10008575	1			1			1				Pgl_GLEAN_10008575	1			1			1
Pgl_GLEAN_10009232	1	1	0.337049	1	1	0.337049	1	1	0.337049		Pgl_GLEAN_10009232	1			1			1				Pgl_GLEAN_10009232	1	26.1235	0.000257017	1	0.0754601	0.788219	1	0.00541763	0.942538
Pgl_GLEAN_10031921	1	8.44832	0.013164	1	4.7407	0.0501343	1	0.17585	0.682374		Pgl_GLEAN_10031921	1			1			1				Pgl_GLEAN_10031921	1	6.45823	0.0258761	1	2.21271	0.162677	1	11.1022	0.00597602
Pgl_GLEAN_10033247	1	0.386339	0.545857	1	0.595306	0.4553	1	0.113521	0.74199		Pgl_GLEAN_10033247	1	1.22676	0.289746	1	1.07447	0.320375	1	0.149917	0.705394		Pgl_GLEAN_10033247	1	2.21123	0.162806	1	5.43085	0.0380416	1	0.131534	0.723155
Pgl_GLEAN_10017890	1	21.7768	0.000544699	1	0.000601023	0.980844	1	0.0244416	0.878366		Pgl_GLEAN_10017890	1	1	0.337049	1	1	0.337049	1	1	0.337049		Pgl_GLEAN_10017890	1	3.93404	0.0706765	1	0.616047	0.447739	1	0.616047	0.447739
Pgl_GLEAN_10028479	1	0.595157	0.455356	1	1.61169	0.228323	1	5.36519	0.0390289		Pgl_GLEAN_10028479	1	1	0.337049	1	1	0.337049	1	1	0.337049		Pgl_GLEAN_10028479	1	4.2899	0.0605586	1	0.0011548	0.97345	1	0.919641	0.356493
Pgl_GLEAN_10016213	1	10.7282	0.00663657	1	10.8058	0.00649267	1	9.59612	0.00922831		Pgl_GLEAN_10016213	1	8.37904	0.0134592	1	22.0635	0.000516796	1	4.05444	0.0670393		Pgl_GLEAN_10016213	1	0.549593	0.472744	1	6.4337	0.0261069	1	0.485253	0.499324
Pgl_GLEAN_10021630	1	0.000146806	0.990532	1	1.39688	0.260139	1	0.529523	0.480765		Pgl_GLEAN_10021630	1	1.4395	0.253372	1	0.410225	0.533895	1	0.446751	0.516533		Pgl_GLEAN_10021630	1	0.0989999	0.758437	1	2.89019	0.114869	1	2.36622	0.149928
Pgl_GLEAN_10029326	1	1.89818	0.193434	1	3.31639	0.0936021	1	8.36302	0.0135286		Pgl_GLEAN_10029326	1	0.147717	0.707451	1	0.000267124	0.987229	1	0.350614	0.564756		Pgl_GLEAN_10029326	1	3.17467	0.100089	1	4.80358	0.0488582	1	3.61375	0.0815848
Pgl_GLEAN_10026184	1	5.34061	0.0394065	1	1.66508	0.221229	1	1.28156	0.279723		Pgl_GLEAN_10026184	1			1			1				Pgl_GLEAN_10026184	1			1			1
Pgl_GLEAN_10019799	1	1.14543	0.305563	1	0.731734	0.409077	1	5.28283	0.0403111		Pgl_GLEAN_10019799	1			1			1				Pgl_GLEAN_10019799	1	3.24472	0.0968165	1	0.151218	0.704186	1	0.725851	0.410912
Pgl_GLEAN_10019800	1	0.674914	0.427364	1	0.00468766	0.946542	1	1.66094	0.221768		Pgl_GLEAN_10019800	1			1			1				Pgl_GLEAN_10019800	1	8.4256	0.0132599	1	1.29862	0.276702	1	0.234563	0.63688
Pgl_GLEAN_10006633	1	0.0503777	0.826184	1	6.90651	0.0220559	1	0.0712793	0.794016		Pgl_GLEAN_10006633	1	1.7134	0.215057	1	13.0367	0.00357543	1	9.64525	0.00909353		Pgl_GLEAN_10006633	1	0.527555	0.481564	1	12.0604	0.00460707	1	4.39982	0.0577933
Pgl_GLEAN_10019804	1	0.662481	0.43154	1	0.632097	0.442029	1	4.91531	0.0466854		Pgl_GLEAN_10019804	1			1			1				Pgl_GLEAN_10019804	1	0.18041	0.678537	1	0.019532	0.89117	1	1.00936	0.334884
Pgl_GLEAN_10013359	1	20.7832	0.000656022	1	0.102068	0.754856	1	0.635551	0.440816		Pgl_GLEAN_10013359	1	11.0722	0.00602603	1	3.12284	0.102599	1	0.12445	0.730377		Pgl_GLEAN_10013359	1	1.32807	0.27159	1	0.000255793	0.987502	1	1.95451	0.187407
Pgl_GLEAN_10026169	1	0.938127	0.351877	1	1.04668	0.326455	1	0.756195	0.401581		Pgl_GLEAN_10026169	1			1			1				Pgl_GLEAN_10026169	1	1	0.337049	1	1	0.337049	1	1	0.337049
Pgl_GLEAN_10023452	1			1			1				Pgl_GLEAN_10023452	1			1			1				Pgl_GLEAN_10023452	1	9.81244	0.0086519	1	0.125621	0.729167	1	1.22078	0.290868
Pgl_GLEAN_10018722	1	0.0210399	0.887078	1	4.1897e-05	0.994942	1	0.594698	0.455525		Pgl_GLEAN_10018722	1	1	0.337049	1	1	0.337049	1	1	0.337049		Pgl_GLEAN_10018722	1	12.5143	0.00408914	1	0.605533	0.451545	1	0.605533	0.451545
Pgl_GLEAN_10007645	1	45.065	2.15526e-05	1	0.783693	0.393408	1	11.7914	0.00495021		Pgl_GLEAN_10007645	1			1			1				Pgl_GLEAN_10007645	1			1			1
Pgl_GLEAN_10009469	1			1			1				Pgl_GLEAN_10009469	1			1			1				Pgl_GLEAN_10009469	1	1.3139	0.274033	1	0.36739	0.555723	1	1.94626	0.188274
Pgl_GLEAN_10037644	1	72.1062	2.03152e-06	1	18.4318	0.0010443	1	15.8011	0.00184261		Pgl_GLEAN_10037644	1	8.56431	0.0126866	1	2.94963	0.111569	1	2.17614e-05	0.996355		Pgl_GLEAN_10037644	1	2.15778	0.167572	1	4.04431	0.0673363	1	0.172823	0.684952
Pgl_GLEAN_10023839	1	12.0897	0.00457135	1	2.27494	0.15735	1	4.48582	0.0557353		Pgl_GLEAN_10023839	1	5.1344	0.0427515	1	0.103801	0.752859	1	0.604292	0.451999		Pgl_GLEAN_10023839	1	23.8923	0.000373453	1	0.963321	0.345726	1	5.51609	0.0368038
Pgl_GLEAN_10005402	1	0.520956	0.484262	1	8.20811	0.0142217	1	3.23422	0.0972983		Pgl_GLEAN_10005402	1	0.205062	0.658744	1	0.0300903	0.865177	1	1.82824	0.20127		Pgl_GLEAN_10005402	1	12.875	0.00372587	1	0.404077	0.536926	1	0.447591	0.516146
Pgl_GLEAN_10027569	1	4.63987	0.0522652	1	4.40289	0.0577183	1	0.329812	0.576377		Pgl_GLEAN_10027569	1			1			1				Pgl_GLEAN_10027569	1	2.4104	0.146495	1	0.318024	0.583184	1	0.0481049	0.830081
Pgl_GLEAN_10014514	1	1.19028	0.296696	1	1.67193	0.22034	1	0.283769	0.603966		Pgl_GLEAN_10014514	1			1			1				Pgl_GLEAN_10014514	1	76.2291	1.5195e-06	1	0.0381215	0.848466	1	0.0816215	0.779984
Pgl_GLEAN_10028471	1	6.1365	0.0291072	1	4.33068	0.0595144	1	0.0120431	0.914429		Pgl_GLEAN_10028471	1			1			1				Pgl_GLEAN_10028471	1			1			1
Pgl_GLEAN_10037552	1			1			1				Pgl_GLEAN_10037552	1			1			1				Pgl_GLEAN_10037552	1	63.2378	3.9975e-06	1	2.0817	0.174665	1	0.113161	0.742384
Pgl_GLEAN_10031750	1	0.000424759	0.983896	1	2.20961	0.162948	1	0.020851	0.887582		Pgl_GLEAN_10031750	1	2.92608	0.112863	1	2.92608	0.112863	1	2.92608	0.112863		Pgl_GLEAN_10031750	1	2.54431	0.136676	1	1.14496	0.305658	1	1.98136	0.184621
Pgl_GLEAN_10025528	1	13.8778	0.00289871	1	0.0183945	0.894365	1	1.13758	0.307153		Pgl_GLEAN_10025528	1			1			1				Pgl_GLEAN_10025528	1	4.3013	0.0602644	1	2.20547	0.163312	1	6.3015	0.0273937
Pgl_GLEAN_10003241	1	0.340343	0.570434	1	0.0204803	0.888579	1	2.05414	0.177329		Pgl_GLEAN_10003241	1			1			1				Pgl_GLEAN_10003241	1			1			1
Pgl_GLEAN_10017098	1			1			1				Pgl_GLEAN_10017098	1			1			1				Pgl_GLEAN_10017098	1	11.1359	0.00592032	1	3.02982	0.107301	1	0.019901	0.890154
Pgl_GLEAN_10021896	1	8.13079	0.0145833	1	4.24087	0.0618433	1	0.101385	0.755648		Pgl_GLEAN_10021896	1	10.0877	0.00797845	1	10.5494	0.00698247	1	4.79646	0.0490007		Pgl_GLEAN_10021896	1	0.907058	0.359687	1	0.0293391	0.866853	1	0.00340564	0.954424
Pgl_GLEAN_10015796	1	0.00453382	0.947425	1	5.77202	0.033366	1	1.6492	0.223308		Pgl_GLEAN_10015796	1			1			1				Pgl_GLEAN_10015796	1			1			1
Pgl_GLEAN_10009947	1	6.42234	0.0262147	1	10.3174	0.00746343	1	6.78443	0.0230258		Pgl_GLEAN_10009947	1	1	0.337049	1	1	0.337049	1	1	0.337049		Pgl_GLEAN_10009947	1	4.64665	0.0521186	1	2.04734	0.177994	1	0.782376	0.393793
Pgl_GLEAN_10038128	1	0.00157353	0.96901	1	10.9999	0.00614871	1	0.0569806	0.815361		Pgl_GLEAN_10038128	1	4.77194	0.0494953	1	15.2166	0.00210684	1	7.05603	0.0209333		Pgl_GLEAN_10038128	1	0.303042	0.592082	1	0.0207909	0.887743	1	0.691068	0.422035
Pgl_GLEAN_10007320	1	0.865181	0.370627	1	0.297053	0.595721	1	0.237674	0.634676		Pgl_GLEAN_10007320	1	0.056454	0.816199	1	8.01004	0.0151701	1	2.40014	0.147284		Pgl_GLEAN_10007320	1	6.57789	0.0247844	1	1.62774	0.226158	1	15.7178	0.00187778
Pgl_GLEAN_10030346	1	78.6712	1.28761e-06	1	6.6754	0.023935	1	6.6754	0.023935		Pgl_GLEAN_10030346	1	0.779988	0.394494	1	0.877888	0.367255	1	0.260073	0.619319		Pgl_GLEAN_10030346	1	53.8058	9.03308e-06	1	1.00095	0.336829	1	2.6407	0.130115
Pgl_GLEAN_10037377	1			1			1				Pgl_GLEAN_10037377	1			1			1				Pgl_GLEAN_10037377	1	0.0217654	0.885163	1	0.269999	0.612783	1	2.93737	0.11224
Pgl_GLEAN_10027609	1	0.692177	0.421673	1	0.510216	0.488708	1	0.000596671	0.980914		Pgl_GLEAN_10027609	1			1			1				Pgl_GLEAN_10027609	1	0.318694	0.582792	1	1.78702	0.206081	1	2.17723	0.165817
Pgl_GLEAN_10004666	1	0.086796	0.773325	1	6.67135	0.0239696	1	0.298437	0.594875		Pgl_GLEAN_10004666	1	1	0.337049	1	1	0.337049	1	1	0.337049		Pgl_GLEAN_10004666	1	6.3313	0.0270972	1	0.221989	0.645978	1	1.44287	0.252848
Pgl_GLEAN_10023687	1	9.23466	0.0102957	1	0.373354	0.552581	1	0.0111987	0.917471		Pgl_GLEAN_10023687	1			1			1				Pgl_GLEAN_10023687	1	2.64287	0.129972	1	2.28142	0.156807	1	1.15083	0.304476
Pgl_GLEAN_10017683	1	2.79822	0.120217	1	2.19726	0.164035	1	1.06582	0.322249		Pgl_GLEAN_10017683	1			1			1				Pgl_GLEAN_10017683	1	1.70483	0.216135	1	0.066594	0.800735	1	1.38648	0.261826
Pgl_GLEAN_10033835	1	0.00018212	0.989455	1	14.4221	0.00254067	1	2.72651	0.124603		Pgl_GLEAN_10033835	1	4.44623	0.0566717	1	5.49762	0.0370678	1	1.18655	0.297419		Pgl_GLEAN_10033835	1	1.75728	0.209647	1	0.44602	0.51687	1	0.0488242	0.828837
Pgl_GLEAN_10019406	1	3.53461	0.0845895	1	0.705982	0.417208	1	3.65874	0.0799347		Pgl_GLEAN_10019406	1	12.3301	0.00429061	1	0.86702	0.370136	1	0.206433	0.657686		Pgl_GLEAN_10019406	1	15.7695	0.00185588	1	0.00825158	0.92912	1	0.325465	0.578868
Pgl_GLEAN_10013085	1	20.4624	0.000697505	1	0.0941325	0.764246	1	4.04386	0.0673496		Pgl_GLEAN_10013085	1			1			1				Pgl_GLEAN_10013085	1	2.4104	0.146495	1	0.318024	0.583184	1	0.0481049	0.830081
Pgl_GLEAN_10018665	1	0.205495	0.65841	1	0.0014577	0.970172	1	0.24408	0.630194		Pgl_GLEAN_10018665	1	2.98195	0.109824	1	0.0737293	0.790597	1	0.426709	0.525927		Pgl_GLEAN_10018665	1	8.84671	0.0116072	1	2.21516	0.162463	1	0.89295	0.363318
Pgl_GLEAN_10029049	1	36.7576	5.64712e-05	1	1.83691	0.200275	1	1.83691	0.200275		Pgl_GLEAN_10029049	1	4.63166	0.0524435	1	0.111568	0.744131	1	0.111568	0.744131		Pgl_GLEAN_10029049	1	2.27976	0.156946	1	17.3815	0.0013015	1	12.5271	0.00407558
Pgl_GLEAN_10006356	1	1.65218	0.222915	1	6.42032	0.0262339	1	0.108579	0.747448		Pgl_GLEAN_10006356	1			1			1				Pgl_GLEAN_10006356	1			1			1
Pgl_GLEAN_10002242	1	7.92621	0.0155938	1	0.805556	0.38709	1	2.90976	0.11377		Pgl_GLEAN_10002242	1			1			1				Pgl_GLEAN_10002242	1	2.29705	0.15551	1	0.0620042	0.807567	1	2.51987	0.138405
Pgl_GLEAN_10034166	1	10.716	0.00665943	1	0.0748699	0.789026	1	0.839333	0.377631		Pgl_GLEAN_10034166	1	0.244921	0.629611	1	14.8932	0.00227207	1	1.34928	0.267988		Pgl_GLEAN_10034166	1	0.630317	0.442656	1	0.807538	0.386525	1	0.0117769	0.915376
Pgl_GLEAN_10019941	1	37.9041	4.89689e-05	1	0.0436762	0.837963	1	0.0436762	0.837963		Pgl_GLEAN_10019941	1	20.8327	0.00064988	1	9.00092	0.0110635	1	9.00092	0.0110635		Pgl_GLEAN_10019941	1	45.0418	2.16061e-05	1	0.0521076	0.823279	1	3.32557	0.0932
Pgl_GLEAN_10007200	1	2.99807	0.108966	1	2.99807	0.108966	1	2.99807	0.108966		Pgl_GLEAN_10007200	1	1	0.337049	1	1	0.337049	1	1	0.337049		Pgl_GLEAN_10007200	1	0.121644	0.733302	1	2.25535	0.159002	1	0.211379	0.653907
Pgl_GLEAN_10000602	1	8.95257	0.0112307	1	13.7424	0.00299675	1	5.75172	0.0336243		Pgl_GLEAN_10000602	1	1	0.337049	1	1	0.337049	1	1	0.337049		Pgl_GLEAN_10000602	1	3.56175	0.083544	1	0.486265	0.498886	1	0.260138	0.619276
Pgl_GLEAN_10025730	1	0.110804	0.744974	1	0.683	0.424683	1	4.92855	0.0464356		Pgl_GLEAN_10025730	1			1			1				Pgl_GLEAN_10025730	1	0.310437	0.587654	1	0.0805928	0.781335	1	1.23936	0.287398
Pgl_GLEAN_10018912	1	8.4214	0.0132778	1	0.743696	0.405384	1	1.20131	0.294569		Pgl_GLEAN_10018912	1			1			1				Pgl_GLEAN_10018912	1	6.42465	0.0261927	1	0.417924	0.530145	1	1.54015	0.238309
Pgl_GLEAN_10012373	1	22.8121	0.000451468	1	8.60703	0.0125159	1	9.12362	0.0106524		Pgl_GLEAN_10012373	1	3.05735	0.105882	1	0.000470413	0.983053	1	6.49438	0.0255404		Pgl_GLEAN_10012373	1	0.880923	0.366457	1	2.405	0.146909	1	1.10917	0.313007
Pgl_GLEAN_10002833	1	5.64509	0.0350207	1	0.762333	0.399734	1	0.0387362	0.847266		Pgl_GLEAN_10002833	1	0.914132	0.357886	1	3.68003	0.0791682	1	7.87614	0.0158536		Pgl_GLEAN_10002833	1	11.619	0.00518608	1	0.0618202	0.807846	1	3.73566	0.0772069
Pgl_GLEAN_10006421	1	1	0.337049	1	1	0.337049	1	1	0.337049		Pgl_GLEAN_10006421	1			1			1				Pgl_GLEAN_10006421	1			1			1
Pgl_GLEAN_10029073	1	2.0959	0.173312	1	0.195768	0.666028	1	1.01304	0.33404		Pgl_GLEAN_10029073	1	2.59132	0.133426	1	2.59132	0.133426	1	2.59132	0.133426		Pgl_GLEAN_10029073	1	2.58011	0.134192	1	3.36502	0.091496	1	0.000306472	0.98632
Pgl_GLEAN_10014948	1	0.0798304	0.782342	1	2.65192	0.129378	1	1.49688	0.244634		Pgl_GLEAN_10014948	1	0.00204261	0.964695	1	4.94462	0.0461347	1	0.7578	0.401097		Pgl_GLEAN_10014948	1	0.00186421	0.966271	1	0.114743	0.740661	1	0.539203	0.476867
Pgl_GLEAN_10028688	1	4.10594	0.0655527	1	2.78056	0.121279	1	0.251964	0.624779		Pgl_GLEAN_10028688	1	0.0926822	0.76601	1	4.89616	0.0470495	1	4.75224	0.0498971		Pgl_GLEAN_10028688	1	0.731765	0.409067	1	1.80081	0.204455	1	1.61445	0.227949
Pgl_GLEAN_10017659	1	9.03704	0.0109406	1	0.468576	0.506649	1	11.4568	0.00541992		Pgl_GLEAN_10017659	1			1			1				Pgl_GLEAN_10017659	1	2.96238	0.110877	1	2.96238	0.110877	1	2.96238	0.110877
Pgl_GLEAN_10019059	1	0.610999	0.44956	1	0.155405	0.700339	1	0.000187154	0.98931		Pgl_GLEAN_10019059	1	2.99978	0.108876	1	2.99978	0.108876	1	2.99978	0.108876		Pgl_GLEAN_10019059	1	3.62325	0.081233	1	5.34149	0.0393928	1	4.6061	0.0530031
Pgl_GLEAN_10004051	1	8.60719	0.0125153	1	2.49736	0.140022	1	0.8688	0.369662		Pgl_GLEAN_10004051	1			1			1				Pgl_GLEAN_10004051	1	3.53346	0.0846338	1	0.342088	0.569461	1	0.99321	0.338631
Pgl_GLEAN_10012268	1	5.45735	0.0376514	1	19.5891	0.000826919	1	0.377878	0.55022		Pgl_GLEAN_10012268	1			1			1				Pgl_GLEAN_10012268	1	17.0569	0.0013955	1	0.0971931	0.760575	1	0.0288168	0.868031
Pgl_GLEAN_10013399	1	2.22687	0.161445	1	2.88045	0.115421	1	0.260263	0.619193		Pgl_GLEAN_10013399	1	2.0719	0.175607	1	7.69621	0.0168302	1	0.0321753	0.860637		Pgl_GLEAN_10013399	1	6.33642	0.0270467	1	4.29394	0.060454	1	0.457	0.511848
Pgl_GLEAN_10032763	1	71.5754	2.11111e-06	1	11.2254	0.00577557	1	3.54824	0.0840623		Pgl_GLEAN_10032763	1	39.1679	4.20103e-05	1	39.1679	4.20103e-05	1	39.1679	4.20103e-05		Pgl_GLEAN_10032763	1	9.55843	0.00933331	1	1.37711	0.26336	1	0.0780436	0.784723
Pgl_GLEAN_10005825	1			1			1				Pgl_GLEAN_10005825	1			1			1				Pgl_GLEAN_10005825	1	21.3669	0.000587712	1	0.427517	0.525542	1	0.427517	0.525542
Pgl_GLEAN_10031758	1	31.2007	0.000118802	1	9.83742	0.00858808	1	0.800778	0.388458		Pgl_GLEAN_10031758	1			1			1				Pgl_GLEAN_10031758	1	2.98956	0.109418	1	2.98956	0.109418	1	2.98956	0.109418
Pgl_GLEAN_10009569	1	0.487061	0.498542	1	0.521075	0.484213	1	19.513	0.000839476		Pgl_GLEAN_10009569	1			1			1				Pgl_GLEAN_10009569	1	0.0302698	0.86478	1	9.49096	0.00952481	1	3.90347	0.0716377
Pgl_GLEAN_10018073	1	6.79924	0.0229055	1	2.71964	0.125033	1	0.0526274	0.822416		Pgl_GLEAN_10018073	1	16.8019	0.00147498	1	1.82725	0.201383	1	0.296629	0.59598		Pgl_GLEAN_10018073	1	3.02739	0.107427	1	1.7317	0.212779	1	0.667559	0.429827
Pgl_GLEAN_10008200	1	1.81223	0.203121	1	1.80957	0.203431	1	0.137344	0.717395		Pgl_GLEAN_10008200	1	0.0355431	0.853613	1	3.19813	0.0989784	1	0.233429	0.637688		Pgl_GLEAN_10008200	1	19.5233	0.000837765	1	2.56746	0.135063	1	2.52665	0.137923
Pgl_GLEAN_10002188	1	40.1889	3.72216e-05	1	1.13011	0.308677	1	1.13011	0.308677		Pgl_GLEAN_10002188	1	3.91548	0.0712583	1	0.68264	0.424802	1	0.535108	0.478509		Pgl_GLEAN_10002188	1			1			1
Pgl_GLEAN_10030718	1	0.885487	0.365261	1	3.31812	0.0935261	1	4.48817	0.0556803		Pgl_GLEAN_10030718	1	8.90019	0.0114151	1	8.90019	0.0114151	1	8.90019	0.0114151		Pgl_GLEAN_10030718	1	2.85876	0.116663	1	0.848818	0.375038	1	3.52957	0.0847854
Pgl_GLEAN_10024151	1	1	0.337049	1	1	0.337049	1	1	0.337049		Pgl_GLEAN_10024151	1	2.16213	0.167177	1	0.000393957	0.984491	1	1.63862	0.224708		Pgl_GLEAN_10024151	1	54.1466	8.7532e-06	1	9.62372	0.00915229	1	26.4706	0.000243003
Pgl_GLEAN_10002050	1	15.5058	0.00197092	1	40.8431	3.44881e-05	1	21.1511	0.000611949		Pgl_GLEAN_10002050	1			1			1				Pgl_GLEAN_10002050	1	0.140738	0.714095	1	0.025217	0.876469	1	6.05289	0.0300241
Pgl_GLEAN_10010101	1	0.0556987	0.817408	1	13.3863	0.0032738	1	3.43231	0.0886759		Pgl_GLEAN_10010101	1	0.909526	0.359057	1	0.271676	0.611694	1	1.87793	0.19566		Pgl_GLEAN_10010101	1	1.92134	0.190926	1	4.93117	0.0463864	1	1.58999	0.231293
Pgl_GLEAN_10007952	1	0.0364304	0.85182	1	0.473615	0.504415	1	0.257447	0.621075		Pgl_GLEAN_10007952	1			1			1				Pgl_GLEAN_10007952	1			1			1
Pgl_GLEAN_10023148	1	0.422236	0.528067	1	0.525988	0.482203	1	13.0171	0.00359332		Pgl_GLEAN_10023148	1	0.386393	0.54583	1	0.400048	0.53893	1	0.0569129	0.815469		Pgl_GLEAN_10023148	1	0.0582133	0.813416	1	1.40908	0.258176	1	0.375758	0.551323
Pgl_GLEAN_10000040	1	37.9968	4.84149e-05	1	6.95196	0.0217073	1	0.34912	0.565574		Pgl_GLEAN_10000040	1			1			1				Pgl_GLEAN_10000040	1	1.89018	0.19431	1	1.51502	0.241956	1	6.57531	0.0248074
Pgl_GLEAN_10012729	1	8.58163	0.0126171	1	1.54653	0.237395	1	6.38755	0.0265478		Pgl_GLEAN_10012729	1	7.49321	0.0180188	1	0.564988	0.466744	1	1.33332	0.270692		Pgl_GLEAN_10012729	1	26.761	0.000231962	1	0.402092	0.537911	1	0.70464	0.417639
Pgl_GLEAN_10001189	1	6.94447	0.0217643	1	0.598896	0.453976	1	3.80249	0.0749281		Pgl_GLEAN_10001189	1			1			1				Pgl_GLEAN_10001189	1			1			1
Pgl_GLEAN_10025194	1	0.826314	0.381235	1	4.59325	0.0532873	1	0.00276713	0.958913		Pgl_GLEAN_10025194	1			1			1				Pgl_GLEAN_10025194	1			1			1
Pgl_GLEAN_10010815	1	0.173774	0.684139	1	0.201162	0.661776	1	6.29059	0.0275033		Pgl_GLEAN_10010815	1			1			1				Pgl_GLEAN_10010815	1			1			1
Pgl_GLEAN_10023135	1	1.9739	0.18539	1	2.56556	0.135195	1	0.0195368	0.891157		Pgl_GLEAN_10023135	1	2.93084	0.1126	1	2.93084	0.1126	1	2.93084	0.1126		Pgl_GLEAN_10023135	1	1.55842	0.235705	1	0.1107	0.745089	1	2.25702	0.158861
Pgl_GLEAN_10034748	1	13.5886	0.00311293	1	19.4144	0.000856062	1	3.66808	0.0795974		Pgl_GLEAN_10034748	1	2.45049	0.143465	1	17.8857	0.00116976	1	3.05211	0.106151		Pgl_GLEAN_10034748	1	25.9427	0.000264692	1	0.0119101	0.9149	1	9.41682	0.00974058
Pgl_GLEAN_10017344	1	6.45129	0.0259412	1	0.0952841	0.762857	1	0.0640438	0.804498		Pgl_GLEAN_10017344	1	0.0600147	0.810612	1	10.3317	0.00743264	1	1.93763	0.189187		Pgl_GLEAN_10017344	1	1.94662	0.188236	1	2.37909	0.148918	1	0.909981	0.358941
Pgl_GLEAN_10028325	1	8.49206	0.0129815	1	3.63911	0.0806499	1	3.31208	0.0937917		Pgl_GLEAN_10028325	1	0.409691	0.534157	1	0.992011	0.338912	1	0.0235319	0.880631		Pgl_GLEAN_10028325	1	0.68989	0.42242	1	5.61762	0.0353917	1	2.94568	0.111785
Pgl_GLEAN_10011170	1	14.5879	0.00244212	1	3.06805	0.105337	1	0.0205168	0.88848		Pgl_GLEAN_10011170	1	1	0.337049	1	1	0.337049	1	1	0.337049		Pgl_GLEAN_10011170	1	4.41764	0.0573595	1	0.530892	0.480211	1	0.307694	0.589288
Pgl_GLEAN_10016440	1	12.6203	0.00397823	1	12.6203	0.00397823	1	20.7546	0.000659602		Pgl_GLEAN_10016440	1			1			1				Pgl_GLEAN_10016440	1	2.38866	0.148172	1	0.00945966	0.924125	1	0.32689	0.578049
Pgl_GLEAN_10021864	1			1			1				Pgl_GLEAN_10021864	1			1			1				Pgl_GLEAN_10021864	1	1.56843	0.234293	1	0.290533	0.599737	1	10.3506	0.0073923
Pgl_GLEAN_10022839	1	0.91872	0.356725	1	2.74294	0.123581	1	0.592612	0.456298		Pgl_GLEAN_10022839	1	6.37843	0.0266361	1	6.37843	0.0266361	1	6.37843	0.0266361		Pgl_GLEAN_10022839	1	26.8829	0.000227502	1	0.0615422	0.808269	1	3.8496	0.0733707
Pgl_GLEAN_10033371	1	6.75555	0.0232626	1	6.9965	0.021372	1	7.90172	0.0157202		Pgl_GLEAN_10033371	1	0.418618	0.52981	1	2.68304	0.127358	1	11.1419	0.00591052		Pgl_GLEAN_10033371	1	101.994	3.21861e-07	1	1.24293	0.286737	1	14.5721	0.00245127
Pgl_GLEAN_10026299	1	2.16017	0.167354	1	0.193425	0.667897	1	0.193425	0.667897		Pgl_GLEAN_10026299	1	20.1403	0.00074226	1	20.1403	0.00074226	1	20.1403	0.00074226		Pgl_GLEAN_10026299	1	1	0.337049	1	1	0.337049	1	1	0.337049
Pgl_GLEAN_10003500	1	1.13753	0.307162	1	0.61149	0.449382	1	0.0464927	0.832904		Pgl_GLEAN_10003500	1	5.05929	0.0440538	1	33.3719	8.78583e-05	1	3.76957	0.0760402		Pgl_GLEAN_10003500	1	12.0668	0.00459921	1	1.71732	0.214567	1	0.0284119	0.868952
Pgl_GLEAN_10037553	1			1			1				Pgl_GLEAN_10037553	1			1			1				Pgl_GLEAN_10037553	1	9.58548	0.0092578	1	1.37635	0.263485	1	0.134408	0.720287
Pgl_GLEAN_10022293	1			1			1				Pgl_GLEAN_10022293	1			1			1				Pgl_GLEAN_10022293	1	4.87406	0.0474738	1	0.460106	0.510443	1	0.709088	0.416214
Pgl_GLEAN_10001643	1	1.93059	0.189936	1	5.57992	0.0359083	1	0.0853697	0.775138		Pgl_GLEAN_10001643	1	0.254882	0.622801	1	1.79496	0.205143	1	1.97832	0.184933		Pgl_GLEAN_10001643	1	14.3502	0.00258484	1	0.142155	0.71273	1	4.26738	0.0611446
Pgl_GLEAN_10036040	1	0.838235	0.377933	1	3.8565	0.0731461	1	0.77153	0.396991		Pgl_GLEAN_10036040	1	0.0303779	0.864541	1	2.73291	0.124203	1	0.18372	0.675789		Pgl_GLEAN_10036040	1	2.37621	0.149143	1	4.50274	0.0553411	1	2.55643	0.135829
Pgl_GLEAN_10016370	1	20.9712	0.000633056	1	4.86282	0.0476914	1	4.97292	0.0456104		Pgl_GLEAN_10016370	1	3.02552	0.107525	1	12.4634	0.00414371	1	3.02552	0.107525		Pgl_GLEAN_10016370	1	8.20382	0.0142415	1	3.47869	0.0867941	1	0.384086	0.547012
Pgl_GLEAN_10015050	1	1.18217	0.298272	1	0.184331	0.675285	1	3.47808	0.0868184		Pgl_GLEAN_10015050	1	10.4739	0.00713485	1	16.6798	0.00151488	1	6.80962	0.0228216		Pgl_GLEAN_10015050	1	0.173644	0.684251	1	0.822494	0.382303	1	2.34504	0.15161
Pgl_GLEAN_10018687	1	0.00622359	0.938421	1	0.0182535	0.894768	1	0.76676	0.39841		Pgl_GLEAN_10018687	1	1.58593	0.231854	1	1.58593	0.231854	1	10.1193	0.00790518		Pgl_GLEAN_10018687	1	1.27687	0.280563	1	1.50708	0.243123	1	0.421768	0.528291
Pgl_GLEAN_10013835	1	0.610053	0.449902	1	0.0115689	0.916123	1	4.64141	0.052232		Pgl_GLEAN_10013835	1	5.97439	0.0309163	1	19.9074	0.000776734	1	3.43331	0.0886346		Pgl_GLEAN_10013835	1	0.273002	0.610836	1	0.619018	0.446673	1	1.50625	0.243246
Pgl_GLEAN_10009409	1	6.89076	0.0221783	1	2.01646	0.181057	1	0.00837188	0.928607		Pgl_GLEAN_10009409	1			1			1				Pgl_GLEAN_10009409	1	1	0.337049	1	1	0.337049	1	1	0.337049
Pgl_GLEAN_10006894	1	45.5208	2.05299e-05	1	3.78078	0.0756593	1	0.818082	0.383541		Pgl_GLEAN_10006894	1	0.00015791	0.99018	1	4.66412	0.051743	1	0.38269	0.54773		Pgl_GLEAN_10006894	1	26.7012	0.000234188	1	0.10167	0.755317	1	0.698391	0.419654
Pgl_GLEAN_10023852	1	12.0069	0.00467304	1	1.74611	0.211007	1	1.00786	0.335231		Pgl_GLEAN_10023852	1	3.02002	0.107812	1	0.00013322	0.990981	1	0.06887	0.79744		Pgl_GLEAN_10023852	1	1.4522	0.251403	1	4.59795	0.0531833	1	0.250264	0.625937
Pgl_GLEAN_10014356	1	1	0.337049	1	1	0.337049	1	1	0.337049		Pgl_GLEAN_10014356	1	0.541678	0.475879	1	3.46114	0.0875002	1	2.58933	0.133562		Pgl_GLEAN_10014356	1	8.84519	0.0116127	1	1.63219	0.225564	1	1.63219	0.225564
Pgl_GLEAN_10030298	1	0.771602	0.39697	1	0.0705651	0.795024	1	0.302689	0.592295		Pgl_GLEAN_10030298	1			1			1				Pgl_GLEAN_10030298	1			1			1
Pgl_GLEAN_10000498	1			1			1				Pgl_GLEAN_10000498	1			1			1				Pgl_GLEAN_10000498	1	3.3707	0.0912535	1	2.2806	0.156876	1	0.0668287	0.800392
Pgl_GLEAN_10023013	1			1			1				Pgl_GLEAN_10023013	1			1			1				Pgl_GLEAN_10023013	1	1.48246	0.246792	1	2.00003	0.182714	1	1.72398	0.213736
Pgl_GLEAN_10012299	1	0.426496	0.526028	1	0.253764	0.623557	1	1.73719	0.212101		Pgl_GLEAN_10012299	1	1.52305	0.240783	1	12.6891	0.00390813	1	1.52305	0.240783		Pgl_GLEAN_10012299	1	0.421034	0.528645	1	0.144263	0.710716	1	4.51182	0.0551306
Pgl_GLEAN_10018072	1	6.40171	0.0264116	1	3.21347	0.0982599	1	4.53083	0.0546937		Pgl_GLEAN_10018072	1	3.65772	0.0799719	1	6.19666	0.0284681	1	0.734929	0.408086		Pgl_GLEAN_10018072	1	8.90521	0.0113973	1	4.5751	0.0536917	1	0.581659	0.460393
Pgl_GLEAN_10035363	1	0.759355	0.400629	1	0.242432	0.63134	1	4.3313	0.0594985		Pgl_GLEAN_10035363	1			1			1				Pgl_GLEAN_10035363	1	2.97548	0.110171	1	2.97548	0.110171	1	2.97548	0.110171
Pgl_GLEAN_10037130	1	1.63756	0.224849	1	1.61201	0.228279	1	0.213553	0.652263		Pgl_GLEAN_10037130	1	3.9941	0.0688329	1	0.613771	0.448559	1	0.201514	0.661501		Pgl_GLEAN_10037130	1	2.46163	0.142637	1	0.0987239	0.758762	1	6.35864	0.0268286
Pgl_GLEAN_10026484	1	0.0646157	0.803648	1	0.157947	0.698032	1	0.289514	0.60037		Pgl_GLEAN_10026484	1	0.138025	0.716729	1	0.918651	0.356743	1	5.66957	0.0346942		Pgl_GLEAN_10026484	1	9.74916	0.008816	1	0.504709	0.491015	1	7.20533	0.0198792
Pgl_GLEAN_10006658	1	5.62822	0.035248	1	0.660085	0.432353	1	4.00312	0.0685611		Pgl_GLEAN_10006658	1	0.0814123	0.780258	1	5.72293	0.0339947	1	3.39666	0.0901564		Pgl_GLEAN_10006658	1	1.16131	0.302381	1	0.0794096	0.7829	1	0.22407	0.644451
Pgl_GLEAN_10014399	1	1	0.337049	1	1	0.337049	1	1	0.337049		Pgl_GLEAN_10014399	1	0.14396	0.711004	1	4.24389	0.0617631	1	0.645185	0.437461		Pgl_GLEAN_10014399	1	5.54778	0.0363559	1	1.76709	0.208462	1	2.22106	0.161949
Pgl_GLEAN_10001402	1	1.25468	0.284578	1	0.977915	0.342235	1	1.2169	0.291602		Pgl_GLEAN_10001402	1	5.4791	0.0373349	1	7.47784	0.0181128	1	9.24527	0.0102624		Pgl_GLEAN_10001402	1	5.42207	0.0381718	1	6.91947	0.0219559	1	0.037746	0.849204
Pgl_GLEAN_10015693	1	2.66627	0.128441	1	0.0227449	0.882628	1	0.999556	0.337152		Pgl_GLEAN_10015693	1	0.445929	0.516912	1	8.4916	0.0129834	1	0.394797	0.541563		Pgl_GLEAN_10015693	1	0.988575	0.339718	1	1.42016	0.256412	1	0.00182063	0.966667
Pgl_GLEAN_10001113	1			1			1				Pgl_GLEAN_10001113	1			1			1				Pgl_GLEAN_10001113	1	24.7689	0.000321556	1	0.110776	0.745005	1	8.28761	0.0138609
Pgl_GLEAN_10034913	1	1	0.337049	1	1	0.337049	1	1	0.337049		Pgl_GLEAN_10034913	1			1			1				Pgl_GLEAN_10034913	1	2.91291	0.113594	1	2.91291	0.113594	1	2.91291	0.113594
Pgl_GLEAN_10005530	1			1			1				Pgl_GLEAN_10005530	1	19.8397	0.000787099	1	19.8397	0.000787099	1	19.8397	0.000787099		Pgl_GLEAN_10005530	1	20.7039	0.000666005	1	0.0380348	0.848636	1	0.0380348	0.848636
Pgl_GLEAN_10012198	1	18.5298	0.0010235	1	1.35703	0.266688	1	1.35703	0.266688		Pgl_GLEAN_10012198	1	1	0.337049	1	1	0.337049	1	1	0.337049		Pgl_GLEAN_10012198	1	22.0597	0.000517158	1	1.30162	0.276175	1	0.255553	0.622348
Pgl_GLEAN_10004834	1	0.909428	0.359082	1	1.03954	0.328045	1	3.55478	0.0838111		Pgl_GLEAN_10004834	1			1			1				Pgl_GLEAN_10004834	1	10.8689	0.00637845	1	0.0541768	0.819871	1	0.0541768	0.819871
Pgl_GLEAN_10030018	1	54.2847	8.64265e-06	1	1.619	0.227334	1	1.619	0.227334		Pgl_GLEAN_10030018	1	0.264289	0.616524	1	0.0444138	0.836622	1	0.039539	0.845714		Pgl_GLEAN_10030018	1	31.2468	0.000118023	1	8.1437	0.0145222	1	1.08642	0.317811
Pgl_GLEAN_10015218	1	0.000652088	0.980047	1	0.125401	0.729394	1	0.841312	0.377088		Pgl_GLEAN_10015218	1	1.59456	0.230662	1	1.17296	0.300077	1	0.199453	0.663116		Pgl_GLEAN_10015218	1	0.825042	0.38159	1	0.187449	0.672728	1	2.70617	0.125883
Pgl_GLEAN_10008422	1			1			1				Pgl_GLEAN_10008422	1			1			1				Pgl_GLEAN_10008422	1	31.3833	0.000115756	1	9.37767	0.00985686	1	9.37767	0.00985686
Pgl_GLEAN_10035510	1	4.80778	0.0487742	1	2.21162	0.162772	1	0.432751	0.523062		Pgl_GLEAN_10035510	1			1			1				Pgl_GLEAN_10035510	1	0.120123	0.734903	1	0.0237669	0.880042	1	1.25457	0.284598
Pgl_GLEAN_10020468	1	4.04787	0.0672317	1	2.98018	0.109919	1	1.20492	0.293878		Pgl_GLEAN_10020468	1	12.2901	0.00433587	1	22.9052	0.000444045	1	5.27727	0.0403995		Pgl_GLEAN_10020468	1	15.9843	0.00176794	1	0.622669	0.445368	1	0.31961	0.582258
Pgl_GLEAN_10013046	1	9.37694	0.00985906	1	1.60356	0.22943	1	0.594287	0.455677		Pgl_GLEAN_10013046	1	1	0.337049	1	1	0.337049	1	1	0.337049		Pgl_GLEAN_10013046	1	3.31456	0.0936825	1	0.357756	0.560874	1	0.0323604	0.860241
Pgl_GLEAN_10010501	1	8.53554	0.012803	1	8.78196	0.0118448	1	0.0593178	0.811691		Pgl_GLEAN_10010501	1	1.60242	0.229585	1	2.17654	0.165879	1	2.80506	0.119809		Pgl_GLEAN_10010501	1	77.1969	1.42221e-06	1	1.23821	0.287611	1	0.11685	0.738388
Pgl_GLEAN_10024804	1	8.27304	0.0139262	1	1.17836	0.299016	1	0.278629	0.607224		Pgl_GLEAN_10024804	1	0.00100731	0.975203	1	3.84812	0.073419	1	1.51083	0.242571		Pgl_GLEAN_10024804	1	7.52627	0.0178186	1	0.92833	0.354312	1	2.93729	0.112244
Pgl_GLEAN_10015914	1	4.22221	0.0623409	1	0.116744	0.738502	1	0.141289	0.713564		Pgl_GLEAN_10015914	1	0.000198043	0.989003	1	1.04381	0.327092	1	2.51766	0.138563		Pgl_GLEAN_10015914	1	1.02931	0.330341	1	1.31433	0.273959	1	0.329654	0.576467
Pgl_GLEAN_10001458	1	1.76892	0.208243	1	3.64445	0.0804543	1	0.000811228	0.977746		Pgl_GLEAN_10001458	1			1			1				Pgl_GLEAN_10001458	1	0.628947	0.44314	1	0.28741	0.601681	1	9.47685	0.00956545
Pgl_GLEAN_10015078	1	0.00664924	0.936355	1	1.43615	0.253896	1	2.18956	0.164717		Pgl_GLEAN_10015078	1			1			1				Pgl_GLEAN_10015078	1	12.4436	0.00416513	1	0.0735203	0.790886	1	1.45552	0.250891
Pgl_GLEAN_10036047	1	0.00392499	0.951077	1	0.917253	0.357096	1	0.0298493	0.865712		Pgl_GLEAN_10036047	1	2.33569	0.15236	1	13.4427	0.003228	1	2.4496	0.143531		Pgl_GLEAN_10036047	1	0.124053	0.730788	1	3.53515e-05	0.995354	1	0.284358	0.603595
Pgl_GLEAN_10018380	1	13.9299	0.00286198	1	0.592886	0.456196	1	1.3054	0.275513		Pgl_GLEAN_10018380	1	0.374321	0.552074	1	1.24703	0.285982	1	0.0170682	0.89822		Pgl_GLEAN_10018380	1	32.3025	0.000101741	1	0.817996	0.383565	1	1.95812	0.18703
Pgl_GLEAN_10028862	1	0.529855	0.480631	1	0.529855	0.480631	1	3.9084	0.0714819		Pgl_GLEAN_10028862	1	4.62071	0.0526824	1	4.62071	0.0526824	1	4.62071	0.0526824		Pgl_GLEAN_10028862	1	3.93702	0.0705838	1	0.349601	0.565311	1	0.514519	0.486918
Pgl_GLEAN_10032990	1	4.24053	0.0618523	1	0.779342	0.394684	1	0.134538	0.720159		Pgl_GLEAN_10032990	1	0.00238207	0.961876	1	2.93144	0.112567	1	0.887077	0.364846		Pgl_GLEAN_10032990	1	0.674914	0.427364	1	3.73531	0.0772191	1	2.20925	0.16298
Pgl_GLEAN_10024662	1	2.42395	0.145462	1	6.85651	0.0224472	1	0.0806605	0.781245		Pgl_GLEAN_10024662	1			1			1				Pgl_GLEAN_10024662	1	0.344593	0.56807	1	0.344593	0.56807	1	3.70502	0.0782798
Pgl_GLEAN_10006877	1	4.94153	0.0461924	1	22.9226	0.000442667	1	3.73786	0.0771306		Pgl_GLEAN_10006877	1			1			1				Pgl_GLEAN_10006877	1	6.71394	0.0236088	1	1.5765	0.233163	1	0.0790725	0.783348
Pgl_GLEAN_10020797	1	0.376926	0.550715	1	1.43037	0.254802	1	7.7671	0.0164372		Pgl_GLEAN_10020797	1			1			1				Pgl_GLEAN_10020797	1	0.128449	0.726271	1	2.3589	0.150507	1	3.25915	0.0961584
Pgl_GLEAN_10012726	1			1			1				Pgl_GLEAN_10012726	1	2.00356	0.182356	1	0.87125	0.369011	1	0.874845	0.368059		Pgl_GLEAN_10012726	1	2.61528	0.131806	1	0.18983	0.670793	1	3.56143	0.0835564
Pgl_GLEAN_10037219	1	0.825395	0.381492	1	12.7889	0.00380906	1	0.143164	0.711764		Pgl_GLEAN_10037219	1			1			1				Pgl_GLEAN_10037219	1			1			1
Pgl_GLEAN_10007409	1	18.8873	0.000951596	1	3.99144	0.0689132	1	0.400896	0.538507		Pgl_GLEAN_10007409	1	0.0906	0.768567	1	7.65992	0.0170358	1	0.0397962	0.84522		Pgl_GLEAN_10007409	1	2.48868	0.140652	1	0.00233032	0.962292	1	0.0429355	0.839321
Pgl_GLEAN_10004517	1	6.026	0.0303262	1	9.01101	0.011029	1	0.0126365	0.912355		Pgl_GLEAN_10004517	1	0.118059	0.737095	1	0.906978	0.359707	1	0.484377	0.499704		Pgl_GLEAN_10004517	1	58.6871	5.84251e-06	1	1.76505	0.208708	1	0.271107	0.612063
Pgl_GLEAN_10037327	1	6.91633	0.02198	1	0.0883753	0.771336	1	0.463616	0.508865		Pgl_GLEAN_10037327	1			1			1				Pgl_GLEAN_10037327	1	0.219879	0.647536	1	0.530881	0.480215	1	0.277148	0.60817
Pgl_GLEAN_10018528	1	1	0.337049	1	1	0.337049	1	1	0.337049		Pgl_GLEAN_10018528	1			1			1				Pgl_GLEAN_10018528	1	0.945365	0.350094	1	0.208144	0.656373	1	0.170939	0.686571
Pgl_GLEAN_10038512	1	4.51814	0.0549848	1	1.92027	0.19104	1	0.67002	0.429001		Pgl_GLEAN_10038512	1	8.33417	0.0136546	1	8.33417	0.0136546	1	8.33417	0.0136546		Pgl_GLEAN_10038512	1	4.37829	0.0583227	1	9.27665	0.0101645	1	5.99326	0.0306989
Pgl_GLEAN_10003680	1	0.000168672	0.989851	1	6.39736	0.0264534	1	0.0103584	0.920615		Pgl_GLEAN_10003680	1			1			1				Pgl_GLEAN_10003680	1	1	0.337049	1	1	0.337049	1	1	0.337049
Pgl_GLEAN_10032447	1	11.4074	0.00549359	1	11.0237	0.00610792	1	6.19977	0.0284355		Pgl_GLEAN_10032447	1			1			1				Pgl_GLEAN_10032447	1	0.0493971	0.827853	1	0.0493971	0.827853	1	2.59116	0.133437
Pgl_GLEAN_10008241	1	14.2527	0.00264622	1	3.44624	0.0881055	1	3.04286	0.106626		Pgl_GLEAN_10008241	1	0.207708	0.656707	1	6.76051	0.0232217	1	5.18324	0.0419296		Pgl_GLEAN_10008241	1	0.416973	0.530606	1	1.21187	0.292555	1	0.0959182	0.762096
Pgl_GLEAN_10038278	1	0.397556	0.540176	1	2.75547	0.122808	1	0.56618	0.466285		Pgl_GLEAN_10038278	1	1.25994	0.283619	1	0.52001	0.48465	1	0.339553	0.570875		Pgl_GLEAN_10038278	1	2.20382	0.163457	1	0.172592	0.685151	1	1.14019	0.306623
Pgl_GLEAN_10036074	1	7.37228	0.018774	1	0.0402141	0.844421	1	2.60843	0.132267		Pgl_GLEAN_10036074	1			1			1				Pgl_GLEAN_10036074	1	13.5988	0.00310509	1	0.662068	0.43168	1	3.72383	0.0776188
Pgl_GLEAN_10036651	1	0.0147059	0.905486	1	3.85798	0.0730978	1	2.50126	0.13974		Pgl_GLEAN_10036651	1			1			1				Pgl_GLEAN_10036651	1	1	0.337049	1	1	0.337049	1	1	0.337049
Pgl_GLEAN_10020325	1	8.30036	0.0138041	1	1.269	0.281978	1	2.48217	0.141126		Pgl_GLEAN_10020325	1	7.08891	0.0206956	1	0.311888	0.586794	1	2.37631	0.149135		Pgl_GLEAN_10020325	1	20.4553	0.000698446	1	1.62865	0.226037	1	0.409232	0.534382
Pgl_GLEAN_10023404	1	0.300305	0.593739	1	0.00469375	0.946507	1	1.59894	0.230061		Pgl_GLEAN_10023404	1	0.0572518	0.814931	1	8.58384	0.0126082	1	0.575799	0.462609		Pgl_GLEAN_10023404	1	3.07859	0.104803	1	0.640219	0.439185	1	0.00776077	0.931254
Pgl_GLEAN_10014226	1	13.8452	0.00292201	1	12.2859	0.00434073	1	1.44599	0.252363		Pgl_GLEAN_10014226	1	6.13133	0.0291629	1	2.49422	0.140249	1	0.00608714	0.939098		Pgl_GLEAN_10014226	1	108.15	2.34168e-07	1	5.62245	0.0353261	1	0.755039	0.401931
Pgl_GLEAN_10028100	1	4.79508	0.0490284	1	2.70342	0.126057	1	8.82227	0.0116962		Pgl_GLEAN_10028100	1	4.3466	0.0591125	1	25.027	0.000307914	1	1.6345	0.225255		Pgl_GLEAN_10028100	1	7.96365	0.0154029	1	7.37136	0.01878	1	6.90485	0.0220688
Pgl_GLEAN_10026356	1	11.5291	0.00531414	1	0.811109	0.385511	1	0.0970496	0.760745		Pgl_GLEAN_10026356	1	1.67609	0.219803	1	0.000123913	0.991301	1	1.60446	0.229306		Pgl_GLEAN_10026356	1	4.12387	0.0650447	1	0.253433	0.623782	1	1.56879	0.234242
Pgl_GLEAN_10008578	1	1.22303	0.290446	1	16.4999	0.00157604	1	5.49166	0.0371536		Pgl_GLEAN_10008578	1	2.84414	0.117509	1	2.84414	0.117509	1	2.84414	0.117509		Pgl_GLEAN_10008578	1	8.80124	0.0117734	1	0.00288113	0.958076	1	0.205764	0.658202
Pgl_GLEAN_10006454	1	2.56463	0.135259	1	2.56463	0.135259	1	2.56463	0.135259		Pgl_GLEAN_10006454	1	151.13	3.6928e-08	1	151.13	3.6928e-08	1	151.13	3.6928e-08		Pgl_GLEAN_10006454	1	44.8776	2.19902e-05	1	4.79687	0.0489925	1	0.192497	0.668642
Pgl_GLEAN_10021594	1			1			1				Pgl_GLEAN_10021594	1			1			1				Pgl_GLEAN_10021594	1	32.7125	9.61353e-05	1	6.31723	0.0272368	1	38.4424	4.5852e-05
Pgl_GLEAN_10035707	1	19.6425	0.000818241	1	25.0296	0.000307783	1	16.2397	0.00166963		Pgl_GLEAN_10035707	1	2.84414	0.117509	1	2.84414	0.117509	1	2.84414	0.117509		Pgl_GLEAN_10035707	1	1.22702	0.289697	1	0.0473632	0.831373	1	0.0223213	0.883717
Pgl_GLEAN_10000455	1	29.0487	0.00016278	1	0.154245	0.701398	1	0.154245	0.701398		Pgl_GLEAN_10000455	1	4.88022	0.0473551	1	6.34162	0.0269954	1	1.21746	0.291495		Pgl_GLEAN_10000455	1	11.1948	0.00582457	1	0.100585	0.756579	1	0.0226404	0.882896
Pgl_GLEAN_10010748	1	7.21365	0.0198223	1	2.33097	0.152741	1	0.0295311	0.866422		Pgl_GLEAN_10010748	1	3.40281	0.0898988	1	2.81026	0.119499	1	0.325526	0.578833		Pgl_GLEAN_10010748	1	60.4887	5.01301e-06	1	0.41292	0.532577	1	5.79167	0.0331183
Pgl_GLEAN_10033321	1	7.37919	0.0187299	1	24.5938	0.000331211	1	4.27648	0.0609068		Pgl_GLEAN_10033321	1	0.0669298	0.800245	1	0.0669298	0.800245	1	12.3928	0.00422078		Pgl_GLEAN_10033321	1	5.02479	0.0446677	1	0.500299	0.492877	1	2.97928	0.109967
Pgl_GLEAN_10012795	1	4.00757	0.0684275	1	0.179386	0.679394	1	3.00747	0.10847		Pgl_GLEAN_10012795	1	1	0.337049	1	1	0.337049	1	1	0.337049		Pgl_GLEAN_10012795	1	0.720786	0.412503	1	0.00158464	0.968901	1	0.0639934	0.804574
Pgl_GLEAN_10033988	1	1	0.337049	1	1	0.337049	1	1	0.337049		Pgl_GLEAN_10033988	1			1			1				Pgl_GLEAN_10033988	1	0.711253	0.415523	1	0.0881817	0.771579	1	1.9149	0.191619
Pgl_GLEAN_10015010	1	12.4792	0.00412674	1	1.91053	0.192091	1	2.60891	0.132235		Pgl_GLEAN_10015010	1	0.0539329	0.820269	1	0.0539329	0.820269	1	4.07499	0.0664412		Pgl_GLEAN_10015010	1	4.93214e-05	0.994512	1	1.0261	0.331066	1	4.98727	0.0453473
Pgl_GLEAN_10018368	1	1	0.337049	1	1	0.337049	1	1	0.337049		Pgl_GLEAN_10018368	1			1			1				Pgl_GLEAN_10018368	1	23.6097	0.000392229	1	4.8546	0.0478512	1	2.20704	0.163174
Pgl_GLEAN_10030531	1	2.62845	0.130927	1	7.0417	0.0210379	1	3.82805	0.0740782		Pgl_GLEAN_10030531	1			1			1				Pgl_GLEAN_10030531	1			1			1
Pgl_GLEAN_10012061	1	7.64155	0.0171409	1	7.09669	0.0206398	1	0.0123725	0.913271		Pgl_GLEAN_10012061	1	1.09211	0.316599	1	15.0817	0.002174	1	1.09211	0.316599		Pgl_GLEAN_10012061	1	40.468	3.60253e-05	1	2.04555	0.17817	1	0.0898804	0.769459
Pgl_GLEAN_10022395	1	0.717376	0.413579	1	3.43772	0.0884537	1	2.85158	0.117077		Pgl_GLEAN_10022395	1	1.00032	0.336975	1	0.00357477	0.953308	1	0.24337	0.630687		Pgl_GLEAN_10022395	1	17.237	0.0013424	1	0.55396	0.471028	1	0.55396	0.471028
Pgl_GLEAN_10015723	1	22.3496	0.000490604	1	1.38837	0.261519	1	1.38837	0.261519		Pgl_GLEAN_10015723	1	1.88049	0.195377	1	0.0301765	0.864986	1	0.218405	0.64863		Pgl_GLEAN_10015723	1	0.500223	0.492909	1	3.41827	0.0892553	1	0.300503	0.593619
Pgl_GLEAN_10014717	1	4.41937	0.0573176	1	2.51893	0.138473	1	5.23744	0.0410394		Pgl_GLEAN_10014717	1	0.0259745	0.874644	1	3.86984	0.0727139	1	0.0703424	0.79534		Pgl_GLEAN_10014717	1	0.179163	0.679581	1	0.380405	0.54891	1	1.07667	0.319901
Pgl_GLEAN_10003679	1	0.00812942	0.929645	1	3.82687	0.0741171	1	0.190678	0.670106		Pgl_GLEAN_10003679	1	2.99978	0.108876	1	2.99978	0.108876	1	2.99978	0.108876		Pgl_GLEAN_10003679	1	14.2198	0.00266732	1	3.31558	0.0936379	1	14.5352	0.00247291
Pgl_GLEAN_10017912	1	0.52309	0.483386	1	0.185759	0.674111	1	0.762958	0.399547		Pgl_GLEAN_10017912	1			1			1				Pgl_GLEAN_10017912	1	0.303775	0.59164	1	0.303775	0.59164	1	3.75947	0.0763853
Pgl_GLEAN_10012164	1	3.46775	0.0872332	1	0.165514	0.691293	1	7.92637	0.015593		Pgl_GLEAN_10012164	1			1			1				Pgl_GLEAN_10012164	1	0.00658233	0.936675	1	0.00369888	0.952505	1	0.394345	0.541791
Pgl_GLEAN_10027129	1	0.000118354	0.991499	1	2.70197	0.126149	1	5.09288	0.0434657		Pgl_GLEAN_10027129	1	0.436531	0.521284	1	0.0715644	0.793615	1	0.0885058	0.771173		Pgl_GLEAN_10027129	1	2.15361	0.167951	1	0.925064	0.35513	1	1.49904	0.244313
Pgl_GLEAN_10003005	1	0.00491653	0.945255	1	4.68877	0.0512184	1	0.0748507	0.789053		Pgl_GLEAN_10003005	1	0.117175	0.73804	1	4.10598	0.0655516	1	10.482	0.00711846		Pgl_GLEAN_10003005	1	3.63423	0.0808288	1	0.596577	0.454831	1	0.0658747	0.801788
Pgl_GLEAN_10020610	1	2.76391	0.122291	1	2.8544	0.116914	1	3.11978	0.10275		Pgl_GLEAN_10020610	1	0.480386	0.501442	1	12.8105	0.00378795	1	0.0243981	0.878473		Pgl_GLEAN_10020610	1	0.380433	0.548895	1	0.143715	0.711238	1	4.49425	0.0555384
Pgl_GLEAN_10031480	1	4.90878	0.0468092	1	0.414145	0.531979	1	6.61406	0.0244652		Pgl_GLEAN_10031480	1			1			1				Pgl_GLEAN_10031480	1	74.869	1.66969e-06	1	0.140037	0.714773	1	4.72158	0.0505303
Pgl_GLEAN_10022093	1			1			1				Pgl_GLEAN_10022093	1			1			1				Pgl_GLEAN_10022093	1	1.74244	0.211457	1	0.902302	0.360905	1	1.79426	0.205226
Pgl_GLEAN_10032422	1	0.112965	0.742598	1	1.39551	0.260359	1	0.0249997	0.876997		Pgl_GLEAN_10032422	1	0.0702453	0.795478	1	1.27379	0.281115	1	3.43788	0.0884474		Pgl_GLEAN_10032422	1	0.480305	0.501478	1	0.520079	0.484622	1	6.32326	0.0271769
Pgl_GLEAN_10004572	1	9.103	0.0107202	1	12.9273	0.00367642	1	1.05545	0.32452		Pgl_GLEAN_10004572	1	0.766452	0.398502	1	1.13696	0.307279	1	2.78626e-05	0.995875		Pgl_GLEAN_10004572	1	10.3191	0.00745979	1	0.805082	0.387226	1	0.160103	0.696093
Pgl_GLEAN_10012830	1	3.58316	0.0827306	1	4.25159	0.0615595	1	0.219326	0.647946		Pgl_GLEAN_10012830	1	151.13	3.6928e-08	1	151.13	3.6928e-08	1	151.13	3.6928e-08		Pgl_GLEAN_10012830	1	35.4316	6.68842e-05	1	23.1489	0.000425262	1	5.45909	0.037626
Pgl_GLEAN_10035922	1	1	0.337049	1	1	0.337049	1	1	0.337049		Pgl_GLEAN_10035922	1			1			1				Pgl_GLEAN_10035922	1	0.0943575	0.763974	1	0.473865	0.504305	1	0.314798	0.585076
Pgl_GLEAN_10000489	1	7.11573	0.020504	1	2.08622	0.174233	1	0.429168	0.524757		Pgl_GLEAN_10000489	1	0.0144329	0.906363	1	1.47049	0.248601	1	1.12724	0.309266		Pgl_GLEAN_10000489	1	6.73534	0.02343	1	0.0709049	0.794544	1	10.2125	0.00769359
Pgl_GLEAN_10029615	1	2.19682	0.164074	1	2.1343	0.169721	1	4.88972	0.0471726		Pgl_GLEAN_10029615	1	0.561632	0.468041	1	8.18351	0.0143356	1	0.993235	0.338626		Pgl_GLEAN_10029615	1	1.82917	0.201162	1	0.497919	0.493887	1	3.23659	0.0971895
Pgl_GLEAN_10008909	1	0.150658	0.704705	1	1.42878	0.255052	1	0.00150834	0.969659		Pgl_GLEAN_10008909	1	0.450548	0.514788	1	0.00847366	0.928175	1	19.4525	0.000849604		Pgl_GLEAN_10008909	1	0.00354927	0.953474	1	0.267316	0.614534	1	12.2011	0.00443864
Pgl_GLEAN_10002939	1	2.18913	0.164755	1	3.17724	0.0999672	1	1.129	0.308906		Pgl_GLEAN_10002939	1	0.13438	0.720316	1	3.82292	0.0742479	1	0.652962	0.434783		Pgl_GLEAN_10002939	1	15.3122	0.00206075	1	0.0645468	0.80375	1	1.7414	0.211585
Pgl_GLEAN_10029044	1	17.3495	0.00131042	1	7.85563	0.0159615	1	0.133332	0.721356		Pgl_GLEAN_10029044	1	3.01743	0.107947	1	0.3692	0.554765	1	0.891427	0.363713		Pgl_GLEAN_10029044	1	0.174054	0.6839	1	0.32262	0.58051	1	1.14266	0.306124
Pgl_GLEAN_10038040	1	1.53888	0.238492	1	1.53888	0.238492	1	1.53888	0.238492		Pgl_GLEAN_10038040	1			1			1				Pgl_GLEAN_10038040	1	2.95406	0.111328	1	0.0031394	0.95624	1	0.638099	0.439924
Pgl_GLEAN_10027916	1	0.0767182	0.786508	1	0.480406	0.501433	1	0.538811	0.477024		Pgl_GLEAN_10027916	1			1			1				Pgl_GLEAN_10027916	1	0.784623	0.393136	1	0.307917	0.589155	1	0.0428732	0.839436
Pgl_GLEAN_10021631	1	12.5731	0.00402723	1	0.129719	0.724983	1	0.524621	0.48276		Pgl_GLEAN_10021631	1	2.98393	0.109718	1	2.98393	0.109718	1	2.98393	0.109718		Pgl_GLEAN_10021631	1	0.00855077	0.92785	1	0.290931	0.59949	1	0.934756	0.352712
Pgl_GLEAN_10000673	1	14.8607	0.00228949	1	16.6699	0.00151819	1	3.7229	0.0776515		Pgl_GLEAN_10000673	1	0.490863	0.496903	1	8.43827	0.0132063	1	5.44056	0.037898		Pgl_GLEAN_10000673	1	0.43609	0.521491	1	0.749501	0.403611	1	6.24031	0.0280149
Pgl_GLEAN_10006264	1	0.0331141	0.858642	1	1.89106	0.194213	1	0.102686	0.754141		Pgl_GLEAN_10006264	1			1			1				Pgl_GLEAN_10006264	1			1			1
Pgl_GLEAN_10025905	1	2.27445	0.15739	1	3.88168	0.0723328	1	0.275792	0.609039		Pgl_GLEAN_10025905	1			1			1				Pgl_GLEAN_10025905	1	0.154874	0.700823	1	1.58694	0.231714	1	0.828608	0.380596
Pgl_GLEAN_10022669	1	20.8233	0.000651039	1	0.249554	0.626423	1	1.38921	0.261381		Pgl_GLEAN_10022669	1			1			1				Pgl_GLEAN_10022669	1			1			1
Pgl_GLEAN_10018337	1	7.47472	0.0181319	1	1.52624	0.240319	1	1.37174	0.264245		Pgl_GLEAN_10018337	1	0.939349	0.351575	1	40.7741	3.47649e-05	1	5.53827	0.0364897		Pgl_GLEAN_10018337	1	5.12608	0.0428935	1	4.11747	0.0652254	1	0.245408	0.629274
Pgl_GLEAN_10029185	1	0.626615	0.443966	1	0.032568	0.859799	1	0.141283	0.713569		Pgl_GLEAN_10029185	1			1			1				Pgl_GLEAN_10029185	1	1.25382e-05	0.997233	1	0.0121162	0.91417	1	2.75685	0.122723
Pgl_GLEAN_10023088	1	25.3867	0.000290018	1	0.0763908	0.786952	1	0.0763908	0.786952		Pgl_GLEAN_10023088	1			1			1				Pgl_GLEAN_10023088	1			1			1
Pgl_GLEAN_10021249	1			1			1				Pgl_GLEAN_10021249	1	6.89081	0.0221779	1	6.89081	0.0221779	1	6.89081	0.0221779		Pgl_GLEAN_10021249	1	9.24079	0.0102764	1	0.157267	0.698647	1	0.134527	0.720169
Pgl_GLEAN_10026552	1	15.9455	0.00178347	1	3.54386	0.0842314	1	14.6413	0.00241131		Pgl_GLEAN_10026552	1	1.08988	0.317073	1	0.00187143	0.966206	1	0.0135509	0.909254		Pgl_GLEAN_10026552	1	3.48979	0.0863508	1	2.07042	0.175749	1	2.64317	0.129952
Pgl_GLEAN_10030261	1			1			1				Pgl_GLEAN_10030261	1			1			1				Pgl_GLEAN_10030261	1	3.47543	0.0869247	1	1.18318	0.298075	1	0.138938	0.71584
Pgl_GLEAN_10036307	1	3.55005	0.0839928	1	0.136483	0.718239	1	0.136483	0.718239		Pgl_GLEAN_10036307	1			1			1				Pgl_GLEAN_10036307	1	0.889034	0.364336	1	7.63109	0.0172012	1	3.71892	0.0777906
Pgl_GLEAN_10020029	1	11.5121	0.00533884	1	0.0892284	0.77027	1	1.24008	0.287264		Pgl_GLEAN_10020029	1	0.650089	0.435769	1	0.650089	0.435769	1	7.42586	0.0184349		Pgl_GLEAN_10020029	1	2.41639	0.146037	1	1.60134	0.229733	1	0.457053	0.511824
Pgl_GLEAN_10023186	1	7.95496	0.0154469	1	4.38673	0.0581145	1	0.118133	0.737016		Pgl_GLEAN_10023186	1			1			1				Pgl_GLEAN_10023186	1			1			1
Pgl_GLEAN_10023480	1			1			1				Pgl_GLEAN_10023480	1			1			1				Pgl_GLEAN_10023480	1	0.000108138	0.991874	1	0.00588522	0.940114	1	0.0213176	0.886341
Pgl_GLEAN_10006857	1	27.4495	0.000208042	1	0.050226	0.826441	1	0.050226	0.826441		Pgl_GLEAN_10006857	1			1			1				Pgl_GLEAN_10006857	1			1			1
Pgl_GLEAN_10011783	1	1	0.337049	1	1	0.337049	1	1	0.337049		Pgl_GLEAN_10011783	1			1			1				Pgl_GLEAN_10011783	1	24.2278	0.000352513	1	0.000739419	0.978753	1	0.518058	0.485454
Pgl_GLEAN_10002391	1	0.0692339	0.796919	1	1.59695	0.230333	1	1.49623	0.24473		Pgl_GLEAN_10002391	1			1			1				Pgl_GLEAN_10002391	1	8.06135	0.0149174	1	4.13551	0.0647173	1	11.926	0.00477495
Pgl_GLEAN_10011806	1	4.78424	0.0492464	1	0.0901542	0.769119	1	0.983458	0.340923		Pgl_GLEAN_10011806	1	3.2778	0.0953164	1	4.50203	0.0553576	1	0.18886	0.671579		Pgl_GLEAN_10011806	1	2.27581	0.157277	1	0.422784	0.527804	1	0.190709	0.670081
Pgl_GLEAN_10001524	1	0.0598766	0.810825	1	3.44194	0.0882812	1	0.964697	0.345395		Pgl_GLEAN_10001524	1	2.98393	0.109718	1	2.98393	0.109718	1	2.98393	0.109718		Pgl_GLEAN_10001524	1	4.93214e-05	0.994512	1	1.0261	0.331066	1	4.98727	0.0453473
Pgl_GLEAN_10023807	1	7.7479	0.0165425	1	7.7479	0.0165425	1	7.7479	0.0165425		Pgl_GLEAN_10023807	1			1			1				Pgl_GLEAN_10023807	1	1	0.337049	1	1	0.337049	1	1	0.337049
Pgl_GLEAN_10023689	1	53.9878	8.88234e-06	1	37.0171	5.46622e-05	1	8.59466	0.0125651		Pgl_GLEAN_10023689	1			1			1				Pgl_GLEAN_10023689	1	1	0.337049	1	1	0.337049	1	1	0.337049
Pgl_GLEAN_10003628	1			1			1				Pgl_GLEAN_10003628	1	1	0.337049	1	1	0.337049	1	1	0.337049		Pgl_GLEAN_10003628	1	5.40257	0.0384631	1	0.958873	0.346801	1	1.24452	0.286445
Pgl_GLEAN_10010788	1	5.24683	0.0408874	1	13.469	0.00320685	1	0.109349	0.746589		Pgl_GLEAN_10010788	1			1			1				Pgl_GLEAN_10010788	1			1			1
Pgl_GLEAN_10038641	1	26.1607	0.000255473	1	2.54689	0.136495	1	10.687	0.00671441		Pgl_GLEAN_10038641	1	0.251767	0.624912	1	23.5618	0.000395514	1	4.34065	0.0592624		Pgl_GLEAN_10038641	1	11.5695	0.00525619	1	4.05573	0.0670015	1	0.221283	0.646499
Pgl_GLEAN_10010480	1			1			1				Pgl_GLEAN_10010480	1			1			1				Pgl_GLEAN_10010480	1	3.57943	0.0828716	1	0.0364854	0.85171	1	1.76702	0.208471
Pgl_GLEAN_10018806	1			1			1				Pgl_GLEAN_10018806	1			1			1				Pgl_GLEAN_10018806	1	136.7	6.45828e-08	1	5.84737	0.0324278	1	5.84737	0.0324278
Pgl_GLEAN_10021999	1	0.0371273	0.850429	1	1.96287	0.186533	1	0.0371273	0.850429		Pgl_GLEAN_10021999	1			1			1				Pgl_GLEAN_10021999	1	2.85219	0.117042	1	2.41958	0.145794	1	3.27761	0.0953248
Pgl_GLEAN_10013792	1	3.03953	0.106798	1	0.295319	0.596783	1	0.924129	0.355364		Pgl_GLEAN_10013792	1			1			1				Pgl_GLEAN_10013792	1			1			1
Pgl_GLEAN_10031169	1	5.13976	0.0426605	1	0.787323	0.392348	1	0.750355	0.403351		Pgl_GLEAN_10031169	1	1.8871	0.194648	1	6.30896	0.0273192	1	0.439292	0.519993		Pgl_GLEAN_10031169	1	7.48494	0.0180693	1	2.08997	0.173876	1	0.997675	0.33759
Pgl_GLEAN_10017760	1	2.60458	0.132527	1	8.92647	0.0113221	1	2.60458	0.132527		Pgl_GLEAN_10017760	1	0.144867	0.710142	1	3.48026	0.0867311	1	0.144867	0.710142		Pgl_GLEAN_10017760	1	0.120173	0.73485	1	0.956381	0.347405	1	0.0730124	0.791591
Pgl_GLEAN_10011088	1	1.77819	0.207132	1	0.044493	0.836479	1	0.655466	0.433926		Pgl_GLEAN_10011088	1	0.0259745	0.874644	1	3.86984	0.0727139	1	0.0703424	0.79534		Pgl_GLEAN_10011088	1	1.12634	0.309452	1	0.0769304	0.786221	1	0.764524	0.399078
Pgl_GLEAN_10024475	1	15.7652	0.0018577	1	1.16762	0.301129	1	6.42627	0.0261774		Pgl_GLEAN_10024475	1	0.33752	0.572014	1	0.412899	0.532587	1	2.41671	0.146013		Pgl_GLEAN_10024475	1	1.03621	0.328788	1	0.373754	0.552371	1	0.017169	0.897922
Pgl_GLEAN_10015988	1	1.12381	0.309971	1	0.35464	0.562562	1	0.414613	0.531752		Pgl_GLEAN_10015988	1	2.02779	0.179925	1	5.13062	0.042816	1	1.0469	0.326408		Pgl_GLEAN_10015988	1	0.0971408	0.760637	1	0.000992627	0.975384	1	2.74833	0.123247
Pgl_GLEAN_10001293	1			1			1				Pgl_GLEAN_10001293	1			1			1				Pgl_GLEAN_10001293	1	20.848	0.000648	1	0.771152	0.397103	1	3.59709	0.0822065
Pgl_GLEAN_10004417	1	1.23688e-05	0.997252	1	12.1925	0.00444878	1	1.71893	0.214366		Pgl_GLEAN_10004417	1			1			1				Pgl_GLEAN_10004417	1	5.70696	0.0342022	1	1.94533	0.188373	1	0.151626	0.703808
Pgl_GLEAN_10017248	1			1			1				Pgl_GLEAN_10017248	1			1			1				Pgl_GLEAN_10017248	1	6.00696	0.0305424	1	0.0399305	0.844963	1	0.0420158	0.841025
Pgl_GLEAN_10006723	1	2.09419	0.173474	1	1.80485	0.203982	1	0.0114132	0.916687		Pgl_GLEAN_10006723	1	1.95208	0.187662	1	11.1018	0.00597667	1	1.95208	0.187662		Pgl_GLEAN_10006723	1	2.71266	0.125472	1	0.640418	0.439115	1	0.786569	0.392568
Pgl_GLEAN_10018493	1	1.91725	0.191365	1	2.23419	0.160812	1	2.02897	0.179808		Pgl_GLEAN_10018493	1			1			1				Pgl_GLEAN_10018493	1	3.64344	0.0804914	1	1.62459	0.226582	1	0.877657	0.367317
Pgl_GLEAN_10024544	1	0.759496	0.400586	1	0.759496	0.400586	1	6.3542	0.026872		Pgl_GLEAN_10024544	1			1			1				Pgl_GLEAN_10024544	1	15.5316	0.0019593	1	4.96107	0.0458291	1	1.32094	0.272816
Pgl_GLEAN_10001488	1	14.1097	0.00273938	1	3.62677	0.0811033	1	1.82241	0.201941		Pgl_GLEAN_10001488	1			1			1				Pgl_GLEAN_10001488	1	0.0226625	0.882839	1	0.0163979	0.900227	1	1.71236	0.215187
Pgl_GLEAN_10010877	1	8.88334	0.0114752	1	6.96215	0.0216301	1	0.258629	0.620283		Pgl_GLEAN_10010877	1	0.301121	0.593244	1	3.51211	0.085468	1	3.53121	0.0847214		Pgl_GLEAN_10010877	1	7.73111	0.0166354	1	2.94998	0.11155	1	33.9829	8.09237e-05
Pgl_GLEAN_10025026	1			1			1				Pgl_GLEAN_10025026	1	0.81355	0.384819	1	2.63883	0.130239	1	0.078206	0.784505		Pgl_GLEAN_10025026	1			1			1
Pgl_GLEAN_10036986	1	5.97745	0.0308809	1	0.00909936	0.925579	1	0.00602948	0.939386		Pgl_GLEAN_10036986	1			1			1				Pgl_GLEAN_10036986	1			1			1
Pgl_GLEAN_10024651	1	0.641594	0.438706	1	0.94109	0.351145	1	0.170369	0.687063		Pgl_GLEAN_10024651	1	0.038204	0.848305	1	8.27103	0.0139353	1	3.88886	0.0721029		Pgl_GLEAN_10024651	1	0.254111	0.623322	1	0.0114833	0.916433	1	0.00426509	0.949004
Pgl_GLEAN_10002816	1	1.99703	0.183018	1	0.00297117	0.957427	1	0.00297117	0.957427		Pgl_GLEAN_10002816	1			1			1				Pgl_GLEAN_10002816	1	19.5153	0.000839092	1	1.24119	0.287059	1	3.90329	0.0716435
Pgl_GLEAN_10012413	1	6.55156	0.0250199	1	0.999425	0.337183	1	0.0181575	0.895044		Pgl_GLEAN_10012413	1	3.1987	0.0989514	1	3.96584	0.0696929	1	8.05418	0.0149524		Pgl_GLEAN_10012413	1	2.67314	0.127996	1	0.633869	0.441406	1	7.52033	0.0178544
Pgl_GLEAN_10036812	1			1			1				Pgl_GLEAN_10036812	1			1			1				Pgl_GLEAN_10036812	1	8.67607	0.0122458	1	0.327682	0.577595	1	0.354817	0.562465
Pgl_GLEAN_10033667	1	5.60069	0.0356226	1	1.06782	0.321815	1	0.00225762	0.962885		Pgl_GLEAN_10033667	1	2.93084	0.1126	1	2.93084	0.1126	1	2.93084	0.1126		Pgl_GLEAN_10033667	1	9.3811	0.0098466	1	0.805509	0.387104	1	3.15021	0.101264
Pgl_GLEAN_10032134	1	4.27535	0.0609363	1	1.36255	0.265767	1	1.34814	0.268179		Pgl_GLEAN_10032134	1	0.0172703	0.897623	1	1.92234	0.190819	1	0.147335	0.707809		Pgl_GLEAN_10032134	1	0.883529	0.365773	1	0.299484	0.594238	1	2.9693	0.110503
Pgl_GLEAN_10038138	1	0.827655	0.380862	1	0.214575	0.651494	1	11.4103	0.0054893		Pgl_GLEAN_10038138	1			1			1				Pgl_GLEAN_10038138	1			1			1
Pgl_GLEAN_10003711	1	2.90237	0.114183	1	0.620615	0.446101	1	2.87559	0.115698		Pgl_GLEAN_10003711	1	0.085463	0.775019	1	12.5835	0.00401632	1	6.13334	0.0291413		Pgl_GLEAN_10003711	1	0.441971	0.518745	1	6.40493	0.0263807	1	5.72298	0.0339941
Pgl_GLEAN_10031396	1	0.0132952	0.910111	1	18.7122	0.000986052	1	1.67342	0.220147		Pgl_GLEAN_10031396	1			1			1				Pgl_GLEAN_10031396	1	12.5268	0.00407589	1	0.51015	0.488735	1	0.976796	0.342501
Pgl_GLEAN_10026659	1			1			1				Pgl_GLEAN_10026659	1			1			1				Pgl_GLEAN_10026659	1	27.2072	0.000216116	1	0.287296	0.601753	1	2.41979	0.145778
Pgl_GLEAN_10010546	1	21.6741	0.000555127	1	0.157842	0.698127	1	0.245791	0.62901		Pgl_GLEAN_10010546	1	0.0292648	0.86702	1	0.544225	0.474866	1	0.0123896	0.913212		Pgl_GLEAN_10010546	1	23.4375	0.000404205	1	0.166069	0.690806	1	0.0736151	0.790755
Pgl_GLEAN_10034841	1	0.327881	0.577481	1	1.51394	0.242113	1	1.18176	0.298352		Pgl_GLEAN_10034841	1	19.5647	0.000830914	1	0.148093	0.707098	1	1.1143	0.311939		Pgl_GLEAN_10034841	1	3.27979	0.0952272	1	0.873034	0.368538	1	1.08963	0.317126
Pgl_GLEAN_10031531	1	0.0259829	0.874624	1	1.86935	0.196615	1	1.18839	0.297062		Pgl_GLEAN_10031531	1	2.99978	0.108876	1	2.99978	0.108876	1	2.99978	0.108876		Pgl_GLEAN_10031531	1	1.43168	0.254596	1	0.300715	0.59349	1	1.01394	0.333835
Pgl_GLEAN_10007313	1	17.1451	0.0013692	1	8.3372	0.0136413	1	0.0573022	0.814852		Pgl_GLEAN_10007313	1			1			1				Pgl_GLEAN_10007313	1	1	0.337049	1	1	0.337049	1	1	0.337049
Pgl_GLEAN_10007291	1	18.7417	0.000980137	1	3.69749	0.0785462	1	1.08206	0.318743		Pgl_GLEAN_10007291	1	0.863848	0.370984	1	4.58191	0.0535394	1	0.26609	0.615338		Pgl_GLEAN_10007291	1	52.8725	9.85458e-06	1	1.16113	0.302417	1	0.204001	0.659565
Pgl_GLEAN_10007112	1	1.5753	0.233331	1	4.85895	0.0477665	1	0.883312	0.36583		Pgl_GLEAN_10007112	1	2.72333	0.124801	1	6.29721	0.0274368	1	4.11651	0.0652525		Pgl_GLEAN_10007112	1	18.441	0.00104233	1	1.36988	0.264552	1	0.381454	0.548368
Pgl_GLEAN_10008964	1	0.459185	0.510859	1	2.62819	0.130944	1	16.4624	0.00158912		Pgl_GLEAN_10008964	1			1			1				Pgl_GLEAN_10008964	1			1			1
Pgl_GLEAN_10036405	1			1			1				Pgl_GLEAN_10036405	1	0.336322	0.572688	1	6.42033	0.0262338	1	0.336322	0.572688		Pgl_GLEAN_10036405	1	9.57963	0.00927409	1	0.868144	0.369837	1	0.868144	0.369837
Pgl_GLEAN_10008480	1	0.0232993	0.881218	1	1.43373	0.254275	1	0.000511686	0.982325		Pgl_GLEAN_10008480	1	8.36928	0.0135015	1	8.36928	0.0135015	1	8.36928	0.0135015		Pgl_GLEAN_10008480	1	0.276264	0.608736	1	1.45499	0.250972	1	0.122389	0.732521
Pgl_GLEAN_10027051	1	0.00342937	0.954266	1	3.41803	0.0892653	1	0.779144	0.394742		Pgl_GLEAN_10027051	1	8.90019	0.0114151	1	8.90019	0.0114151	1	8.90019	0.0114151		Pgl_GLEAN_10027051	1	0.73088	0.409342	1	1.46398	0.249594	1	0.704773	0.417596
Pgl_GLEAN_10010638	1	34.2248	7.83553e-05	1	0.188305	0.67203	1	1.84184	0.199713		Pgl_GLEAN_10010638	1	20.7449	0.000660815	1	6.46775	0.0257872	1	0.287642	0.601537		Pgl_GLEAN_10010638	1	12.1231	0.00453114	1	1.00495	0.335903	1	0.0734841	0.790937
Pgl_GLEAN_10006263	1	13.8148	0.00294391	1	0.0293204	0.866895	1	0.0131875	0.910474		Pgl_GLEAN_10006263	1	3.74251	0.0769695	1	0.276756	0.608421	1	0.0320308	0.860946		Pgl_GLEAN_10006263	1	6.55631	0.0249772	1	3.31212	0.0937902	1	1.0355	0.328949
Pgl_GLEAN_10003490	1	0.150341	0.705	1	0.959902	0.346552	1	4.08815	0.0660617		Pgl_GLEAN_10003490	1	10.0828	0.00799004	1	1.73549	0.212311	1	1.73549	0.212311		Pgl_GLEAN_10003490	1	3.82949	0.0740306	1	0.924234	0.355338	1	1.77186	0.207889
Pgl_GLEAN_10022029	1	0.949757	0.349018	1	1.39217	0.260902	1	0.162675	0.6938		Pgl_GLEAN_10022029	1	0.359891	0.559725	1	7.83905	0.0160493	1	1.19068	0.296617		Pgl_GLEAN_10022029	1	12.2705	0.00435827	1	0.841385	0.377068	1	0.189717	0.670884
Pgl_GLEAN_10003483	1	1.0144	0.333729	1	1.73229	0.212705	1	0.255773	0.6222		Pgl_GLEAN_10003483	1			1			1				Pgl_GLEAN_10003483	1	2.96203	0.110896	1	2.82808	0.118447	1	0.484704	0.499563
Pgl_GLEAN_10025911	1	0.0554675	0.81778	1	0.0384485	0.847827	1	0.00578864	0.940607		Pgl_GLEAN_10025911	1	1	0.337049	1	1	0.337049	1	1	0.337049		Pgl_GLEAN_10025911	1			1			1
Pgl_GLEAN_10005032	1	3.40554	0.0897847	1	0.115659	0.73967	1	1.94319	0.188598		Pgl_GLEAN_10005032	1	0.968173	0.34456	1	0.00338439	0.954566	1	4.99405	0.0452235		Pgl_GLEAN_10005032	1	3.89295	0.0719724	1	1.37746	0.263302	1	5.50859	0.0369108
Pgl_GLEAN_10016765	1	5.73233	0.0338732	1	0.720836	0.412487	1	0.0693058	0.796816		Pgl_GLEAN_10016765	1	8.16339	0.0144296	1	6.58799	0.0246947	1	0.124626	0.730194		Pgl_GLEAN_10016765	1	35.5135	6.61794e-05	1	0.304065	0.591465	1	0.0352621	0.854185
Pgl_GLEAN_10022404	1	1.85837	0.197844	1	0.593868	0.455832	1	0.000835087	0.977421		Pgl_GLEAN_10022404	1	1.94528	0.188378	1	0.161553	0.694798	1	0.278451	0.607338		Pgl_GLEAN_10022404	1	0.871354	0.368984	1	0.39714	0.540385	1	0.649698	0.435903
Pgl_GLEAN_10029860	1	10.5087	0.00706412	1	5.37751	0.0388414	1	0.348377	0.565983		Pgl_GLEAN_10029860	1	0.0299705	0.865443	1	4.90009	0.0469744	1	0.0299705	0.865443		Pgl_GLEAN_10029860	1	11.316	0.0056331	1	7.47859	0.0181082	1	5.89355	0.0318683
Pgl_GLEAN_10007462	1	11.7241	0.00504073	1	69.8803	2.39079e-06	1	5.2011	0.0416337		Pgl_GLEAN_10007462	1			1			1				Pgl_GLEAN_10007462	1			1			1
Pgl_GLEAN_10035522	1	18.2297	0.00108882	1	2.35212	0.151045	1	2.35212	0.151045		Pgl_GLEAN_10035522	1			1			1				Pgl_GLEAN_10035522	1			1			1
Pgl_GLEAN_10031501	1	5.38429	0.0387387	1	5.38429	0.0387387	1	5.38429	0.0387387		Pgl_GLEAN_10031501	1			1			1				Pgl_GLEAN_10031501	1	33.0139	9.22442e-05	1	0.452138	0.514061	1	20.6447	0.00067357
Pgl_GLEAN_10023517	1	1	0.337049	1	1	0.337049	1	1	0.337049		Pgl_GLEAN_10023517	1			1			1				Pgl_GLEAN_10023517	1			1			1
Pgl_GLEAN_10010199	1	36.9206	5.53271e-05	1	10.3036	0.00749338	1	0.257154	0.621272		Pgl_GLEAN_10010199	1	0.321069	0.581409	1	0.000523973	0.982114	1	1.53665	0.238812		Pgl_GLEAN_10010199	1	26.5007	0.000241831	1	6.03598	0.0302136	1	5.07193	0.0438314
Pgl_GLEAN_10001639	1	6.76098	0.0232179	1	1.59135	0.231105	1	0.579791	0.461097		Pgl_GLEAN_10001639	1	0.835215	0.378766	1	7.42889	0.0184159	1	0.0297853	0.865855		Pgl_GLEAN_10001639	1	41.2187	3.30247e-05	1	4.49451	0.0555325	1	0.000206881	0.988761
Pgl_GLEAN_10017437	1	35.7392	6.42812e-05	1	7.04178	0.0210373	1	7.04178	0.0210373		Pgl_GLEAN_10017437	1	1.24196	0.286917	1	2.37893	0.14893	1	0.587321	0.458268		Pgl_GLEAN_10017437	1	0.114721	0.740685	1	3.883	0.0722905	1	1.39331	0.260716
Pgl_GLEAN_10022408	1	5.36786	0.0389883	1	1.20119	0.294593	1	0.736262	0.407673		Pgl_GLEAN_10022408	1	1.44603	0.252357	1	7.12426	0.0204435	1	0.683506	0.424517		Pgl_GLEAN_10022408	1	7.90166	0.0157205	1	1.65602	0.222412	1	1.96441	0.186373
Pgl_GLEAN_10032027	1			1			1				Pgl_GLEAN_10032027	1	110.948	2.03734e-07	1	110.948	2.03734e-07	1	110.948	2.03734e-07		Pgl_GLEAN_10032027	1	1.5001	0.244155	1	0.944899	0.350208	1	2.69499	0.126593
Pgl_GLEAN_10034921	1	0.0708942	0.794559	1	2.33584	0.152348	1	0.0733659	0.7911		Pgl_GLEAN_10034921	1	0.0340115	0.856762	1	0.134417	0.720279	1	0.202148	0.661006		Pgl_GLEAN_10034921	1	9.49031	0.00952666	1	1.62983	0.225879	1	4.62443	0.0526012
Pgl_GLEAN_10021217	1	0.118158	0.736989	1	1.26039	0.283538	1	2.14123	0.169082		Pgl_GLEAN_10021217	1			1			1				Pgl_GLEAN_10021217	1	1	0.337049	1	1	0.337049	1	1	0.337049
Pgl_GLEAN_10018304	1	13.0037	0.0036056	1	0.00745494	0.932619	1	0.00745494	0.932619		Pgl_GLEAN_10018304	1			1			1				Pgl_GLEAN_10018304	1			1			1
Pgl_GLEAN_10037989	1	0.157168	0.698737	1	1.61997	0.227203	1	4.38071	0.0582628		Pgl_GLEAN_10037989	1	0.987999	0.339853	1	5.12965	0.0428326	1	0.338578	0.571421		Pgl_GLEAN_10037989	1	12.7875	0.00381039	1	0.655173	0.434026	1	7.7976	0.0162714
Pgl_GLEAN_10032289	1	1.6974	0.217075	1	7.5659	0.0175822	1	0.215621	0.650708		Pgl_GLEAN_10032289	1	4.35676	0.058858	1	2.73166	0.124281	1	0.0968984	0.760925		Pgl_GLEAN_10032289	1	4.79474	0.0490352	1	3.2677	0.0957714	1	0.993082	0.338661
Pgl_GLEAN_10013299	1			1			1				Pgl_GLEAN_10013299	1			1			1				Pgl_GLEAN_10013299	1	3.27419	0.0954787	1	0.0256113	0.875516	1	4.35058	0.0590128
Pgl_GLEAN_10002603	1	2.83793	0.117871	1	0.00501223	0.944725	1	1.56992	0.234085		Pgl_GLEAN_10002603	1	0.995788	0.338029	1	0.022832	0.882405	1	2.18839	0.164821		Pgl_GLEAN_10002603	1	1.75928	0.209405	1	2.33746	0.152217	1	0.91843	0.356799
Pgl_GLEAN_10035895	1			1			1				Pgl_GLEAN_10035895	1			1			1				Pgl_GLEAN_10035895	1	0.128955	0.725757	1	0.783621	0.393429	1	1.05014	0.32569
Pgl_GLEAN_10025973	1	3.17468	0.100089	1	0.205797	0.658177	1	4.30374	0.0602017		Pgl_GLEAN_10025973	1			1			1				Pgl_GLEAN_10025973	1	49.962	1.30375e-05	1	0.569702	0.464933	1	1.58591	0.231856
Pgl_GLEAN_10028436	1	0.915561	0.357524	1	4.48616	0.0557275	1	8.36755e-06	0.99774		Pgl_GLEAN_10028436	1			1			1				Pgl_GLEAN_10028436	1			1			1
Pgl_GLEAN_10013317	1	4.83276	0.0482792	1	2.71073	0.125594	1	1.19224	0.296316		Pgl_GLEAN_10013317	1	0.199463	0.663108	1	4.12293	0.065071	1	0.91195	0.35844		Pgl_GLEAN_10013317	1	5.34809	0.0392912	1	1.42606	0.255481	1	1.75311	0.210153
Pgl_GLEAN_10000177	1	0.00970313	0.923158	1	2.81618	0.119148	1	0.00970313	0.923158		Pgl_GLEAN_10000177	1	4.38186	0.0582344	1	4.25609	0.0614409	1	1.47355	0.248137		Pgl_GLEAN_10000177	1	0.0267285	0.872855	1	0.0267285	0.872855	1	19.7466	0.000801625
Pgl_GLEAN_10002651	1	9.95019	0.00830689	1	0.696246	0.420349	1	1.09901	0.31514		Pgl_GLEAN_10002651	1			1			1				Pgl_GLEAN_10002651	1	12.9166	0.00368652	1	9.45815	0.00961959	1	2.55988	0.135589
Pgl_GLEAN_10035931	1			1			1				Pgl_GLEAN_10035931	1			1			1				Pgl_GLEAN_10035931	1	0.346841	0.566828	1	1.39479	0.260477	1	2.95447	0.111306
Pgl_GLEAN_10017725	1	0.897179	0.362224	1	14.3637	0.0025765	1	0.211116	0.654107		Pgl_GLEAN_10017725	1			1			1				Pgl_GLEAN_10017725	1			1			1
Pgl_GLEAN_10036325	1	4.16632	0.0638603	1	0.2848	0.603317	1	0.22319	0.645096		Pgl_GLEAN_10036325	1	2.44009	0.144244	1	2.44009	0.144244	1	2.44009	0.144244		Pgl_GLEAN_10036325	1	7.92763	0.0155865	1	0.054324	0.819631	1	3.33914	0.0926096
Pgl_GLEAN_10025873	1	4.68711	0.0512537	1	0.260879	0.618782	1	0.260879	0.618782		Pgl_GLEAN_10025873	1	1.63767	0.224834	1	3.8708	0.0726829	1	1.63767	0.224834		Pgl_GLEAN_10025873	1	9.83243	0.0086008	1	0.00223856	0.963042	1	13.3499	0.00330379
Pgl_GLEAN_10026148	1			1			1				Pgl_GLEAN_10026148	1			1			1				Pgl_GLEAN_10026148	1	4.90191	0.0469398	1	0.803232	0.387755	1	6.75413	0.0232743
Pgl_GLEAN_10008836	1	0.00233279	0.962273	1	0.142514	0.712387	1	0.571498	0.464247		Pgl_GLEAN_10008836	1	1	0.337049	1	1	0.337049	1	1	0.337049		Pgl_GLEAN_10008836	1	33.2243	8.96358e-05	1	0.161959	0.694436	1	1.96104	0.186724
Pgl_GLEAN_10022567	1	0.024879	0.877292	1	0.00977889	0.92286	1	0.0214131	0.886089		Pgl_GLEAN_10022567	1	0.432075	0.52338	1	0.432075	0.52338	1	6.70239	0.023706		Pgl_GLEAN_10022567	1	1.20877	0.293143	1	0.20415	0.65945	1	1.8754	0.195941
Pgl_GLEAN_10022988	1	1.06551	0.322318	1	1.06128	0.323242	1	12.7325	0.00386472		Pgl_GLEAN_10022988	1	10.8216	0.00646389	1	1.03586	0.328868	1	0.0171616	0.897944		Pgl_GLEAN_10022988	1	0.30551	0.590596	1	0.00348063	0.953926	1	0.874006	0.368281
Pgl_GLEAN_10022104	1			1			1				Pgl_GLEAN_10022104	1			1			1				Pgl_GLEAN_10022104	1	68.8795	2.57618e-06	1	0.0355304	0.853639	1	0.0355304	0.853639
Pgl_GLEAN_10008884	1	15.6398	0.00191147	1	0.433156	0.522871	1	1.89848	0.1934		Pgl_GLEAN_10008884	1			1			1				Pgl_GLEAN_10008884	1	0.198371	0.663968	1	0.453062	0.513639	1	1.67319	0.220176
Pgl_GLEAN_10020027	1	1	0.337049	1	1	0.337049	1	1	0.337049		Pgl_GLEAN_10020027	1			1			1				Pgl_GLEAN_10020027	1	0.963999	0.345563	1	0.963999	0.345563	1	3.99897	0.0686861
Pgl_GLEAN_10027109	1	0.575628	0.462674	1	0.00302838	0.95702	1	0.246764	0.628338		Pgl_GLEAN_10027109	1	1	0.337049	1	1	0.337049	1	1	0.337049		Pgl_GLEAN_10027109	1	1	0.337049	1	1	0.337049	1	1	0.337049
Pgl_GLEAN_10028493	1	0.477277	0.502803	1	4.15303	0.0642283	1	0.0531718	0.821518		Pgl_GLEAN_10028493	1			1			1				Pgl_GLEAN_10028493	1	2.50338	0.139587	1	0.22136	0.646442	1	0.490502	0.497058
Pgl_GLEAN_10022363	1	0.918545	0.35677	1	5.37624	0.0388607	1	0.00163066	0.968453		Pgl_GLEAN_10022363	1	0.950996	0.348715	1	0.950996	0.348715	1	6.19618	0.0284731		Pgl_GLEAN_10022363	1	3.82782	0.0740858	1	0.000746491	0.978652	1	1.13787	0.307095
Pgl_GLEAN_10013429	1	14.739	0.00235613	1	3.13238	0.102131	1	1.97583	0.18519		Pgl_GLEAN_10013429	1	1	0.337049	1	1	0.337049	1	1	0.337049		Pgl_GLEAN_10013429	1	75.0572	1.64791e-06	1	0.608946	0.450304	1	0.608946	0.450304
Pgl_GLEAN_10022444	1	2.99807	0.108966	1	2.99807	0.108966	1	2.99807	0.108966		Pgl_GLEAN_10022444	1			1			1				Pgl_GLEAN_10022444	1	46.1881	1.9133e-05	1	4.16966	0.0637683	1	4.16966	0.0637683
Pgl_GLEAN_10029316	1	6.72591	0.0235086	1	12.4351	0.00417439	1	21.2154	0.000604615		Pgl_GLEAN_10029316	1			1			1				Pgl_GLEAN_10029316	1			1			1
Pgl_GLEAN_10010135	1	7.99741	0.015233	1	0.0417613	0.8415	1	0.110293	0.74554		Pgl_GLEAN_10010135	1	0.440966	0.519212	1	0.440966	0.519212	1	1.69416	0.217487		Pgl_GLEAN_10010135	1	35.0102	7.06516e-05	1	0.246885	0.628255	1	0.313126	0.586061
Pgl_GLEAN_10016462	1	23.9251	0.000371342	1	3.91854	0.0711621	1	2.40175	0.147159		Pgl_GLEAN_10016462	1	0.00472906	0.946307	1	0.446295	0.516743	1	0.172774	0.684995		Pgl_GLEAN_10016462	1	82.5762	9.9715e-07	1	0.869783	0.369401	1	0.490766	0.496945
Pgl_GLEAN_10002492	1	4.32081	0.059765	1	0.369923	0.554384	1	1.06615	0.322179		Pgl_GLEAN_10002492	1			1			1				Pgl_GLEAN_10002492	1	11.4313	0.00545787	1	0.0930355	0.765579	1	4.84389	0.0480605
Pgl_GLEAN_10037251	1	7.80102	0.0162529	1	14.0378	0.00278768	1	1.9032	0.192886		Pgl_GLEAN_10037251	1			1			1				Pgl_GLEAN_10037251	1	6.48416	0.0256348	1	0.0336679	0.857479	1	2.01027	0.181679
Pgl_GLEAN_10004832	1	1.55525	0.236154	1	2.4346	0.144656	1	0.306587	0.589951		Pgl_GLEAN_10004832	1	0.22559	0.643341	1	0.419082	0.529585	1	4.41102e-05	0.99481		Pgl_GLEAN_10004832	1	0.877612	0.367328	1	1.12197	0.31035	1	0.328402	0.577182
Pgl_GLEAN_10035875	1			1			1				Pgl_GLEAN_10035875	1			1			1				Pgl_GLEAN_10035875	1	1	0.337049	1	1	0.337049	1	1	0.337049
Pgl_GLEAN_10028308	1	27.8856	0.000194383	1	8.28335	0.01388	1	0.0890578	0.770483		Pgl_GLEAN_10028308	1	8.54454	0.0127665	1	4.4189	0.057329	1	1.51518	0.241931		Pgl_GLEAN_10028308	1	11.9564	0.00473632	1	2.67904	0.127615	1	0.0868413	0.773268
Pgl_GLEAN_10009547	1	5.57116	0.0360296	1	0.102602	0.754239	1	0.219699	0.647669		Pgl_GLEAN_10009547	1	4.52879	0.0547403	1	0.598635	0.454072	1	0.0525822	0.822491		Pgl_GLEAN_10009547	1	0.618392	0.446897	1	0.840853	0.377214	1	7.38613	0.0186857
Pgl_GLEAN_10012105	1			1			1				Pgl_GLEAN_10012105	1			1			1				Pgl_GLEAN_10012105	1	20.3651	0.000710678	1	0.701592	0.41862	1	0.00355396	0.953443
Pgl_GLEAN_10007781	1	17.0861	0.00138674	1	3.78354	0.075566	1	0.813047	0.384962		Pgl_GLEAN_10007781	1			1			1				Pgl_GLEAN_10007781	1			1			1
Pgl_GLEAN_10028624	1			1			1				Pgl_GLEAN_10028624	1			1			1				Pgl_GLEAN_10028624	1	8.54367	0.01277	1	0.0142384	0.906993	1	0.420296	0.529
Pgl_GLEAN_10009128	1	0.525506	0.482399	1	1.13832	0.307002	1	1.2617	0.2833		Pgl_GLEAN_10009128	1	5.0288	0.044596	1	5.0288	0.044596	1	5.0288	0.044596		Pgl_GLEAN_10009128	1	1.2645	0.282791	1	0.0115846	0.916066	1	0.0419973	0.84106
Pgl_GLEAN_10021287	1	0.106517	0.749766	1	1.35903	0.266355	1	0.723077	0.411782		Pgl_GLEAN_10021287	1	0.187643	0.672569	1	1.10854	0.313138	1	0.450008	0.515035		Pgl_GLEAN_10021287	1	6.56586	0.0248917	1	4.52518	0.0548231	1	5.73466	0.0338431
Pgl_GLEAN_10036096	1	1	0.337049	1	1	0.337049	1	1	0.337049		Pgl_GLEAN_10036096	1			1			1				Pgl_GLEAN_10036096	1	1	0.337049	1	1	0.337049	1	1	0.337049
Pgl_GLEAN_10003083	1	5.44133	0.0378868	1	1.1837	0.297973	1	0.00226619	0.962815		Pgl_GLEAN_10003083	1	0.498777	0.493523	1	0.498777	0.493523	1	1.50122	0.243989		Pgl_GLEAN_10003083	1	0.477056	0.502901	1	1.4097	0.258079	1	2.00435	0.182276
Pgl_GLEAN_10032808	1	4.52713	0.0547783	1	7.3391	0.0189878	1	7.64375	0.0171283		Pgl_GLEAN_10032808	1	2.98769	0.109518	1	2.98769	0.109518	1	2.98769	0.109518		Pgl_GLEAN_10032808	1			1			1
Pgl_GLEAN_10008830	1	40.1406	3.74332e-05	1	0.084268	0.77655	1	0.891622	0.363663		Pgl_GLEAN_10008830	1	0.0608264	0.809363	1	0.428077	0.525275	1	0.00110889	0.973983		Pgl_GLEAN_10008830	1	15.0203	0.00220539	1	2.71359	0.125413	1	0.104674	0.751859
Pgl_GLEAN_10034566	1			1			1				Pgl_GLEAN_10034566	1			1			1				Pgl_GLEAN_10034566	1	727.418	4.15053e-12	1	727.418	4.15053e-12	1	727.418	4.15053e-12
Pgl_GLEAN_10005198	1	1.86283	0.197343	1	1.80233	0.204277	1	7.36282	0.0188347		Pgl_GLEAN_10005198	1	3.83222	0.0739406	1	0.358915	0.56025	1	0.907543	0.359563		Pgl_GLEAN_10005198	1	0.0540382	0.820097	1	0.0119788	0.914656	1	0.184365	0.675257
Pgl_GLEAN_10038671	1	11.3181	0.00562984	1	17.0357	0.00140191	1	3.33794	0.0926615		Pgl_GLEAN_10038671	1			1			1				Pgl_GLEAN_10038671	1	0.381684	0.548249	1	0.185519	0.674308	1	2.09763	0.173148
Pgl_GLEAN_10017307	1	19.6841	0.00081155	1	2.41631	0.146043	1	2.41631	0.146043		Pgl_GLEAN_10017307	1			1			1				Pgl_GLEAN_10017307	1	95.2292	4.66074e-07	1	0.697198	0.42004	1	0.697198	0.42004
Pgl_GLEAN_10030230	1			1			1				Pgl_GLEAN_10030230	1			1			1				Pgl_GLEAN_10030230	1	10.7229	0.00664648	1	7.47243	0.018146	1	1.45498	0.250975
Pgl_GLEAN_10004038	1			1			1				Pgl_GLEAN_10004038	1			1			1				Pgl_GLEAN_10004038	1	70.3969	2.30121e-06	1	0.309552	0.588181	1	0.309552	0.588181
Pgl_GLEAN_10007459	1	2.76552	0.122192	1	5.92379	0.0315081	1	3.21281	0.0982907		Pgl_GLEAN_10007459	1	7.86007	0.015938	1	7.86007	0.015938	1	7.86007	0.015938		Pgl_GLEAN_10007459	1	33.1739	9.02524e-05	1	2.04127	0.178591	1	7.86287	0.0159233
Pgl_GLEAN_10030031	1			1			1				Pgl_GLEAN_10030031	1			1			1				Pgl_GLEAN_10030031	1	0.0223571	0.883625	1	0.605689	0.451489	1	1.29924	0.276593
Pgl_GLEAN_10027592	1			1			1				Pgl_GLEAN_10027592	1			1			1				Pgl_GLEAN_10027592	1	0.50837	0.489479	1	6.31179e-05	0.993792	1	7.23393	0.0196845
Pgl_GLEAN_10032145	1	8.3164	0.0137329	1	0.179068	0.679661	1	0.697804	0.419844		Pgl_GLEAN_10032145	1			1			1				Pgl_GLEAN_10032145	1	1	0.337049	1	1	0.337049	1	1	0.337049
Pgl_GLEAN_10023776	1	0.797868	0.389294	1	5.32792	0.039603	1	0.00568861	0.941121		Pgl_GLEAN_10023776	1	0.0171672	0.897928	1	0.688309	0.422938	1	0.11575	0.739572		Pgl_GLEAN_10023776	1	4.65664	0.0519034	1	8.11921	0.0146384	1	12.9565	0.00364921
Pgl_GLEAN_10017503	1	0.590672	0.457019	1	1.00632	0.335585	1	0.0577347	0.814169		Pgl_GLEAN_10017503	1	1.7239	0.213746	1	2.88514	0.115155	1	1.9844	0.184308		Pgl_GLEAN_10017503	1	2.13912	0.169277	1	1.70208	0.216482	1	5.65692	0.0348625
Pgl_GLEAN_10003686	1	1	0.337049	1	1	0.337049	1	1	0.337049		Pgl_GLEAN_10003686	1	151.13	3.6928e-08	1	151.13	3.6928e-08	1	151.13	3.6928e-08		Pgl_GLEAN_10003686	1	33.0791	9.14264e-05	1	0.21664	0.649945	1	0.933064	0.353132
Pgl_GLEAN_10006930	1	1	0.337049	1	1	0.337049	1	1	0.337049		Pgl_GLEAN_10006930	1	0.744767	0.405056	1	5.96719	0.0309997	1	0.744767	0.405056		Pgl_GLEAN_10006930	1	1	0.337049	1	1	0.337049	1	1	0.337049
Pgl_GLEAN_10002815	1	0.0888679	0.77072	1	8.15397	0.0144738	1	3.04017	0.106765		Pgl_GLEAN_10002815	1	39.171	4.19945e-05	1	39.171	4.19945e-05	1	39.171	4.19945e-05		Pgl_GLEAN_10002815	1	0.578476	0.461594	1	0.01238	0.913245	1	1.45564	0.250872
Pgl_GLEAN_10023710	1	0.745777	0.404747	1	14.7867	0.00232972	1	0.456188	0.512216		Pgl_GLEAN_10023710	1			1			1				Pgl_GLEAN_10023710	1	0.771441	0.397017	1	0.771441	0.397017	1	3.98102	0.0692294
Pgl_GLEAN_10015523	1			1			1				Pgl_GLEAN_10015523	1			1			1				Pgl_GLEAN_10015523	1	19.6371	0.000819106	1	2.5557	0.13588	1	5.64859e-07	0.999413
Pgl_GLEAN_10005143	1	1.18743	0.297248	1	1.24039	0.287207	1	0.0577588	0.814131		Pgl_GLEAN_10005143	1			1			1				Pgl_GLEAN_10005143	1			1			1
Pgl_GLEAN_10014534	1	1	0.337049	1	1	0.337049	1	1	0.337049		Pgl_GLEAN_10014534	1			1			1				Pgl_GLEAN_10014534	1			1			1
Pgl_GLEAN_10037711	1	6.78012	0.023061	1	1.33421	0.270541	1	0.652351	0.434992		Pgl_GLEAN_10037711	1	2.9478	0.111669	1	7.79096	0.0163073	1	4.80543	0.0488211		Pgl_GLEAN_10037711	1	41.2823	3.2784e-05	1	10.2999	0.00750132	1	8.57104	0.0126595
Pgl_GLEAN_10021466	1	0.776797	0.395433	1	13.3946	0.00326705	1	2.15651	0.167687		Pgl_GLEAN_10021466	1	1.41291	0.257565	1	0.585389	0.458991	1	1.53531	0.239006		Pgl_GLEAN_10021466	1	0.508014	0.489628	1	0.240886	0.63242	1	1.77941	0.206986
Pgl_GLEAN_10007133	1			1			1				Pgl_GLEAN_10007133	1			1			1				Pgl_GLEAN_10007133	1	0.138791	0.715982	1	0.366899	0.555983	1	2.74478	0.123466
Pgl_GLEAN_10020961	1	0.553124	0.471356	1	6.3333	0.0270774	1	10.6028	0.00687699		Pgl_GLEAN_10020961	1			1			1				Pgl_GLEAN_10020961	1			1			1
Pgl_GLEAN_10017930	1	13.7072	0.00302294	1	6.20129	0.0284196	1	0.169912	0.687458		Pgl_GLEAN_10017930	1			1			1				Pgl_GLEAN_10017930	1	2.98956	0.109418	1	2.98956	0.109418	1	2.98956	0.109418
Pgl_GLEAN_10022955	1	1.70499	0.216114	1	3.36044	0.0916915	1	0.40696	0.535501		Pgl_GLEAN_10022955	1	3.72303	0.0776468	1	0.521773	0.483926	1	0.521773	0.483926		Pgl_GLEAN_10022955	1	0.0576758	0.814261	1	0.609756	0.45001	1	0.701666	0.418596
Pgl_GLEAN_10010143	1			1			1				Pgl_GLEAN_10010143	1			1			1				Pgl_GLEAN_10010143	1	0.410674	0.533675	1	1.71659	0.214657	1	1.16796	0.301063
Pgl_GLEAN_10009703	1	1.02218	0.331955	1	5.70469	0.0342318	1	0.0452416	0.835131		Pgl_GLEAN_10009703	1	2.99978	0.108876	1	2.99978	0.108876	1	2.99978	0.108876		Pgl_GLEAN_10009703	1	0.00948749	0.924014	1	3.4565	0.0876881	1	0.00400689	0.95057
Pgl_GLEAN_10002243	1	2.12333	0.170737	1	0.00295726	0.957527	1	2.47062	0.141973		Pgl_GLEAN_10002243	1			1			1				Pgl_GLEAN_10002243	1	5.61176	0.0354713	1	0.99119	0.339104	1	0.99119	0.339104
Pgl_GLEAN_10030287	1	1	0.337049	1	1	0.337049	1	1	0.337049		Pgl_GLEAN_10030287	1			1			1				Pgl_GLEAN_10030287	1	9.93026	0.0083558	1	3.19055	0.0993355	1	7.01958	0.0212006
Pgl_GLEAN_10019910	1	1.07578	0.320092	1	2.16308	0.167091	1	1.27614	0.280694		Pgl_GLEAN_10019910	1	3.1914	0.0992958	1	1.76649	0.208534	1	0.0423799	0.840349		Pgl_GLEAN_10019910	1	1.35691	0.266708	1	0.259526	0.619684	1	0.043096	0.839026
Pgl_GLEAN_10036390	1	1.25078	0.285293	1	0.26731	0.614538	1	0.899248	0.36169		Pgl_GLEAN_10036390	1	29.2004	0.000159117	1	29.2004	0.000159117	1	29.2004	0.000159117		Pgl_GLEAN_10036390	1	0.750582	0.403282	1	0.972276	0.343578	1	0.106501	0.749784
Pgl_GLEAN_10013690	1	16.0174	0.0017548	1	12.2212	0.00441518	1	1.36228	0.265812		Pgl_GLEAN_10013690	1			1			1				Pgl_GLEAN_10013690	1	1	0.337049	1	1	0.337049	1	1	0.337049
Pgl_GLEAN_10014693	1	2.14265	0.168953	1	0.039011	0.846733	1	0.401044	0.538433		Pgl_GLEAN_10014693	1	0.054252	0.819749	1	3.39805	0.0900979	1	1.71502	0.214854		Pgl_GLEAN_10014693	1	0.084673	0.77603	1	3.18073	0.0998012	1	2.83898	0.117809
Pgl_GLEAN_10018169	1	10.8096	0.00648568	1	1.08988	0.317073	1	2.01273	0.181432		Pgl_GLEAN_10018169	1	0.174015	0.683933	1	0.269412	0.613165	1	0.471673	0.505274		Pgl_GLEAN_10018169	1	10.0745	0.00800948	1	0.0314778	0.862138	1	0.0442922	0.836842
Pgl_GLEAN_10023261	1	0.760858	0.400177	1	0.760858	0.400177	1	15.4478	0.00199736		Pgl_GLEAN_10023261	1			1			1				Pgl_GLEAN_10023261	1	1.00011	0.337024	1	0.0225752	0.883063	1	0.0176504	0.89651
Pgl_GLEAN_10004242	1	1	0.337049	1	1	0.337049	1	1	0.337049		Pgl_GLEAN_10004242	1	1	0.337049	1	1	0.337049	1	1	0.337049		Pgl_GLEAN_10004242	1	1	0.337049	1	1	0.337049	1	1	0.337049
Pgl_GLEAN_10011801	1	19.9043	0.000777211	1	0.185161	0.674602	1	0.185161	0.674602		Pgl_GLEAN_10011801	1			1			1				Pgl_GLEAN_10011801	1			1			1
Pgl_GLEAN_10034612	1	0.1304	0.724296	1	0.53234	0.479625	1	14.6055	0.00243191		Pgl_GLEAN_10034612	1	5.57547	0.0359699	1	4.90598	0.0468624	1	0.200007	0.662681		Pgl_GLEAN_10034612	1	13.2276	0.00340688	1	0.899091	0.361731	1	1.35915	0.266334
Pgl_GLEAN_10019256	1	3.14989	0.10128	1	8.36657	0.0135132	1	0.429667	0.52452		Pgl_GLEAN_10019256	1	1.109	0.313044	1	5.95979	0.0310856	1	0.200109	0.662601		Pgl_GLEAN_10019256	1	2.93811	0.1122	1	0.580244	0.460926	1	3.31926	0.0934761
Pgl_GLEAN_10035103	1	0.503882	0.491364	1	2.73099	0.124323	1	1.74058	0.211685		Pgl_GLEAN_10035103	1	36.8337	5.59336e-05	1	36.8337	5.59336e-05	1	36.8337	5.59336e-05		Pgl_GLEAN_10035103	1	4.01853	0.0680997	1	0.981106	0.341479	1	6.82324	0.0227121
Pgl_GLEAN_10010086	1			1			1				Pgl_GLEAN_10010086	1	33.9847	8.09034e-05	1	33.9847	8.09034e-05	1	33.9847	8.09034e-05		Pgl_GLEAN_10010086	1	11.0925	0.00599203	1	2.63197	0.130693	1	2.63197	0.130693
Pgl_GLEAN_10013492	1	1.29881	0.276669	1	5.587	0.0358106	1	0.0050983	0.944254		Pgl_GLEAN_10013492	1	0.0413525	0.842267	1	1.30143	0.276209	1	1.60039	0.229863		Pgl_GLEAN_10013492	1	2.38568	0.148404	1	4.11047	0.065424	1	3.58096	0.0828137
Pgl_GLEAN_10022288	1	11.099	0.00598136	1	16.3053	0.00164543	1	0.697123	0.420065		Pgl_GLEAN_10022288	1	0.937301	0.352081	1	0.00449627	0.947643	1	0.535088	0.478518		Pgl_GLEAN_10022288	1	1.98396	0.184354	1	0.522643	0.48357	1	4.79014	0.0491276
Pgl_GLEAN_10032973	1	3.75569	0.0765151	1	2.46911	0.142085	1	0.0110484	0.918024		Pgl_GLEAN_10032973	1			1			1				Pgl_GLEAN_10032973	1	0.337857	0.571825	1	8.47964e-07	0.99928	1	1.2821	0.279628
Pgl_GLEAN_10002148	1	0.743519	0.405439	1	0.0767264	0.786497	1	0.329861	0.576349		Pgl_GLEAN_10002148	1	1	0.337049	1	1	0.337049	1	1	0.337049		Pgl_GLEAN_10002148	1	0.101062	0.756023	1	2.25047	0.159418	1	0.190192	0.6705
Pgl_GLEAN_10006974	1	2.12938	0.170175	1	7.00518	0.0213073	1	0.544827	0.474627		Pgl_GLEAN_10006974	1			1			1				Pgl_GLEAN_10006974	1	39.1573	4.20635e-05	1	1.0371	0.328589	1	6.16679	0.0287833
Pgl_GLEAN_10011059	1	1	0.337049	1	1	0.337049	1	1	0.337049		Pgl_GLEAN_10011059	1			1			1				Pgl_GLEAN_10011059	1	15.3716	0.00203268	1	0.934762	0.352711	1	0.146257	0.708825
Pgl_GLEAN_10021702	1			1			1				Pgl_GLEAN_10021702	1	1.70199	0.216493	1	12.0059	0.00467424	1	9.12985	0.010632		Pgl_GLEAN_10021702	1			1			1
Pgl_GLEAN_10000116	1			1			1				Pgl_GLEAN_10000116	1			1			1				Pgl_GLEAN_10000116	1	57.326	6.57652e-06	1	0.0235737	0.880526	1	0.0235737	0.880526
Pgl_GLEAN_10033474	1			1			1				Pgl_GLEAN_10033474	1			1			1				Pgl_GLEAN_10033474	1	0.645241	0.437441	1	2.41061	0.146479	1	2.41192	0.146379
Pgl_GLEAN_10009713	1	9.1868	0.0104477	1	2.78581	0.120962	1	0.14557	0.709475		Pgl_GLEAN_10009713	1	40.4445	3.61245e-05	1	5.82892	0.0326545	1	1.33432	0.270522		Pgl_GLEAN_10009713	1			1			1
Pgl_GLEAN_10012312	1	0.936161	0.352364	1	0.213483	0.652316	1	0.911609	0.358527		Pgl_GLEAN_10012312	1	9.48927	0.00952967	1	9.25803	0.0102224	1	31.3279	0.00011667		Pgl_GLEAN_10012312	1	1.57723	0.233062	1	0.129834	0.724867	1	0.0848367	0.77582
Pgl_GLEAN_10021171	1	0.0093223	0.924676	1	2.64903	0.129567	1	0.50806	0.489609		Pgl_GLEAN_10021171	1	18.207	0.00109394	1	92.4733	5.45649e-07	1	18.207	0.00109394		Pgl_GLEAN_10021171	1	1.34783	0.268232	1	0.764669	0.399035	1	0.337095	0.572253
Pgl_GLEAN_10016810	1	1	0.337049	1	1	0.337049	1	1	0.337049		Pgl_GLEAN_10016810	1			1			1				Pgl_GLEAN_10016810	1	0.489549	0.497468	1	1.94662e-05	0.996552	1	0.0164604	0.900038
Pgl_GLEAN_10004839	1	7.92059	0.0156227	1	0.00802879	0.93008	1	1.30302	0.275929		Pgl_GLEAN_10004839	1			1			1				Pgl_GLEAN_10004839	1	3.1082	0.103322	1	0.341736	0.569657	1	0.901858	0.361019
Pgl_GLEAN_10030777	1	1.30287	0.275956	1	16.0267	0.00175116	1	5.20236	0.0416129		Pgl_GLEAN_10030777	1	1	0.337049	1	1	0.337049	1	1	0.337049		Pgl_GLEAN_10030777	1	6.1003	0.0295	1	13.5755	0.00312304	1	8.07347	0.0148585
Pgl_GLEAN_10013681	1	4.63709	0.0523256	1	4.12963	0.0648824	1	1.54852	0.237111		Pgl_GLEAN_10013681	1	4.63404	0.0523918	1	0.0506435	0.825734	1	2.83508	0.118037		Pgl_GLEAN_10013681	1	0.196576	0.665387	1	0.0172547	0.897669	1	3.13269	0.102117
Pgl_GLEAN_10036632	1			1			1				Pgl_GLEAN_10036632	1			1			1				Pgl_GLEAN_10036632	1	10.8377	0.00643469	1	0.630871	0.442461	1	0.149324	0.705947
Pgl_GLEAN_10031843	1	0.0159848	0.901484	1	1.55572	0.236087	1	0.00854021	0.927895		Pgl_GLEAN_10031843	1	8.16647	0.0144152	1	10.1002	0.00794937	1	2.93006	0.112643		Pgl_GLEAN_10031843	1	2.61994	0.131495	1	1.59266	0.230924	1	0.101524	0.755485
Pgl_GLEAN_10010682	1	5.78768	0.0331684	1	4.94665	0.0460968	1	11.5078	0.00534508		Pgl_GLEAN_10010682	1	1.30016	0.276431	1	0.515638	0.486454	1	2.72309	0.124817		Pgl_GLEAN_10010682	1	2.51268	0.138919	1	6.33046	0.0271056	1	0.272647	0.611065
Pgl_GLEAN_10004647	1	1.43195	0.254554	1	2.14751	0.168507	1	0.241796	0.631784		Pgl_GLEAN_10004647	1	8.0447	0.0149989	1	8.0447	0.0149989	1	8.0447	0.0149989		Pgl_GLEAN_10004647	1	0.249555	0.626422	1	3.08263	0.1046	1	30.9901	0.000122431
Pgl_GLEAN_10001395	1	1	0.337049	1	1	0.337049	1	1	0.337049		Pgl_GLEAN_10001395	1			1			1				Pgl_GLEAN_10001395	1	9.06252	0.0108548	1	2.83909	0.117803	1	0.653901	0.434461
Pgl_GLEAN_10029229	1	3.06189	0.105651	1	0.066984	0.800166	1	0.264181	0.616595		Pgl_GLEAN_10029229	1	0.270619	0.61238	1	0.753008	0.402546	1	1.49687	0.244634		Pgl_GLEAN_10029229	1	0.0739647	0.790272	1	1.95982	0.186851	1	1.29303	0.277687
Pgl_GLEAN_10027187	1	0.480299	0.50148	1	16.4788	0.00158339	1	1.67165	0.220376		Pgl_GLEAN_10027187	1	0.997563	0.337616	1	1.10046	0.314834	1	0.482966	0.500318		Pgl_GLEAN_10027187	1	6.21603	0.0282659	1	2.52597	0.137971	1	2.52597	0.137971
Pgl_GLEAN_10034350	1	0.442078	0.518695	1	6.28633	0.0275463	1	0.410826	0.5336		Pgl_GLEAN_10034350	1			1			1				Pgl_GLEAN_10034350	1	0.909856	0.358973	1	0.153602	0.701988	1	0.122639	0.73226
Pgl_GLEAN_10010310	1	0.0395017	0.845786	1	0.90562	0.360054	1	0.0344408	0.855872		Pgl_GLEAN_10010310	1	0.104092	0.752526	1	1.65104	0.223066	1	2.12255	0.170809		Pgl_GLEAN_10010310	1	14.3535	0.00258281	1	0.165891	0.690961	1	0.115262	0.740099
Pgl_GLEAN_10034557	1	1.3868	0.261774	1	3.63521	0.0807927	1	2.8145e-05	0.995854		Pgl_GLEAN_10034557	1	39.171	4.19945e-05	1	39.171	4.19945e-05	1	39.171	4.19945e-05		Pgl_GLEAN_10034557	1	0.412087	0.532983	1	0.6888	0.422777	1	0.072185	0.792745
Pgl_GLEAN_10030292	1			1			1				Pgl_GLEAN_10030292	1			1			1				Pgl_GLEAN_10030292	1	0.127857	0.726874	1	0.0018078	0.966785	1	0.0939119	0.764514
Pgl_GLEAN_10030412	1	4.072	0.0665277	1	0.554742	0.470722	1	0.61901	0.446676		Pgl_GLEAN_10030412	1	0.895028	0.36278	1	8.79273	0.0118048	1	1.21879	0.291244		Pgl_GLEAN_10030412	1	6.92385	0.0219222	1	1.87948	0.195489	1	1.71817	0.21446
Pgl_GLEAN_10007443	1			1			1				Pgl_GLEAN_10007443	1			1			1				Pgl_GLEAN_10007443	1	6.12471	0.0292345	1	5.15034	0.0424813	1	2.71339	0.125426
Pgl_GLEAN_10024359	1	2.22344	0.161742	1	0.820978	0.382727	1	0.793488	0.390558		Pgl_GLEAN_10024359	1	22.4872	0.000478559	1	40.6461	3.52857e-05	1	22.4872	0.000478559		Pgl_GLEAN_10024359	1	3.12113	0.102684	1	0.0814976	0.780146	1	1.17797	0.299093
Pgl_GLEAN_10038359	1	1	0.337049	1	1	0.337049	1	1	0.337049		Pgl_GLEAN_10038359	1			1			1				Pgl_GLEAN_10038359	1			1			1
Pgl_GLEAN_10008459	1	2.25823	0.158758	1	0.153273	0.70229	1	0.153273	0.70229		Pgl_GLEAN_10008459	1	0.0966014	0.761279	1	0.636153	0.440605	1	0.0952552	0.762892		Pgl_GLEAN_10008459	1	0.376142	0.551123	1	0.0573367	0.814797	1	0.704108	0.41781
Pgl_GLEAN_10007250	1	3.52108	0.0851164	1	0.0566319	0.815916	1	3.45301	0.08783		Pgl_GLEAN_10007250	1			1			1				Pgl_GLEAN_10007250	1	1.56027	0.235442	1	3.63876	0.0806625	1	0.000907532	0.976462
Pgl_GLEAN_10026408	1	4.01742	0.0681328	1	0.118749	0.73636	1	6.19806	0.0284534		Pgl_GLEAN_10026408	1	2.61197	0.132029	1	0.0162284	0.900741	1	0.806875	0.386714		Pgl_GLEAN_10026408	1	5.88666	0.031951	1	0.0710702	0.794311	1	0.0710702	0.794311
Pgl_GLEAN_10014490	1			1			1				Pgl_GLEAN_10014490	1	1	0.337049	1	1	0.337049	1	1	0.337049		Pgl_GLEAN_10014490	1	0.734415	0.408245	1	2.69954	0.126303	1	0.0343483	0.856064
Pgl_GLEAN_10036106	1	4.66794	0.0516612	1	0.708339	0.416453	1	2.48446	0.140959		Pgl_GLEAN_10036106	1			1			1				Pgl_GLEAN_10036106	1	0.0309081	0.863377	1	1.51915	0.241351	1	0.547405	0.473607
Pgl_GLEAN_10009603	1	0.17437	0.683631	1	4.76459	0.0496447	1	1.90654	0.192523		Pgl_GLEAN_10009603	1	0.145702	0.70935	1	1.59255	0.230939	1	2.41215	0.146361		Pgl_GLEAN_10009603	1	4.45954	0.0563548	1	0.403586	0.537169	1	0.362959	0.55808
Pgl_GLEAN_10014606	1	0.550833	0.472255	1	0.000901635	0.976539	1	0.023745	0.880097		Pgl_GLEAN_10014606	1	151.13	3.6928e-08	1	151.13	3.6928e-08	1	151.13	3.6928e-08		Pgl_GLEAN_10014606	1	43.1976	2.64136e-05	1	1.64752	0.223529	1	3.98993	0.0689591
Pgl_GLEAN_10007432	1	1.46316	0.24972	1	1.39563	0.260341	1	0.284218	0.603683		Pgl_GLEAN_10007432	1	1.32139	0.272737	1	0.601064	0.45318	1	0.589083	0.457611		Pgl_GLEAN_10007432	1	1.77998	0.206918	1	0.00212874	0.963959	1	0.000117377	0.991534
Pgl_GLEAN_10007702	1	85.5642	8.25836e-07	1	1.01992	0.332468	1	9.61227	0.00918376		Pgl_GLEAN_10007702	1	1	0.337049	1	1	0.337049	1	1	0.337049		Pgl_GLEAN_10007702	1	5.95104	0.0311877	1	0.878022	0.36722	1	1.51136	0.242492
Pgl_GLEAN_10022427	1	0.984572	0.34066	1	0.484648	0.499587	1	0.819585	0.383118		Pgl_GLEAN_10022427	1	2.47172	0.141892	1	0.757318	0.401242	1	0.618836	0.446738		Pgl_GLEAN_10022427	1	10.143	0.00785072	1	3.75384	0.0765787	1	1.1698	0.300698
Pgl_GLEAN_10014658	1			1			1				Pgl_GLEAN_10014658	1	15.6134	0.001923	1	15.6134	0.001923	1	15.6134	0.001923		Pgl_GLEAN_10014658	1			1			1
Pgl_GLEAN_10018273	1	23.5937	0.000393322	1	5.97638	0.0308933	1	2.72017	0.125		Pgl_GLEAN_10018273	1	8.75331	0.0119517	1	7.10247	0.0205985	1	2.02459	0.180245		Pgl_GLEAN_10018273	1	54.9943	8.09982e-06	1	1.28658	0.27883	1	2.49481	0.140206
Pgl_GLEAN_10022648	1	0.530265	0.480465	1	7.15203	0.0202481	1	0.000587756	0.981057		Pgl_GLEAN_10022648	1	45.9232	1.96739e-05	1	3.48391	0.0865853	1	14.1259	0.00272867		Pgl_GLEAN_10022648	1	11.6907	0.00508633	1	0.518371	0.485325	1	0.0409105	0.843099
Pgl_GLEAN_10001304	1	33.3811	8.77495e-05	1	33.3811	8.77495e-05	1	33.3811	8.77495e-05		Pgl_GLEAN_10001304	1			1			1				Pgl_GLEAN_10001304	1	9.98923	0.00821208	1	4.35908	0.0587999	1	3.04809	0.106357
Pgl_GLEAN_10016540	1	2.61325	0.131943	1	2.61325	0.131943	1	2.61325	0.131943		Pgl_GLEAN_10016540	1			1			1				Pgl_GLEAN_10016540	1	3.00296	0.108708	1	8.84118	0.0116272	1	3.00296	0.108708
Pgl_GLEAN_10007115	1	10.1966	0.00772921	1	0.839599	0.377558	1	2.65327	0.129289		Pgl_GLEAN_10007115	1	0.810223	0.385762	1	0.116223	0.739063	1	0.906419	0.35985		Pgl_GLEAN_10007115	1	2.01276	0.181429	1	0.000294669	0.986586	1	0.189628	0.670956
Pgl_GLEAN_10024395	1			1			1				Pgl_GLEAN_10024395	1	2.72217	0.124874	1	0.0686615	0.79774	1	0.0136526	0.908916		Pgl_GLEAN_10024395	1	1.41173	0.257754	1	1.10447	0.31399	1	0.0556594	0.817471
Pgl_GLEAN_10034265	1	5.27742	0.0403971	1	2.17028	0.166441	1	8.51636	0.0128814		Pgl_GLEAN_10034265	1			1			1				Pgl_GLEAN_10034265	1	2.67038	0.128175	1	0.171163	0.686379	1	0.228244	0.641413
Pgl_GLEAN_10023888	1	0.000512387	0.982313	1	4.93741	0.0462695	1	1.32758	0.271674		Pgl_GLEAN_10023888	1			1			1				Pgl_GLEAN_10023888	1			1			1
Pgl_GLEAN_10025601	1	0.4306	0.524078	1	55.1305	8.00021e-06	1	1.22552	0.289979		Pgl_GLEAN_10025601	1			1			1				Pgl_GLEAN_10025601	1			1			1
Pgl_GLEAN_10027288	1	0.0750275	0.78881	1	5.23265	0.0411171	1	0.425912	0.526307		Pgl_GLEAN_10027288	1			1			1				Pgl_GLEAN_10027288	1	2.98956	0.109418	1	2.98956	0.109418	1	2.98956	0.109418
Pgl_GLEAN_10034939	1	0.0398756	0.845068	1	6.04363	0.0301277	1	0.00839122	0.928524		Pgl_GLEAN_10034939	1	1.9335	0.189626	1	0.0665016	0.80087	1	0.0665016	0.80087		Pgl_GLEAN_10034939	1	0.00148162	0.969928	1	0.632846	0.441766	1	11.6933	0.00508281
Pgl_GLEAN_10027750	1	0.578177	0.461707	1	0.921755	0.355961	1	2.07989	0.174838		Pgl_GLEAN_10027750	1			1			1				Pgl_GLEAN_10027750	1			1			1
Pgl_GLEAN_10015784	1	51.2467	1.15037e-05	1	2.03647	0.179065	1	2.15438	0.16788		Pgl_GLEAN_10015784	1			1			1				Pgl_GLEAN_10015784	1	1	0.337049	1	1	0.337049	1	1	0.337049
Pgl_GLEAN_10025636	1	27.6122	0.00020282	1	3.35856	0.0917722	1	3.35856	0.0917722		Pgl_GLEAN_10025636	1	0.35496	0.562388	1	0.038173	0.848365	1	0.387005	0.545517		Pgl_GLEAN_10025636	1	151.546	3.63648e-08	1	40.0864	3.76725e-05	1	40.0864	3.76725e-05
Pgl_GLEAN_10008675	1	0.580321	0.460897	1	0.658861	0.432769	1	1.20673	0.293533		Pgl_GLEAN_10008675	1	0.0368974	0.850886	1	0.977838	0.342253	1	0.41284	0.532616		Pgl_GLEAN_10008675	1	0.780816	0.394251	1	0.822726	0.382237	1	3.27248	0.0955554
Pgl_GLEAN_10030014	1	33.6126	8.50466e-05	1	9.99412	0.00820031	1	3.16485	0.100559		Pgl_GLEAN_10030014	1	8.43717	0.013211	1	1.36995	0.26454	1	1.37367	0.263926		Pgl_GLEAN_10030014	1	95.762	4.52299e-07	1	0.351316	0.564372	1	0.866752	0.370208
Pgl_GLEAN_10026162	1	4.43734	0.0568844	1	4.43734	0.0568844	1	4.43734	0.0568844		Pgl_GLEAN_10026162	1			1			1				Pgl_GLEAN_10026162	1	5.68184	0.0345318	1	0.186163	0.67378	1	11.1029	0.00597476
Pgl_GLEAN_10020260	1	108.88	2.25738e-07	1	10.653	0.00677959	1	2.15083	0.168204		Pgl_GLEAN_10020260	1	8.14396	0.014521	1	8.14396	0.014521	1	8.14396	0.014521		Pgl_GLEAN_10020260	1	8.00866	0.0151769	1	5.9103	0.0316682	1	5.9103	0.0316682
Pgl_GLEAN_10023742	1	4.84363	0.0480657	1	20.9066	0.000640841	1	0.0266369	0.873071		Pgl_GLEAN_10023742	1			1			1				Pgl_GLEAN_10023742	1			1			1
Pgl_GLEAN_10022426	1	0.40229	0.537813	1	0.348363	0.56599	1	2.7743	0.121658		Pgl_GLEAN_10022426	1	2.47172	0.141892	1	0.757318	0.401242	1	0.618836	0.446738		Pgl_GLEAN_10022426	1	2.95719	0.111158	1	1.18206	0.298292	1	0.00213943	0.963869
Pgl_GLEAN_10001165	1	0.71305	0.414951	1	2.4559	0.143062	1	0.34382	0.568499		Pgl_GLEAN_10001165	1	8.35511	0.013563	1	2.84174	0.117649	1	4.57754	0.053637		Pgl_GLEAN_10001165	1	0.909074	0.359172	1	2.32736	0.153032	1	0.24842	0.6272
Pgl_GLEAN_10029230	1	2.58622	0.133774	1	0.12724	0.727504	1	0.159405	0.696719		Pgl_GLEAN_10029230	1	0.270619	0.61238	1	0.753008	0.402546	1	1.49687	0.244634		Pgl_GLEAN_10029230	1	0.0739647	0.790272	1	1.95982	0.186851	1	1.29303	0.277687
Pgl_GLEAN_10030394	1	2.45329	0.143256	1	0.342158	0.569422	1	4.54697	0.0543256		Pgl_GLEAN_10030394	1	0.00204873	0.964642	1	0.00204873	0.964642	1	3.45956	0.0875643		Pgl_GLEAN_10030394	1	7.04266	0.0210309	1	2.05566	0.177181	1	0.0845226	0.776223
Pgl_GLEAN_10036491	1			1			1				Pgl_GLEAN_10036491	1			1			1				Pgl_GLEAN_10036491	1	30.0554	0.000140189	1	0.483107	0.500256	1	0.250193	0.625985
Pgl_GLEAN_10027068	1	0.0994466	0.757911	1	2.66814	0.12832	1	0.466433	0.507604		Pgl_GLEAN_10027068	1	2.29157	0.155963	1	41.1327	3.33533e-05	1	7.58015	0.017498		Pgl_GLEAN_10027068	1	56.323	7.18673e-06	1	0.730374	0.4095	1	2.44654	0.14376
Pgl_GLEAN_10038161	1	0.289771	0.60021	1	2.84932	0.117208	1	6.2134	0.0282933		Pgl_GLEAN_10038161	1	0.000777402	0.978215	1	6.99051	0.0214167	1	0.545951	0.474182		Pgl_GLEAN_10038161	1	0.0326899	0.85954	1	1.62162	0.22698	1	0.363835	0.557613
Pgl_GLEAN_10037250	1	12.8026	0.00379569	1	3.81532	0.0745	1	3.81532	0.0745		Pgl_GLEAN_10037250	1	53.1972	9.55926e-06	1	53.1972	9.55926e-06	1	53.1972	9.55926e-06		Pgl_GLEAN_10037250	1	94.8197	4.76997e-07	1	8.46248	0.0131046	1	0.999841	0.337086
Pgl_GLEAN_10013298	1	2.73336	0.124175	1	12.8793	0.00372186	1	4.85451	0.0478531		Pgl_GLEAN_10013298	1			1			1				Pgl_GLEAN_10013298	1			1			1
Pgl_GLEAN_10006836	1	33.5305	8.59941e-05	1	0.918637	0.356746	1	0.383319	0.547406		Pgl_GLEAN_10006836	1	6.46485	0.0258143	1	3.00263	0.108725	1	1.43901	0.25345		Pgl_GLEAN_10006836	1	57.3185	6.58084e-06	1	5.44807	0.0377875	1	0.402981	0.537469
Pgl_GLEAN_10018357	1	3.01109	0.10828	1	0.266362	0.61516	1	1.41183	0.257738		Pgl_GLEAN_10018357	1			1			1				Pgl_GLEAN_10018357	1			1			1
Pgl_GLEAN_10005408	1	0.00118693	0.973083	1	0.180559	0.678413	1	6.68746	0.0238324		Pgl_GLEAN_10005408	1	0.645085	0.437495	1	11.8041	0.00493332	1	1.27032	0.281739		Pgl_GLEAN_10005408	1	1.18655	0.297418	1	0.0349925	0.854737	1	4.22119	0.0623681
Pgl_GLEAN_10019292	1	5.34221	0.0393818	1	0.363054	0.55803	1	6.24378	0.0279792		Pgl_GLEAN_10019292	1	6.67801	0.0239127	1	0.00277743	0.958837	1	0.332646	0.574765		Pgl_GLEAN_10019292	1	2.84827	0.117269	1	3.25423	0.0963822	1	4.34214	0.0592248
Pgl_GLEAN_10028289	1	1.96439	0.186375	1	21.0769	0.000620556	1	0.015693	0.902383		Pgl_GLEAN_10028289	1	1	0.337049	1	1	0.337049	1	1	0.337049		Pgl_GLEAN_10028289	1	23.348	0.000410607	1	5.71207	0.0341357	1	2.35813	0.150568
Pgl_GLEAN_10032140	1	14.328	0.00259868	1	14.328	0.00259868	1	26.561	0.0002395		Pgl_GLEAN_10032140	1			1			1				Pgl_GLEAN_10032140	1	2.32261	0.153417	1	1.659	0.222022	1	0.976967	0.34246
Pgl_GLEAN_10018530	1	3.21288	0.0982874	1	0.850347	0.374623	1	8.38492	0.0134338		Pgl_GLEAN_10018530	1			1			1				Pgl_GLEAN_10018530	1			1			1
Pgl_GLEAN_10008022	1	16.0843	0.00172867	1	6.55066	0.0250279	1	3.85169e-06	0.998466		Pgl_GLEAN_10008022	1	6.56866	0.0248666	1	6.56866	0.0248666	1	6.56866	0.0248666		Pgl_GLEAN_10008022	1	23.5439	0.000396758	1	1.01031	0.334668	1	0.542812	0.475428
Pgl_GLEAN_10032270	1	1	0.337049	1	1	0.337049	1	1	0.337049		Pgl_GLEAN_10032270	1			1			1				Pgl_GLEAN_10032270	1	9.4157	0.00974389	1	0.241519	0.631977	1	0.241519	0.631977
Pgl_GLEAN_10021285	1	0.577794	0.461852	1	0.242188	0.63151	1	0.287964	0.601335		Pgl_GLEAN_10021285	1	11.9007	0.00480729	1	0.245687	0.629081	1	3.24707	0.0967086		Pgl_GLEAN_10021285	1	10.6749	0.00673759	1	0.486123	0.498948	1	0.0528033	0.822125
Pgl_GLEAN_10027756	1	2.636	0.130426	1	0.0355003	0.8537	1	2.03636	0.179076		Pgl_GLEAN_10027756	1	0.330282	0.576109	1	5.23098	0.0411443	1	0.330282	0.576109		Pgl_GLEAN_10027756	1	19.9327	0.000772904	1	1.88231	0.195176	1	0.307623	0.589331
Pgl_GLEAN_10013766	1	0.18841	0.671945	1	0.000361207	0.985149	1	0.81637	0.384023		Pgl_GLEAN_10013766	1			1			1				Pgl_GLEAN_10013766	1	0.638034	0.439947	1	0.548667	0.473109	1	0.00524675	0.943449
Pgl_GLEAN_10030234	1			1			1				Pgl_GLEAN_10030234	1	1.00717	0.335391	1	4.26316	0.0612551	1	10.7132	0.00666487		Pgl_GLEAN_10030234	1			1			1
Pgl_GLEAN_10014382	1	0.00593605	0.939857	1	3.72911	0.0774348	1	0.38264	0.547756		Pgl_GLEAN_10014382	1	5.13538	0.0427349	1	115.619	1.6262e-07	1	5.13538	0.0427349		Pgl_GLEAN_10014382	1	0.0213158	0.886346	1	0.279492	0.606674	1	0.491247	0.496738
Pgl_GLEAN_10036041	1	2.93655	0.112285	1	2.863	0.116419	1	1.00882	0.335009		Pgl_GLEAN_10036041	1			1			1				Pgl_GLEAN_10036041	1	0.420901	0.528708	1	4.83883	0.0481597	1	1.86184	0.197454
Pgl_GLEAN_10038569	1	0.421339	0.528498	1	1.17039	0.300582	1	0.0717512	0.793353		Pgl_GLEAN_10038569	1	2.92683	0.112821	1	7.43481	0.0183789	1	13.8795	0.00289754		Pgl_GLEAN_10038569	1	5.57267	0.0360088	1	0.314647	0.585165	1	0.164031	0.692599
Pgl_GLEAN_10034667	1	26.2047	0.000253658	1	18.0644	0.00112686	1	6.47389	0.0257301		Pgl_GLEAN_10034667	1	6.76514	0.0231836	1	18.7895	0.00097066	1	6.76514	0.0231836		Pgl_GLEAN_10034667	1	0.00135273	0.971266	1	1.61137	0.228366	1	0.672409	0.428201
Pgl_GLEAN_10004963	1	31.929	0.000107183	1	3.44617	0.0881085	1	1.23859	0.287541		Pgl_GLEAN_10004963	1	5.91457	0.0316174	1	1.29229	0.277818	1	0.434167	0.522394		Pgl_GLEAN_10004963	1	29.9384	0.000142617	1	0.113791	0.741696	1	0.0603844	0.810042
Pgl_GLEAN_10037097	1	6.37039	0.0267141	1	2.71453	0.125354	1	2.71453	0.125354		Pgl_GLEAN_10037097	1	10.8505	0.00641157	1	3.31925	0.0934765	1	29.4168	0.000154058		Pgl_GLEAN_10037097	1			1			1
Pgl_GLEAN_10013666	1			1			1				Pgl_GLEAN_10013666	1			1			1				Pgl_GLEAN_10013666	1	1	0.337049	1	1	0.337049	1	1	0.337049
Pgl_GLEAN_10035766	1	8.59797	0.0125519	1	0.749749	0.403536	1	0.195471	0.666265		Pgl_GLEAN_10035766	1	0.103223	0.753523	1	1.64645	0.223671	1	0.0243279	0.878647		Pgl_GLEAN_10035766	1	15.8909	0.00180557	1	5.11907	0.0430136	1	0.0266353	0.873075
Pgl_GLEAN_10003764	1			1			1				Pgl_GLEAN_10003764	1			1			1				Pgl_GLEAN_10003764	1	8.55007	0.0127441	1	0.00172177	0.967584	1	0.0513745	0.824504
Pgl_GLEAN_10025252	1			1			1				Pgl_GLEAN_10025252	1			1			1				Pgl_GLEAN_10025252	1	1	0.337049	1	1	0.337049	1	1	0.337049
Pgl_GLEAN_10015455	1	0.85845	0.372432	1	2.23909	0.160391	1	1.15363	0.303913		Pgl_GLEAN_10015455	1	1	0.337049	1	1	0.337049	1	1	0.337049		Pgl_GLEAN_10015455	1	10.7941	0.00651408	1	0.548542	0.473158	1	0.152664	0.70285
Pgl_GLEAN_10013928	1	4.08322	0.0662035	1	0.167243	0.689778	1	1.30486	0.275607		Pgl_GLEAN_10013928	1	0.094914	0.763303	1	5.15732	0.0423634	1	0.453859	0.513275		Pgl_GLEAN_10013928	1	0.099786	0.757513	1	0.0474916	0.831149	1	1.21766	0.291458
Pgl_GLEAN_10035398	1	6.31985	0.0272107	1	1.95472	0.187385	1	1.54034	0.238282		Pgl_GLEAN_10035398	1			1			1				Pgl_GLEAN_10035398	1			1			1
Pgl_GLEAN_10006591	1	1	0.337049	1	1	0.337049	1	1	0.337049		Pgl_GLEAN_10006591	1			1			1				Pgl_GLEAN_10006591	1			1			1
Pgl_GLEAN_10028119	1	1.504	0.243577	1	0.516115	0.486257	1	2.01017	0.181689		Pgl_GLEAN_10028119	1	2.59132	0.133426	1	2.59132	0.133426	1	2.59132	0.133426		Pgl_GLEAN_10028119	1	11.2841	0.00568281	1	1.33153	0.270998	1	4.63601	0.0523489
Pgl_GLEAN_10008031	1	20.1753	0.000737242	1	0.486779	0.498664	1	1.38444	0.262159		Pgl_GLEAN_10008031	1			1			1				Pgl_GLEAN_10008031	1			1			1
Pgl_GLEAN_10017270	1	15.4439	0.00199914	1	3.74867	0.0767568	1	0.447835	0.516034		Pgl_GLEAN_10017270	1	1.15434	0.303772	1	0.298811	0.594647	1	1.44638	0.252303		Pgl_GLEAN_10017270	1	7.36166	0.0188421	1	0.360934	0.559165	1	3.75623	0.0764965
Pgl_GLEAN_10010425	1	0.37259	0.552981	1	77.2268	1.41932e-06	1	0.178822	0.679866		Pgl_GLEAN_10010425	1			1			1				Pgl_GLEAN_10010425	1	0.547452	0.473588	1	0.00403197	0.950416	1	0.958742	0.346832
Pgl_GLEAN_10025280	1	5.43092	0.0380404	1	2.99188	0.109295	1	3.88817	0.0721248		Pgl_GLEAN_10025280	1			1			1				Pgl_GLEAN_10025280	1	2.46341	0.142506	1	0.00407247	0.950168	1	0.241085	0.63228
Pgl_GLEAN_10023526	1	10.7327	0.00662817	1	0.238294	0.634239	1	0.424172	0.527138		Pgl_GLEAN_10023526	1	0.00466324	0.946681	1	3.25156	0.0965038	1	0.894938	0.362803		Pgl_GLEAN_10023526	1	38.1447	4.75462e-05	1	11.0889	0.00599815	1	0.0733519	0.79112
Pgl_GLEAN_10017768	1	1.19219	0.296325	1	6.56573	0.0248928	1	0.50993	0.488827		Pgl_GLEAN_10017768	1	0.0465903	0.832732	1	2.27009	0.157757	1	0.0701245	0.795649		Pgl_GLEAN_10017768	1	0.336265	0.57272	1	1.83546	0.200441	1	1.03732	0.328541
Pgl_GLEAN_10020374	1	1	0.337049	1	1	0.337049	1	1	0.337049		Pgl_GLEAN_10020374	1			1			1				Pgl_GLEAN_10020374	1	0.355687	0.561993	1	0.136968	0.717764	1	1.65075	0.223104
Pgl_GLEAN_10030607	1	4.10069	0.0657025	1	0.138111	0.716645	1	2.63446	0.130528		Pgl_GLEAN_10030607	1	0.226713	0.642523	1	0.737233	0.407373	1	4.28752	0.0606201		Pgl_GLEAN_10030607	1	4.64572	0.0521386	1	0.548602	0.473134	1	19.9362	0.000772368
Pgl_GLEAN_10004890	1	0.581127	0.460593	1	0.0309989	0.863179	1	0.00630689	0.938011		Pgl_GLEAN_10004890	1	0.558904	0.4691	1	3.82632	0.0741353	1	1.59014	0.231271		Pgl_GLEAN_10004890	1	51.1292	1.16349e-05	1	0.0167219	0.899252	1	8.77599	0.011867
Pgl_GLEAN_10011472	1	0.593587	0.455937	1	0.000796001	0.977956	1	0.346893	0.5668		Pgl_GLEAN_10011472	1	5.27925	0.040368	1	5.6964	0.0343403	1	1.15738	0.303164		Pgl_GLEAN_10011472	1	4.20508	0.0628018	1	0.735173	0.40801	1	4.88758	0.0472136
Pgl_GLEAN_10020515	1	3.49732	0.0860519	1	2.03088	0.179619	1	5.12372	0.0429339		Pgl_GLEAN_10020515	1			1			1				Pgl_GLEAN_10020515	1			1			1
Pgl_GLEAN_10035091	1	0.0520227	0.823421	1	20.9315	0.00063783	1	0.0500289	0.826776		Pgl_GLEAN_10035091	1			1			1				Pgl_GLEAN_10035091	1			1			1
Pgl_GLEAN_10003090	1			1			1				Pgl_GLEAN_10003090	1	8.69813	0.0121609	1	8.69813	0.0121609	1	8.69813	0.0121609		Pgl_GLEAN_10003090	1			1			1
Pgl_GLEAN_10034843	1	0.71234	0.415177	1	2.62773	0.130975	1	0.280773	0.605861		Pgl_GLEAN_10034843	1	4.22243	0.0623349	1	10.4538	0.00717622	1	11.4038	0.00549904		Pgl_GLEAN_10034843	1	0.123626	0.731231	1	0.481372	0.501012	1	0.000274213	0.98706
Pgl_GLEAN_10033344	1	0.0745366	0.789484	1	0.667084	0.429987	1	0.371328	0.553644		Pgl_GLEAN_10033344	1			1			1				Pgl_GLEAN_10033344	1	2.66383	0.1286	1	2.77534	0.121595	1	0.569785	0.464902
Pgl_GLEAN_10027043	1			1			1				Pgl_GLEAN_10027043	1			1			1				Pgl_GLEAN_10027043	1	12.2154	0.00442192	1	1.03712	0.328586	1	1.07633	0.319973
Pgl_GLEAN_10001504	1	22.6266	0.000466715	1	0.00231788	0.962393	1	11.7641	0.00498674		Pgl_GLEAN_10001504	1			1			1				Pgl_GLEAN_10001504	1			1			1
Pgl_GLEAN_10013667	1	0.085358	0.775153	1	4.49389	0.0555469	1	0.085358	0.775153		Pgl_GLEAN_10013667	1	3.11021	0.103223	1	0.322336	0.580674	1	0.142022	0.712859		Pgl_GLEAN_10013667	1	26.9908	0.000223638	1	0.0772925	0.785733	1	0.0772925	0.785733
Pgl_GLEAN_10013711	1	0.0137632	0.90855	1	0.549844	0.472645	1	0.0437522	0.837824		Pgl_GLEAN_10013711	1			1			1				Pgl_GLEAN_10013711	1	5.06873	0.0438876	1	3.02195	0.107711	1	1.09103	0.316829
Pgl_GLEAN_10018367	1	45.0277	2.16388e-05	1	0.303805	0.591622	1	0.0533663	0.821198		Pgl_GLEAN_10018367	1	1	0.337049	1	1	0.337049	1	1	0.337049		Pgl_GLEAN_10018367	1	10.6239	0.00683578	1	1.33353	0.270656	1	0.00589477	0.940066
Pgl_GLEAN_10002540	1	7.69557	0.0168338	1	9.27156	0.0101803	1	4.74164	0.0501149		Pgl_GLEAN_10002540	1	1	0.337049	1	1	0.337049	1	1	0.337049		Pgl_GLEAN_10002540	1	8.33811	0.0136373	1	6.32988	0.0271113	1	4.50419	0.0553074
Pgl_GLEAN_10031063	1	12.1997	0.00444038	1	0.522202	0.48375	1	2.33568	0.152361		Pgl_GLEAN_10031063	1	0.551528	0.471982	1	1.37114	0.264344	1	2.99968	0.108881		Pgl_GLEAN_10031063	1	6.27568	0.0276538	1	0.166701	0.690252	1	1.19948	0.294921
Pgl_GLEAN_10023332	1	21.8632	0.000536115	1	0.11361	0.741893	1	1.52846	0.239997		Pgl_GLEAN_10023332	1	12.1313	0.00452125	1	8.70064	0.0121513	1	3.17597	0.100028		Pgl_GLEAN_10023332	1	4.42068	0.0572858	1	0.537016	0.477743	1	0.244007	0.630245
Pgl_GLEAN_10007586	1	17.0622	0.00139391	1	0.153617	0.701974	1	1.1532	0.304001		Pgl_GLEAN_10007586	1	2.98769	0.109518	1	2.98769	0.109518	1	2.98769	0.109518		Pgl_GLEAN_10007586	1	3.74956	0.076726	1	0.0806307	0.781285	1	0.460086	0.510453
Pgl_GLEAN_10005857	1	39.7092	3.93871e-05	1	8.70243	0.0121445	1	7.74184	0.016576		Pgl_GLEAN_10005857	1	0.964677	0.3454	1	2.0062	0.18209	1	1.4422	0.252952		Pgl_GLEAN_10005857	1	69.7046	2.42217e-06	1	0.00282133	0.958513	1	0.00502626	0.944648
Pgl_GLEAN_10030044	1	1.65766	0.222197	1	0.117288	0.737919	1	2.44952	0.143538		Pgl_GLEAN_10030044	1	1.37812	0.263194	1	0.634525	0.441176	1	0.0885566	0.771109		Pgl_GLEAN_10030044	1	19.07	0.000917131	1	0.254094	0.623334	1	1.29279	0.27773
Pgl_GLEAN_10038622	1	9.00594	0.0110464	1	14.5304	0.00247577	1	5.94192	0.0312945		Pgl_GLEAN_10038622	1			1			1				Pgl_GLEAN_10038622	1			1			1
Pgl_GLEAN_10019506	1	1.5134	0.242192	1	3.5572	0.0837183	1	0.722442	0.411982		Pgl_GLEAN_10019506	1	151.13	3.6928e-08	1	151.13	3.6928e-08	1	151.13	3.6928e-08		Pgl_GLEAN_10019506	1			1			1
Pgl_GLEAN_10025804	1	4.02129	0.0680176	1	1.92001	0.191069	1	9.37896	0.00985301		Pgl_GLEAN_10025804	1	0.0157143	0.902317	1	1.35856	0.266433	1	3.44938	0.0879777		Pgl_GLEAN_10025804	1	0.103687	0.752989	1	2.01431	0.181273	1	0.00179755	0.966879
Pgl_GLEAN_10014726	1	10.9173	0.00629234	1	0.081069	0.780708	1	0.0110091	0.918169		Pgl_GLEAN_10014726	1	3.13369	0.102068	1	1.01604	0.333355	1	2.37749	0.149043		Pgl_GLEAN_10014726	1	0.0157819	0.902108	1	0.0609492	0.809175	1	1.18045	0.298608
Pgl_GLEAN_10015124	1			1			1				Pgl_GLEAN_10015124	1			1			1				Pgl_GLEAN_10015124	1	8.44739	0.0131679	1	4.79873	0.0489552	1	6.71494	0.0236004
Pgl_GLEAN_10020566	1	14.5268	0.00247789	1	0.471097	0.505529	1	0.471097	0.505529		Pgl_GLEAN_10020566	1			1			1				Pgl_GLEAN_10020566	1			1			1
Pgl_GLEAN_10013708	1	2.93484	0.112379	1	0.371469	0.55357	1	1.76115	0.209178		Pgl_GLEAN_10013708	1	2.38228	0.148669	1	2.35693	0.150663	1	0.102946	0.753842		Pgl_GLEAN_10013708	1	34.8503	7.21457e-05	1	0.12717	0.727576	1	4.47404	0.0560121
Pgl_GLEAN_10028861	1	0.000415165	0.984079	1	0.137359	0.71738	1	0.635575	0.440807		Pgl_GLEAN_10028861	1	4.34335	0.0591944	1	0.00361158	0.953068	1	4.1341	0.0647569		Pgl_GLEAN_10028861	1	0.608619	0.450423	1	0.525528	0.48239	1	0.0606323	0.809661
Pgl_GLEAN_10031697	1	4.18676	0.0632996	1	3.97112	0.0695314	1	3.90523	0.0715821		Pgl_GLEAN_10031697	1			1			1				Pgl_GLEAN_10031697	1	0.514625	0.486874	1	0.514625	0.486874	1	3.90253	0.0716675
Pgl_GLEAN_10025802	1	1	0.337049	1	1	0.337049	1	1	0.337049		Pgl_GLEAN_10025802	1			1			1				Pgl_GLEAN_10025802	1	1	0.337049	1	1	0.337049	1	1	0.337049
Pgl_GLEAN_10020684	1			1			1				Pgl_GLEAN_10020684	1			1			1				Pgl_GLEAN_10020684	1	0.116094	0.739201	1	0.36915	0.554792	1	0.286519	0.602239
Pgl_GLEAN_10015998	1	0.433429	0.522742	1	20.3507	0.000712662	1	7.73221	0.0166293		Pgl_GLEAN_10015998	1	0.00708119	0.934325	1	0.304116	0.591434	1	3.67839	0.0792268		Pgl_GLEAN_10015998	1	5.58555	0.0358306	1	2.52725	0.13788	1	0.455622	0.512473
Pgl_GLEAN_10035924	1	1.53139	0.239571	1	0.50304	0.491718	1	0.404902	0.536517		Pgl_GLEAN_10035924	1			1			1				Pgl_GLEAN_10035924	1	6.66545	0.0240201	1	0.33474	0.57358	1	1.94217	0.188707
Pgl_GLEAN_10038172	1	20.7267	0.000663115	1	5.02255	0.0447081	1	0.111241	0.744492		Pgl_GLEAN_10038172	1			1			1				Pgl_GLEAN_10038172	1			1			1
Pgl_GLEAN_10004328	1	8.27588	0.0139135	1	1.27484	0.280928	1	0.000833174	0.977447		Pgl_GLEAN_10004328	1			1			1				Pgl_GLEAN_10004328	1	12.5178	0.00408545	1	16.8072	0.00147326	1	1.70553	0.216047
Pgl_GLEAN_10010842	1	10.8435	0.00642406	1	0.115383	0.739968	1	0.115383	0.739968		Pgl_GLEAN_10010842	1			1			1				Pgl_GLEAN_10010842	1	17.7682	0.00119902	1	0.0715016	0.793703	1	0.0715016	0.793703
Pgl_GLEAN_10028064	1	1.33847	0.269815	1	1.36928	0.264652	1	0.465038	0.508227		Pgl_GLEAN_10028064	1	8.74734	0.0119742	1	13.4405	0.00322981	1	8.8468	0.0116068		Pgl_GLEAN_10028064	1	0.148351	0.706856	1	0.698993	0.419459	1	2.29437	0.155732
Pgl_GLEAN_10002584	1	3.54292	0.0842677	1	19.4027	0.00085806	1	0.92559	0.354998		Pgl_GLEAN_10002584	1	2.44009	0.144244	1	2.44009	0.144244	1	2.44009	0.144244		Pgl_GLEAN_10002584	1	0.412505	0.532779	1	1.53473	0.23909	1	1.10341	0.314215
Pgl_GLEAN_10010301	1			1			1				Pgl_GLEAN_10010301	1			1			1				Pgl_GLEAN_10010301	1	19.0506	0.000920717	1	0.133208	0.721481	1	7.35568	0.0188807
Pgl_GLEAN_10013049	1			1			1				Pgl_GLEAN_10013049	1			1			1				Pgl_GLEAN_10013049	1	1.0628	0.322909	1	0.401704	0.538104	1	0.0580967	0.813599
Pgl_GLEAN_10027846	1			1			1				Pgl_GLEAN_10027846	1			1			1				Pgl_GLEAN_10027846	1	11.3106	0.00564158	1	0.0905399	0.768642	1	1.7882	0.205941
Pgl_GLEAN_10028068	1			1			1				Pgl_GLEAN_10028068	1			1			1				Pgl_GLEAN_10028068	1	2.98553	0.109633	1	0.367872	0.555467	1	3.19561	0.0990972
Pgl_GLEAN_10000393	1	1.81401	0.202913	1	0.357652	0.560931	1	6.45765	0.0258816		Pgl_GLEAN_10000393	1	0.283311	0.604255	1	0.15707	0.698826	1	4.34839	0.0590677		Pgl_GLEAN_10000393	1	2.71911	0.125066	1	2.23656	0.160608	1	3.60374	0.0819575
Pgl_GLEAN_10028202	1	44.4317	2.30738e-05	1	1.67908	0.219416	1	1.67908	0.219416		Pgl_GLEAN_10028202	1	151.13	3.6928e-08	1	151.13	3.6928e-08	1	151.13	3.6928e-08		Pgl_GLEAN_10028202	1	2.95935	0.111041	1	23.716	0.00038504	1	10.4576	0.00716834
Pgl_GLEAN_10016697	1	18.1731	0.00110168	1	18.1731	0.00110168	1	38.9167	4.32959e-05		Pgl_GLEAN_10016697	1	2.99978	0.108876	1	2.99978	0.108876	1	2.99978	0.108876		Pgl_GLEAN_10016697	1	0.248512	0.627136	1	0.403364	0.537279	1	1.42119	0.256251
Pgl_GLEAN_10023567	1	1	0.337049	1	1	0.337049	1	1	0.337049		Pgl_GLEAN_10023567	1			1			1				Pgl_GLEAN_10023567	1			1			1
Pgl_GLEAN_10028706	1	2.41234	0.146347	1	19.1551	0.000901584	1	3.03257	0.107158		Pgl_GLEAN_10028706	1	6.37843	0.0266361	1	6.37843	0.0266361	1	6.37843	0.0266361		Pgl_GLEAN_10028706	1	3.41312	0.0894689	1	0.543101	0.475313	1	1.6332	0.225429
Pgl_GLEAN_10012042	1	49.8557	1.31747e-05	1	0.195671	0.666106	1	0.450176	0.514959		Pgl_GLEAN_10012042	1			1			1				Pgl_GLEAN_10012042	1			1			1
Pgl_GLEAN_10020460	1	2.17821	0.165729	1	2.36534	0.149998	1	1.34669	0.268425		Pgl_GLEAN_10020460	1			1			1				Pgl_GLEAN_10020460	1	1	0.337049	1	1	0.337049	1	1	0.337049
Pgl_GLEAN_10005827	1			1			1				Pgl_GLEAN_10005827	1			1			1				Pgl_GLEAN_10005827	1	1	0.337049	1	1	0.337049	1	1	0.337049
Pgl_GLEAN_10015634	1	21.531	0.000570033	1	0.0626134	0.806645	1	1.15056	0.30453		Pgl_GLEAN_10015634	1			1			1				Pgl_GLEAN_10015634	1			1			1
Pgl_GLEAN_10002617	1	6.45253	0.0259295	1	0.256823	0.621494	1	0.616825	0.447459		Pgl_GLEAN_10002617	1			1			1				Pgl_GLEAN_10002617	1	0.142681	0.712227	1	0.294835	0.59708	1	1.03906	0.328152
Pgl_GLEAN_10007624	1	11.8373	0.00488962	1	2.57161	0.134777	1	2.57161	0.134777		Pgl_GLEAN_10007624	1			1			1				Pgl_GLEAN_10007624	1			1			1
Pgl_GLEAN_10025481	1	0.999382	0.337193	1	0.00945345	0.92415	1	1.20884	0.293131		Pgl_GLEAN_10025481	1			1			1				Pgl_GLEAN_10025481	1	1.69212	0.217746	1	0.0206413	0.888145	1	0.969901	0.344146
Pgl_GLEAN_10037508	1	3.98063	0.0692414	1	0.619646	0.446448	1	0.651236	0.435374		Pgl_GLEAN_10037508	1	3.07315	0.105079	1	37.3165	5.2658e-05	1	8.21485	0.0141907		Pgl_GLEAN_10037508	1	20.1874	0.000735518	1	4.85053	0.0479307	1	0.688642	0.422828
Pgl_GLEAN_10011175	1	0.116256	0.739026	1	0.206034	0.657994	1	7.02857	0.0211343		Pgl_GLEAN_10011175	1	0.578481	0.461592	1	0.595307	0.4553	1	0.140038	0.714772		Pgl_GLEAN_10011175	1	0.00755223	0.932181	1	0.184347	0.675272	1	0.00581378	0.940478
Pgl_GLEAN_10015785	1	0.37931	0.549477	1	0.248885	0.62688	1	0.0829748	0.77822		Pgl_GLEAN_10015785	1			1			1				Pgl_GLEAN_10015785	1			1			1
Pgl_GLEAN_10021961	1	6.41427	0.0262915	1	0.00826382	0.929067	1	0.0233705	0.881038		Pgl_GLEAN_10021961	1	0.518797	0.485149	1	0.691916	0.421758	1	0.108163	0.747914		Pgl_GLEAN_10021961	1	0.118318	0.736819	1	0.194198	0.667279	1	0.0625521	0.806737
Pgl_GLEAN_10021248	1	1.754	0.210045	1	0.537602	0.477508	1	0.325841	0.578652		Pgl_GLEAN_10021248	1	2.97999	0.109929	1	2.97999	0.109929	1	2.97999	0.109929		Pgl_GLEAN_10021248	1	15.2917	0.00207053	1	1.24318	0.286691	1	3.50825	0.08562
Pgl_GLEAN_10033033	1	5.02287	0.0447024	1	5.60416	0.0355751	1	4.43396	0.0569655		Pgl_GLEAN_10033033	1			1			1				Pgl_GLEAN_10033033	1	0.17814	0.680439	1	0.199375	0.663177	1	0.535267	0.478446
Pgl_GLEAN_10032453	1	3.26287	0.0959898	1	2.27684	0.15719	1	0.000936874	0.976085		Pgl_GLEAN_10032453	1	2.13128	0.17	1	0.234283	0.63708	1	0.00828292	0.928986		Pgl_GLEAN_10032453	1	0.0135389	0.909294	1	0.76438	0.399121	1	0.577094	0.462117
Pgl_GLEAN_10017083	1	0.0107001	0.919321	1	0.710351	0.415811	1	0.119872	0.735168		Pgl_GLEAN_10017083	1	1.29711	0.276969	1	1.80646	0.203793	1	0.00109255	0.974175		Pgl_GLEAN_10017083	1	13.1638	0.00346218	1	0.00182201	0.966655	1	5.01929	0.0447666
Pgl_GLEAN_10033559	1	1.97869	0.184895	1	0.0213106	0.88636	1	0.0213106	0.88636		Pgl_GLEAN_10033559	1	2.1078	0.172189	1	2.1078	0.172189	1	2.1078	0.172189		Pgl_GLEAN_10033559	1	17.898	0.00116676	1	1.28909	0.278384	1	1.28909	0.278384
Pgl_GLEAN_10023842	1	1	0.337049	1	1	0.337049	1	1	0.337049		Pgl_GLEAN_10023842	1			1			1				Pgl_GLEAN_10023842	1	4.70489	0.050879	1	2.09204	0.173678	1	0.0224364	0.88342
Pgl_GLEAN_10017092	1	0.444928	0.517375	1	28.0825	0.00018856	1	0.270967	0.612154		Pgl_GLEAN_10017092	1			1			1				Pgl_GLEAN_10017092	1			1			1
Pgl_GLEAN_10016126	1	3.14455	0.101539	1	0.00740913	0.932825	1	0.00740913	0.932825		Pgl_GLEAN_10016126	1			1			1				Pgl_GLEAN_10016126	1	22.8197	0.000450861	1	7.82214	0.0161395	1	7.82214	0.0161395
Pgl_GLEAN_10036020	1	0.366995	0.555932	1	2.01375	0.181329	1	8.52436	0.0128487		Pgl_GLEAN_10036020	1	2.97999	0.109929	1	2.97999	0.109929	1	2.97999	0.109929		Pgl_GLEAN_10036020	1	6.90897	0.0220369	1	0.348821	0.565739	1	2.66331	0.128633
Pgl_GLEAN_10005358	1	28.0765	0.000188735	1	1.10432	0.314023	1	0.0425131	0.840102		Pgl_GLEAN_10005358	1	75.0236	1.65177e-06	1	9.59744	0.00922465	1	5.94675	0.0312379		Pgl_GLEAN_10005358	1	253.374	1.96715e-09	1	1.22551	0.289981	1	1.22551	0.289981
Pgl_GLEAN_10019475	1	2.82893	0.118397	1	0.663355	0.431245	1	0.260192	0.61924		Pgl_GLEAN_10019475	1	1	0.337049	1	1	0.337049	1	1	0.337049		Pgl_GLEAN_10019475	1	9.48645	0.00953778	1	11.8466	0.00487739	1	7.12236	0.020457
Pgl_GLEAN_10011753	1	6.65389	0.0241194	1	0.865903	0.370434	1	0.00138223	0.970954		Pgl_GLEAN_10011753	1	1	0.337049	1	1	0.337049	1	1	0.337049		Pgl_GLEAN_10011753	1	2.07491	0.175316	1	0.233934	0.637328	1	0.234496	0.636928
Pgl_GLEAN_10026980	1	0.00254656	0.960583	1	0.00254656	0.960583	1	2.80117	0.12004		Pgl_GLEAN_10026980	1	1	0.337049	1	1	0.337049	1	1	0.337049		Pgl_GLEAN_10026980	1	0.478511	0.502262	1	0.179872	0.678987	1	4.77117	0.049511
Pgl_GLEAN_10016760	1	8.33448	0.0136533	1	0.000628915	0.980405	1	1.9031	0.192897		Pgl_GLEAN_10016760	1			1			1				Pgl_GLEAN_10016760	1	0.0352019	0.854308	1	1.9258	0.190448	1	0.0247786	0.877538
Pgl_GLEAN_10014699	1	4.67321	0.0515489	1	3.49502	0.086143	1	5.8308	0.0326313		Pgl_GLEAN_10014699	1			1			1				Pgl_GLEAN_10014699	1	2.33994	0.152018	1	0.078677	0.783875	1	1.75526	0.209893
Pgl_GLEAN_10036195	1	0.879447	0.366845	1	0.879447	0.366845	1	2.58896	0.133587		Pgl_GLEAN_10036195	1	1	0.337049	1	1	0.337049	1	1	0.337049		Pgl_GLEAN_10036195	1	1	0.337049	1	1	0.337049	1	1	0.337049
Pgl_GLEAN_10012275	1			1			1				Pgl_GLEAN_10012275	1			1			1				Pgl_GLEAN_10012275	1	2.86156	0.116502	1	0.421306	0.528514	1	1.22042	0.290936
Pgl_GLEAN_10008227	1			1			1				Pgl_GLEAN_10008227	1			1			1				Pgl_GLEAN_10008227	1	7.03968	0.0210527	1	3.91917	0.0711422	1	4.69201	0.0511501
Pgl_GLEAN_10003136	1			1			1				Pgl_GLEAN_10003136	1			1			1				Pgl_GLEAN_10003136	1	19.8638	0.000783396	1	0.679607	0.425805	1	3.78161	0.0756312
Pgl_GLEAN_10000590	1	0.308736	0.588667	1	4.44756	0.0566398	1	0.960225	0.346474		Pgl_GLEAN_10000590	1	0.779919	0.394514	1	0.758301	0.400946	1	15.7342	0.00187079		Pgl_GLEAN_10000590	1	1.16335	0.301975	1	4.13795	0.064649	1	2.82746	0.118483
Pgl_GLEAN_10009061	1	6.67217	0.0239625	1	0.586218	0.458681	1	0.711125	0.415564		Pgl_GLEAN_10009061	1	0.329343	0.576645	1	0.819789	0.383061	1	3.48901	0.086382		Pgl_GLEAN_10009061	1			1			1
Pgl_GLEAN_10016150	1	0.00381239	0.951783	1	7.40095	0.0185917	1	0.864134	0.370907		Pgl_GLEAN_10016150	1	9.42251	0.00972383	1	20.9494	0.000635671	1	9.42251	0.00972383		Pgl_GLEAN_10016150	1	0.114104	0.741355	1	5.05208e-05	0.994446	1	7.08603	0.0207163
Pgl_GLEAN_10032284	1	6.60964	0.0245039	1	1.24128	0.287043	1	0.543661	0.47509		Pgl_GLEAN_10032284	1			1			1				Pgl_GLEAN_10032284	1	0.00781135	0.931031	1	0.48964	0.497429	1	1.09017	0.317012
Pgl_GLEAN_10006305	1	1	0.337049	1	1	0.337049	1	1	0.337049		Pgl_GLEAN_10006305	1	0.360689	0.559296	1	0.310302	0.587734	1	0.631841	0.442119		Pgl_GLEAN_10006305	1			1			1
Pgl_GLEAN_10034991	1	2.47286	0.141808	1	0.890222	0.364026	1	0.00663623	0.936417		Pgl_GLEAN_10034991	1			1			1				Pgl_GLEAN_10034991	1	0.257726	0.620888	1	0.00774374	0.931329	1	0.969357	0.344276
Pgl_GLEAN_10030135	1			1			1				Pgl_GLEAN_10030135	1			1			1				Pgl_GLEAN_10030135	1	48.6172	1.49053e-05	1	3.65958	0.0799046	1	4.98546	0.0453804
Pgl_GLEAN_10013990	1	0.0248304	0.877411	1	0.297292	0.595575	1	0.185938	0.673964		Pgl_GLEAN_10013990	1	0.00108523	0.974262	1	0.365057	0.556962	1	13.6385	0.00307468		Pgl_GLEAN_10013990	1	0.0156321	0.902571	1	0.0729876	0.791626	1	0.794942	0.390138
Pgl_GLEAN_10026517	1	0.0597396	0.811037	1	0.403323	0.5373	1	0.0475776	0.830999		Pgl_GLEAN_10026517	1			1			1				Pgl_GLEAN_10026517	1	4.65586e-06	0.998314	1	0.17305	0.684758	1	2.95992	0.11101
Pgl_GLEAN_10012255	1	1.50849	0.242915	1	0.497158	0.494211	1	0.750128	0.40342		Pgl_GLEAN_10012255	1			1			1				Pgl_GLEAN_10012255	1	5.54151	0.036444	1	0.63998	0.439268	1	4.29634	0.0603921
Pgl_GLEAN_10015411	1	0.0926154	0.766091	1	1.29189	0.277889	1	0.205631	0.658305		Pgl_GLEAN_10015411	1	4.82686	0.0483956	1	0.18698	0.673111	1	1.24298	0.286727		Pgl_GLEAN_10015411	1	0.120753	0.734238	1	0.0810411	0.780745	1	0.439121	0.520072
Pgl_GLEAN_10006718	1			1			1				Pgl_GLEAN_10006718	1	8.10162	0.0147226	1	8.20572	0.0142327	1	17.4603	0.0012798		Pgl_GLEAN_10006718	1	12.9539	0.0036516	1	0.991062	0.339134	1	0.102769	0.754045
Pgl_GLEAN_10019485	1	1	0.337049	1	1	0.337049	1	1	0.337049		Pgl_GLEAN_10019485	1			1			1				Pgl_GLEAN_10019485	1	0.586652	0.458518	1	0.0559213	0.817051	1	1.24749	0.285897
Pgl_GLEAN_10034809	1	5.44998	0.0377595	1	6.05066	0.030049	1	1.09728	0.315505		Pgl_GLEAN_10034809	1			1			1				Pgl_GLEAN_10034809	1			1			1
Pgl_GLEAN_10013129	1	0.319447	0.582353	1	0.962484	0.345928	1	0.0134511	0.909587		Pgl_GLEAN_10013129	1	0.000123132	0.991329	1	4.34138	0.059244	1	1.77014	0.208096		Pgl_GLEAN_10013129	1	9.30059	0.0100906	1	0.612433	0.449041	1	3.06633	0.105425
Pgl_GLEAN_10014593	1			1			1				Pgl_GLEAN_10014593	1			1			1				Pgl_GLEAN_10014593	1	0.167255	0.689768	1	5.97048	0.0309616	1	1.39463	0.260502
Pgl_GLEAN_10025850	1	1	0.337049	1	1	0.337049	1	1	0.337049		Pgl_GLEAN_10025850	1	7.26472	0.0194775	1	7.26472	0.0194775	1	7.26472	0.0194775		Pgl_GLEAN_10025850	1	0.0613412	0.808576	1	3.8622	0.0729609	1	0.0441478	0.837104
Pgl_GLEAN_10032420	1	8.70228	0.0121451	1	0.0512841	0.824655	1	0.0416206	0.841764		Pgl_GLEAN_10032420	1			1			1				Pgl_GLEAN_10032420	1			1			1
Pgl_GLEAN_10038442	1	0.928912	0.354167	1	1.18057	0.298584	1	0.770844	0.397195		Pgl_GLEAN_10038442	1	0.326226	0.57843	1	0.115602	0.739731	1	1.31672	0.273545		Pgl_GLEAN_10038442	1	10.9127	0.00630057	1	1.40432	0.258939	1	5.16017	0.0423156
Pgl_GLEAN_10031282	1			1			1				Pgl_GLEAN_10031282	1			1			1				Pgl_GLEAN_10031282	1	5.79553	0.0330699	1	3.33974	0.0925835	1	1.06691	0.322014
Pgl_GLEAN_10034600	1	5.22388	0.04126	1	0.177177	0.681251	1	1.57301	0.233651		Pgl_GLEAN_10034600	1			1			1				Pgl_GLEAN_10034600	1	1	0.337049	1	1	0.337049	1	1	0.337049
Pgl_GLEAN_10003434	1	3.02594	0.107503	1	0.301168	0.593215	1	0.0929026	0.765741		Pgl_GLEAN_10003434	1	1.87549	0.195931	1	0.0005978	0.980896	1	1.11675	0.311429		Pgl_GLEAN_10003434	1	2.68903	0.126973	1	0.0121188	0.914161	1	0.162736	0.693745
Pgl_GLEAN_10016182	1	0.650792	0.435527	1	0.972729	0.34347	1	2.67302	0.128004		Pgl_GLEAN_10016182	1			1			1				Pgl_GLEAN_10016182	1			1			1
Pgl_GLEAN_10018376	1	3.17723	0.0999678	1	2.00782	0.181926	1	1.73093	0.212874		Pgl_GLEAN_10018376	1	24.3582	0.000344745	1	0.0644917	0.803832	1	0.297956	0.595169		Pgl_GLEAN_10018376	1	1	0.337049	1	1	0.337049	1	1	0.337049
Pgl_GLEAN_10017846	1			1			1				Pgl_GLEAN_10017846	1			1			1				Pgl_GLEAN_10017846	1	2.60609	0.132425	1	0.664773	0.430766	1	0.567205	0.465891
Pgl_GLEAN_10012911	1	1.38328	0.262349	1	1.74137	0.211588	1	0.664294	0.430928		Pgl_GLEAN_10012911	1	1.55912	0.235605	1	0.00303055	0.957004	1	1.29185	0.277896		Pgl_GLEAN_10012911	1	2.39894	0.147376	1	0.15402	0.701604	1	5.19351	0.0417591
Pgl_GLEAN_10002501	1	1.10862	0.313122	1	0.388719	0.544642	1	0.0980756	0.759528		Pgl_GLEAN_10002501	1	0.218959	0.648219	1	1.3516	0.267599	1	0.000358646	0.985202		Pgl_GLEAN_10002501	1	28.0802	0.000188627	1	0.312268	0.586569	1	9.64934	0.00908242
Pgl_GLEAN_10028700	1	0.910932	0.358699	1	7.23209	0.019697	1	0.287859	0.601401		Pgl_GLEAN_10028700	1			1			1				Pgl_GLEAN_10028700	1	6.15752	0.0288821	1	0.913955	0.357931	1	1.88672	0.194689
Pgl_GLEAN_10018509	1	45.6693	2.02089e-05	1	0.64056	0.439066	1	0.221128	0.646613		Pgl_GLEAN_10018509	1	6.63504	0.0242823	1	0.218951	0.648225	1	0.0538626	0.820384		Pgl_GLEAN_10018509	1	1.90799	0.192366	1	0.002633	0.959921	1	2.31601	0.153954
Pgl_GLEAN_10005407	1	9.31232	0.0100546	1	0.0906995	0.768444	1	2.18379	0.16523		Pgl_GLEAN_10005407	1			1			1				Pgl_GLEAN_10005407	1			1			1
Pgl_GLEAN_10005792	1	0.0121732	0.91397	1	0.481503	0.500955	1	0.32216	0.580776		Pgl_GLEAN_10005792	1			1			1				Pgl_GLEAN_10005792	1			1			1
Pgl_GLEAN_10010371	1			1			1				Pgl_GLEAN_10010371	1			1			1				Pgl_GLEAN_10010371	1	1	0.337049	1	1	0.337049	1	1	0.337049
Pgl_GLEAN_10030655	1	19.9763	0.000766343	1	1.96302	0.186518	1	2.72307	0.124818		Pgl_GLEAN_10030655	1	5.17061	0.0421403	1	0.846451	0.375683	1	0.846451	0.375683		Pgl_GLEAN_10030655	1	3.49404	0.0861819	1	0.158448	0.69758	1	0.149574	0.705714
Pgl_GLEAN_10011773	1	0.915641	0.357504	1	0.81909	0.383257	1	4.59385	0.053274		Pgl_GLEAN_10011773	1	0.00566014	0.941268	1	2.68683	0.127115	1	0.152103	0.703367		Pgl_GLEAN_10011773	1	0.744431	0.405159	1	0.0600253	0.810595	1	0.728067	0.410219
Pgl_GLEAN_10008905	1	1	0.337049	1	1	0.337049	1	1	0.337049		Pgl_GLEAN_10008905	1	2.93084	0.1126	1	2.93084	0.1126	1	2.93084	0.1126		Pgl_GLEAN_10008905	1	0.0048204	0.945792	1	1.21807	0.29138	1	5.76057	0.0335114
Pgl_GLEAN_10005356	1	0.198363	0.663974	1	4.40294	0.0577169	1	0.198363	0.663974		Pgl_GLEAN_10005356	1			1			1				Pgl_GLEAN_10005356	1	6.1478	0.0289859	1	0.600069	0.453545	1	1.99939	0.182779
Pgl_GLEAN_10018708	1			1			1				Pgl_GLEAN_10018708	1			1			1				Pgl_GLEAN_10018708	1	11.0831	0.00600771	1	0.496049	0.494683	1	0.751019	0.403149
Pgl_GLEAN_10029592	1	2.99432	0.109165	1	2.99432	0.109165	1	2.99432	0.109165		Pgl_GLEAN_10029592	1			1			1				Pgl_GLEAN_10029592	1			1			1
Pgl_GLEAN_10035754	1			1			1				Pgl_GLEAN_10035754	1	0.578531	0.461573	1	0.0173681	0.897336	1	2.87789	0.115567		Pgl_GLEAN_10035754	1			1			1
Pgl_GLEAN_10006422	1	0.349975	0.565106	1	7.06449	0.0208718	1	0.711736	0.415369		Pgl_GLEAN_10006422	1	0.00984027	0.922619	1	3.49803	0.0860235	1	0.804974	0.387257		Pgl_GLEAN_10006422	1	9.55009	0.00935672	1	0.611247	0.44947	1	2.69146	0.126819
Pgl_GLEAN_10011207	1	0.289822	0.600178	1	0.495337	0.494987	1	0.177909	0.680634		Pgl_GLEAN_10011207	1	0.00934052	0.924603	1	3.1368	0.101916	1	1.49403	0.245058		Pgl_GLEAN_10011207	1	25.3809	0.0002903	1	0.0017476	0.967342	1	1.64916	0.223313
Pgl_GLEAN_10020461	1	0.39149	0.543234	1	17.3063	0.00132261	1	0.247073	0.628125		Pgl_GLEAN_10020461	1			1			1				Pgl_GLEAN_10020461	1	1	0.337049	1	1	0.337049	1	1	0.337049
Pgl_GLEAN_10037545	1	26.5216	0.00024102	1	14.0755	0.00276226	1	1.19169	0.296422		Pgl_GLEAN_10037545	1	0.176992	0.681408	1	13.1357	0.0034868	1	2.72603	0.124632		Pgl_GLEAN_10037545	1	0.12417	0.730666	1	1.93852	0.189093	1	3.16117	0.100736
Pgl_GLEAN_10036426	1	0.000699339	0.979337	1	0.817822	0.383614	1	0.870291	0.369266		Pgl_GLEAN_10036426	1			1			1				Pgl_GLEAN_10036426	1			1			1
Pgl_GLEAN_10035050	1	3.34495	0.0923578	1	0.00823024	0.929211	1	0.0214906	0.885884		Pgl_GLEAN_10035050	1	6.19622	0.0284728	1	0.00181134	0.966752	1	0.426509	0.526022		Pgl_GLEAN_10035050	1	2.18303	0.165298	1	0.732962	0.408695	1	0.00152865	0.969455
Pgl_GLEAN_10037002	1	1	0.337049	1	1	0.337049	1	1	0.337049		Pgl_GLEAN_10037002	1			1			1				Pgl_GLEAN_10037002	1			1			1
Pgl_GLEAN_10032591	1	0.691105	0.422023	1	4.46167	0.0563042	1	0.958843	0.346808		Pgl_GLEAN_10032591	1	0.506874	0.490106	1	12.647	0.00395087	1	7.98076	0.0153165		Pgl_GLEAN_10032591	1	9.72439	0.00888124	1	0.0131601	0.910566	1	1.00817	0.33516
Pgl_GLEAN_10037666	1	35.5968	6.54713e-05	1	13.6342	0.00307796	1	13.6342	0.00307796		Pgl_GLEAN_10037666	1			1			1				Pgl_GLEAN_10037666	1			1			1
Pgl_GLEAN_10015177	1	0.208455	0.656135	1	0.195052	0.666598	1	4.45479	0.0564677		Pgl_GLEAN_10015177	1	12.8549	0.00374514	1	8.30529	0.0137821	1	0.24217	0.631523		Pgl_GLEAN_10015177	1	0.0734344	0.791005	1	0.0734344	0.791005	1	1.92657	0.190366
Pgl_GLEAN_10009734	1	3.11174	0.103147	1	0.00415524	0.949664	1	0.385723	0.546173		Pgl_GLEAN_10009734	1	8.36928	0.0135015	1	8.36928	0.0135015	1	8.36928	0.0135015		Pgl_GLEAN_10009734	1	0.340333	0.570439	1	1.05335	0.324981	1	0.00144243	0.970329
Pgl_GLEAN_10030297	1	4.04208	0.0674019	1	11.3387	0.00559808	1	0.0363544	0.851973		Pgl_GLEAN_10030297	1	3.97522	0.0694062	1	0.0288782	0.867892	1	1.30404	0.275751		Pgl_GLEAN_10030297	1	0.38569	0.546189	1	0.963059	0.345789	1	3.68347	0.079045
Pgl_GLEAN_10007226	1			1			1				Pgl_GLEAN_10007226	1			1			1				Pgl_GLEAN_10007226	1	36.4364	5.88085e-05	1	2.65719	0.129033	1	16.5395	0.00156231
Pgl_GLEAN_10001558	1	10.3875	0.0073142	1	1.51714	0.241645	1	0.000813049	0.977721		Pgl_GLEAN_10001558	1			1			1				Pgl_GLEAN_10001558	1			1			1
Pgl_GLEAN_10036591	1	0.30785	0.589195	1	0.30785	0.589195	1	3.7123	0.0780232		Pgl_GLEAN_10036591	1			1			1				Pgl_GLEAN_10036591	1	7.97536	0.0153437	1	0.237947	0.634484	1	0.708553	0.416385
Pgl_GLEAN_10006613	1	5.58172	0.0358835	1	3.56174	0.0835443	1	3.9863	0.069069		Pgl_GLEAN_10006613	1	2.57722	0.134391	1	2.57722	0.134391	1	2.57722	0.134391		Pgl_GLEAN_10006613	1	1.92045	0.191021	1	0.0183833	0.894397	1	1.0531	0.325037
Pgl_GLEAN_10029257	1	1	0.337049	1	1	0.337049	1	1	0.337049		Pgl_GLEAN_10029257	1			1			1				Pgl_GLEAN_10029257	1	29.9684	0.00014199	1	4.74163	0.0501151	1	4.74163	0.0501151
Pgl_GLEAN_10022003	1	3.85473	0.0732036	1	8.80101	0.0117742	1	0.112353	0.743267		Pgl_GLEAN_10022003	1	1	0.337049	1	1	0.337049	1	1	0.337049		Pgl_GLEAN_10022003	1	3.85435	0.0732158	1	0.510066	0.48877	1	0.343197	0.568844
Pgl_GLEAN_10023808	1			1			1				Pgl_GLEAN_10023808	1			1			1				Pgl_GLEAN_10023808	1	1.15498	0.303643	1	1.40941	0.258124	1	3.33278	0.0928857
Pgl_GLEAN_10038264	1	2.85786	0.116715	1	0.0782892	0.784394	1	0.310004	0.587911		Pgl_GLEAN_10038264	1			1			1				Pgl_GLEAN_10038264	1	1	0.337049	1	1	0.337049	1	1	0.337049
Pgl_GLEAN_10015466	1	0.808827	0.386159	1	0.000148584	0.990475	1	0.164797	0.691923		Pgl_GLEAN_10015466	1	1.47173	0.248414	1	0.63296	0.441725	1	2.39268	0.14786		Pgl_GLEAN_10015466	1	5.17456	0.0420743	1	1.57608e-06	0.999019	1	0.203235	0.66016
Pgl_GLEAN_10008105	1	8.6976	0.012163	1	0.436336	0.521375	1	7.91742	0.0156391		Pgl_GLEAN_10008105	1	6.37843	0.0266361	1	6.37843	0.0266361	1	6.37843	0.0266361		Pgl_GLEAN_10008105	1	56.388	7.14526e-06	1	3.46531	0.0873319	1	7.20543	0.0198785
Pgl_GLEAN_10013683	1	64.2122	3.69671e-06	1	10.4537	0.00717631	1	6.54503	0.0250787		Pgl_GLEAN_10013683	1			1			1				Pgl_GLEAN_10013683	1			1			1
Pgl_GLEAN_10031642	1	0.145901	0.709162	1	0.145901	0.709162	1	3.56493	0.0834227		Pgl_GLEAN_10031642	1	9.08687	0.0107736	1	3.2797	0.0952308	1	11.4833	0.00538091		Pgl_GLEAN_10031642	1	0.220756	0.646888	1	0.18315	0.676261	1	1.0588	0.323784
Pgl_GLEAN_10022218	1	9.17661	0.0104804	1	9.72997	0.0088665	1	1.10874	0.313098		Pgl_GLEAN_10022218	1	0.391499	0.54323	1	4.77067	0.0495211	1	0.796403	0.389716		Pgl_GLEAN_10022218	1	1.43754	0.253679	1	0.482646	0.500457	1	0.769788	0.397508
Pgl_GLEAN_10015547	1			1			1				Pgl_GLEAN_10015547	1			1			1				Pgl_GLEAN_10015547	1	6.82174	0.0227241	1	1.50391	0.243591	1	3.33082	0.0929711
Pgl_GLEAN_10029224	1	3.84892	0.0733928	1	3.84892	0.0733928	1	3.84892	0.0733928		Pgl_GLEAN_10029224	1			1			1				Pgl_GLEAN_10029224	1			1			1
Pgl_GLEAN_10004189	1			1			1				Pgl_GLEAN_10004189	1			1			1				Pgl_GLEAN_10004189	1	1	0.337049	1	1	0.337049	1	1	0.337049
Pgl_GLEAN_10031533	1	2.6896	0.126937	1	2.6896	0.126937	1	2.6896	0.126937		Pgl_GLEAN_10031533	1			1			1				Pgl_GLEAN_10031533	1			1			1
Pgl_GLEAN_10002210	1	15.487	0.00197944	1	6.66937	0.0239865	1	0.00428319	0.948896		Pgl_GLEAN_10002210	1	0.237558	0.634758	1	2.186	0.165034	1	2.45156	0.143385		Pgl_GLEAN_10002210	1	0.188039	0.672247	1	9.7362	0.00885008	1	0.20541	0.658475
Pgl_GLEAN_10032399	1	32.2456	0.000102548	1	1.01646	0.333258	1	6.87057	0.0223364		Pgl_GLEAN_10032399	1	0.215455	0.650833	1	0.11772	0.737457	1	0.539382	0.476796		Pgl_GLEAN_10032399	1	33.1857	9.01079e-05	1	2.4119	0.14638	1	0.0378775	0.848945
Pgl_GLEAN_10032412	1	0.0538293	0.820439	1	1.88501	0.194878	1	2.4479	0.143659		Pgl_GLEAN_10032412	1	151.13	3.6928e-08	1	151.13	3.6928e-08	1	151.13	3.6928e-08		Pgl_GLEAN_10032412	1	0.0187668	0.893309	1	0.181269	0.677822	1	0.782953	0.393624
Pgl_GLEAN_10017794	1	1.30892	0.2749	1	6.83327	0.0226319	1	1.99529	0.183195		Pgl_GLEAN_10017794	1			1			1				Pgl_GLEAN_10017794	1	9.83243	0.0086008	1	0.00223856	0.963042	1	13.3499	0.00330379
Pgl_GLEAN_10018989	1	3.76791	0.0760967	1	0.980681	0.341579	1	0.980681	0.341579		Pgl_GLEAN_10018989	1			1			1				Pgl_GLEAN_10018989	1	3.44868	0.088006	1	0.217803	0.649078	1	1.91154	0.191981
Pgl_GLEAN_10036722	1	0.431828	0.523497	1	15.0518	0.00218922	1	0.919222	0.356599		Pgl_GLEAN_10036722	1	1.81364	0.202956	1	10.301	0.0074989	1	1.81364	0.202956		Pgl_GLEAN_10036722	1	0.00167803	0.967998	1	1.0064	0.335569	1	0.947699	0.349521
Pgl_GLEAN_10024436	1	0.0448304	0.83587	1	0.00306654	0.95675	1	1.27057	0.281694		Pgl_GLEAN_10024436	1			1			1				Pgl_GLEAN_10024436	1	1.44969	0.25179	1	0.00523836	0.943495	1	0.963514	0.34568
Pgl_GLEAN_10019645	1	0.304857	0.590989	1	0.798675	0.389062	1	0.103207	0.753541		Pgl_GLEAN_10019645	1			1			1				Pgl_GLEAN_10019645	1	3.67439	0.0793703	1	0.233411	0.637701	1	0.233411	0.637701
Pgl_GLEAN_10028389	1	0.53839	0.477193	1	7.91182	0.0156679	1	0.53839	0.477193		Pgl_GLEAN_10028389	1	10.5956	0.00689115	1	2.3191	0.153703	1	1.36739	0.264965		Pgl_GLEAN_10028389	1			1			1
Pgl_GLEAN_10002226	1	8.8896	0.0114529	1	8.8896	0.0114529	1	8.8896	0.0114529		Pgl_GLEAN_10002226	1			1			1				Pgl_GLEAN_10002226	1	1.27889	0.280202	1	5.60613	0.0355481	1	0.12967	0.725033
Pgl_GLEAN_10014357	1	1	0.337049	1	1	0.337049	1	1	0.337049		Pgl_GLEAN_10014357	1			1			1				Pgl_GLEAN_10014357	1	5.88666	0.031951	1	0.0710702	0.794311	1	0.0710702	0.794311
Pgl_GLEAN_10022098	1	1.31735	0.273435	1	0.515802	0.486386	1	0.0374595	0.84977		Pgl_GLEAN_10022098	1	0.134342	0.720353	1	0.134342	0.720353	1	2.30872	0.15455		Pgl_GLEAN_10022098	1	1.13047	0.308603	1	5.70097	0.0342805	1	2.35001	0.151213
Pgl_GLEAN_10004755	1	0.443663	0.51796	1	0.124003	0.73084	1	4.39933	0.0578052		Pgl_GLEAN_10004755	1			1			1				Pgl_GLEAN_10004755	1			1			1
Pgl_GLEAN_10013639	1	4.56822	0.0538459	1	0.405488	0.536227	1	0.311443	0.587057		Pgl_GLEAN_10013639	1			1			1				Pgl_GLEAN_10013639	1			1			1
Pgl_GLEAN_10030347	1	28.2133	0.000184805	1	10.9964	0.00615475	1	10.9964	0.00615475		Pgl_GLEAN_10030347	1			1			1				Pgl_GLEAN_10030347	1	0.591805	0.456598	1	0.0483584	0.829641	1	1.36279	0.265728
Pgl_GLEAN_10002834	1	0.0311825	0.862779	1	2.30979	0.154463	1	0.0765585	0.786725		Pgl_GLEAN_10002834	1	34.3966	7.65899e-05	1	34.3966	7.65899e-05	1	34.3966	7.65899e-05		Pgl_GLEAN_10002834	1	14.0503	0.00277921	1	0.829508	0.380346	1	2.52544	0.138008
Pgl_GLEAN_10029521	1	0.19984	0.662812	1	2.24342	0.16002	1	0.0242492	0.878841		Pgl_GLEAN_10029521	1	8.90019	0.0114151	1	8.90019	0.0114151	1	8.90019	0.0114151		Pgl_GLEAN_10029521	1	1.02888	0.330438	1	0.167815	0.689279	1	0.632265	0.44197
Pgl_GLEAN_10007329	1	17.9938	0.00114359	1	0.445743	0.516998	1	0.76024	0.400362		Pgl_GLEAN_10007329	1	3.21109	0.098371	1	1.10743	0.313371	1	0.038594	0.847543		Pgl_GLEAN_10007329	1	0.53951	0.476744	1	0.278825	0.607099	1	6.77547	0.0230989
Pgl_GLEAN_10002415	1			1			1				Pgl_GLEAN_10002415	1	2.98393	0.109718	1	2.98393	0.109718	1	2.98393	0.109718		Pgl_GLEAN_10002415	1			1			1
Pgl_GLEAN_10034521	1			1			1				Pgl_GLEAN_10034521	1	1	0.337049	1	1	0.337049	1	1	0.337049		Pgl_GLEAN_10034521	1			1			1
Pgl_GLEAN_10031325	1	17.8387	0.00118135	1	3.79395	0.0752146	1	0.912029	0.35842		Pgl_GLEAN_10031325	1			1			1				Pgl_GLEAN_10031325	1	1.17195	0.300276	1	5.55147	0.0363041	1	7.01202	0.0212565
Pgl_GLEAN_10001081	1			1			1				Pgl_GLEAN_10001081	1			1			1				Pgl_GLEAN_10001081	1	9.82479	0.00862027	1	0.343494	0.56868	1	1.7786	0.207083
Pgl_GLEAN_10000171	1			1			1				Pgl_GLEAN_10000171	1			1			1				Pgl_GLEAN_10000171	1	0.185526	0.674302	1	3.63577	0.0807723	1	0.185526	0.674302
Pgl_GLEAN_10024296	1	25.5813	0.000280843	1	2.30336	0.15499	1	2.30336	0.15499		Pgl_GLEAN_10024296	1	4.31957	0.0597967	1	2.732	0.12426	1	1.67437	0.220025		Pgl_GLEAN_10024296	1	385.71	1.72463e-10	1	3.18725	0.0994919	1	0.0555017	0.817725
Pgl_GLEAN_10014986	1	1.27712	0.280518	1	5.56739	0.036082	1	0.00257366	0.960374		Pgl_GLEAN_10014986	1	0.0226572	0.882853	1	0.548847	0.473037	1	0.00105839	0.974582		Pgl_GLEAN_10014986	1	0.716697	0.413794	1	1.01446	0.333714	1	0.938794	0.351712
Pgl_GLEAN_10002522	1	0.0180979	0.895215	1	23.8379	0.000376981	1	5.608	0.0355227		Pgl_GLEAN_10002522	1	1	0.337049	1	1	0.337049	1	1	0.337049		Pgl_GLEAN_10002522	1			1			1
Pgl_GLEAN_10032305	1	0.632957	0.441727	1	6.56388	0.0249093	1	0.0162867	0.900564		Pgl_GLEAN_10032305	1	4.24556	0.061719	1	4.24556	0.061719	1	4.24556	0.061719		Pgl_GLEAN_10032305	1	3.12064	0.102708	1	2.77905	0.12137	1	4.24892	0.0616301
Pgl_GLEAN_10030017	1	3.39759	0.0901172	1	2.91136	0.11368	1	2.34833	0.151347		Pgl_GLEAN_10030017	1	2.98393	0.109718	1	2.98393	0.109718	1	2.98393	0.109718		Pgl_GLEAN_10030017	1	26.0765	0.000258987	1	3.04943	0.106288	1	9.5684	0.00930539
Pgl_GLEAN_10026268	1	1.01619	0.33332	1	0.894907	0.362811	1	0.157271	0.698643		Pgl_GLEAN_10026268	1	0.134342	0.720353	1	0.134342	0.720353	1	2.30872	0.15455		Pgl_GLEAN_10026268	1	1.13047	0.308603	1	5.70097	0.0342805	1	2.35001	0.151213
Pgl_GLEAN_10034599	1	2.08631	0.174224	1	2.44667	0.143751	1	0.0233344	0.881129		Pgl_GLEAN_10034599	1			1			1				Pgl_GLEAN_10034599	1			1			1
Pgl_GLEAN_10037801	1			1			1				Pgl_GLEAN_10037801	1			1			1				Pgl_GLEAN_10037801	1	1	0.337049	1	1	0.337049	1	1	0.337049
Pgl_GLEAN_10007875	1	0.00822531	0.929232	1	2.28782	0.156275	1	0.131267	0.723423		Pgl_GLEAN_10007875	1	2.13812	0.169369	1	7.726	0.0166637	1	2.13812	0.169369		Pgl_GLEAN_10007875	1	1.41827	0.256712	1	0.851917	0.374197	1	7.81703	0.0161669
Pgl_GLEAN_10024432	1			1			1				Pgl_GLEAN_10024432	1			1			1				Pgl_GLEAN_10024432	1	1156.24	2.66149e-13	1	4.12199	0.0650976	1	4.12199	0.0650976
Pgl_GLEAN_10020126	1	11.3644	0.00555871	1	2.56605	0.135161	1	0.173804	0.684114		Pgl_GLEAN_10020126	1	6.51946	0.0253105	1	0.0354667	0.853768	1	0.0354667	0.853768		Pgl_GLEAN_10020126	1	6.95291	0.0217001	1	0.044309	0.836812	1	0.518547	0.485253
Pgl_GLEAN_10027127	1			1			1				Pgl_GLEAN_10027127	1	151.13	3.6928e-08	1	151.13	3.6928e-08	1	151.13	3.6928e-08		Pgl_GLEAN_10027127	1	6.46025	0.0258573	1	1.39022	0.261218	1	0.891886	0.363594
Pgl_GLEAN_10032998	1	0.042895	0.839396	1	11.8221	0.00490963	1	1.54277	0.237934		Pgl_GLEAN_10032998	1	0.00483956	0.945684	1	15.6676	0.00189939	1	10.8433	0.00642456		Pgl_GLEAN_10032998	1	1	0.337049	1	1	0.337049	1	1	0.337049
Pgl_GLEAN_10011161	1	4.76518	0.0496328	1	0.472569	0.504878	1	8.57179	0.0126565		Pgl_GLEAN_10011161	1			1			1				Pgl_GLEAN_10011161	1	0.146076	0.708996	1	0.00236901	0.961981	1	3.28355	0.0950584
Pgl_GLEAN_10014472	1	28.5362	0.000175901	1	8.12658	0.0146033	1	18.4767	0.00103471		Pgl_GLEAN_10014472	1			1			1				Pgl_GLEAN_10014472	1	10.8816	0.00635576	1	1.09734	0.315491	1	1.14324	0.306005
Pgl_GLEAN_10031351	1	12.0259	0.00464948	1	0.288164	0.601211	1	0.00451222	0.94755		Pgl_GLEAN_10031351	1	1.00942	0.334872	1	0.123116	0.731762	1	0.822363	0.382339		Pgl_GLEAN_10031351	1	11.8372	0.00488977	1	0.208745	0.655913	1	4.29647	0.0603888
Pgl_GLEAN_10015428	1	7.91635	0.0156446	1	12.6537	0.00394411	1	8.17177	0.0143904		Pgl_GLEAN_10015428	1	0.00300734	0.957169	1	17.2729	0.00133209	1	0.039971	0.844885		Pgl_GLEAN_10015428	1	10.3462	0.00740165	1	9.64972	0.00908137	1	5.05826	0.044072
Pgl_GLEAN_10029619	1	0.243605	0.630524	1	3.35379	0.0919771	1	1.75502	0.209922		Pgl_GLEAN_10029619	1	1.32979	0.271295	1	1.29043	0.278148	1	0.0134674	0.909533		Pgl_GLEAN_10029619	1	4.9128	0.046733	1	4.04958	0.0671815	1	3.47718	0.0868546
Pgl_GLEAN_10001039	1			1			1				Pgl_GLEAN_10001039	1			1			1				Pgl_GLEAN_10001039	1	1	0.337049	1	1	0.337049	1	1	0.337049
Pgl_GLEAN_10011473	1	0.2534	0.623803	1	3.5155	0.0853351	1	1.81821	0.202426		Pgl_GLEAN_10011473	1			1			1				Pgl_GLEAN_10011473	1	1.62415	0.22664	1	1.62415	0.22664	1	6.85392	0.0224677
Pgl_GLEAN_10020577	1	0.523967	0.483028	1	2.18257	0.165339	1	0.553097	0.471367		Pgl_GLEAN_10020577	1	1.05233	0.325205	1	0.261521	0.618356	1	5.26496	0.0405961		Pgl_GLEAN_10020577	1	1.08113	0.318943	1	6.50868e-05	0.993696	1	2.04026	0.178691
Pgl_GLEAN_10001708	1	21.3817	0.000586094	1	1.36117	0.265998	1	1.36117	0.265998		Pgl_GLEAN_10001708	1			1			1				Pgl_GLEAN_10001708	1	2.98956	0.109418	1	2.98956	0.109418	1	2.98956	0.109418
Pgl_GLEAN_10026002	1	0.232487	0.638361	1	0.236027	0.635841	1	0.567816	0.465656		Pgl_GLEAN_10026002	1	6.37843	0.0266361	1	6.37843	0.0266361	1	6.37843	0.0266361		Pgl_GLEAN_10026002	1			1			1
Pgl_GLEAN_10020096	1	1	0.337049	1	1	0.337049	1	1	0.337049		Pgl_GLEAN_10020096	1	1	0.337049	1	1	0.337049	1	1	0.337049		Pgl_GLEAN_10020096	1	8.14876	0.0144984	1	7.32593	0.0190734	1	21.9899	0.000523798
Pgl_GLEAN_10017087	1	1.69939	0.216823	1	1.21795	0.291402	1	0.408575	0.534705		Pgl_GLEAN_10017087	1			1			1				Pgl_GLEAN_10017087	1	0.976696	0.342525	1	0.0060799	0.939134	1	0.0471668	0.831717
Pgl_GLEAN_10021526	1	23.601	0.000392825	1	4.84681	0.0480033	1	1.11559	0.31167		Pgl_GLEAN_10021526	1	5.86319	0.0322348	1	9.11838	0.0106696	1	6.75764	0.0232453		Pgl_GLEAN_10021526	1	157.878	2.89171e-08	1	0.167425	0.689619	1	1.10707	0.313447
Pgl_GLEAN_10037753	1	2.416	0.146067	1	4.06552	0.0667158	1	1.63985	0.224544		Pgl_GLEAN_10037753	1			1			1				Pgl_GLEAN_10037753	1	1	0.337049	1	1	0.337049	1	1	0.337049
Pgl_GLEAN_10001669	1			1			1				Pgl_GLEAN_10001669	1	1	0.337049	1	1	0.337049	1	1	0.337049		Pgl_GLEAN_10001669	1	0.311082	0.587272	1	0.779932	0.39451	1	2.29867	0.155376
Pgl_GLEAN_10011587	1	1.72926	0.21308	1	2.51827	0.138519	1	0.582895	0.459927		Pgl_GLEAN_10011587	1			1			1				Pgl_GLEAN_10011587	1			1			1
Pgl_GLEAN_10001457	1	0.619439	0.446522	1	1.46814	0.24896	1	0.253847	0.623501		Pgl_GLEAN_10001457	1			1			1				Pgl_GLEAN_10001457	1	1.54592	0.237483	1	0.0439145	0.837528	1	1.41254	0.257625
Pgl_GLEAN_10022048	1	0.312012	0.58672	1	3.24124	0.0969759	1	0.668648	0.429461		Pgl_GLEAN_10022048	1	0.00119656	0.972974	1	0.387243	0.545395	1	1.59721	0.230299		Pgl_GLEAN_10022048	1	0.129455	0.72525	1	1.31492	0.273857	1	1.32059	0.272875
Pgl_GLEAN_10036749	1	9.64489	0.00909452	1	0.948502	0.349325	1	0.0449285	0.835693		Pgl_GLEAN_10036749	1	0.0568275	0.815605	1	5.65833	0.0348437	1	0.609793	0.449997		Pgl_GLEAN_10036749	1	1.78175	0.206707	1	0.00529969	0.943165	1	7.75123	0.0165242
Pgl_GLEAN_10032950	1	0.373081	0.552724	1	0.113311	0.742219	1	2.13393	0.169755		Pgl_GLEAN_10032950	1	27.9082	0.000193704	1	13.7482	0.00299252	1	13.7482	0.00299252		Pgl_GLEAN_10032950	1	32.6708	9.66891e-05	1	0.569943	0.464841	1	3.20946	0.098447
Pgl_GLEAN_10013929	1	1.35234	0.267474	1	1.65319	0.222783	1	0.206648	0.657522		Pgl_GLEAN_10013929	1	5.11783	0.0430348	1	0.421281	0.528526	1	0.68663	0.423488		Pgl_GLEAN_10013929	1	4.90138	0.0469499	1	0.132348	0.722339	1	0.0380779	0.848552
Pgl_GLEAN_10018399	1	1	0.337049	1	1	0.337049	1	1	0.337049		Pgl_GLEAN_10018399	1			1			1				Pgl_GLEAN_10018399	1	7.82721	0.0161124	1	1.87197	0.196322	1	0.499167	0.493357
Pgl_GLEAN_10010539	1	4.39891	0.0578154	1	0.00539056	0.942681	1	10.7223	0.00664762		Pgl_GLEAN_10010539	1	2.97999	0.109929	1	2.97999	0.109929	1	2.97999	0.109929		Pgl_GLEAN_10010539	1	0.249834	0.626231	1	1.31972	0.273026	1	1.80453	0.204019
Pgl_GLEAN_10028772	1	19.0189	0.000926629	1	1.75478	0.209951	1	0.612187	0.44913		Pgl_GLEAN_10028772	1	0.54026	0.476445	1	0.440897	0.519245	1	0.0964041	0.761515		Pgl_GLEAN_10028772	1	1.14154	0.306349	1	1.06518	0.322389	1	0.347877	0.566258
Pgl_GLEAN_10037344	1	20.2917	0.000720825	1	3.43854	0.08842	1	3.43854	0.08842		Pgl_GLEAN_10037344	1			1			1				Pgl_GLEAN_10037344	1	91.4799	5.78146e-07	1	1.70908	0.215599	1	1.70908	0.215599
Pgl_GLEAN_10001929	1	0.157428	0.698502	1	0.0127637	0.911917	1	1.18163	0.298376		Pgl_GLEAN_10001929	1	1	0.337049	1	1	0.337049	1	1	0.337049		Pgl_GLEAN_10001929	1			1			1
Pgl_GLEAN_10013769	1	18.133	0.00111088	1	0.217115	0.649591	1	6.55914	0.0249518		Pgl_GLEAN_10013769	1			1			1				Pgl_GLEAN_10013769	1	2.53159	0.137572	1	0.666064	0.43033	1	0.409187	0.534405
Pgl_GLEAN_10017436	1	0.26567	0.615614	1	0.352139	0.563923	1	0.0452054	0.835196		Pgl_GLEAN_10017436	1			1			1				Pgl_GLEAN_10017436	1			1			1
Pgl_GLEAN_10027996	1			1			1				Pgl_GLEAN_10027996	1			1			1				Pgl_GLEAN_10027996	1	31.3258	0.000116704	1	7.37026	0.018787	1	4.41639	0.0573897
Pgl_GLEAN_10013428	1	0.320553	0.581709	1	2.5986	0.132932	1	0.0203146	0.889027		Pgl_GLEAN_10013428	1	42.884	2.73504e-05	1	42.884	2.73504e-05	1	42.884	2.73504e-05		Pgl_GLEAN_10013428	1	10.5596	0.00696229	1	1.18288	0.298134	1	0.176738	0.681622
Pgl_GLEAN_10019559	1	1	0.337049	1	1	0.337049	1	1	0.337049		Pgl_GLEAN_10019559	1	1	0.337049	1	1	0.337049	1	1	0.337049		Pgl_GLEAN_10019559	1	0.0311815	0.862781	1	0.231577	0.639012	1	0.0775517	0.785384
Pgl_GLEAN_10016602	1	66.5525	3.07602e-06	1	8.16271	0.0144328	1	4.96056	0.0458386		Pgl_GLEAN_10016602	1	12.2255	0.00441028	1	0.396865	0.540523	1	8.42447	0.0132647		Pgl_GLEAN_10016602	1	2.61725	0.131675	1	3.12825	0.102334	1	1.91202	0.191929
Pgl_GLEAN_10038150	1	6.13509	0.0291224	1	0.0012484	0.972395	1	0.631506	0.442237		Pgl_GLEAN_10038150	1	2.99978	0.108876	1	2.99978	0.108876	1	2.99978	0.108876		Pgl_GLEAN_10038150	1	2.07328	0.175473	1	0.124568	0.730255	1	0.52172	0.483948
Pgl_GLEAN_10014314	1	2.47235	0.141846	1	0.973053	0.343392	1	2.82956	0.11836		Pgl_GLEAN_10014314	1	1	0.337049	1	1	0.337049	1	1	0.337049		Pgl_GLEAN_10014314	1			1			1
Pgl_GLEAN_10032657	1			1			1				Pgl_GLEAN_10032657	1			1			1				Pgl_GLEAN_10032657	1	3.42398	0.0890191	1	0.859732	0.372088	1	0.859732	0.372088
Pgl_GLEAN_10033055	1	1.1723	0.300206	1	0.126289	0.728479	1	0.205354	0.658519		Pgl_GLEAN_10033055	1	0.238376	0.634181	1	4.80677	0.0487943	1	1.31166	0.274422		Pgl_GLEAN_10033055	1	4.4215	0.0572659	1	5.77134	0.0333746	1	4.57984	0.0535858
Pgl_GLEAN_10029463	1	23.4483	0.000403441	1	23.4483	0.000403441	1	46.1705	1.91684e-05		Pgl_GLEAN_10029463	1			1			1				Pgl_GLEAN_10029463	1	9.04432	0.010916	1	0.260576	0.618984	1	1.54384	0.23778
Pgl_GLEAN_10022823	1	29.6898	0.000147942	1	0.715413	0.414201	1	0.245195	0.629422		Pgl_GLEAN_10022823	1	0.167993	0.689124	1	0.0121222	0.914149	1	6.61175	0.0244855		Pgl_GLEAN_10022823	1	16.1398	0.00170731	1	0.205868	0.658122	1	1.95088	0.187788
Pgl_GLEAN_10015519	1			1			1				Pgl_GLEAN_10015519	1			1			1				Pgl_GLEAN_10015519	1	1	0.337049	1	1	0.337049	1	1	0.337049
Pgl_GLEAN_10006485	1			1			1				Pgl_GLEAN_10006485	1	3.94945	0.0701979	1	11.5548	0.00527722	1	1.87066	0.196469		Pgl_GLEAN_10006485	1			1			1
Pgl_GLEAN_10036767	1	11.4365	0.00545006	1	2.28455	0.156547	1	2.28455	0.156547		Pgl_GLEAN_10036767	1	0.993475	0.338569	1	0.554426	0.470846	1	0.262138	0.617946		Pgl_GLEAN_10036767	1	19.7584	0.000799768	1	4.6558	0.0519215	1	7.43268	0.0183922
Pgl_GLEAN_10031967	1	0.0346013	0.855541	1	2.66159	0.128745	1	0.0346013	0.855541		Pgl_GLEAN_10031967	1			1			1				Pgl_GLEAN_10031967	1			1			1
Pgl_GLEAN_10018525	1	1.39297	0.260771	1	4.78194	0.0492929	1	4.38943	0.0580479		Pgl_GLEAN_10018525	1			1			1				Pgl_GLEAN_10018525	1			1			1
Pgl_GLEAN_10018661	1	1.12454	0.309822	1	30.597	0.000129559	1	2.83441	0.118077		Pgl_GLEAN_10018661	1			1			1				Pgl_GLEAN_10018661	1	5.54411	0.0364075	1	0.830508	0.380068	1	6.88765	0.0222026
Pgl_GLEAN_10035070	1			1			1				Pgl_GLEAN_10035070	1			1			1				Pgl_GLEAN_10035070	1	3.76889	0.0760634	1	0.335615	0.573087	1	0.335615	0.573087
Pgl_GLEAN_10027422	1			1			1				Pgl_GLEAN_10027422	1			1			1				Pgl_GLEAN_10027422	1	4.97594	0.0455549	1	0.276084	0.608852	1	5.00848	0.0449616
Pgl_GLEAN_10017738	1	13.0364	0.00357567	1	1.1161	0.311564	1	0.642096	0.438532		Pgl_GLEAN_10017738	1	0.14034	0.71448	1	0.644705	0.437627	1	0.749837	0.403509		Pgl_GLEAN_10017738	1			1			1
Pgl_GLEAN_10017743	1	5.93197	0.0314115	1	2.36997	0.149633	1	1.6803	0.219259		Pgl_GLEAN_10017743	1	0.14034	0.71448	1	0.644705	0.437627	1	0.749837	0.403509		Pgl_GLEAN_10017743	1			1			1
Pgl_GLEAN_10013209	1	0.281378	0.605477	1	0.05917	0.811921	1	0.141802	0.71307		Pgl_GLEAN_10013209	1			1			1				Pgl_GLEAN_10013209	1			1			1
Pgl_GLEAN_10031127	1	0.240797	0.632482	1	16.0569	0.00173934	1	2.22346	0.16174		Pgl_GLEAN_10031127	1	0.657657	0.433179	1	1.92883	0.190124	1	0.522149	0.483772		Pgl_GLEAN_10031127	1	3.52578	0.0849328	1	0.0663284	0.801123	1	0.448609	0.515678
Pgl_GLEAN_10006245	1	4.69642	0.051057	1	0.110062	0.745796	1	0.0765418	0.786747		Pgl_GLEAN_10006245	1			1			1				Pgl_GLEAN_10006245	1			1			1
Pgl_GLEAN_10013856	1	17.5784	0.00124808	1	1.70863	0.215656	1	6.40229	0.0264061		Pgl_GLEAN_10013856	1			1			1				Pgl_GLEAN_10013856	1			1			1
Pgl_GLEAN_10016112	1	0.280781	0.605855	1	3.74127	0.0770124	1	0.280781	0.605855		Pgl_GLEAN_10016112	1			1			1				Pgl_GLEAN_10016112	1			1			1
Pgl_GLEAN_10029111	1	1	0.337049	1	1	0.337049	1	1	0.337049		Pgl_GLEAN_10029111	1			1			1				Pgl_GLEAN_10029111	1	1.89978	0.193258	1	0.0978303	0.759818	1	2.75719	0.122702
Pgl_GLEAN_10005885	1			1			1				Pgl_GLEAN_10005885	1			1			1				Pgl_GLEAN_10005885	1	1	0.337049	1	1	0.337049	1	1	0.337049
Pgl_GLEAN_10006779	1	33.1255	9.08502e-05	1	0.950074	0.34894	1	2.02374	0.180329		Pgl_GLEAN_10006779	1	12.8824	0.0037189	1	2.98161	0.109842	1	2.98161	0.109842		Pgl_GLEAN_10006779	1	37.0583	5.43814e-05	1	0.178948	0.679761	1	0.175894	0.682337
Pgl_GLEAN_10028377	1	6.13621	0.0291104	1	12.9208	0.00368256	1	6.13621	0.0291104		Pgl_GLEAN_10028377	1			1			1				Pgl_GLEAN_10028377	1			1			1
Pgl_GLEAN_10037347	1	1.30683	0.275265	1	10.2319	0.00765049	1	0.791569	0.391114		Pgl_GLEAN_10037347	1	4.96239	0.0458047	1	0.223287	0.645025	1	6.77374	0.0231131		Pgl_GLEAN_10037347	1	0.131856	0.722831	1	0.475886	0.503415	1	2.51763	0.138565
Pgl_GLEAN_10007274	1	76.9038	1.45088e-06	1	61.82	4.48772e-06	1	61.82	4.48772e-06		Pgl_GLEAN_10007274	1			1			1				Pgl_GLEAN_10007274	1	46.1535	1.92027e-05	1	0.451184	0.514497	1	0.451184	0.514497
Pgl_GLEAN_10031835	1			1			1				Pgl_GLEAN_10031835	1	0.0284308	0.868909	1	4.10215	0.0656608	1	0.0151544	0.904063		Pgl_GLEAN_10031835	1			1			1
Pgl_GLEAN_10026535	1	1	0.337049	1	1	0.337049	1	1	0.337049		Pgl_GLEAN_10026535	1			1			1				Pgl_GLEAN_10026535	1	3.29404	0.0945901	1	0.930232	0.353838	1	3.27001	0.0956668
Pgl_GLEAN_10015160	1	0.096098	0.761881	1	1.08177	0.318805	1	1.22365	0.290329		Pgl_GLEAN_10015160	1	6.77912	0.0230692	1	6.77912	0.0230692	1	6.77912	0.0230692		Pgl_GLEAN_10015160	1	1.33473	0.270451	1	0.133356	0.721333	1	1.60211	0.229627
Pgl_GLEAN_10005109	1			1			1				Pgl_GLEAN_10005109	1			1			1				Pgl_GLEAN_10005109	1	10.081	0.00799414	1	1.57761	0.23301	1	1.57761	0.23301
Pgl_GLEAN_10031594	1	2.20057	0.163742	1	1.13346	0.307992	1	1.13346	0.307992		Pgl_GLEAN_10031594	1	1	0.337049	1	1	0.337049	1	1	0.337049		Pgl_GLEAN_10031594	1			1			1
Pgl_GLEAN_10005751	1	0.242446	0.63133	1	3.28603	0.0949476	1	1.01755	0.333008		Pgl_GLEAN_10005751	1	2.99978	0.108876	1	2.99978	0.108876	1	2.99978	0.108876		Pgl_GLEAN_10005751	1	12.5742	0.00402609	1	0.235668	0.636095	1	3.34747	0.092249
Pgl_GLEAN_10038268	1	0.29996	0.593948	1	2.06307	0.176461	1	0.0708525	0.794618		Pgl_GLEAN_10038268	1			1			1				Pgl_GLEAN_10038268	1	0.057064	0.815229	1	2.39192	0.147919	1	0.382147	0.54801
Pgl_GLEAN_10030922	1	7.50841	0.0179264	1	10.0877	0.00797865	1	1.75971	0.209352		Pgl_GLEAN_10030922	1	0.25397	0.623418	1	0.25397	0.623418	1	6.19552	0.0284801		Pgl_GLEAN_10030922	1			1			1
Pgl_GLEAN_10029010	1	0.027277	0.87157	1	10.2738	0.00755825	1	0.0663919	0.80103		Pgl_GLEAN_10029010	1	15.9851	0.00176762	1	0.816568	0.383967	1	10.3142	0.00747043		Pgl_GLEAN_10029010	1			1			1
Pgl_GLEAN_10001383	1	25.7266	0.000274216	1	8.06455	0.0149018	1	11.4713	0.00539848		Pgl_GLEAN_10001383	1	6.43763	0.0260699	1	0.193488	0.667847	1	0.0007139	0.979123		Pgl_GLEAN_10001383	1			1			1
Pgl_GLEAN_10037198	1			1			1				Pgl_GLEAN_10037198	1			1			1				Pgl_GLEAN_10037198	1	1	0.337049	1	1	0.337049	1	1	0.337049
Pgl_GLEAN_10006259	1	7.54524	0.017705	1	6.06219	0.0299204	1	5.78988	0.0331407		Pgl_GLEAN_10006259	1	9.71573	0.00890419	1	19.0546	0.000919983	1	20.4069	0.000704988		Pgl_GLEAN_10006259	1	1.93642	0.189316	1	0.175415	0.682742	1	0.396316	0.540799
Pgl_GLEAN_10025368	1	1.18046	0.298605	1	2.766	0.122163	1	3.14328	0.1016		Pgl_GLEAN_10025368	1	0.321435	0.581197	1	4.98118	0.0454587	1	0.321435	0.581197		Pgl_GLEAN_10025368	1	0.000684115	0.979563	1	0.217269	0.649476	1	6.29475	0.0274615
Pgl_GLEAN_10030228	1			1			1				Pgl_GLEAN_10030228	1			1			1				Pgl_GLEAN_10030228	1	4.26974	0.0610828	1	2.12024	0.171025	1	0.956461	0.347385
Pgl_GLEAN_10024492	1			1			1				Pgl_GLEAN_10024492	1			1			1				Pgl_GLEAN_10024492	1	0.793244	0.390629	1	12.7196	0.00387752	1	0.179346	0.679427
Pgl_GLEAN_10026101	1	0.0246691	0.877806	1	1.22797	0.289519	1	2.22592	0.161527		Pgl_GLEAN_10026101	1	11.3427	0.00559189	1	2.39466	0.147707	1	5.68778	0.0344535		Pgl_GLEAN_10026101	1	1.6282	0.226097	1	1.66594	0.221117	1	0.796323	0.389739
Pgl_GLEAN_10018147	1	0.217848	0.649045	1	0.0708102	0.794678	1	0.0316533	0.861759		Pgl_GLEAN_10018147	1			1			1				Pgl_GLEAN_10018147	1	0.798803	0.389025	1	0.00465268	0.946741	1	0.216975	0.649696
Pgl_GLEAN_10025423	1	0.0747811	0.789148	1	2.70456	0.125984	1	2.31661	0.153905		Pgl_GLEAN_10025423	1			1			1				Pgl_GLEAN_10025423	1	8.02864	0.0150779	1	2.24967	0.159486	1	2.24967	0.159486
Pgl_GLEAN_10009654	1	0.677391	0.42654	1	3.91091	0.0714024	1	3.32782	0.093102		Pgl_GLEAN_10009654	1	1	0.337049	1	1	0.337049	1	1	0.337049		Pgl_GLEAN_10009654	1	0.0919336	0.766925	1	0.0919336	0.766925	1	5.90725	0.0317045
Pgl_GLEAN_10024852	1	7.2635	0.0194856	1	0.0114975	0.916381	1	2.61707	0.131687		Pgl_GLEAN_10024852	1	2.9805	0.109902	1	13.605	0.00310031	1	0.013765	0.908544		Pgl_GLEAN_10024852	1	0.0655795	0.802222	1	0.12196	0.73297	1	1.3772	0.263346
Pgl_GLEAN_10017342	1	0.152729	0.70279	1	0.0247971	0.877492	1	0.0843759	0.776411		Pgl_GLEAN_10017342	1	1.70875	0.215641	1	4.98564	0.045377	1	2.19923	0.163861		Pgl_GLEAN_10017342	1	19.04	0.000922688	1	10.7441	0.00660682	1	0.274874	0.609629
Pgl_GLEAN_10028731	1			1			1				Pgl_GLEAN_10028731	1			1			1				Pgl_GLEAN_10028731	1	13.0434	0.00356938	1	4.27572	0.0609268	1	9.26634	0.0101965
Pgl_GLEAN_10023182	1	6.68928	0.0238169	1	0.724321	0.411392	1	1.98621	0.184123		Pgl_GLEAN_10023182	1	0.321435	0.581197	1	4.98118	0.0454587	1	0.321435	0.581197		Pgl_GLEAN_10023182	1	10.8113	0.0064826	1	0.0647831	0.803399	1	0.120765	0.734225
Pgl_GLEAN_10021545	1	3.00731	0.108479	1	0.584124	0.459466	1	0.025233	0.87643		Pgl_GLEAN_10021545	1	0.00486663	0.945533	1	0.251084	0.625377	1	0.157248	0.698665		Pgl_GLEAN_10021545	1	3.45335	0.0878161	1	1.97239	0.185545	1	1.52968	0.239819
Pgl_GLEAN_10025633	1	2.38472	0.148478	1	2.37462	0.149268	1	0.00389944	0.951236		Pgl_GLEAN_10025633	1	0.129102	0.725608	1	14.6423	0.00241072	1	0.335154	0.573347		Pgl_GLEAN_10025633	1	0.0346726	0.855394	1	0.824784	0.381662	1	2.05657	0.177093
Pgl_GLEAN_10000380	1	1.19098	0.296559	1	0.154269	0.701377	1	0.803289	0.387738		Pgl_GLEAN_10000380	1	1	0.337049	1	1	0.337049	1	1	0.337049		Pgl_GLEAN_10000380	1	30.3448	0.000134388	1	10.7087	0.00667337	1	0.619055	0.446659
Pgl_GLEAN_10027630	1	1	0.337049	1	1	0.337049	1	1	0.337049		Pgl_GLEAN_10027630	1	0.325532	0.578829	1	9.81214	0.00865265	1	0.00925952	0.924929		Pgl_GLEAN_10027630	1	3.4015	0.0899536	1	0.343935	0.568435	1	0.946353	0.349851
Pgl_GLEAN_10023903	1	0.0219083	0.884789	1	1.97809	0.184957	1	0.0219083	0.884789		Pgl_GLEAN_10023903	1			1			1				Pgl_GLEAN_10023903	1	3.54231	0.0842912	1	0.0819043	0.779614	1	0.0478247	0.830568
Pgl_GLEAN_10007411	1			1			1				Pgl_GLEAN_10007411	1	12.1544	0.00449376	1	2.63756	0.130323	1	2.63756	0.130323		Pgl_GLEAN_10007411	1	0.107377	0.748796	1	1.1899	0.296768	1	0.197344	0.664779
Pgl_GLEAN_10009922	1	5.51198	0.0368624	1	1.04227	0.327435	1	2.00811	0.181896		Pgl_GLEAN_10009922	1	3.61451	0.0815565	1	3.89643	0.0718615	1	0.815416	0.384292		Pgl_GLEAN_10009922	1	6.38453	0.026577	1	0.340157	0.570538	1	3.13822	0.101847
Pgl_GLEAN_10037635	1	0.115747	0.739575	1	8.65923	0.0123111	1	3.80667	0.0747882		Pgl_GLEAN_10037635	1	1.70421	0.216214	1	1.19802	0.2952	1	0.371073	0.553778		Pgl_GLEAN_10037635	1	2.5725	0.134715	1	0.103569	0.753125	1	1.86604	0.196984
Pgl_GLEAN_10035817	1	17.1999	0.00135315	1	4.57836	0.0536188	1	0.0962651	0.761681		Pgl_GLEAN_10035817	1	0.242537	0.631267	1	0.455698	0.512439	1	1.24338e-05	0.997244		Pgl_GLEAN_10035817	1	4.96504	0.0457557	1	0.475935	0.503393	1	0.803849	0.387578
Pgl_GLEAN_10020173	1	1.26016	0.283579	1	0.00275446	0.959007	1	0.19165	0.669323		Pgl_GLEAN_10020173	1	1.92611	0.190415	1	1.75437	0.21	1	5.93021	0.0314323		Pgl_GLEAN_10020173	1			1			1
Pgl_GLEAN_10034376	1	0.0012122	0.972798	1	0.33141	0.575467	1	0.0133612	0.909889		Pgl_GLEAN_10034376	1			1			1				Pgl_GLEAN_10034376	1			1			1
Pgl_GLEAN_10028087	1	26.6329	0.000236758	1	2.14506	0.168731	1	2.86587	0.116254		Pgl_GLEAN_10028087	1			1			1				Pgl_GLEAN_10028087	1	0.0777204	0.785157	1	5.65902	0.0348345	1	2.11232	0.171765
Pgl_GLEAN_10017892	1	4.44872	0.0566121	1	0.0562859	0.816468	1	2.19762	0.164003		Pgl_GLEAN_10017892	1	1.14504	0.305642	1	0.727044	0.410539	1	0.771334	0.397049		Pgl_GLEAN_10017892	1	6.35689	0.0268456	1	0.161718	0.69465	1	0.798081	0.389233
Pgl_GLEAN_10015516	1	0.609005	0.450283	1	1.391	0.261092	1	0.609005	0.450283		Pgl_GLEAN_10015516	1			1			1				Pgl_GLEAN_10015516	1	6.90262	0.0220861	1	0.0143337	0.906683	1	5.63767	0.0351204
Pgl_GLEAN_10037856	1	36.4922	5.83942e-05	1	3.80121	0.0749711	1	0.0851375	0.775435		Pgl_GLEAN_10037856	1	22.2429	0.000500186	1	8.90005	0.0114156	1	8.90005	0.0114156		Pgl_GLEAN_10037856	1	16.056	0.00173967	1	0.144788	0.710217	1	0.882264	0.366105
Pgl_GLEAN_10017799	1	37.3481	5.24518e-05	1	0.55066	0.472324	1	3.41161	0.0895318		Pgl_GLEAN_10017799	1	0.997784	0.337564	1	10.4921	0.00709779	1	6.31557	0.0272533		Pgl_GLEAN_10017799	1	4.97047	0.0456555	1	0.33858	0.57142	1	0.33858	0.57142
Pgl_GLEAN_10030198	1			1			1				Pgl_GLEAN_10030198	1			1			1				Pgl_GLEAN_10030198	1	15.5132	0.00196756	1	0.375198	0.551616	1	0.0705544	0.79504
Pgl_GLEAN_10021165	1	6.83863	0.0225891	1	0.10412	0.752493	1	0.000186723	0.989322		Pgl_GLEAN_10021165	1			1			1				Pgl_GLEAN_10021165	1			1			1
Pgl_GLEAN_10000571	1			1			1				Pgl_GLEAN_10000571	1			1			1				Pgl_GLEAN_10000571	1	16.7226	0.00150075	1	7.1752	0.0200868	1	7.1752	0.0200868
Pgl_GLEAN_10004002	1	52.8109	9.9118e-06	1	21.7891	0.000543468	1	0.697014	0.4201		Pgl_GLEAN_10004002	1			1			1				Pgl_GLEAN_10004002	1			1			1
Pgl_GLEAN_10027160	1	6.78946	0.0229849	1	6.78946	0.0229849	1	6.78946	0.0229849		Pgl_GLEAN_10027160	1			1			1				Pgl_GLEAN_10027160	1	0.0793336	0.783001	1	1.92067	0.190998	1	0.0793336	0.783001
Pgl_GLEAN_10014272	1	7.01013e-05	0.993457	1	3.12941	0.102277	1	2.82345	0.11872		Pgl_GLEAN_10014272	1			1			1				Pgl_GLEAN_10014272	1	1	0.337049	1	1	0.337049	1	1	0.337049
Pgl_GLEAN_10024506	1	25.5594	0.000281859	1	8.54159	0.0127785	1	0.558638	0.469203		Pgl_GLEAN_10024506	1	1.31464	0.273905	1	6.46789	0.0257859	1	3.44709	0.0880708		Pgl_GLEAN_10024506	1			1			1
Pgl_GLEAN_10021430	1	12.9027	0.00369964	1	0.340661	0.570256	1	0.548908	0.473013		Pgl_GLEAN_10021430	1			1			1				Pgl_GLEAN_10021430	1			1			1
Pgl_GLEAN_10016254	1			1			1				Pgl_GLEAN_10016254	1			1			1				Pgl_GLEAN_10016254	1	25.0203	0.000308261	1	2.44514	0.143865	1	2.44514	0.143865
Pgl_GLEAN_10034700	1			1			1				Pgl_GLEAN_10034700	1			1			1				Pgl_GLEAN_10034700	1	5.4074	0.0383907	1	2.022	0.180502	1	3.41647	0.0893299
Pgl_GLEAN_10002395	1	2.54806	0.136414	1	0.0601247	0.810442	1	0.0601247	0.810442		Pgl_GLEAN_10002395	1			1			1				Pgl_GLEAN_10002395	1			1			1
Pgl_GLEAN_10018742	1	2.13697	0.169474	1	0.714782	0.414401	1	7.38253	0.0187086		Pgl_GLEAN_10018742	1	0.00105445	0.974629	1	6.35025	0.0269107	1	6.01542	0.030446		Pgl_GLEAN_10018742	1	23.3436	0.00041092	1	6.69432	0.0237742	1	6.17563	0.0286896
Pgl_GLEAN_10026714	1	0.978628	0.342066	1	1.27136	0.281552	1	5.68179	0.0345325		Pgl_GLEAN_10026714	1	0.481759	0.500843	1	6.07009	0.0298327	1	0.816338	0.384032		Pgl_GLEAN_10026714	1	0.121971	0.732958	1	0.439181	0.520044	1	8.26433	0.0139654
Pgl_GLEAN_10008425	1	9.45329	0.00963375	1	2.44494	0.14388	1	0.26519	0.61593		Pgl_GLEAN_10008425	1	2.97999	0.109929	1	2.97999	0.109929	1	2.97999	0.109929		Pgl_GLEAN_10008425	1	2.62209	0.131351	1	0.540672	0.47628	1	0.053459	0.821045
Pgl_GLEAN_10011928	1	0.617336	0.447276	1	0.59124	0.456808	1	0.271355	0.611902		Pgl_GLEAN_10011928	1	0.264175	0.616599	1	1.50062	0.244078	1	0.155317	0.700419		Pgl_GLEAN_10011928	1	2.48068	0.141235	1	4.1158	0.0652727	1	0.0447029	0.836099
Pgl_GLEAN_10022210	1			1			1				Pgl_GLEAN_10022210	1			1			1				Pgl_GLEAN_10022210	1	1	0.337049	1	1	0.337049	1	1	0.337049
Pgl_GLEAN_10015005	1	0.0995372	0.757805	1	3.07048	0.105214	1	0.00777786	0.931179		Pgl_GLEAN_10015005	1	3.75684	0.0764757	1	3.1512	0.101217	1	4.50154	0.0553688		Pgl_GLEAN_10015005	1	0.599381	0.453798	1	0.642903	0.438252	1	1.68828	0.218237
Pgl_GLEAN_10000704	1	0.239571	0.633341	1	8.78931	0.0118175	1	3.54121	0.0843338		Pgl_GLEAN_10000704	1	0.806918	0.386702	1	7.07182	0.0208187	1	0.723271	0.411721		Pgl_GLEAN_10000704	1	0.0178762	0.895855	1	0.489037	0.497689	1	3.20527	0.0986433
Pgl_GLEAN_10029489	1	1.69974	0.216779	1	0.11541	0.739939	1	5.16283	0.0422708		Pgl_GLEAN_10029489	1	2.74602	0.12339	1	0.182953	0.676423	1	0.0100419	0.921833		Pgl_GLEAN_10029489	1	4.28177	0.0607692	1	4.05742	0.0669521	1	1.36347	0.265614
Pgl_GLEAN_10011054	1			1			1				Pgl_GLEAN_10011054	1			1			1				Pgl_GLEAN_10011054	1	1.56502	0.234773	1	3.91783	0.0711844	1	0.215769	0.650597
Pgl_GLEAN_10024286	1	0.928085	0.354374	1	0.473208	0.504595	1	2.43783	0.144414		Pgl_GLEAN_10024286	1	0.122609	0.732291	1	1.73161	0.21279	1	0.242784	0.631095		Pgl_GLEAN_10024286	1	5.92322	0.0315148	1	0.330038	0.576248	1	9.23169	0.0103051
Pgl_GLEAN_10015384	1			1			1				Pgl_GLEAN_10015384	1	2.97999	0.109929	1	2.97999	0.109929	1	2.97999	0.109929		Pgl_GLEAN_10015384	1			1			1
Pgl_GLEAN_10003060	1	5.45166	0.0377348	1	0.227251	0.642133	1	0.227251	0.642133		Pgl_GLEAN_10003060	1			1			1				Pgl_GLEAN_10003060	1			1			1
Pgl_GLEAN_10036636	1	1.01066	0.334587	1	5.02606	0.0446451	1	2.26785	0.157945		Pgl_GLEAN_10036636	1	2.85455	0.116906	1	2.85455	0.116906	1	2.85455	0.116906		Pgl_GLEAN_10036636	1			1			1
Pgl_GLEAN_10007270	1	0.803458	0.38769	1	1.03867	0.328239	1	2.47374	0.141744		Pgl_GLEAN_10007270	1	7.25413	0.0195484	1	21.4763	0.000575859	1	7.25413	0.0195484		Pgl_GLEAN_10007270	1	3.90393	0.0716232	1	0.128292	0.726431	1	0.222397	0.645678
Pgl_GLEAN_10027216	1	47.3246	1.70013e-05	1	18.8687	0.000955181	1	9.14233	0.0105913		Pgl_GLEAN_10027216	1			1			1				Pgl_GLEAN_10027216	1			1			1
Pgl_GLEAN_10018410	1	0.417803	0.530204	1	0.024308	0.878696	1	0.592777	0.456237		Pgl_GLEAN_10018410	1			1			1				Pgl_GLEAN_10018410	1	2.75451	0.122867	1	1.15831	0.302979	1	0.0243922	0.878488
Pgl_GLEAN_10015435	1	1	0.337049	1	1	0.337049	1	1	0.337049		Pgl_GLEAN_10015435	1			1			1				Pgl_GLEAN_10015435	1	27.8053	0.000196818	1	2.18779	0.164874	1	2.18779	0.164874
Pgl_GLEAN_10000488	1	1	0.337049	1	1	0.337049	1	1	0.337049		Pgl_GLEAN_10000488	1			1			1				Pgl_GLEAN_10000488	1	14.0825	0.00275754	1	0.470006	0.506013	1	0.470006	0.506013
Pgl_GLEAN_10022466	1	41.471	3.20822e-05	1	7.23587	0.0196714	1	4.24625	0.0617007		Pgl_GLEAN_10022466	1	6.37843	0.0266361	1	6.37843	0.0266361	1	6.37843	0.0266361		Pgl_GLEAN_10022466	1	33.3706	8.78741e-05	1	2.40164	0.147168	1	0.0562985	0.816447
Pgl_GLEAN_10033878	1	12.8828	0.00371848	1	0.265856	0.615492	1	0.265856	0.615492		Pgl_GLEAN_10033878	1			1			1				Pgl_GLEAN_10033878	1	3.76919	0.0760531	1	0.336825	0.572405	1	0.336825	0.572405
Pgl_GLEAN_10002502	1	1.60093	0.229789	1	0.328298	0.577242	1	0.00864216	0.927467		Pgl_GLEAN_10002502	1	1.96061	0.186769	1	1.96061	0.186769	1	4.16678	0.0638476		Pgl_GLEAN_10002502	1			1			1
Pgl_GLEAN_10001659	1	15.4409	0.00200049	1	2.7945	0.12044	1	5.78583	0.0331916		Pgl_GLEAN_10001659	1	2.14738	0.168519	1	1.67489	0.219957	1	1.17997	0.298701		Pgl_GLEAN_10001659	1	1.65697	0.222288	1	1.13136	0.308422	1	0.095496	0.762603
Pgl_GLEAN_10005220	1	0.000525683	0.982085	1	0.598812	0.454007	1	5.88473	0.0319743		Pgl_GLEAN_10005220	1			1			1				Pgl_GLEAN_10005220	1			1			1
Pgl_GLEAN_10036987	1	0.00114938	0.973512	1	2.86328	0.116403	1	4.55309	0.054187		Pgl_GLEAN_10036987	1			1			1				Pgl_GLEAN_10036987	1	2.99999	0.108865	1	2.99999	0.108865	1	2.99999	0.108865
Pgl_GLEAN_10003649	1	0.108854	0.747141	1	1.19479	0.295823	1	1.62275	0.226829		Pgl_GLEAN_10003649	1			1			1				Pgl_GLEAN_10003649	1	2.00172	0.182542	1	1.46991	0.24869	1	0.109899	0.745977
Pgl_GLEAN_10035594	1	0.303267	0.591946	1	0.0181949	0.894936	1	0.325886	0.578626		Pgl_GLEAN_10035594	1			1			1				Pgl_GLEAN_10035594	1	6.74386	0.0233592	1	1.0369	0.328635	1	2.70749	0.125799
Pgl_GLEAN_10008000	1			1			1				Pgl_GLEAN_10008000	1			1			1				Pgl_GLEAN_10008000	1	1.99986	0.182731	1	0.000138847	0.990792	1	0.000138847	0.990792
Pgl_GLEAN_10029258	1	4.62195	0.0526552	1	5.64441	0.0350299	1	0.383353	0.547389		Pgl_GLEAN_10029258	1	1	0.337049	1	1	0.337049	1	1	0.337049		Pgl_GLEAN_10029258	1	1.81796	0.202455	1	0.24752	0.627818	1	1.53403	0.239191
Pgl_GLEAN_10032554	1	7.85395	0.0159703	1	6.07377	0.029792	1	1.90133	0.19309		Pgl_GLEAN_10032554	1			1			1				Pgl_GLEAN_10032554	1	2.98956	0.109418	1	2.98956	0.109418	1	2.98956	0.109418
Pgl_GLEAN_10006496	1	8.98638	0.0111135	1	8.98638	0.0111135	1	8.98638	0.0111135		Pgl_GLEAN_10006496	1			1			1				Pgl_GLEAN_10006496	1	8.28291	0.013882	1	2.38278	0.14863	1	2.38278	0.14863
Pgl_GLEAN_10029634	1	22.1607	0.000507717	1	4.90789	0.046826	1	4.90789	0.046826		Pgl_GLEAN_10029634	1			1			1				Pgl_GLEAN_10029634	1	42.4612	2.86754e-05	1	0.365802	0.556565	1	0.365802	0.556565
Pgl_GLEAN_10024161	1	0.00412045	0.949875	1	3.17709	0.0999741	1	0.540916	0.476183		Pgl_GLEAN_10024161	1	3.1584	0.100869	1	12.9032	0.00369911	1	3.1584	0.100869		Pgl_GLEAN_10024161	1	0.0157159	0.902312	1	0.254864	0.622814	1	4.74936	0.0499561
Pgl_GLEAN_10020188	1	10.4	0.00728788	1	15.9491	0.00178199	1	10.4	0.00728788		Pgl_GLEAN_10020188	1			1			1				Pgl_GLEAN_10020188	1	1	0.337049	1	1	0.337049	1	1	0.337049
Pgl_GLEAN_10025410	1	1.9904	0.183694	1	9.42746	0.00970926	1	0.317779	0.583327		Pgl_GLEAN_10025410	1	0.657657	0.433179	1	1.92883	0.190124	1	0.522149	0.483772		Pgl_GLEAN_10025410	1	0.933327	0.353067	1	0.0194863	0.891297	1	1.25124	0.285208
Pgl_GLEAN_10037318	1	6.75507	0.0232665	1	6.16824	0.028768	1	5.20863	0.0415097		Pgl_GLEAN_10037318	1			1			1				Pgl_GLEAN_10037318	1			1			1
Pgl_GLEAN_10020529	1	9.98251	0.00822833	1	0.128918	0.725795	1	0.128918	0.725795		Pgl_GLEAN_10020529	1			1			1				Pgl_GLEAN_10020529	1			1			1
Pgl_GLEAN_10003203	1	2.90417	0.114082	1	1.26608	0.282506	1	0.650874	0.435499		Pgl_GLEAN_10003203	1	0.00473714	0.946261	1	11.2769	0.00569413	1	0.00473714	0.946261		Pgl_GLEAN_10003203	1	10.6667	0.00675329	1	0.40638	0.535787	1	0.499914	0.49304
Pgl_GLEAN_10008577	1			1			1				Pgl_GLEAN_10008577	1			1			1				Pgl_GLEAN_10008577	1	0.907236	0.359641	1	7.23795	0.0196574	1	2.54431	0.136676
Pgl_GLEAN_10036260	1	10.53	0.0070212	1	0.101812	0.755152	1	0.0266252	0.873098		Pgl_GLEAN_10036260	1	8.36928	0.0135015	1	8.36928	0.0135015	1	8.36928	0.0135015		Pgl_GLEAN_10036260	1	0.000357072	0.985234	1	2.50564	0.139424	1	0.198732	0.663683
Pgl_GLEAN_10006975	1	1.99915	0.182803	1	0.000853061	0.977179	1	0.000853061	0.977179		Pgl_GLEAN_10006975	1	1.53647	0.238838	1	0.57453	0.463091	1	3.97389	0.0694466		Pgl_GLEAN_10006975	1	147.609	4.21253e-08	1	0.597745	0.4544	1	0.597745	0.4544
Pgl_GLEAN_10023133	1			1			1				Pgl_GLEAN_10023133	1			1			1				Pgl_GLEAN_10023133	1	6.51065	0.025391	1	6.51065	0.025391	1	6.51065	0.025391
Pgl_GLEAN_10032993	1	16.1144	0.00171706	1	3.80661	0.0747903	1	4.35681	0.0588567		Pgl_GLEAN_10032993	1	0.426187	0.526175	1	2.79935	0.12015	1	1.71971	0.214268		Pgl_GLEAN_10032993	1	3.98198	0.0692002	1	0.845775	0.375867	1	0.845775	0.375867
Pgl_GLEAN_10014698	1	0.228405	0.641297	1	1.10714e-05	0.9974	1	0.241839	0.631753		Pgl_GLEAN_10014698	1			1			1				Pgl_GLEAN_10014698	1	3.75515	0.0765338	1	3.36113	0.0916622	1	2.66412	0.128581
Pgl_GLEAN_10036850	1	1	0.337049	1	1	0.337049	1	1	0.337049		Pgl_GLEAN_10036850	1			1			1				Pgl_GLEAN_10036850	1			1			1
Pgl_GLEAN_10015001	1			1			1				Pgl_GLEAN_10015001	1			1			1				Pgl_GLEAN_10015001	1	4.84704	0.0479989	1	0.743129	0.405558	1	6.17869	0.0286572
Pgl_GLEAN_10016081	1	8.54616	0.0127599	1	0.00985657	0.922555	1	0.646928	0.436858		Pgl_GLEAN_10016081	1	8.90019	0.0114151	1	8.90019	0.0114151	1	8.90019	0.0114151		Pgl_GLEAN_10016081	1	12.6953	0.00390188	1	0.29927	0.594368	1	1.9216	0.190898
Pgl_GLEAN_10025549	1	7.45623	0.0182459	1	4.98113	0.0454596	1	1.27396	0.281085		Pgl_GLEAN_10025549	1	1	0.337049	1	1	0.337049	1	1	0.337049		Pgl_GLEAN_10025549	1	8.778	0.0118595	1	0.0321168	0.860762	1	0.900785	0.361295
Pgl_GLEAN_10030838	1			1			1				Pgl_GLEAN_10030838	1			1			1				Pgl_GLEAN_10030838	1	19.7027	0.000808593	1	3.3274	0.0931203	1	3.3274	0.0931203
Pgl_GLEAN_10011176	1	2.7523	0.123003	1	3.71223	0.0780258	1	3.54944	0.0840162		Pgl_GLEAN_10011176	1	17.7926	0.00119285	1	9.70356	0.00893655	1	18.8701	0.00095492		Pgl_GLEAN_10011176	1	1.36783	0.264892	1	0.00447084	0.947791	1	0.305644	0.590516
Pgl_GLEAN_10030008	1	31.0046	0.000122177	1	6.23793	0.0280393	1	3.52207	0.0850779		Pgl_GLEAN_10030008	1	1.10943	0.312954	1	7.37227	0.0187741	1	8.52035	0.0128651		Pgl_GLEAN_10030008	1	2.28866	0.156205	1	0.0362608	0.852161	1	1.08936	0.317185
Pgl_GLEAN_10012722	1	0.0870054	0.77306	1	9.04067	0.0109283	1	0.0571111	0.815154		Pgl_GLEAN_10012722	1			1			1				Pgl_GLEAN_10012722	1			1			1
Pgl_GLEAN_10012831	1			1			1				Pgl_GLEAN_10012831	1	2.80522	0.119799	1	0.0119152	0.914882	1	0.0119152	0.914882		Pgl_GLEAN_10012831	1			1			1
Pgl_GLEAN_10005915	1	0.517961	0.485494	1	4.28438	0.0607016	1	0.00679965	0.93564		Pgl_GLEAN_10005915	1	3.02467	0.107569	1	8.27363	0.0139236	1	6.7135	0.0236125		Pgl_GLEAN_10005915	1	2.98956	0.109418	1	2.98956	0.109418	1	2.98956	0.109418
Pgl_GLEAN_10011546	1	0.490923	0.496877	1	1.474	0.248069	1	3.93353	0.0706925		Pgl_GLEAN_10011546	1	40.8306	3.45379e-05	1	40.8306	3.45379e-05	1	40.8306	3.45379e-05		Pgl_GLEAN_10011546	1	0.0426686	0.839814	1	1.59778	0.23022	1	0.911104	0.358655
Pgl_GLEAN_10032417	1	5.92248	0.0315237	1	0.637754	0.440045	1	3.66219	0.0798101		Pgl_GLEAN_10032417	1			1			1				Pgl_GLEAN_10032417	1			1			1
Pgl_GLEAN_10012999	1	12.6856	0.00391167	1	2.16906	0.166551	1	5.56714	0.0360856		Pgl_GLEAN_10012999	1	151.13	3.6928e-08	1	151.13	3.6928e-08	1	151.13	3.6928e-08		Pgl_GLEAN_10012999	1	6.08487	0.0296694	1	0.0130911	0.9108	1	0.163018	0.693495
Pgl_GLEAN_10023682	1	31.3536	0.000116244	1	13.1707	0.00345615	1	13.1707	0.00345615		Pgl_GLEAN_10023682	1			1			1				Pgl_GLEAN_10023682	1			1			1
Pgl_GLEAN_10001903	1			1			1				Pgl_GLEAN_10001903	1			1			1				Pgl_GLEAN_10001903	1	0.139528	0.715266	1	1.68453	0.218717	1	1.6939	0.21752
Pgl_GLEAN_10018612	1			1			1				Pgl_GLEAN_10018612	1			1			1				Pgl_GLEAN_10018612	1	0.453937	0.51324	1	0.197636	0.664548	1	3.40298	0.0898916
Pgl_GLEAN_10011517	1	6.68279	0.023872	1	6.68279	0.023872	1	6.68279	0.023872		Pgl_GLEAN_10011517	1			1			1				Pgl_GLEAN_10011517	1			1			1
Pgl_GLEAN_10036780	1	5.70346	0.0342479	1	1.28212	0.279624	1	0.000640596	0.980224		Pgl_GLEAN_10036780	1	3.89502	0.0719062	1	0.00169251	0.967861	1	0.00169251	0.967861		Pgl_GLEAN_10036780	1	33.4946	8.64119e-05	1	0.285329	0.602985	1	1.41637	0.257014
Pgl_GLEAN_10026521	1	7.31823	0.0191237	1	0.169488	0.687825	1	0.0193476	0.891682		Pgl_GLEAN_10026521	1			1			1				Pgl_GLEAN_10026521	1	0.0356005	0.853496	1	0.811619	0.385366	1	6.99165	0.0214082
Pgl_GLEAN_10034069	1	0.669668	0.429118	1	1.33033	0.271203	1	0.669668	0.429118		Pgl_GLEAN_10034069	1			1			1				Pgl_GLEAN_10034069	1			1			1
Pgl_GLEAN_10008379	1	5.88074	0.0320223	1	9.11006	0.0106969	1	3.53216	0.0846846		Pgl_GLEAN_10008379	1	0.209424	0.655394	1	0.252138	0.62466	1	2.561	0.135511		Pgl_GLEAN_10008379	1	4.41846	0.0573395	1	6.37488	0.0266704	1	0.027125	0.871924
Pgl_GLEAN_10034597	1	1.29542	0.277265	1	1.29542	0.277265	1	1.29542	0.277265		Pgl_GLEAN_10034597	1			1			1				Pgl_GLEAN_10034597	1			1			1
Pgl_GLEAN_10017682	1			1			1				Pgl_GLEAN_10017682	1			1			1				Pgl_GLEAN_10017682	1	2.08456	0.174391	1	1.87925	0.195514	1	0.591737	0.456623
Pgl_GLEAN_10014119	1	12.1952	0.00444557	1	1.77932	0.206997	1	19.0592	0.000919124		Pgl_GLEAN_10014119	1	18.7391	0.000980668	1	7.13332	0.0203795	1	7.13332	0.0203795		Pgl_GLEAN_10014119	1	16.9467	0.00142923	1	1.87916	0.195524	1	3.18184	0.0997482
Pgl_GLEAN_10027248	1	1.60701	0.228958	1	0.0304755	0.864326	1	0.46125	0.509928		Pgl_GLEAN_10027248	1	151.13	3.6928e-08	1	151.13	3.6928e-08	1	151.13	3.6928e-08		Pgl_GLEAN_10027248	1	120.282	1.30917e-07	1	7.11959	0.0204766	1	7.11959	0.0204766
Pgl_GLEAN_10022407	1	17.6859	0.00122	1	0.0717581	0.793343	1	0.0717581	0.793343		Pgl_GLEAN_10022407	1	8.14396	0.014521	1	8.14396	0.014521	1	8.14396	0.014521		Pgl_GLEAN_10022407	1	27.8415	0.000195715	1	0.963625	0.345653	1	0.963625	0.345653
Pgl_GLEAN_10028689	1	0.0093223	0.924676	1	2.64903	0.129567	1	0.50806	0.489609		Pgl_GLEAN_10028689	1	0.0108853	0.918629	1	8.423	0.013271	1	2.26332	0.158327		Pgl_GLEAN_10028689	1	1.95673	0.187175	1	1.36456	0.265434	1	0.381038	0.548583
Pgl_GLEAN_10018384	1	0.0613928	0.808497	1	0.999134	0.33725	1	3.72445	0.0775974		Pgl_GLEAN_10018384	1	0.0674287	0.79952	1	0.322285	0.580704	1	0.705042	0.41751		Pgl_GLEAN_10018384	1	9.06093	0.0108601	1	3.0233	0.107641	1	0.168368	0.688797
Pgl_GLEAN_10035696	1			1			1				Pgl_GLEAN_10035696	1			1			1				Pgl_GLEAN_10035696	1	4.25825	0.0613842	1	4.14602	0.0644235	1	0.790652	0.39138
Pgl_GLEAN_10020246	1	0.673141	0.427956	1	5.82272	0.0327312	1	2.3809	0.148777		Pgl_GLEAN_10020246	1			1			1				Pgl_GLEAN_10020246	1			1			1
Pgl_GLEAN_10014045	1	1	0.337049	1	1	0.337049	1	1	0.337049		Pgl_GLEAN_10014045	1	2.03482	0.179228	1	44.7831	2.22148e-05	1	1.32618	0.271914		Pgl_GLEAN_10014045	1			1			1
Pgl_GLEAN_10026246	1	1	0.337049	1	1	0.337049	1	1	0.337049		Pgl_GLEAN_10026246	1			1			1				Pgl_GLEAN_10026246	1	8.96945	0.011172	1	0.312212	0.586602	1	0.412512	0.532776
Pgl_GLEAN_10019743	1	3.58934	0.0824974	1	0.37878	0.549752	1	0.0238552	0.879821		Pgl_GLEAN_10019743	1	1	0.337049	1	1	0.337049	1	1	0.337049		Pgl_GLEAN_10019743	1	2.28792	0.156266	1	0.1015	0.755513	1	0.688791	0.42278
Pgl_GLEAN_10009731	1	1	0.337049	1	1	0.337049	1	1	0.337049		Pgl_GLEAN_10009731	1			1			1				Pgl_GLEAN_10009731	1			1			1
Pgl_GLEAN_10029319	1	0.00126403	0.972223	1	1.44954	0.251814	1	0.0336652	0.857485		Pgl_GLEAN_10029319	1	3.41322	0.0894649	1	15.8806	0.00180975	1	3.27782	0.0953152		Pgl_GLEAN_10029319	1	0.429416	0.52464	1	3.73948	0.0770742	1	4.08149	0.0662533
Pgl_GLEAN_10004706	1	17.527	0.00126178	1	0.850711	0.374524	1	0.00158514	0.968896		Pgl_GLEAN_10004706	1	0.333908	0.57405	1	0.0428813	0.839421	1	0.170493	0.686956		Pgl_GLEAN_10004706	1	43.2814	2.617e-05	1	0.34553	0.567552	1	6.93468	0.0218391
Pgl_GLEAN_10020443	1	9.6425	0.00910102	1	5.71337	0.0341188	1	0.377136	0.550605		Pgl_GLEAN_10020443	1	1.4837	0.246604	1	2.25312	0.159192	1	0.0424156	0.840282		Pgl_GLEAN_10020443	1	34.9622	7.10958e-05	1	0.068677	0.797717	1	0.210087	0.654889
Pgl_GLEAN_10007697	1	0.701754	0.418567	1	0.400832	0.538538	1	0.184574	0.675085		Pgl_GLEAN_10007697	1	0.568083	0.465554	1	0.502392	0.491992	1	0.952695	0.348301		Pgl_GLEAN_10007697	1	0.174432	0.683578	1	0.11958	0.735477	1	0.148584	0.706638
Pgl_GLEAN_10030844	1	8.47784	0.0130405	1	5.62846	0.0352447	1	4.96251	0.0458025		Pgl_GLEAN_10030844	1	15.7177	0.00187785	1	0.0101798	0.9213	1	6.69932	0.0237319		Pgl_GLEAN_10030844	1	5.98095	0.0308405	1	0.587739	0.458112	1	0.00681669	0.93556
Pgl_GLEAN_10029784	1			1			1				Pgl_GLEAN_10029784	1	8.90019	0.0114151	1	8.90019	0.0114151	1	8.90019	0.0114151		Pgl_GLEAN_10029784	1	2.82879	0.118405	1	0.00924735	0.924978	1	0.00924735	0.924978
Pgl_GLEAN_10023209	1	0.977303	0.34238	1	1.41969	0.256488	1	2.01748	0.180955		Pgl_GLEAN_10023209	1	25.7424	0.000273503	1	25.7424	0.000273503	1	25.7424	0.000273503		Pgl_GLEAN_10023209	1			1			1
Pgl_GLEAN_10033673	1	0.637559	0.440113	1	0.448041	0.515939	1	2.88198	0.115334		Pgl_GLEAN_10033673	1			1			1				Pgl_GLEAN_10033673	1	1.50628	0.243241	1	0.183032	0.676358	1	5.38538	0.0387221
Pgl_GLEAN_10010992	1	1	0.337049	1	1	0.337049	1	1	0.337049		Pgl_GLEAN_10010992	1			1			1				Pgl_GLEAN_10010992	1	19.1547	0.000901656	1	0.023998	0.879465	1	0.000869517	0.97696
Pgl_GLEAN_10002891	1	32.0069	0.00010602	1	6.6776	0.0239162	1	6.6776	0.0239162		Pgl_GLEAN_10002891	1			1			1				Pgl_GLEAN_10002891	1			1			1
Pgl_GLEAN_10001964	1	1.28259	0.27954	1	0.717409	0.413569	1	0.717409	0.413569		Pgl_GLEAN_10001964	1	1	0.337049	1	1	0.337049	1	1	0.337049		Pgl_GLEAN_10001964	1			1			1
Pgl_GLEAN_10023017	1	0.0264557	0.873499	1	0.0555981	0.81757	1	2.46086	0.142695		Pgl_GLEAN_10023017	1			1			1				Pgl_GLEAN_10023017	1			1			1
Pgl_GLEAN_10014335	1	0.00598518	0.939609	1	2.85908	0.116644	1	0.00598518	0.939609		Pgl_GLEAN_10014335	1	1.29875	0.27668	1	1.36876	0.264737	1	6.19598	0.0284753		Pgl_GLEAN_10014335	1	1	0.337049	1	1	0.337049	1	1	0.337049
Pgl_GLEAN_10036818	1			1			1				Pgl_GLEAN_10036818	1	1.28363	0.279355	1	16.0816	0.00172972	1	3.96938	0.0695845		Pgl_GLEAN_10036818	1			1			1
Pgl_GLEAN_10031743	1	4.03227	0.0676917	1	0.229118	0.640782	1	0.0242043	0.878953		Pgl_GLEAN_10031743	1	0.214185	0.651787	1	0.214185	0.651787	1	4.67611	0.0514871		Pgl_GLEAN_10031743	1	0.168188	0.688954	1	2.43194	0.144857	1	0.465611	0.507971
Pgl_GLEAN_10017783	1	7.64557	0.0171178	1	0.154646	0.701032	1	1.11205	0.312406		Pgl_GLEAN_10017783	1	0.871271	0.369006	1	3.86291	0.0729377	1	8.84055	0.0116295		Pgl_GLEAN_10017783	1	0.0110215	0.918123	1	19.0235	0.000925762	1	1.86279	0.197348
Pgl_GLEAN_10011019	1	6.53916	0.0251316	1	1.96126	0.186701	1	1.96126	0.186701		Pgl_GLEAN_10011019	1			1			1				Pgl_GLEAN_10011019	1	0.0313566	0.862401	1	0.171602	0.686001	1	0.713941	0.414668
Pgl_GLEAN_10018880	1	11.7546	0.00499954	1	7.77435	0.0163976	1	7.77435	0.0163976		Pgl_GLEAN_10018880	1	0.0765503	0.786736	1	7.58538	0.0174672	1	0.0765503	0.786736		Pgl_GLEAN_10018880	1	101.233	3.35168e-07	1	0.163175	0.693356	1	0.163175	0.693356
Pgl_GLEAN_10020748	1	2.38463	0.148485	1	1.21238	0.292457	1	0.474403	0.504068		Pgl_GLEAN_10020748	1	2.469	0.142093	1	2.469	0.142093	1	2.469	0.142093		Pgl_GLEAN_10020748	1	8.37454	0.0134787	1	2.51606	0.138677	1	5.6866	0.0344691
Pgl_GLEAN_10031811	1	0.0367512	0.851178	1	1.98598	0.184146	1	0.985992	0.340325		Pgl_GLEAN_10031811	1	151.13	3.6928e-08	1	151.13	3.6928e-08	1	151.13	3.6928e-08		Pgl_GLEAN_10031811	1	0.0639615	0.804621	1	0.590985	0.456902	1	0.000508509	0.98238
Pgl_GLEAN_10015358	1	9.04453	0.0109153	1	2.44104	0.144172	1	2.44104	0.144172		Pgl_GLEAN_10015358	1	2.54773	0.136437	1	0.229953	0.64018	1	0.00141064	0.970657		Pgl_GLEAN_10015358	1			1			1
Pgl_GLEAN_10012483	1	0.116769	0.738475	1	0.256258	0.621874	1	2.33586	0.152346		Pgl_GLEAN_10012483	1	0.692398	0.421601	1	2.2324	0.160967	1	0.273325	0.610627		Pgl_GLEAN_10012483	1	2.16074	0.167303	1	0.16846	0.688717	1	0.702167	0.418434
Pgl_GLEAN_10012678	1	0.0302049	0.864923	1	2.31559	0.153989	1	0.0890381	0.770507		Pgl_GLEAN_10012678	1			1			1				Pgl_GLEAN_10012678	1			1			1
Pgl_GLEAN_10037985	1			1			1				Pgl_GLEAN_10037985	1			1			1				Pgl_GLEAN_10037985	1	53.2996	9.46832e-06	1	0.6776	0.426471	1	5.16628	0.0422128
Pgl_GLEAN_10020026	1			1			1				Pgl_GLEAN_10020026	1			1			1				Pgl_GLEAN_10020026	1	0.105826	0.750549	1	0.394593	0.541666	1	0.00322688	0.955635
Pgl_GLEAN_10029629	1	3.10996	0.103235	1	7.84194	0.016034	1	0.0204255	0.888727		Pgl_GLEAN_10029629	1			1			1				Pgl_GLEAN_10029629	1	3.4828	0.0866294	1	0.488737	0.497818	1	0.0206729	0.88806
Pgl_GLEAN_10013899	1	1	0.337049	1	1	0.337049	1	1	0.337049		Pgl_GLEAN_10013899	1			1			1				Pgl_GLEAN_10013899	1			1			1
Pgl_GLEAN_10035656	1	5.09541	0.0434218	1	3.55483	0.083809	1	1.41242	0.257643		Pgl_GLEAN_10035656	1	7.17655	0.0200774	1	1.79873	0.204699	1	2.20816	0.163075		Pgl_GLEAN_10035656	1	2.07356	0.175447	1	2.00532	0.182178	1	0.49233	0.496273
Pgl_GLEAN_10014480	1	24.0501	0.000363429	1	8.82445	0.0116882	1	1.53765	0.238669		Pgl_GLEAN_10014480	1			1			1				Pgl_GLEAN_10014480	1			1			1
Pgl_GLEAN_10006269	1	1	0.337049	1	1	0.337049	1	1	0.337049		Pgl_GLEAN_10006269	1			1			1				Pgl_GLEAN_10006269	1	1	0.337049	1	1	0.337049	1	1	0.337049
Pgl_GLEAN_10033580	1	0.184752	0.674938	1	2.4115	0.146411	1	0.00106	0.974563		Pgl_GLEAN_10033580	1	8.63695	0.012398	1	0.929739	0.353961	1	0.929739	0.353961		Pgl_GLEAN_10033580	1	0.569437	0.465035	1	0.23532	0.636342	1	2.67813	0.127674
Pgl_GLEAN_10033766	1	0.267752	0.614249	1	5.3832	0.038755	1	0.0860129	0.774319		Pgl_GLEAN_10033766	1	9.08895	0.0107667	1	0.324492	0.579428	1	0.324492	0.579428		Pgl_GLEAN_10033766	1	0.144181	0.710794	1	1.06254	0.322966	1	0.243008	0.630939
Pgl_GLEAN_10026635	1	5.8742	0.0321013	1	1.78195	0.206684	1	0.233829	0.637402		Pgl_GLEAN_10026635	1			1			1				Pgl_GLEAN_10026635	1			1			1
Pgl_GLEAN_10017362	1	5.60201	0.0356045	1	0.0334552	0.857924	1	0.136113	0.718604		Pgl_GLEAN_10017362	1			1			1				Pgl_GLEAN_10017362	1			1			1
Pgl_GLEAN_10024188	1	4.31167	0.0599982	1	0.0145907	0.905855	1	0.886016	0.365123		Pgl_GLEAN_10024188	1			1			1				Pgl_GLEAN_10024188	1			1			1
Pgl_GLEAN_10031742	1	28.0608	0.00018919	1	13.7287	0.00300693	1	13.7287	0.00300693		Pgl_GLEAN_10031742	1	1	0.337049	1	1	0.337049	1	1	0.337049		Pgl_GLEAN_10031742	1	27.3601	0.000210981	1	3.0553	0.105987	1	0.103373	0.75335
Pgl_GLEAN_10015813	1			1			1				Pgl_GLEAN_10015813	1	1.98143	0.184613	1	1.92784	0.19023	1	4.84116e-05	0.994563		Pgl_GLEAN_10015813	1	8.77916	0.0118552	1	1.9955	0.183174	1	0.0830802	0.778084
Pgl_GLEAN_10018522	1	2.40358	0.147018	1	6.23541	0.0280654	1	0.368468	0.555152		Pgl_GLEAN_10018522	1			1			1				Pgl_GLEAN_10018522	1	0.140658	0.714172	1	0.273494	0.610518	1	0.205079	0.658731
Pgl_GLEAN_10003667	1	47.4831	1.67265e-05	1	4.08781	0.0660714	1	0.72326	0.411725		Pgl_GLEAN_10003667	1	39.171	4.19945e-05	1	39.171	4.19945e-05	1	39.171	4.19945e-05		Pgl_GLEAN_10003667	1	40.9036	3.42474e-05	1	0.0501319	0.8266	1	0.999668	0.337126
Pgl_GLEAN_10017347	1	0.411908	0.533071	1	0.0600076	0.810623	1	8.46808	0.0130811		Pgl_GLEAN_10017347	1	1	0.337049	1	1	0.337049	1	1	0.337049		Pgl_GLEAN_10017347	1	0.147331	0.707813	1	0.00113581	0.973669	1	0.00441268	0.948131
Pgl_GLEAN_10021848	1			1			1				Pgl_GLEAN_10021848	1			1			1				Pgl_GLEAN_10021848	1	17.8712	0.00117333	1	1.24216	0.286879	1	1.24216	0.286879
Pgl_GLEAN_10020159	1	0.00802782	0.930085	1	0.757823	0.40109	1	6.08981	0.029615		Pgl_GLEAN_10020159	1	2.84414	0.117509	1	2.84414	0.117509	1	2.84414	0.117509		Pgl_GLEAN_10020159	1	25.7209	0.000274471	1	12.8267	0.00377233	1	15.5968	0.00193032
Pgl_GLEAN_10020065	1	0.0672064	0.799842	1	0.787336	0.392344	1	0.0241011	0.879209		Pgl_GLEAN_10020065	1			1			1				Pgl_GLEAN_10020065	1			1			1
Pgl_GLEAN_10032385	1	0.0586501	0.812732	1	0.284141	0.603732	1	7.27191	0.0194295		Pgl_GLEAN_10032385	1	0.00114183	0.973599	1	1.00741	0.335334	1	1.33704	0.270058		Pgl_GLEAN_10032385	1	1.27181	0.281471	1	0.18878	0.671645	1	0.0392648	0.846242
Pgl_GLEAN_10028633	1	2.07843	0.174979	1	4.66008	0.0518295	1	2.67155	0.128099		Pgl_GLEAN_10028633	1	151.13	3.6928e-08	1	151.13	3.6928e-08	1	151.13	3.6928e-08		Pgl_GLEAN_10028633	1	1.23077	0.288995	1	0.313228	0.586002	1	0.268628	0.613677
Pgl_GLEAN_10024541	1			1			1				Pgl_GLEAN_10024541	1			1			1				Pgl_GLEAN_10024541	1	0.486366	0.498842	1	0.140883	0.713955	1	0.00300269	0.957202
Pgl_GLEAN_10015645	1	12.6425	0.0039555	1	3.56378	0.0834664	1	3.56378	0.0834664		Pgl_GLEAN_10015645	1	2.74602	0.12339	1	0.182953	0.676423	1	0.0100419	0.921833		Pgl_GLEAN_10015645	1	5.79062	0.0331314	1	0.69943	0.419318	1	0.138789	0.715984
Pgl_GLEAN_10022920	1	12.6071	0.00399184	1	0.068992	0.797265	1	4.6692	0.0516343		Pgl_GLEAN_10022920	1			1			1				Pgl_GLEAN_10022920	1	4.43287e-05	0.994797	1	0.669983	0.429013	1	2.00727	0.181981
Pgl_GLEAN_10010767	1	1.32079	0.272841	1	0.586638	0.458524	1	0.342926	0.568995		Pgl_GLEAN_10010767	1			1			1				Pgl_GLEAN_10010767	1	13.3642	0.003292	1	1.20131	0.29457	1	0.772197	0.396793
Pgl_GLEAN_10003938	1			1			1				Pgl_GLEAN_10003938	1	8.90019	0.0114151	1	8.90019	0.0114151	1	8.90019	0.0114151		Pgl_GLEAN_10003938	1	2.98956	0.109418	1	2.98956	0.109418	1	2.98956	0.109418
Pgl_GLEAN_10031090	1	6.37703	0.0266496	1	0.185449	0.674365	1	2.80348	0.119903		Pgl_GLEAN_10031090	1			1			1				Pgl_GLEAN_10031090	1	1.96874	0.185923	1	0.000311853	0.986201	1	1.21384	0.29218
Pgl_GLEAN_10017094	1	1.7306	0.212915	1	0.452201	0.514032	1	0.6989	0.419489		Pgl_GLEAN_10017094	1			1			1				Pgl_GLEAN_10017094	1			1			1
Pgl_GLEAN_10014949	1	0.079049	0.783379	1	0.613854	0.448528	1	0.407331	0.535318		Pgl_GLEAN_10014949	1	6.03071	0.030273	1	1.22375	0.29031	1	1.22375	0.29031		Pgl_GLEAN_10014949	1	1.17576	0.299525	1	0.681562	0.425158	1	0.0344415	0.855871
Pgl_GLEAN_10020403	1	10.7467	0.00660195	1	8.09922	0.0147342	1	2.21617	0.162375		Pgl_GLEAN_10020403	1			1			1				Pgl_GLEAN_10020403	1	0.0622005	0.807269	1	0.0622005	0.807269	1	5.34659	0.0393142
Pgl_GLEAN_10018268	1	1	0.337049	1	1	0.337049	1	1	0.337049		Pgl_GLEAN_10018268	1	7.27845	0.019386	1	7.27845	0.019386	1	7.27845	0.019386		Pgl_GLEAN_10018268	1	20.5139	0.000690645	1	5.99261	0.0307064	1	5.99261	0.0307064
Pgl_GLEAN_10003150	1	48.6177	1.49045e-05	1	0.00391064	0.951166	1	0.666267	0.430262		Pgl_GLEAN_10003150	1	1	0.337049	1	1	0.337049	1	1	0.337049		Pgl_GLEAN_10003150	1	50.1841	1.2756e-05	1	0.116995	0.738233	1	0.116995	0.738233
Pgl_GLEAN_10022837	1	0.00704351	0.934499	1	1.29676	0.277029	1	0.204896	0.658873		Pgl_GLEAN_10022837	1			1			1				Pgl_GLEAN_10022837	1	0.602505	0.452652	1	3.44187	0.0882839	1	0.00796529	0.930357
Pgl_GLEAN_10014292	1	3.46026	0.0875357	1	4.92044	0.0465885	1	3.05794e-05	0.995679		Pgl_GLEAN_10014292	1			1			1				Pgl_GLEAN_10014292	1	0.559409	0.468903	1	0.0268316	0.872612	1	4.03475	0.0676183
Pgl_GLEAN_10017545	1			1			1				Pgl_GLEAN_10017545	1			1			1				Pgl_GLEAN_10017545	1	0.0310553	0.863056	1	1.96894	0.185902	1	0.0310553	0.863056
Pgl_GLEAN_10000310	1	6.4271	0.0261695	1	0.275338	0.609331	1	6.41841e-06	0.99802		Pgl_GLEAN_10000310	1	2.79215	0.120581	1	0.0287093	0.868275	1	0.21476	0.651355		Pgl_GLEAN_10000310	1	0.0716045	0.793559	1	3.63969	0.0806284	1	1.59639	0.230411
Pgl_GLEAN_10011187	1	1	0.337049	1	1	0.337049	1	1	0.337049		Pgl_GLEAN_10011187	1			1			1				Pgl_GLEAN_10011187	1	6.22684	0.0281538	1	6.6851	0.0238524	1	22.1051	0.000512895
Pgl_GLEAN_10025262	1			1			1				Pgl_GLEAN_10025262	1	0.69395	0.421095	1	7.90144	0.0157217	1	0.69395	0.421095		Pgl_GLEAN_10025262	1	8.83533	0.0116485	1	8.83533	0.0116485	1	8.83533	0.0116485
Pgl_GLEAN_10004831	1	3.14071	0.101726	1	3.14071	0.101726	1	12.5999	0.00399931		Pgl_GLEAN_10004831	1	5.96059	0.0310764	1	6.32857	0.0271243	1	0.512224	0.487871		Pgl_GLEAN_10004831	1	1	0.337049	1	1	0.337049	1	1	0.337049
Pgl_GLEAN_10018983	1	0.196742	0.665256	1	2.5014	0.13973	1	0.365732	0.556603		Pgl_GLEAN_10018983	1	6.93663	0.0218242	1	2.15353	0.167958	1	1.44832	0.252003		Pgl_GLEAN_10018983	1	2.31682	0.153888	1	1.71721	0.214581	1	0.595636	0.455178
Pgl_GLEAN_10003835	1	2.99533	0.109112	1	2.99533	0.109112	1	2.99533	0.109112		Pgl_GLEAN_10003835	1	7.33852	0.0189915	1	0.37827	0.550016	1	1.47642	0.247703		Pgl_GLEAN_10003835	1	0.0001918	0.989178	1	0.151593	0.703839	1	3.15963	0.10081
Pgl_GLEAN_10026923	1	9.49937	0.00950068	1	0.931857	0.353433	1	7.51365	0.0178947		Pgl_GLEAN_10026923	1			1			1				Pgl_GLEAN_10026923	1			1			1
Pgl_GLEAN_10005681	1	0.730704	0.409397	1	9.0447	0.0109147	1	3.69033	0.0788006		Pgl_GLEAN_10005681	1			1			1				Pgl_GLEAN_10005681	1	0.00228542	0.962657	1	2.76098	0.12247	1	0.765291	0.398849
Pgl_GLEAN_10028705	1	23.7461	0.000383029	1	0.00252329	0.960764	1	0.191747	0.669245		Pgl_GLEAN_10028705	1	6.83388	0.022627	1	2.43668	0.1445	1	2.43668	0.1445		Pgl_GLEAN_10028705	1	0.0158981	0.901751	1	0.284225	0.603679	1	0.0171026	0.898119
Pgl_GLEAN_10035329	1	1	0.337049	1	1	0.337049	1	1	0.337049		Pgl_GLEAN_10035329	1			1			1				Pgl_GLEAN_10035329	1	1	0.337049	1	1	0.337049	1	1	0.337049
Pgl_GLEAN_10022936	1	2.40416	0.146974	1	2.40416	0.146974	1	2.40416	0.146974		Pgl_GLEAN_10022936	1			1			1				Pgl_GLEAN_10022936	1			1			1
Pgl_GLEAN_10010809	1	0.0209819	0.887233	1	8.87727	0.011497	1	1.20456	0.293947		Pgl_GLEAN_10010809	1	2.98868	0.109465	1	1.14432	0.305787	1	7.0194	0.021202		Pgl_GLEAN_10010809	1	0.360529	0.559382	1	1.56014	0.235462	1	0.455725	0.512427
Pgl_GLEAN_10001520	1	0.0432007	0.838834	1	3.4656	0.0873199	1	0.182842	0.676515		Pgl_GLEAN_10001520	1	0.412413	0.532824	1	0.00282045	0.95852	1	5.82684	0.0326802		Pgl_GLEAN_10001520	1	0.771588	0.396974	1	2.42206	0.145606	1	0.914707	0.35774
Pgl_GLEAN_10031369	1			1			1				Pgl_GLEAN_10031369	1			1			1				Pgl_GLEAN_10031369	1	0.326705	0.578155	1	11.9612	0.00473022	1	3.37139	0.0912242
Pgl_GLEAN_10003181	1	0.335719	0.573028	1	0.312841	0.58623	1	2.06999	0.175791		Pgl_GLEAN_10003181	1			1			1				Pgl_GLEAN_10003181	1			1			1
Pgl_GLEAN_10018815	1	0.499371	0.49327	1	3.77477	0.0758633	1	3.50277	0.0858361		Pgl_GLEAN_10018815	1			1			1				Pgl_GLEAN_10018815	1	8.89075	0.0114488	1	0.693412	0.42127	1	0.619832	0.446382
Pgl_GLEAN_10030688	1	5.30083	0.0400267	1	11.7644	0.00498629	1	2.28058	0.156878		Pgl_GLEAN_10030688	1	4.88022	0.0473551	1	6.34162	0.0269954	1	1.21746	0.291495		Pgl_GLEAN_10030688	1	12.1574	0.0044902	1	2.47536e-05	0.996112	1	0.00372224	0.952355
Pgl_GLEAN_10012854	1	0.589336	0.457516	1	0.237974	0.634465	1	1.37499	0.263708		Pgl_GLEAN_10012854	1	151.13	3.6928e-08	1	151.13	3.6928e-08	1	151.13	3.6928e-08		Pgl_GLEAN_10012854	1	0.533969	0.478968	1	1.4513	0.251541	1	0.589659	0.457396
Pgl_GLEAN_10009321	1	31.4279	0.000115025	1	7.51727	0.0178729	1	7.51727	0.0178729		Pgl_GLEAN_10009321	1			1			1				Pgl_GLEAN_10009321	1	57.8947	6.25748e-06	1	8.00193	0.0152105	1	2.10745	0.172222
Pgl_GLEAN_10002073	1	0.702251	0.418407	1	0.0349523	0.854819	1	0.3472	0.56663		Pgl_GLEAN_10002073	1	1.72036	0.214187	1	15.4437	0.00199921	1	2.50318	0.139602		Pgl_GLEAN_10002073	1	10.4368	0.00721126	1	3.97166	0.0695149	1	0.120795	0.734194
Pgl_GLEAN_10035655	1	9.81178	0.00865358	1	0.112306	0.74332	1	0.112306	0.74332		Pgl_GLEAN_10035655	1	1	0.337049	1	1	0.337049	1	1	0.337049		Pgl_GLEAN_10035655	1	3.5835	0.0827176	1	0.356143	0.561746	1	1.47854	0.247382
Pgl_GLEAN_10012394	1			1			1				Pgl_GLEAN_10012394	1			1			1				Pgl_GLEAN_10012394	1	8.90477	0.0113989	1	1.50304	0.24372	1	1.50304	0.24372
Pgl_GLEAN_10028400	1	5.24118	0.0409787	1	2.57865	0.134292	1	0.0969015	0.760922		Pgl_GLEAN_10028400	1			1			1				Pgl_GLEAN_10028400	1			1			1
Pgl_GLEAN_10003958	1	1.37259	0.264105	1	22.1862	0.000505367	1	1.37259	0.264105		Pgl_GLEAN_10003958	1			1			1				Pgl_GLEAN_10003958	1	3.51627	0.0853047	1	5.92429	0.0315022	1	0.268068	0.614042
Pgl_GLEAN_10022219	1	2.2284	0.161312	1	0.977718	0.342282	1	1.01414	0.333787		Pgl_GLEAN_10022219	1	1.7072	0.215836	1	6.1197	0.0292888	1	1.7072	0.215836		Pgl_GLEAN_10022219	1			1			1
Pgl_GLEAN_10006966	1	3.24769	0.0966805	1	0.0785579	0.784035	1	0.358406	0.560524		Pgl_GLEAN_10006966	1			1			1				Pgl_GLEAN_10006966	1			1			1
Pgl_GLEAN_10025883	1	1.48302	0.246707	1	6.6377	0.0242592	1	0.236864	0.635248		Pgl_GLEAN_10025883	1	0.71716	0.413648	1	2.43474	0.144646	1	2.80375	0.119886		Pgl_GLEAN_10025883	1	1	0.337049	1	1	0.337049	1	1	0.337049
Pgl_GLEAN_10026005	1	2.49635	0.140095	1	10.4848	0.00711265	1	0.310394	0.58768		Pgl_GLEAN_10026005	1	6.37843	0.0266361	1	6.37843	0.0266361	1	6.37843	0.0266361		Pgl_GLEAN_10026005	1			1			1
Pgl_GLEAN_10006365	1	2.69889	0.126345	1	16.5486	0.00155918	1	0.521358	0.484096		Pgl_GLEAN_10006365	1	1	0.337049	1	1	0.337049	1	1	0.337049		Pgl_GLEAN_10006365	1	1.6295	0.225923	1	0.370501	0.554079	1	0.370501	0.554079
Pgl_GLEAN_10021820	1			1			1				Pgl_GLEAN_10021820	1			1			1				Pgl_GLEAN_10021820	1	3.89406	0.071937	1	0.537235	0.477655	1	0.537235	0.477655
Pgl_GLEAN_10018660	1	8.06328	0.014908	1	0.54722	0.47368	1	0.00487892	0.945464		Pgl_GLEAN_10018660	1	151.13	3.6928e-08	1	151.13	3.6928e-08	1	151.13	3.6928e-08		Pgl_GLEAN_10018660	1	8.33765	0.0136393	1	0.242062	0.631598	1	0.741359	0.406102
Pgl_GLEAN_10007497	1	4.56521	0.0539135	1	13.6816	0.0030421	1	4.24265	0.0617961		Pgl_GLEAN_10007497	1	3.40087	0.08998	1	0.567475	0.465788	1	0.0311276	0.862899		Pgl_GLEAN_10007497	1			1			1
Pgl_GLEAN_10037156	1	1.74613e-05	0.996735	1	0.1019	0.75505	1	8.18092	0.0143477		Pgl_GLEAN_10037156	1			1			1				Pgl_GLEAN_10037156	1			1			1
Pgl_GLEAN_10028771	1	1.34301	0.269046	1	0.00493976	0.945126	1	2.23465	0.160773		Pgl_GLEAN_10028771	1			1			1				Pgl_GLEAN_10028771	1			1			1
Pgl_GLEAN_10004857	1	2.79308	0.120525	1	1.37245	0.264128	1	0.0534809	0.821009		Pgl_GLEAN_10004857	1	2.44009	0.144244	1	2.44009	0.144244	1	2.44009	0.144244		Pgl_GLEAN_10004857	1	1.80298	0.2042	1	1.2331	0.288561	1	0.117604	0.737581
Pgl_GLEAN_10023281	1	0.275807	0.609029	1	1.72419	0.21371	1	0.275807	0.609029		Pgl_GLEAN_10023281	1			1			1				Pgl_GLEAN_10023281	1	12.9429	0.0036618	1	1.65435	0.222631	1	2.48145	0.141179
Pgl_GLEAN_10035920	1	1	0.337049	1	1	0.337049	1	1	0.337049		Pgl_GLEAN_10035920	1			1			1				Pgl_GLEAN_10035920	1	0.393371	0.542282	1	0.844838	0.376123	1	0.081614	0.779993
Pgl_GLEAN_10038423	1	6.77081	0.0231371	1	0.00135957	0.971193	1	0.251645	0.624996		Pgl_GLEAN_10038423	1	35.9118	6.2873e-05	1	24.1037	0.000360092	1	24.1037	0.000360092		Pgl_GLEAN_10038423	1			1			1
Pgl_GLEAN_10032138	1	0.0728896	0.791762	1	5.91343	0.031631	1	0.0728896	0.791762		Pgl_GLEAN_10032138	1			1			1				Pgl_GLEAN_10032138	1	0.252874	0.624161	1	0.0401547	0.844534	1	0.805256	0.387176
Pgl_GLEAN_10031500	1	3.10945	0.10326	1	0.801498	0.388251	1	0.226408	0.642745		Pgl_GLEAN_10031500	1	4.78798	0.049171	1	0.0666446	0.800661	1	0.100189	0.757042		Pgl_GLEAN_10031500	1	10.4268	0.00723194	1	0.894232	0.362986	1	0.930467	0.353779
Pgl_GLEAN_10016521	1	21.194	0.000607048	1	0.963574	0.345665	1	0.963574	0.345665		Pgl_GLEAN_10016521	1	0.647061	0.436812	1	0.096969	0.760841	1	2.29398	0.155764		Pgl_GLEAN_10016521	1	6.12411	0.029241	1	3.67984	0.079175	1	3.67984	0.079175
Pgl_GLEAN_10001484	1	0.0242235	0.878905	1	6.04283	0.0301367	1	1.21201	0.292529		Pgl_GLEAN_10001484	1			1			1				Pgl_GLEAN_10001484	1			1			1
Pgl_GLEAN_10023022	1	0.518357	0.485331	1	0.483138	0.500243	1	0.992608	0.338772		Pgl_GLEAN_10023022	1	2.58578	0.133804	1	0.110082	0.745774	1	1.04964	0.3258		Pgl_GLEAN_10023022	1	5.56615	0.0360993	1	5.90856	0.0316889	1	2.17275	0.16622
Pgl_GLEAN_10006314	1	0.983689	0.340868	1	4.9058	0.0468657	1	0.710068	0.415901		Pgl_GLEAN_10006314	1			1			1				Pgl_GLEAN_10006314	1			1			1
Pgl_GLEAN_10001789	1	85.5772	8.25173e-07	1	3.96878	0.069603	1	7.4761	0.0181234		Pgl_GLEAN_10001789	1	0.504729	0.491007	1	3.21488	0.0981945	1	4.87744	0.0474085		Pgl_GLEAN_10001789	1	23.9251	0.000371345	1	0.005593	0.941617	1	0.167417	0.689626
Pgl_GLEAN_10020857	1	7.49381	0.0180152	1	1.65226	0.222905	1	0.117377	0.737823		Pgl_GLEAN_10020857	1	5.56298	0.0361434	1	1.23981	0.287313	1	1.23981	0.287313		Pgl_GLEAN_10020857	1	0.384797	0.546647	1	3.44343	0.0882202	1	0.0936549	0.764825
Pgl_GLEAN_10008364	1	0.773164	0.396507	1	1.79309	0.205363	1	1.9715	0.185637		Pgl_GLEAN_10008364	1	8.90019	0.0114151	1	8.90019	0.0114151	1	8.90019	0.0114151		Pgl_GLEAN_10008364	1	11.1386	0.0059159	1	0.0584879	0.812986	1	2.55194	0.136142
Pgl_GLEAN_10027733	1	3.87574	0.0725237	1	2.87466	0.115751	1	0.232674	0.638227		Pgl_GLEAN_10027733	1			1			1				Pgl_GLEAN_10027733	1	0.0379	0.848901	1	0.0379	0.848901	1	1.9621	0.186614
Pgl_GLEAN_10006410	1			1			1				Pgl_GLEAN_10006410	1			1			1				Pgl_GLEAN_10006410	1	6.37222	0.0266962	1	0.490052	0.497252	1	2.25168	0.159315
Pgl_GLEAN_10014078	1	2.898	0.114429	1	0.34629	0.567132	1	0.200688	0.662146		Pgl_GLEAN_10014078	1	8.90019	0.0114151	1	8.90019	0.0114151	1	8.90019	0.0114151		Pgl_GLEAN_10014078	1	14.3735	0.00257046	1	3.42127	0.0891313	1	3.48116	0.0866951
Pgl_GLEAN_10019477	1	27.208	0.000216087	1	27.208	0.000216087	1	27.208	0.000216087		Pgl_GLEAN_10019477	1			1			1				Pgl_GLEAN_10019477	1			1			1
Pgl_GLEAN_10013653	1	4.3609	0.0587547	1	1.14008	0.306646	1	1.83946	0.199985		Pgl_GLEAN_10013653	1			1			1				Pgl_GLEAN_10013653	1			1			1
Pgl_GLEAN_10026000	1			1			1				Pgl_GLEAN_10026000	1			1			1				Pgl_GLEAN_10026000	1	9.65614	0.00906396	1	0.808845	0.386153	1	4.6654	0.0517156
Pgl_GLEAN_10006250	1	13.1551	0.00346978	1	7.41173	0.0185236	1	13.8583	0.00291259		Pgl_GLEAN_10006250	1			1			1				Pgl_GLEAN_10006250	1			1			1
Pgl_GLEAN_10038493	1	1	0.337049	1	1	0.337049	1	1	0.337049		Pgl_GLEAN_10038493	1			1			1				Pgl_GLEAN_10038493	1	1.22053	0.290915	1	0.089108	0.77042	1	2.01022	0.181684
Pgl_GLEAN_10012579	1	0.327174	0.577886	1	0.0815289	0.780105	1	0.028505	0.86874		Pgl_GLEAN_10012579	1			1			1				Pgl_GLEAN_10012579	1	17.3783	0.00130237	1	0.245498	0.629212	1	2.70162	0.126171
Pgl_GLEAN_10014835	1	0.256413	0.62177	1	4.37439	0.0584191	1	2.84026	0.117735		Pgl_GLEAN_10014835	1	4.3389	0.0593066	1	0.149601	0.705688	1	2.28427	0.156569		Pgl_GLEAN_10014835	1	0.392287	0.542831	1	0.179895	0.678968	1	2.42191	0.145617
Pgl_GLEAN_10031691	1	24.4865	0.000337296	1	2.24963	0.159489	1	6.37597	0.0266599		Pgl_GLEAN_10031691	1	7.42321	0.0184515	1	0.669679	0.429115	1	8.23555	0.0140959		Pgl_GLEAN_10031691	1			1			1
Pgl_GLEAN_10030175	1	4.45522	0.0564572	1	0.0174588	0.89707	1	1.33387	0.270598		Pgl_GLEAN_10030175	1	8.90019	0.0114151	1	8.90019	0.0114151	1	8.90019	0.0114151		Pgl_GLEAN_10030175	1	2.64906	0.129565	1	0.477634	0.502647	1	0.0495285	0.827629
Pgl_GLEAN_10007020	1	2.95128	0.111479	1	1.79502	0.205136	1	0.959281	0.346702		Pgl_GLEAN_10007020	1	151.13	3.6928e-08	1	151.13	3.6928e-08	1	151.13	3.6928e-08		Pgl_GLEAN_10007020	1	0.730284	0.409528	1	0.14892	0.706324	1	1.65562	0.222464
Pgl_GLEAN_10012020	1	11.1762	0.00585461	1	0.025846	0.874952	1	3.72557	0.0775582		Pgl_GLEAN_10012020	1	1	0.337049	1	1	0.337049	1	1	0.337049		Pgl_GLEAN_10012020	1	2.25151	0.159329	1	0.339563	0.57087	1	0.913997	0.35792
Pgl_GLEAN_10019303	1			1			1				Pgl_GLEAN_10019303	1			1			1				Pgl_GLEAN_10019303	1	2.97371	0.110266	1	2.97371	0.110266	1	2.97371	0.110266
Pgl_GLEAN_10034701	1	5.09446	0.0434382	1	0.290938	0.599486	1	0.0421727	0.840733		Pgl_GLEAN_10034701	1	4.76267	0.0496839	1	12.4225	0.00418816	1	0.616273	0.447658		Pgl_GLEAN_10034701	1	5.52316	0.0367033	1	0.144506	0.710485	1	0.887563	0.364719
Pgl_GLEAN_10014988	1	0.172825	0.684951	1	0.324864	0.579214	1	0.684303	0.424254		Pgl_GLEAN_10014988	1			1			1				Pgl_GLEAN_10014988	1	4.57631	0.0536645	1	0.310247	0.587767	1	0.404557	0.536688
Pgl_GLEAN_10005683	1	0.0548385	0.818796	1	0.535558	0.478329	1	9.01147	0.0110275		Pgl_GLEAN_10005683	1	2.97999	0.109929	1	2.97999	0.109929	1	2.97999	0.109929		Pgl_GLEAN_10005683	1	0.183767	0.67575	1	1.76307	0.208947	1	4.70052	0.0509707
Pgl_GLEAN_10016717	1			1			1				Pgl_GLEAN_10016717	1	8.90019	0.0114151	1	8.90019	0.0114151	1	8.90019	0.0114151		Pgl_GLEAN_10016717	1	5.02885	0.0445951	1	0.239259	0.63356	1	1.10956	0.312926
Pgl_GLEAN_10036887	1			1			1				Pgl_GLEAN_10036887	1			1			1				Pgl_GLEAN_10036887	1	1	0.337049	1	1	0.337049	1	1	0.337049
Pgl_GLEAN_10031649	1	0.00970313	0.923158	1	2.81618	0.119148	1	0.00970313	0.923158		Pgl_GLEAN_10031649	1	0.317563	0.583453	1	0.317563	0.583453	1	8.08206	0.0148168		Pgl_GLEAN_10031649	1			1			1
Pgl_GLEAN_10019812	1	0.122838	0.732052	1	20.8812	0.000643924	1	1.30666	0.275293		Pgl_GLEAN_10019812	1			1			1				Pgl_GLEAN_10019812	1			1			1
Pgl_GLEAN_10004251	1	17.146	0.00136894	1	0.0709928	0.79442	1	2.53063	0.137641		Pgl_GLEAN_10004251	1	3.15925	0.100828	1	0.369076	0.554831	1	0.00188302	0.966101		Pgl_GLEAN_10004251	1	7.69753	0.0168228	1	2.79149	0.12062	1	0.783754	0.39339
Pgl_GLEAN_10009098	1	3.00798	0.108443	1	8.78586	0.0118303	1	3.00798	0.108443		Pgl_GLEAN_10009098	1	1.68465	0.218702	1	1.68465	0.218702	1	10.5674	0.00694663		Pgl_GLEAN_10009098	1	0.463471	0.50893	1	0.62615	0.444131	1	0.0988521	0.758611
Pgl_GLEAN_10029347	1	7.83801	0.0160548	1	0.989573	0.339483	1	1.8961	0.193661		Pgl_GLEAN_10029347	1			1			1				Pgl_GLEAN_10029347	1			1			1
Pgl_GLEAN_10010274	1			1			1				Pgl_GLEAN_10010274	1			1			1				Pgl_GLEAN_10010274	1	158.597	2.81899e-08	1	0.0380013	0.848702	1	0.0380013	0.848702
Pgl_GLEAN_10020863	1			1			1				Pgl_GLEAN_10020863	1			1			1				Pgl_GLEAN_10020863	1	1.23743	0.287755	1	0.131493	0.723196	1	1.34398	0.268883
Pgl_GLEAN_10021403	1	2.00412	0.182299	1	1.26819	0.282125	1	0.178676	0.679989		Pgl_GLEAN_10021403	1	5.77256e-06	0.998122	1	1.65614	0.222396	1	1.7386	0.211928		Pgl_GLEAN_10021403	1	1.65508	0.222535	1	0.0119336	0.914817	1	1.04724	0.326332
Pgl_GLEAN_10006338	1	10.4895	0.007103	1	0.275645	0.609133	1	2.96138	0.110931		Pgl_GLEAN_10006338	1	110.812	2.05102e-07	1	110.812	2.05102e-07	1	110.812	2.05102e-07		Pgl_GLEAN_10006338	1	67.2006	2.92624e-06	1	12.4098	0.00420202	1	2.22436	0.161662
Pgl_GLEAN_10024358	1	0.126705	0.728053	1	0.0920305	0.766807	1	1.66915	0.220699		Pgl_GLEAN_10024358	1	1.40059	0.25954	1	21.3236	0.000592492	1	1.40059	0.25954		Pgl_GLEAN_10024358	1			1			1
Pgl_GLEAN_10016545	1	0.843134	0.376589	1	0.364854	0.55707	1	0.18551	0.674315		Pgl_GLEAN_10016545	1			1			1				Pgl_GLEAN_10016545	1			1			1
Pgl_GLEAN_10010141	1	0.17813	0.680448	1	3.62549	0.0811505	1	0.17813	0.680448		Pgl_GLEAN_10010141	1			1			1				Pgl_GLEAN_10010141	1			1			1
Pgl_GLEAN_10007878	1	2.23772	0.160508	1	1.52647	0.240285	1	0.0034988	0.953806		Pgl_GLEAN_10007878	1	36.8337	5.59336e-05	1	36.8337	5.59336e-05	1	36.8337	5.59336e-05		Pgl_GLEAN_10007878	1	0.874227	0.368222	1	0.192115	0.668948	1	0.0424825	0.840158
Pgl_GLEAN_10014396	1			1			1				Pgl_GLEAN_10014396	1			1			1				Pgl_GLEAN_10014396	1	18.4472	0.001041	1	0.015579	0.902736	1	2.95961	0.111027
Pgl_GLEAN_10001347	1	1.30186	0.276133	1	0.177672	0.680833	1	0.0972936	0.760455		Pgl_GLEAN_10001347	1			1			1				Pgl_GLEAN_10001347	1			1			1
Pgl_GLEAN_10009163	1	6.25969	0.0278163	1	0.606786	0.451089	1	3.21455	0.0982097		Pgl_GLEAN_10009163	1	0.040001	0.844828	1	3.45125	0.0879013	1	1.76552	0.208651		Pgl_GLEAN_10009163	1	0.0629555	0.806129	1	0.0732621	0.791244	1	2.14898	0.168373
Pgl_GLEAN_10014543	1	10.1626	0.00780604	1	2.77855	0.1214	1	0.769302	0.397653		Pgl_GLEAN_10014543	1	0.0163963	0.900232	1	9.32294	0.0100221	1	0.94262	0.350768		Pgl_GLEAN_10014543	1	11.3535	0.00557542	1	0.0385791	0.847572	1	2.50127	0.13974
Pgl_GLEAN_10009525	1			1			1				Pgl_GLEAN_10009525	1	0.26267	0.617594	1	9.55556	0.00934135	1	0.708599	0.41637		Pgl_GLEAN_10009525	1	1	0.337049	1	1	0.337049	1	1	0.337049
Pgl_GLEAN_10012755	1	2.92725	0.112798	1	2.92725	0.112798	1	2.92725	0.112798		Pgl_GLEAN_10012755	1			1			1				Pgl_GLEAN_10012755	1	17.2577	0.00133645	1	0.0863113	0.773939	1	0.0863113	0.773939
Pgl_GLEAN_10001164	1	5.57117	0.0360295	1	7.09526	0.0206501	1	0.38758	0.545223		Pgl_GLEAN_10001164	1	11.1799	0.00584853	1	4.15804	0.0640894	1	4.15804	0.0640894		Pgl_GLEAN_10001164	1	4.2666	0.0611649	1	15.8593	0.0018185	1	2.37301	0.149394
Pgl_GLEAN_10036469	1	5.66695	0.0347289	1	0.0817967	0.779754	1	1.97921	0.184842		Pgl_GLEAN_10036469	1			1			1				Pgl_GLEAN_10036469	1			1			1
Pgl_GLEAN_10004238	1	11.163	0.00587598	1	0.626357	0.444057	1	0.00567461	0.941193		Pgl_GLEAN_10004238	1			1			1				Pgl_GLEAN_10004238	1	0.473076	0.504654	1	0.966345	0.344999	1	0.274089	0.610134
Pgl_GLEAN_10034764	1	0.0057561	0.940774	1	4.63007	0.0524782	1	3.26603	0.0958466		Pgl_GLEAN_10034764	1	1	0.337049	1	1	0.337049	1	1	0.337049		Pgl_GLEAN_10034764	1			1			1
Pgl_GLEAN_10014467	1	9.70048	0.00894476	1	0.00662854	0.936453	1	2.82242	0.11878		Pgl_GLEAN_10014467	1	2.82197	0.118807	1	2.82197	0.118807	1	2.82197	0.118807		Pgl_GLEAN_10014467	1	7.46931	0.0181652	1	0.358493	0.560477	1	0.343512	0.56867
Pgl_GLEAN_10002933	1	0.0828568	0.778374	1	2.29981	0.155282	1	0.0364793	0.851722		Pgl_GLEAN_10002933	1	38.1932	4.72651e-05	1	25.5562	0.000282011	1	25.5562	0.000282011		Pgl_GLEAN_10002933	1	5.78434	0.0332104	1	0.61116	0.449502	1	2.81284	0.119346
Pgl_GLEAN_10004000	1	11.8909	0.00481995	1	0.56551	0.466543	1	0.0949425	0.763268		Pgl_GLEAN_10004000	1			1			1				Pgl_GLEAN_10004000	1			1			1
Pgl_GLEAN_10023466	1			1			1				Pgl_GLEAN_10023466	1	1	0.337049	1	1	0.337049	1	1	0.337049		Pgl_GLEAN_10023466	1	1	0.337049	1	1	0.337049	1	1	0.337049
Pgl_GLEAN_10006767	1	5.00176	0.0450834	1	5.9962	0.0306653	1	0.280195	0.606228		Pgl_GLEAN_10006767	1	0.000925377	0.976232	1	0.406273	0.535839	1	0.542789	0.475437		Pgl_GLEAN_10006767	1	6.64833	0.0241672	1	1.11283	0.312245	1	3.57405	0.0830755
Pgl_GLEAN_10009107	1			1			1				Pgl_GLEAN_10009107	1			1			1				Pgl_GLEAN_10009107	1	7.27589	0.019403	1	1.201	0.294629	1	0.458047	0.511374
Pgl_GLEAN_10000596	1	29.7664	0.000146276	1	3.18583	0.099559	1	3.18583	0.099559		Pgl_GLEAN_10000596	1			1			1				Pgl_GLEAN_10000596	1			1			1
Pgl_GLEAN_10016326	1			1			1				Pgl_GLEAN_10016326	1			1			1				Pgl_GLEAN_10016326	1	2.99877	0.108929	1	2.99877	0.108929	1	2.99877	0.108929
Pgl_GLEAN_10015135	1	1	0.337049	1	1	0.337049	1	1	0.337049		Pgl_GLEAN_10015135	1	1	0.337049	1	1	0.337049	1	1	0.337049		Pgl_GLEAN_10015135	1	1.06772	0.321837	1	0.763758	0.399307	1	0.765589	0.39876
Pgl_GLEAN_10019592	1			1			1				Pgl_GLEAN_10019592	1			1			1				Pgl_GLEAN_10019592	1	2.60665	0.132387	1	0.41279	0.53264	1	9.46471	0.00960056
Pgl_GLEAN_10023242	1	2.99836	0.108951	1	2.99836	0.108951	1	2.99836	0.108951		Pgl_GLEAN_10023242	1			1			1				Pgl_GLEAN_10023242	1	15.5927	0.00193213	1	0.823166	0.382115	1	3.31478	0.0936729
Pgl_GLEAN_10011466	1	0.007272	0.933448	1	1.99273	0.183456	1	0.007272	0.933448		Pgl_GLEAN_10011466	1	2.75735	0.122693	1	10.6654	0.00675577	1	2.75735	0.122693		Pgl_GLEAN_10011466	1	1	0.337049	1	1	0.337049	1	1	0.337049
Pgl_GLEAN_10033404	1	0.00425241	0.94908	1	0.0683202	0.798231	1	1.54305	0.237894		Pgl_GLEAN_10033404	1			1			1				Pgl_GLEAN_10033404	1			1			1
Pgl_GLEAN_10009716	1	1	0.337049	1	1	0.337049	1	1	0.337049		Pgl_GLEAN_10009716	1			1			1				Pgl_GLEAN_10009716	1			1			1
Pgl_GLEAN_10024110	1	2.14701	0.168553	1	2.14701	0.168553	1	2.14701	0.168553		Pgl_GLEAN_10024110	1			1			1				Pgl_GLEAN_10024110	1			1			1
Pgl_GLEAN_10005203	1	10.9573	0.00622231	1	0.0815246	0.78011	1	0.0815246	0.78011		Pgl_GLEAN_10005203	1			1			1				Pgl_GLEAN_10005203	1	14.7931	0.00232625	1	1.69036	0.217971	1	1.47535	0.247864
Pgl_GLEAN_10022036	1			1			1				Pgl_GLEAN_10022036	1			1			1				Pgl_GLEAN_10022036	1	6.44439	0.0260061	1	5.66416	0.034766	1	3.30938	0.0939109
Pgl_GLEAN_10003743	1			1			1				Pgl_GLEAN_10003743	1			1			1				Pgl_GLEAN_10003743	1	1.02893	0.330428	1	0.0156343	0.902564	1	5.37585	0.0388666
Pgl_GLEAN_10027190	1	0.43796	0.520615	1	0.383726	0.547197	1	2.27919	0.156994		Pgl_GLEAN_10027190	1			1			1				Pgl_GLEAN_10027190	1	12.5167	0.00408661	1	0.603668	0.452227	1	0.603668	0.452227
Pgl_GLEAN_10036262	1	7.99741	0.015233	1	0.0417613	0.8415	1	0.110293	0.74554		Pgl_GLEAN_10036262	1			1			1				Pgl_GLEAN_10036262	1	4.85464	0.0478504	1	0.680821	0.425403	1	0.437278	0.520934
Pgl_GLEAN_10019816	1			1			1				Pgl_GLEAN_10019816	1			1			1				Pgl_GLEAN_10019816	1	0.898117	0.361982	1	0.491614	0.496581	1	2.05726	0.177025
Pgl_GLEAN_10006455	1			1			1				Pgl_GLEAN_10006455	1			1			1				Pgl_GLEAN_10006455	1	52.0249	1.06771e-05	1	52.0249	1.06771e-05	1	52.0249	1.06771e-05
Pgl_GLEAN_10008343	1	0.0278425	0.870258	1	3.04918	0.106301	1	0.879874	0.366733		Pgl_GLEAN_10008343	1	3.16793	0.100412	1	0.0881016	0.77168	1	1.95211	0.187659		Pgl_GLEAN_10008343	1	45.5822	2.03965e-05	1	0.00040362	0.984302	1	1.9059	0.192592
Pgl_GLEAN_10024669	1	12.1086	0.00454856	1	6.18257	0.0286164	1	2.81531	0.1192		Pgl_GLEAN_10024669	1	0.238223	0.634289	1	8.64728	0.0123576	1	5.85794	0.0322987		Pgl_GLEAN_10024669	1	1.82312	0.201859	1	4.68585	0.0512802	1	5.20952	0.0414951
Pgl_GLEAN_10027299	1	0.477738	0.502601	1	1.08386	0.318357	1	0.121228	0.733738		Pgl_GLEAN_10027299	1			1			1				Pgl_GLEAN_10027299	1	1.71615	0.214712	1	0.885176	0.365342	1	0.000228257	0.988194
Pgl_GLEAN_10007582	1	0.210126	0.654859	1	0.451609	0.514303	1	0.661616	0.431834		Pgl_GLEAN_10007582	1			1			1				Pgl_GLEAN_10007582	1	1.52194	0.240944	1	0.254785	0.622867	1	0.183783	0.675737
Pgl_GLEAN_10035013	1	2.33751	0.152213	1	0.262491	0.617713	1	0.211879	0.653528		Pgl_GLEAN_10035013	1	5.76638	0.0334375	1	5.76638	0.0334375	1	5.76638	0.0334375		Pgl_GLEAN_10035013	1	4.08926	0.0660298	1	0.00389092	0.951289	1	1.5246	0.240556
Pgl_GLEAN_10025482	1	1.42447e-06	0.999067	1	4.25984	0.0613423	1	0.521689	0.48396		Pgl_GLEAN_10025482	1			1			1				Pgl_GLEAN_10025482	1			1			1
Pgl_GLEAN_10012294	1			1			1				Pgl_GLEAN_10012294	1			1			1				Pgl_GLEAN_10012294	1	6.96578	0.0216026	1	0.176568	0.681766	1	0.00991254	0.922336
Pgl_GLEAN_10011957	1	2.99836	0.108951	1	2.99836	0.108951	1	2.99836	0.108951		Pgl_GLEAN_10011957	1			1			1				Pgl_GLEAN_10011957	1	1.10265	0.314374	1	0.245248	0.629385	1	0.0143575	0.906606
Pgl_GLEAN_10021784	1			1			1				Pgl_GLEAN_10021784	1			1			1				Pgl_GLEAN_10021784	1	1.93094	0.189899	1	3.04803	0.10636	1	0.199738	0.662892
Pgl_GLEAN_10012070	1	0.0371273	0.850429	1	1.96287	0.186533	1	0.0371273	0.850429		Pgl_GLEAN_10012070	1			1			1				Pgl_GLEAN_10012070	1			1			1
Pgl_GLEAN_10012441	1	4.99675	0.0451745	1	0.0175064	0.89693	1	0.128633	0.726084		Pgl_GLEAN_10012441	1	0.855841	0.373135	1	0.864383	0.370841	1	0.00981968	0.9227		Pgl_GLEAN_10012441	1	0.435817	0.521619	1	0.404548	0.536692	1	3.06679	0.105401
Pgl_GLEAN_10024612	1	28.2133	0.000184805	1	10.9964	0.00615475	1	10.9964	0.00615475		Pgl_GLEAN_10024612	1	2.99978	0.108876	1	2.99978	0.108876	1	2.99978	0.108876		Pgl_GLEAN_10024612	1	31.5007	0.000113845	1	0.33042	0.57603	1	4.29473	0.0604337
Pgl_GLEAN_10029973	1	3.17617	0.100018	1	0.815504	0.384267	1	0.216614	0.649965		Pgl_GLEAN_10029973	1	1	0.337049	1	1	0.337049	1	1	0.337049		Pgl_GLEAN_10029973	1			1			1
Pgl_GLEAN_10002146	1	2.39764	0.147476	1	2.72641	0.124609	1	5.47798	0.0373512		Pgl_GLEAN_10002146	1			1			1				Pgl_GLEAN_10002146	1	11.642	0.00515387	1	0.182971	0.676408	1	0.0286905	0.868317
Pgl_GLEAN_10033410	1			1			1				Pgl_GLEAN_10033410	1	0.0596387	0.811193	1	0.568404	0.465431	1	0.0276455	0.870714		Pgl_GLEAN_10033410	1			1			1
Pgl_GLEAN_10012602	1	10.9039	0.00631606	1	8.20706	0.0142266	1	1.50267	0.243774		Pgl_GLEAN_10012602	1	3.12048	0.102716	1	6.58934	0.0246828	1	0.0404842	0.843907		Pgl_GLEAN_10012602	1	3.12939	0.102278	1	3.15834	0.100872	1	3.2487	0.0966343
Pgl_GLEAN_10034290	1	0.168242	0.688907	1	3.38297	0.0907331	1	0.787116	0.392408		Pgl_GLEAN_10034290	1	0.00303192	0.956995	1	3.0518	0.106167	1	0.00303192	0.956995		Pgl_GLEAN_10034290	1	4.01398	0.0682356	1	0.734194	0.408313	1	3.44313	0.0882323
Pgl_GLEAN_10008801	1	1.78307	0.20655	1	0.00128498	0.971994	1	0.0907451	0.768388		Pgl_GLEAN_10008801	1	3.39604	0.0901825	1	34.4206	7.63469e-05	1	34.1935	7.86829e-05		Pgl_GLEAN_10008801	1	0.118354	0.736779	1	2.0937	0.173521	1	6.26007	0.0278125
Pgl_GLEAN_10033664	1	2.6821	0.127418	1	7.02672	0.0211479	1	0.243835	0.630364		Pgl_GLEAN_10033664	1			1			1				Pgl_GLEAN_10033664	1			1			1
Pgl_GLEAN_10030409	1	0.0298769	0.865651	1	3.3491	0.0921791	1	0.0954089	0.762707		Pgl_GLEAN_10030409	1			1			1				Pgl_GLEAN_10030409	1	12.5431	0.00405873	1	0.284305	0.603629	1	1.08272	0.318602
Pgl_GLEAN_10026804	1	1.16254	0.302136	1	0.000184376	0.989389	1	0.486566	0.498756		Pgl_GLEAN_10026804	1			1			1				Pgl_GLEAN_10026804	1	1	0.337049	1	1	0.337049	1	1	0.337049
Pgl_GLEAN_10037791	1	8.13389	0.0145687	1	0.383793	0.547163	1	0.426173	0.526182		Pgl_GLEAN_10037791	1	0.57418	0.463224	1	1.82425	0.201729	1	1.98426	0.184323		Pgl_GLEAN_10037791	1	0.561753	0.467994	1	0.831435	0.379811	1	0.362358	0.558402
Pgl_GLEAN_10003016	1	7.11149	0.0205342	1	1.24618	0.286138	1	1.24618	0.286138		Pgl_GLEAN_10003016	1			1			1				Pgl_GLEAN_10003016	1	1	0.337049	1	1	0.337049	1	1	0.337049
Pgl_GLEAN_10037162	1	0.793053	0.390684	1	10.3801	0.00732982	1	1.883	0.1951		Pgl_GLEAN_10037162	1	0.283767	0.603967	1	0.36533	0.556816	1	0.703512	0.418001		Pgl_GLEAN_10037162	1	0.0324707	0.860006	1	0.0324707	0.860006	1	1.96753	0.186049
Pgl_GLEAN_10022824	1	5.51078	0.0368795	1	1.017	0.333135	1	0.000973518	0.975622		Pgl_GLEAN_10022824	1	0.726034	0.410855	1	4.81103	0.0487096	1	0.726034	0.410855		Pgl_GLEAN_10022824	1	0.0428126	0.839548	1	0.233488	0.637646	1	0.0987241	0.758762
Pgl_GLEAN_10037816	1	0.157029	0.698863	1	0.347062	0.566706	1	0.00875755	0.926986		Pgl_GLEAN_10037816	1	0.383363	0.547384	1	1.61664	0.227653	1	0.383363	0.547384		Pgl_GLEAN_10037816	1	1.98724	0.184018	1	0.0127647	0.911914	1	0.0127647	0.911914
Pgl_GLEAN_10026890	1			1			1				Pgl_GLEAN_10026890	1			1			1				Pgl_GLEAN_10026890	1	0.0163754	0.900295	1	0.110508	0.745302	1	0.292647	0.598428
Pgl_GLEAN_10032207	1			1			1				Pgl_GLEAN_10032207	1			1			1				Pgl_GLEAN_10032207	1	14.8492	0.00229567	1	3.14035	0.101743	1	9.33389	0.00998883
Pgl_GLEAN_10009733	1			1			1				Pgl_GLEAN_10009733	1			1			1				Pgl_GLEAN_10009733	1	5.21137	0.0414646	1	0.629102	0.443085	1	0.629102	0.443085
Pgl_GLEAN_10019360	1	0.191959	0.669074	1	9.6623	0.00904728	1	5.03833	0.0444257		Pgl_GLEAN_10019360	1			1			1				Pgl_GLEAN_10019360	1			1			1
Pgl_GLEAN_10017420	1			1			1				Pgl_GLEAN_10017420	1			1			1				Pgl_GLEAN_10017420	1	0.720144	0.412705	1	0.720144	0.412705	1	3.96876	0.0696035
Pgl_GLEAN_10029246	1	10.3619	0.00736817	1	0.112436	0.743177	1	0.48445	0.499673		Pgl_GLEAN_10029246	1	4.30811	0.0600895	1	16.4963	0.00157728	1	1.90126	0.193097		Pgl_GLEAN_10029246	1	13.2184	0.00341475	1	0.579133	0.461346	1	0.413066	0.532505
Pgl_GLEAN_10006531	1	84.9187	8.59731e-07	1	64.7854	3.53213e-06	1	31.8268	0.000108729		Pgl_GLEAN_10006531	1	6.89081	0.0221779	1	6.89081	0.0221779	1	6.89081	0.0221779		Pgl_GLEAN_10006531	1	1.98294	0.184458	1	0.0170615	0.89824	1	0.0170615	0.89824
Pgl_GLEAN_10003861	1	1.54492	0.237625	1	0.191803	0.6692	1	0.0704983	0.795119		Pgl_GLEAN_10003861	1	4.63166	0.0524435	1	0.111568	0.744131	1	0.111568	0.744131		Pgl_GLEAN_10003861	1	0.0171712	0.897916	1	1.79685	0.20492	1	3.17777	0.0999419
Pgl_GLEAN_10018193	1	44.5384	2.28089e-05	1	2.36813	0.149778	1	6.65307	0.0241264		Pgl_GLEAN_10018193	1			1			1				Pgl_GLEAN_10018193	1	1.75885	0.209457	1	0.667432	0.42987	1	6.72487	0.0235172
Pgl_GLEAN_10012024	1			1			1				Pgl_GLEAN_10012024	1			1			1				Pgl_GLEAN_10012024	1	2.25345	0.159164	1	0.00114884	0.973518	1	1.10164	0.314585
Pgl_GLEAN_10023430	1	1	0.337049	1	1	0.337049	1	1	0.337049		Pgl_GLEAN_10023430	1			1			1				Pgl_GLEAN_10023430	1	1	0.337049	1	1	0.337049	1	1	0.337049
Pgl_GLEAN_10003702	1			1			1				Pgl_GLEAN_10003702	1	8.63175	0.0124184	1	0.288361	0.601088	1	6.45189	0.0259356		Pgl_GLEAN_10003702	1			1			1
Pgl_GLEAN_10015956	1	8.96568	0.0111851	1	8.96568	0.0111851	1	8.96568	0.0111851		Pgl_GLEAN_10015956	1	1	0.337049	1	1	0.337049	1	1	0.337049		Pgl_GLEAN_10015956	1	19.4123	0.000856436	1	0.00966158	0.923322	1	0.00966158	0.923322
Pgl_GLEAN_10016522	1	6.50764	0.0254186	1	31.8097	0.000108991	1	4.25114	0.0615714		Pgl_GLEAN_10016522	1			1			1				Pgl_GLEAN_10016522	1			1			1
Pgl_GLEAN_10006057	1			1			1				Pgl_GLEAN_10006057	1			1			1				Pgl_GLEAN_10006057	1	4.37341	0.0584435	1	0.248048	0.627455	1	6.97595	0.0215259
Pgl_GLEAN_10018470	1	15.322	0.00205609	1	0.337071	0.572267	1	0.0503434	0.826242		Pgl_GLEAN_10018470	1	0.00576308	0.940738	1	5.9756	0.0309022	1	0.00530597	0.943132		Pgl_GLEAN_10018470	1	3.38248	0.0907536	1	2.67256	0.128034	1	11.3632	0.00556066
Pgl_GLEAN_10035603	1	31.8319	0.000108652	1	0.623968	0.444906	1	5.36412	0.0390453		Pgl_GLEAN_10035603	1			1			1				Pgl_GLEAN_10035603	1	3.60703	0.0818347	1	1.88089	0.195333	1	1.00439	0.336031
Pgl_GLEAN_10025385	1	0.649729	0.435893	1	0.00711936	0.934149	1	1.56099	0.235341		Pgl_GLEAN_10025385	1			1			1				Pgl_GLEAN_10025385	1			1			1
Pgl_GLEAN_10033185	1			1			1				Pgl_GLEAN_10033185	1	2.93084	0.1126	1	2.93084	0.1126	1	2.93084	0.1126		Pgl_GLEAN_10033185	1			1			1
Pgl_GLEAN_10038178	1	3.46878	0.0871918	1	1.0206	0.332313	1	1.0206	0.332313		Pgl_GLEAN_10038178	1			1			1				Pgl_GLEAN_10038178	1			1			1
Pgl_GLEAN_10035067	1	0.86997	0.369351	1	4.76002	0.049738	1	0.574305	0.463176		Pgl_GLEAN_10035067	1			1			1				Pgl_GLEAN_10035067	1	5.43048	0.0380469	1	0.768826	0.397794	1	1.19417	0.295942
Pgl_GLEAN_10037190	1	25.2655	0.00029591	1	25.2655	0.00029591	1	25.2655	0.00029591		Pgl_GLEAN_10037190	1			1			1				Pgl_GLEAN_10037190	1			1			1
Pgl_GLEAN_10005504	1	0.113272	0.742262	1	2.06723	0.176057	1	1.98164	0.184592		Pgl_GLEAN_10005504	1	1.38139	0.262658	1	12.294	0.0043315	1	4.22394	0.0622946		Pgl_GLEAN_10005504	1	5.58667	0.0358152	1	2.3273	0.153037	1	0.029012	0.867589
Pgl_GLEAN_10024089	1			1			1				Pgl_GLEAN_10024089	1			1			1				Pgl_GLEAN_10024089	1	2.29284	0.155858	1	0.0844286	0.776344	1	2.54255	0.1368
Pgl_GLEAN_10008544	1	0.115676	0.739651	1	0.115676	0.739651	1	3.5218	0.0850881		Pgl_GLEAN_10008544	1			1			1				Pgl_GLEAN_10008544	1	14.1587	0.00270705	1	0.979869	0.341772	1	0.869497	0.369477
Pgl_GLEAN_10009477	1			1			1				Pgl_GLEAN_10009477	1			1			1				Pgl_GLEAN_10009477	1	0.643159	0.438163	1	1.1933	0.296111	1	0.0504762	0.826017
Pgl_GLEAN_10022583	1	1.56593	0.234645	1	0.106528	0.749754	1	0.000357295	0.98523		Pgl_GLEAN_10022583	1	2.469	0.142093	1	2.469	0.142093	1	2.469	0.142093		Pgl_GLEAN_10022583	1	42.3931	2.88955e-05	1	0.290836	0.599549	1	8.43608	0.0132155
Pgl_GLEAN_10020505	1	3.74274	0.0769614	1	7.26053	0.0195055	1	0.306836	0.589802		Pgl_GLEAN_10020505	1			1			1				Pgl_GLEAN_10020505	1	24.9774	0.000310482	1	9.33287	0.00999193	1	7.66364	0.0170145
Pgl_GLEAN_10010075	1	15.0415	0.00219447	1	5.87137	0.0321356	1	5.73593	0.0338268		Pgl_GLEAN_10010075	1	8.63695	0.012398	1	0.929739	0.353961	1	0.929739	0.353961		Pgl_GLEAN_10010075	1	7.21175	0.0198353	1	2.31392	0.154125	1	0.194472	0.667061
Pgl_GLEAN_10020306	1	18.8556	0.000957736	1	1.58517	0.231958	1	0.00575466	0.940781		Pgl_GLEAN_10020306	1			1			1				Pgl_GLEAN_10020306	1	65.7316	3.27878e-06	1	8.16326	0.0144302	1	6.525	0.0252601
Pgl_GLEAN_10026036	1	24.9076	0.000314141	1	2.47535	0.141626	1	2.47535	0.141626		Pgl_GLEAN_10026036	1			1			1				Pgl_GLEAN_10026036	1	0.343854	0.56848	1	0.0456115	0.834469	1	0.145976	0.709091
Pgl_GLEAN_10008923	1	10.9496	0.0062357	1	5.14381	0.0425918	1	0.207449	0.656906		Pgl_GLEAN_10008923	1	8.36928	0.0135015	1	8.36928	0.0135015	1	8.36928	0.0135015		Pgl_GLEAN_10008923	1	2.05031	0.177703	1	0.393119	0.54241	1	0.897989	0.362015
Pgl_GLEAN_10021576	1	1.44309	0.252814	1	0.278067	0.607583	1	4.52952	0.0547235		Pgl_GLEAN_10021576	1			1			1				Pgl_GLEAN_10021576	1	1	0.337049	1	1	0.337049	1	1	0.337049
Pgl_GLEAN_10011534	1	14.9792	0.0022267	1	4.36642	0.0586171	1	2.81245	0.119369		Pgl_GLEAN_10011534	1			1			1				Pgl_GLEAN_10011534	1	2.97548	0.110171	1	2.97548	0.110171	1	2.97548	0.110171
Pgl_GLEAN_10035734	1	32.8438	9.4417e-05	1	8.06951	0.0148777	1	2.82831	0.118434		Pgl_GLEAN_10035734	1			1			1				Pgl_GLEAN_10035734	1			1			1
Pgl_GLEAN_10036175	1	6.05644	0.0299844	1	0.570227	0.464732	1	0.570227	0.464732		Pgl_GLEAN_10036175	1	1.51226	0.242361	1	0.0283179	0.869167	1	1.51873	0.241412		Pgl_GLEAN_10036175	1			1			1
Pgl_GLEAN_10022867	1	0.001213	0.972789	1	0.115248	0.740115	1	0.0228819	0.882278		Pgl_GLEAN_10022867	1			1			1				Pgl_GLEAN_10022867	1			1			1
Pgl_GLEAN_10004274	1	32.5844	9.78464e-05	1	0.125422	0.729371	1	0.514858	0.486777		Pgl_GLEAN_10004274	1			1			1				Pgl_GLEAN_10004274	1	3.31617	0.0936118	1	0.0447234	0.836062	1	0.363154	0.557976
Pgl_GLEAN_10017932	1	1	0.337049	1	1	0.337049	1	1	0.337049		Pgl_GLEAN_10017932	1			1			1				Pgl_GLEAN_10017932	1			1			1
Pgl_GLEAN_10001224	1	0.381626	0.548279	1	2.29758	0.155466	1	2.17289	0.166207		Pgl_GLEAN_10001224	1	0.563821	0.467195	1	0.594157	0.455725	1	0.482799	0.50039		Pgl_GLEAN_10001224	1	1.90997	0.192151	1	0.780154	0.394445	1	0.449153	0.515428
Pgl_GLEAN_10018676	1	0.890363	0.36399	1	0.0866382	0.773525	1	1.31025	0.274667		Pgl_GLEAN_10018676	1			1			1				Pgl_GLEAN_10018676	1	4.35465	0.0589108	1	2.2958	0.155613	1	4.60281	0.0530757
Pgl_GLEAN_10031558	1			1			1				Pgl_GLEAN_10031558	1			1			1				Pgl_GLEAN_10031558	1	1	0.337049	1	1	0.337049	1	1	0.337049
Pgl_GLEAN_10014491	1	29.7015	0.000147685	1	0.290416	0.599809	1	0.110856	0.744917		Pgl_GLEAN_10014491	1	1	0.337049	1	1	0.337049	1	1	0.337049		Pgl_GLEAN_10014491	1	6.55207	0.0250152	1	6.55207	0.0250152	1	26.657	0.000235846
Pgl_GLEAN_10001609	1			1			1				Pgl_GLEAN_10001609	1	1	0.337049	1	1	0.337049	1	1	0.337049		Pgl_GLEAN_10001609	1			1			1
Pgl_GLEAN_10005575	1	1	0.337049	1	1	0.337049	1	1	0.337049		Pgl_GLEAN_10005575	1			1			1				Pgl_GLEAN_10005575	1	1.84758	0.199062	1	18.1982	0.00109595	1	3.99571	0.0687843
Pgl_GLEAN_10004833	1	3.96405	0.069748	1	1.18355	0.298003	1	0.747117	0.404338		Pgl_GLEAN_10004833	1	0.105888	0.750478	1	1.89411	0.193878	1	0.105888	0.750478		Pgl_GLEAN_10004833	1	1	0.337049	1	1	0.337049	1	1	0.337049
Pgl_GLEAN_10019713	1	1.30211	0.27609	1	30.471	0.000131945	1	5.55034	0.0363201		Pgl_GLEAN_10019713	1			1			1				Pgl_GLEAN_10019713	1	0.0506025	0.825803	1	0.190519	0.670235	1	0.345361	0.567645
Pgl_GLEAN_10024877	1	3.1709	0.10027	1	7.383	0.0187056	1	0.563527	0.467308		Pgl_GLEAN_10024877	1	2.99978	0.108876	1	2.99978	0.108876	1	2.99978	0.108876		Pgl_GLEAN_10024877	1	1.10919	0.313003	1	1.94886	0.188	1	2.35132	0.151109
Pgl_GLEAN_10036555	1	0.0978073	0.759845	1	0.434279	0.522342	1	4.06673	0.0666809		Pgl_GLEAN_10036555	1	0.981465	0.341394	1	8.78909	0.0118183	1	0.981465	0.341394		Pgl_GLEAN_10036555	1	9.03151	0.0109593	1	10.5059	0.00706981	1	2.33949	0.152054
Pgl_GLEAN_10002600	1	2.97229	0.110342	1	1.95114	0.187761	1	2.12452	0.170626		Pgl_GLEAN_10002600	1	0.301212	0.593189	1	18.6415	0.00100037	1	0.301212	0.593189		Pgl_GLEAN_10002600	1	3.91141	0.0713867	1	5.95102	0.031188	1	3.83693	0.0737858
Pgl_GLEAN_10003857	1	6.30327	0.0273761	1	0.387798	0.545112	1	1.54377	0.23779		Pgl_GLEAN_10003857	1	3.53977	0.0843894	1	3.53977	0.0843894	1	3.53977	0.0843894		Pgl_GLEAN_10003857	1	75.3405	1.61574e-06	1	0.249321	0.626582	1	0.0691912	0.79698
Pgl_GLEAN_10009221	1	0.973619	0.343258	1	0.252104	0.624684	1	0.828577	0.380605		Pgl_GLEAN_10009221	1			1			1				Pgl_GLEAN_10009221	1	1	0.337049	1	1	0.337049	1	1	0.337049
Pgl_GLEAN_10022738	1	1.8274	0.201365	1	1.8274	0.201365	1	1.8274	0.201365		Pgl_GLEAN_10022738	1	1	0.337049	1	1	0.337049	1	1	0.337049		Pgl_GLEAN_10022738	1	3.11395	0.103038	1	0.56299	0.467516	1	9.46481	0.00960026
Pgl_GLEAN_10015425	1	4.32774	0.0595888	1	4.01098	0.0683253	1	3.25335	0.0964221		Pgl_GLEAN_10015425	1			1			1				Pgl_GLEAN_10015425	1	1	0.337049	1	1	0.337049	1	1	0.337049
Pgl_GLEAN_10019779	1	0.0129701	0.911211	1	0.297849	0.595234	1	0.0623623	0.807024		Pgl_GLEAN_10019779	1			1			1				Pgl_GLEAN_10019779	1			1			1
Pgl_GLEAN_10003355	1	3.17686	0.0999853	1	3.37583	0.0910353	1	0.82478	0.381663		Pgl_GLEAN_10003355	1	2.92913	0.112694	1	0.992511	0.338795	1	8.48281	0.0130198		Pgl_GLEAN_10003355	1	9.56031	0.00932805	1	4.42985	0.0570644	1	5.99229	0.0307101
Pgl_GLEAN_10013567	1	6.736	0.0234245	1	6.736	0.0234245	1	6.736	0.0234245		Pgl_GLEAN_10013567	1			1			1				Pgl_GLEAN_10013567	1			1			1
Pgl_GLEAN_10027939	1	2.12926	0.170187	1	0.052958	0.82187	1	0.095052	0.763137		Pgl_GLEAN_10027939	1	5.63397	0.0351704	1	16.7007	0.00150796	1	5.63397	0.0351704		Pgl_GLEAN_10027939	1	3.41042	0.0895814	1	1.50402	0.243575	1	0.00319554	0.955851
Pgl_GLEAN_10007397	1			1			1				Pgl_GLEAN_10007397	1			1			1				Pgl_GLEAN_10007397	1	3.54252	0.084283	1	0.571885	0.464099	1	0.0263292	0.873799
Pgl_GLEAN_10017782	1	6.75037	0.0233053	1	2.07177	0.175619	1	2.07177	0.175619		Pgl_GLEAN_10017782	1	8.90019	0.0114151	1	8.90019	0.0114151	1	8.90019	0.0114151		Pgl_GLEAN_10017782	1	0.682599	0.424816	1	0.510407	0.488628	1	3.05561	0.105971
Pgl_GLEAN_10001467	1	3.64308	0.0805044	1	0.191681	0.669298	1	0.191681	0.669298		Pgl_GLEAN_10001467	1			1			1				Pgl_GLEAN_10001467	1			1			1
Pgl_GLEAN_10025979	1	3.77182	0.0759634	1	2.64156	0.130059	1	0.238491	0.6341		Pgl_GLEAN_10025979	1	11.4529	0.00542571	1	11.4529	0.00542571	1	11.4529	0.00542571		Pgl_GLEAN_10025979	1	2.50716	0.139315	1	0.161001	0.69529	1	3.33535	0.0927739
Pgl_GLEAN_10032263	1	7.68317	0.0169037	1	10.312	0.00747517	1	12.7911	0.00380686		Pgl_GLEAN_10032263	1	1.11186	0.312446	1	0.211829	0.653566	1	0.790138	0.391529		Pgl_GLEAN_10032263	1	1.50434	0.243528	1	12.5555	0.00404568	1	0.691804	0.421795
Pgl_GLEAN_10016188	1	1.40297	0.259156	1	1.60834	0.228778	1	0.222586	0.645539		Pgl_GLEAN_10016188	1			1			1				Pgl_GLEAN_10016188	1	2.07037	0.175754	1	1.15189	0.304262	1	6.77468	0.0231054
Pgl_GLEAN_10002276	1	2.76502	0.122223	1	3.85945	0.0730502	1	0.0637908	0.804876		Pgl_GLEAN_10002276	1	0.154926	0.700776	1	2.04664	0.178063	1	0.128203	0.726521		Pgl_GLEAN_10002276	1	9.50922	0.00947254	1	3.33803	0.0926577	1	9.77217	0.00875592
Pgl_GLEAN_10003418	1	10.4106	0.00726566	1	30.5756	0.00012996	1	18.5554	0.00101814		Pgl_GLEAN_10003418	1	8.90019	0.0114151	1	8.90019	0.0114151	1	8.90019	0.0114151		Pgl_GLEAN_10003418	1	1.85209	0.198552	1	1.50327	0.243686	1	0.411037	0.533497
Pgl_GLEAN_10037782	1	2.60421	0.132552	1	0.584805	0.45921	1	0.303255	0.591953		Pgl_GLEAN_10037782	1			1			1				Pgl_GLEAN_10037782	1	1.99728	0.182993	1	0.153768	0.701836	1	0.122607	0.732294
Pgl_GLEAN_10019698	1			1			1				Pgl_GLEAN_10019698	1	3.37589	0.091033	1	9.54229	0.00937871	1	3.37589	0.091033		Pgl_GLEAN_10019698	1	5.24467	0.0409223	1	0.0394299	0.845924	1	0.050298	0.826319
Pgl_GLEAN_10014617	1	1.53888	0.238492	1	1.53888	0.238492	1	1.53888	0.238492		Pgl_GLEAN_10014617	1			1			1				Pgl_GLEAN_10014617	1	727.418	4.15053e-12	1	727.418	4.15053e-12	1	727.418	4.15053e-12
Pgl_GLEAN_10025267	1	0.0011661	0.97332	1	3.16768	0.100424	1	7.28883	0.0193171		Pgl_GLEAN_10025267	1	0.337171	0.572211	1	0.0239477	0.87959	1	1.03048	0.330078		Pgl_GLEAN_10025267	1	4.50134	0.0553736	1	0.0531161	0.821609	1	0.137922	0.71683
Pgl_GLEAN_10034175	1	1	0.337049	1	1	0.337049	1	1	0.337049		Pgl_GLEAN_10034175	1			1			1				Pgl_GLEAN_10034175	1			1			1
Pgl_GLEAN_10036292	1	10.8192	0.00646817	1	0.707832	0.416615	1	0.707832	0.416615		Pgl_GLEAN_10036292	1			1			1				Pgl_GLEAN_10036292	1			1			1
Pgl_GLEAN_10011348	1	2.97364	0.11027	1	0.487723	0.498256	1	0.192919	0.668303		Pgl_GLEAN_10011348	1	0.317506	0.583486	1	2.90179	0.114216	1	0.913464	0.358056		Pgl_GLEAN_10011348	1	6.90052	0.0221024	1	4.76208	0.0496959	1	0.0224665	0.883343
Pgl_GLEAN_10028778	1	0.000398361	0.984404	1	4.42848	0.0570973	1	0.00047246	0.983016		Pgl_GLEAN_10028778	1	1.53289	0.239354	1	1.50629	0.243239	1	0.709234	0.416167		Pgl_GLEAN_10028778	1	1	0.337049	1	1	0.337049	1	1	0.337049
Pgl_GLEAN_10032001	1	10.2027	0.00771568	1	0.000418363	0.984017	1	0.560483	0.468486		Pgl_GLEAN_10032001	1			1			1				Pgl_GLEAN_10032001	1	2.97566	0.110161	1	2.97566	0.110161	1	2.97566	0.110161
Pgl_GLEAN_10005250	1			1			1				Pgl_GLEAN_10005250	1			1			1				Pgl_GLEAN_10005250	1	0.234869	0.636663	1	0.134703	0.719995	1	1.02804	0.330628
Pgl_GLEAN_10028824	1	0.0079841	0.930275	1	3.0729	0.105091	1	5.39932	0.0385119		Pgl_GLEAN_10028824	1			1			1				Pgl_GLEAN_10028824	1			1			1
Pgl_GLEAN_10030504	1			1			1				Pgl_GLEAN_10030504	1			1			1				Pgl_GLEAN_10030504	1	0.407998	0.534989	1	3.58888	0.0825148	1	0.0575376	0.814479
Pgl_GLEAN_10019674	1	12.086	0.00457592	1	1.8711	0.196419	1	0.0518332	0.823736		Pgl_GLEAN_10019674	1	1	0.337049	1	1	0.337049	1	1	0.337049		Pgl_GLEAN_10019674	1	0.734577	0.408195	1	1.17521	0.299634	1	0.016725	0.899243
Pgl_GLEAN_10002468	1	1.01214	0.334247	1	3.99525	0.0687982	1	1.01214	0.334247		Pgl_GLEAN_10002468	1	0.320449	0.58177	1	0.634557	0.441164	1	1.20169	0.294496		Pgl_GLEAN_10002468	1	12.4789	0.00412698	1	3.44637	0.0881001	1	0.915942	0.357428
Pgl_GLEAN_10015459	1	7.70736	0.0167677	1	5.81417	0.0328372	1	2.07619	0.175193		Pgl_GLEAN_10015459	1	0.260319	0.619156	1	1.73968	0.211795	1	0.260319	0.619156		Pgl_GLEAN_10015459	1	1.57383	0.233537	1	1.6753	0.219905	1	0.628526	0.443289
Pgl_GLEAN_10022500	1	9.03556	0.0109456	1	2.71035	0.125618	1	0.20167	0.661379		Pgl_GLEAN_10022500	1	0.847414	0.37542	1	1.08632	0.317832	1	0.0495907	0.827522		Pgl_GLEAN_10022500	1	1	0.337049	1	1	0.337049	1	1	0.337049
Pgl_GLEAN_10007611	1	8.51059	0.0129051	1	1.44464	0.252573	1	0.93861	0.351758		Pgl_GLEAN_10007611	1	8.63695	0.012398	1	0.929739	0.353961	1	0.929739	0.353961		Pgl_GLEAN_10007611	1	14.5885	0.00244178	1	0.0189053	0.892918	1	2.89301	0.11471
Pgl_GLEAN_10019203	1	0.0406437	0.843604	1	0.150643	0.704719	1	0.80535	0.387149		Pgl_GLEAN_10019203	1	8.90019	0.0114151	1	8.90019	0.0114151	1	8.90019	0.0114151		Pgl_GLEAN_10019203	1	2.13566	0.169596	1	0.0566215	0.815932	1	3.48538	0.0865266
Pgl_GLEAN_10018267	1	1.35397	0.2672	1	0.818059	0.383548	1	0.00989898	0.922389		Pgl_GLEAN_10018267	1			1			1				Pgl_GLEAN_10018267	1	0.866478	0.370281	1	0.871781	0.36887	1	0.136925	0.717806
Pgl_GLEAN_10024595	1	0.421244	0.528544	1	0.548414	0.473208	1	0.103232	0.753512		Pgl_GLEAN_10024595	1			1			1				Pgl_GLEAN_10024595	1			1			1
Pgl_GLEAN_10002700	1			1			1				Pgl_GLEAN_10002700	1			1			1				Pgl_GLEAN_10002700	1	1	0.337049	1	1	0.337049	1	1	0.337049
Pgl_GLEAN_10022568	1			1			1				Pgl_GLEAN_10022568	1			1			1				Pgl_GLEAN_10022568	1	0.148228	0.706971	1	0.445025	0.51733	1	0.446716	0.516549
Pgl_GLEAN_10000138	1			1			1				Pgl_GLEAN_10000138	1			1			1				Pgl_GLEAN_10000138	1	4.60992	0.0529192	1	0.0169051	0.898705	1	0.228014	0.64158
Pgl_GLEAN_10002837	1	0.00186247	0.966287	1	2.1988	0.163899	1	0.241076	0.632287		Pgl_GLEAN_10002837	1			1			1				Pgl_GLEAN_10002837	1	2.34854	0.15133	1	1.57436	0.233462	1	0.455862	0.512364
Pgl_GLEAN_10017124	1	8.21352	0.0141968	1	0.932668	0.353231	1	0.0104481	0.920273		Pgl_GLEAN_10017124	1			1			1				Pgl_GLEAN_10017124	1			1			1
Pgl_GLEAN_10009052	1	6.37325	0.0266863	1	6.37325	0.0266863	1	6.37325	0.0266863		Pgl_GLEAN_10009052	1			1			1				Pgl_GLEAN_10009052	1			1			1
Pgl_GLEAN_10015850	1	15.7305	0.00187238	1	0.00285449	0.95827	1	0.00285449	0.95827		Pgl_GLEAN_10015850	1	59.8188	5.30428e-06	1	0.528461	0.481196	1	0.17031	0.687114		Pgl_GLEAN_10015850	1	2.98956	0.109418	1	2.98956	0.109418	1	2.98956	0.109418
Pgl_GLEAN_10035890	1	3.90136	0.0717046	1	3.90136	0.0717046	1	7.65857	0.0170434		Pgl_GLEAN_10035890	1	2.99978	0.108876	1	2.99978	0.108876	1	2.99978	0.108876		Pgl_GLEAN_10035890	1			1			1
Pgl_GLEAN_10028250	1	0.0458723	0.834004	1	0.0458723	0.834004	1	1.95413	0.187447		Pgl_GLEAN_10028250	1			1			1				Pgl_GLEAN_10028250	1			1			1
Pgl_GLEAN_10033184	1	9.96475	0.00827138	1	1.15065	0.304512	1	0.0532169	0.821443		Pgl_GLEAN_10033184	1	4.24142	0.0618287	1	0.47703	0.502912	1	0.0186816	0.89355		Pgl_GLEAN_10033184	1	1.42327	0.255921	1	0.0931007	0.765499	1	0.0300801	0.8652
Pgl_GLEAN_10030392	1	0.678745	0.426091	1	0.678745	0.426091	1	6.18353	0.0286062		Pgl_GLEAN_10030392	1			1			1				Pgl_GLEAN_10030392	1	3.76889	0.0760634	1	0.335615	0.573087	1	0.335615	0.573087
Pgl_GLEAN_10025396	1	1	0.337049	1	1	0.337049	1	1	0.337049		Pgl_GLEAN_10025396	1			1			1				Pgl_GLEAN_10025396	1			1			1
Pgl_GLEAN_10004928	1			1			1				Pgl_GLEAN_10004928	1	0.915257	0.357601	1	0.31951	0.582317	1	0.114875	0.740518		Pgl_GLEAN_10004928	1			1			1
Pgl_GLEAN_10022014	1			1			1				Pgl_GLEAN_10022014	1	3.91704	0.0712092	1	3.91704	0.0712092	1	15.2069	0.0021116		Pgl_GLEAN_10022014	1			1			1
Pgl_GLEAN_10037337	1	1.40868	0.258241	1	10.8688	0.00637864	1	0.684181	0.424294		Pgl_GLEAN_10037337	1			1			1				Pgl_GLEAN_10037337	1	4.96864	0.0456892	1	0.541183	0.476077	1	0.322524	0.580565
Pgl_GLEAN_10006489	1	0.776191	0.395612	1	0.314052	0.585515	1	5.03401	0.0445027		Pgl_GLEAN_10006489	1	0.00902015	0.925903	1	0.621639	0.445736	1	2.35472	0.150839		Pgl_GLEAN_10006489	1	14.0252	0.00279621	1	0.549352	0.472838	1	7.08706	0.0207088
Pgl_GLEAN_10023910	1			1			1				Pgl_GLEAN_10023910	1			1			1				Pgl_GLEAN_10023910	1	12.5983	0.00400102	1	0.784262	0.393241	1	0.306626	0.589927
Pgl_GLEAN_10028657	1	4.14431	0.0644712	1	35.1805	6.90998e-05	1	1.99546	0.183178		Pgl_GLEAN_10028657	1			1			1				Pgl_GLEAN_10028657	1	2.98956	0.109418	1	2.98956	0.109418	1	2.98956	0.109418
Pgl_GLEAN_10032195	1			1			1				Pgl_GLEAN_10032195	1			1			1				Pgl_GLEAN_10032195	1	1	0.337049	1	1	0.337049	1	1	0.337049
Pgl_GLEAN_10014847	1	2.99807	0.108966	1	2.99807	0.108966	1	2.99807	0.108966		Pgl_GLEAN_10014847	1			1			1				Pgl_GLEAN_10014847	1	102.191	3.18523e-07	1	0.655053	0.434067	1	0.655053	0.434067
Pgl_GLEAN_10028952	1			1			1				Pgl_GLEAN_10028952	1			1			1				Pgl_GLEAN_10028952	1	8.99394	0.0110875	1	8.99394	0.0110875	1	8.99394	0.0110875
Pgl_GLEAN_10037026	1	0.0348089	0.855114	1	5.88003	0.0320309	1	0.00685833	0.935364		Pgl_GLEAN_10037026	1			1			1				Pgl_GLEAN_10037026	1	3.89155	0.0720171	1	3.89155	0.0720171	1	60.3689	5.06367e-06
Pgl_GLEAN_10010145	1	22.3496	0.000490604	1	1.38837	0.261519	1	1.38837	0.261519		Pgl_GLEAN_10010145	1	0.506874	0.490106	1	12.647	0.00395087	1	7.98076	0.0153165		Pgl_GLEAN_10010145	1	40.5681	3.56073e-05	1	2.86995	0.11602	1	2.86995	0.11602
Pgl_GLEAN_10022106	1	1	0.337049	1	1	0.337049	1	1	0.337049		Pgl_GLEAN_10022106	1	3.53977	0.0843894	1	3.53977	0.0843894	1	3.53977	0.0843894		Pgl_GLEAN_10022106	1	1	0.337049	1	1	0.337049	1	1	0.337049
Pgl_GLEAN_10001294	1	1.87439	0.196054	1	1.93495	0.189471	1	1.24137	0.287026		Pgl_GLEAN_10001294	1			1			1				Pgl_GLEAN_10001294	1			1			1
Pgl_GLEAN_10021390	1			1			1				Pgl_GLEAN_10021390	1			1			1				Pgl_GLEAN_10021390	1	1	0.337049	1	1	0.337049	1	1	0.337049
Pgl_GLEAN_10038462	1			1			1				Pgl_GLEAN_10038462	1			1			1				Pgl_GLEAN_10038462	1	6.49827	0.0255045	1	2.20292	0.163536	1	2.20292	0.163536
Pgl_GLEAN_10024300	1	11.3578	0.00556876	1	1.33597	0.270241	1	0.409983	0.534014		Pgl_GLEAN_10024300	1	28.2491	0.000183792	1	28.2491	0.000183792	1	28.2491	0.000183792		Pgl_GLEAN_10024300	1	33.7055	8.39894e-05	1	2.447	0.143726	1	21.3838	0.000585866
Pgl_GLEAN_10031284	1			1			1				Pgl_GLEAN_10031284	1			1			1				Pgl_GLEAN_10031284	1	32.8644	9.4151e-05	1	0.613732	0.448573	1	0.00462203	0.946917
Pgl_GLEAN_10018699	1	1	0.337049	1	1	0.337049	1	1	0.337049		Pgl_GLEAN_10018699	1			1			1				Pgl_GLEAN_10018699	1	0.230759	0.6396	1	0.230759	0.6396	1	9.34151	0.0099657
Pgl_GLEAN_10018636	1	0.576293	0.462421	1	0.710359	0.415808	1	0.203026	0.660323		Pgl_GLEAN_10018636	1	0.330131	0.576195	1	1.08294	0.318554	1	0.0470321	0.831954		Pgl_GLEAN_10018636	1	2.04711	0.178017	1	0.19878	0.663645	1	0.809908	0.385852
Pgl_GLEAN_10029186	1			1			1				Pgl_GLEAN_10029186	1			1			1				Pgl_GLEAN_10029186	1	3.38343	0.0907133	1	0.420395	0.528952	1	6.77319	0.0231176
Pgl_GLEAN_10029063	1	2.27337	0.157481	1	0.00833273	0.928773	1	0.164072	0.692563		Pgl_GLEAN_10029063	1	1	0.337049	1	1	0.337049	1	1	0.337049		Pgl_GLEAN_10029063	1	1	0.337049	1	1	0.337049	1	1	0.337049
Pgl_GLEAN_10034260	1	0.0213165	0.886344	1	2.73629	0.123993	1	0.0213165	0.886344		Pgl_GLEAN_10034260	1			1			1				Pgl_GLEAN_10034260	1	3.20713	0.0985561	1	2.45318	0.143265	1	1.46255	0.249812
Pgl_GLEAN_10032210	1	0.0146933	0.905526	1	4.47367	0.0560208	1	0.307992	0.589111		Pgl_GLEAN_10032210	1			1			1				Pgl_GLEAN_10032210	1	0.199634	0.662973	1	3.52279	0.0850494	1	0.478464	0.502283
Pgl_GLEAN_10011718	1	1	0.337049	1	1	0.337049	1	1	0.337049		Pgl_GLEAN_10011718	1			1			1				Pgl_GLEAN_10011718	1	1	0.337049	1	1	0.337049	1	1	0.337049
Pgl_GLEAN_10017935	1	0.989302	0.339547	1	1.02465	0.331394	1	0.0721596	0.79278		Pgl_GLEAN_10017935	1	2.07222	0.175576	1	0.349307	0.565472	1	0.0659628	0.801659		Pgl_GLEAN_10017935	1	3.55949	0.0836304	1	1.40807	0.258338	1	0.676973	0.426679
Pgl_GLEAN_10016055	1	1.94564	0.18834	1	0.0416712	0.841669	1	0.893773	0.363105		Pgl_GLEAN_10016055	1			1			1				Pgl_GLEAN_10016055	1			1			1
Pgl_GLEAN_10033674	1	0.704302	0.417747	1	1.48323	0.246675	1	0.00651787	0.936985		Pgl_GLEAN_10033674	1			1			1				Pgl_GLEAN_10033674	1	0.742174	0.405851	1	3.97547	0.0693986	1	0.742174	0.405851
Pgl_GLEAN_10028138	1			1			1				Pgl_GLEAN_10028138	1	1.73288	0.212633	1	0.267115	0.614666	1	0.267115	0.614666		Pgl_GLEAN_10028138	1	13.287	0.00335634	1	3.15721	0.100927	1	13.3488	0.00330473
Pgl_GLEAN_10012806	1	2.27795	0.157097	1	0.160357	0.695866	1	0.250977	0.625451		Pgl_GLEAN_10012806	1			1			1				Pgl_GLEAN_10012806	1	4.41764	0.0573595	1	0.530892	0.480211	1	0.307694	0.589288
Pgl_GLEAN_10031665	1	4.2346	0.0620098	1	4.2346	0.0620098	1	4.2346	0.0620098		Pgl_GLEAN_10031665	1			1			1				Pgl_GLEAN_10031665	1			1			1
Pgl_GLEAN_10006073	1	0.0123583	0.913321	1	2.38057	0.148802	1	0.152006	0.703458		Pgl_GLEAN_10006073	1	2.50109	0.139753	1	0.354847	0.562449	1	0.0225792	0.883053		Pgl_GLEAN_10006073	1	2.99885	0.108925	1	2.99885	0.108925	1	2.99885	0.108925
Pgl_GLEAN_10035175	1			1			1				Pgl_GLEAN_10035175	1			1			1				Pgl_GLEAN_10035175	1	0.387211	0.545412	1	1.61279	0.228174	1	0.387211	0.545412
Pgl_GLEAN_10030311	1	0.589152	0.457585	1	0.0378466	0.849006	1	2.5104	0.139083		Pgl_GLEAN_10030311	1	1.95903	0.186934	1	0.0409687	0.842989	1	0.0409687	0.842989		Pgl_GLEAN_10030311	1	4.41507	0.0574218	1	2.18016	0.165555	1	0.0199188	0.890106
Pgl_GLEAN_10031283	1			1			1				Pgl_GLEAN_10031283	1			1			1				Pgl_GLEAN_10031283	1	3.37135	0.0912258	1	4.4429	0.0567512	1	0.3029	0.592168
Pgl_GLEAN_10001472	1			1			1				Pgl_GLEAN_10001472	1			1			1				Pgl_GLEAN_10001472	1	41.279	3.27967e-05	1	0.320928	0.581492	1	0.320928	0.581492
Pgl_GLEAN_10032231	1			1			1				Pgl_GLEAN_10032231	1			1			1				Pgl_GLEAN_10032231	1	5.52841	0.0366288	1	0.188726	0.671688	1	1.23674	0.287883
Pgl_GLEAN_10022480	1			1			1				Pgl_GLEAN_10022480	1			1			1				Pgl_GLEAN_10022480	1	2.44469	0.143899	1	0.653618	0.434558	1	0.5841	0.459475
Pgl_GLEAN_10032996	1	6.08024	0.0297204	1	2.7802	0.1213	1	0.644146	0.43782		Pgl_GLEAN_10032996	1	0.116592	0.738665	1	0.125954	0.728824	1	0.00108142	0.974307		Pgl_GLEAN_10032996	1	1	0.337049	1	1	0.337049	1	1	0.337049
Pgl_GLEAN_10037851	1	0.560335	0.468544	1	0.00669012	0.93616	1	7.37564	0.0187526		Pgl_GLEAN_10037851	1	0.0305613	0.864138	1	1.69456	0.217437	1	2.53636	0.137236		Pgl_GLEAN_10037851	1	4.95993	0.0458502	1	2.53006	0.137681	1	2.56014	0.13557
Pgl_GLEAN_10005021	1	5.66694	0.034729	1	9.70158	0.00894183	1	0.0305759	0.864106		Pgl_GLEAN_10005021	1			1			1				Pgl_GLEAN_10005021	1			1			1
Pgl_GLEAN_10005684	1	1	0.337049	1	1	0.337049	1	1	0.337049		Pgl_GLEAN_10005684	1			1			1				Pgl_GLEAN_10005684	1	6.61166	0.0244863	1	1.51387	0.242123	1	1.51387	0.242123
Pgl_GLEAN_10001572	1			1			1				Pgl_GLEAN_10001572	1	33.8203	8.27039e-05	1	33.8203	8.27039e-05	1	33.8203	8.27039e-05		Pgl_GLEAN_10001572	1	3.71278	0.0780062	1	0.460702	0.510175	1	0.223708	0.644716
Pgl_GLEAN_10037837	1	0.0362162	0.852251	1	0.121388	0.73357	1	0.308144	0.58902		Pgl_GLEAN_10037837	1			1			1				Pgl_GLEAN_10037837	1	0.312638	0.58635	1	0.29912	0.594459	1	0.0336479	0.857521
Pgl_GLEAN_10006927	1	0.0849397	0.775688	1	0.449279	0.51537	1	0.554368	0.470869		Pgl_GLEAN_10006927	1	2.98947	0.109423	1	2.98947	0.109423	1	2.98947	0.109423		Pgl_GLEAN_10006927	1	2.18139	0.165445	1	0.754669	0.402043	1	1.14766	0.305112
Pgl_GLEAN_10005659	1			1			1				Pgl_GLEAN_10005659	1			1			1				Pgl_GLEAN_10005659	1	1.99999	0.182718	1	7.58536e-06	0.997848	1	7.58536e-06	0.997848
Pgl_GLEAN_10031278	1	5.11214	0.0431326	1	1.59803	0.230186	1	0.203399	0.660033		Pgl_GLEAN_10031278	1	1	0.337049	1	1	0.337049	1	1	0.337049		Pgl_GLEAN_10031278	1			1			1
Pgl_GLEAN_10032728	1	1.21122	0.292677	1	0.138034	0.71672	1	1.62363	0.22671		Pgl_GLEAN_10032728	1			1			1				Pgl_GLEAN_10032728	1	11.9189	0.00478392	1	1.35579	0.266895	1	1.35579	0.266895
Pgl_GLEAN_10021379	1	0.51192	0.487997	1	0.472848	0.504754	1	0.791851	0.391032		Pgl_GLEAN_10021379	1			1			1				Pgl_GLEAN_10021379	1	0.918808	0.356703	1	2.10995	0.171987	1	0.288386	0.601072
Pgl_GLEAN_10013074	1	1	0.337049	1	1	0.337049	1	1	0.337049		Pgl_GLEAN_10013074	1			1			1				Pgl_GLEAN_10013074	1	1	0.337049	1	1	0.337049	1	1	0.337049
Pgl_GLEAN_10021798	1	0.00171756	0.967624	1	0.307774	0.589241	1	0.51836	0.48533		Pgl_GLEAN_10021798	1			1			1				Pgl_GLEAN_10021798	1			1			1
Pgl_GLEAN_10006119	1	0.298996	0.594535	1	20.3849	0.000707972	1	0.0280681	0.869739		Pgl_GLEAN_10006119	1	8.58567	0.0126009	1	0.96512	0.345293	1	0.599418	0.453784		Pgl_GLEAN_10006119	1	0.131652	0.723036	1	1.78652	0.206141	1	0.000463673	0.983174
Pgl_GLEAN_10018769	1	4.29157	0.0605154	1	0.435265	0.521878	1	0.0081378	0.929609		Pgl_GLEAN_10018769	1	3.68195	0.0790994	1	0.342062	0.569475	1	1.71942	0.214304		Pgl_GLEAN_10018769	1			1			1
Pgl_GLEAN_10023830	1	1.71338	0.215059	1	0.143005	0.711916	1	0.290794	0.599575		Pgl_GLEAN_10023830	1			1			1				Pgl_GLEAN_10023830	1	2.98956	0.109418	1	2.98956	0.109418	1	2.98956	0.109418
Pgl_GLEAN_10033374	1			1			1				Pgl_GLEAN_10033374	1			1			1				Pgl_GLEAN_10033374	1	1	0.337049	1	1	0.337049	1	1	0.337049
Pgl_GLEAN_10004633	1	2.99807	0.108966	1	2.99807	0.108966	1	2.99807	0.108966		Pgl_GLEAN_10004633	1			1			1				Pgl_GLEAN_10004633	1			1			1
Pgl_GLEAN_10004612	1			1			1				Pgl_GLEAN_10004612	1			1			1				Pgl_GLEAN_10004612	1	11.5705	0.00525469	1	1.59117	0.23113	1	0.0119055	0.914917
Pgl_GLEAN_10013982	1	1	0.337049	1	1	0.337049	1	1	0.337049		Pgl_GLEAN_10013982	1	1	0.337049	1	1	0.337049	1	1	0.337049		Pgl_GLEAN_10013982	1			1			1
Pgl_GLEAN_10027035	1	0.0121581	0.914023	1	0.0705838	0.794998	1	1.31068	0.274593		Pgl_GLEAN_10027035	1	2.99978	0.108876	1	2.99978	0.108876	1	2.99978	0.108876		Pgl_GLEAN_10027035	1	0.0202784	0.889125	1	0.731864	0.409036	1	3.2598	0.0961289
Pgl_GLEAN_10002078	1	0.194505	0.667034	1	0.00221545	0.963233	1	0.810809	0.385596		Pgl_GLEAN_10002078	1			1			1				Pgl_GLEAN_10002078	1	4.09071	0.065988	1	2.61823	0.131609	1	6.47343	0.0257343
Pgl_GLEAN_10005561	1	1.04667	0.326458	1	2.54731	0.136466	1	0.0277977	0.870362		Pgl_GLEAN_10005561	1			1			1				Pgl_GLEAN_10005561	1	1.11177	0.312466	1	0.277615	0.607871	1	0.109048	0.746925
Pgl_GLEAN_10018386	1	1.12097	0.310556	1	1.50383	0.243602	1	1.12097	0.310556		Pgl_GLEAN_10018386	1			1			1				Pgl_GLEAN_10018386	1			1			1
Pgl_GLEAN_10008106	1	1	0.337049	1	1	0.337049	1	1	0.337049		Pgl_GLEAN_10008106	1			1			1				Pgl_GLEAN_10008106	1	1	0.337049	1	1	0.337049	1	1	0.337049
Pgl_GLEAN_10007951	1	1.94744	0.18815	1	0.142175	0.712712	1	2.34121	0.151917		Pgl_GLEAN_10007951	1	8.63695	0.012398	1	0.929739	0.353961	1	0.929739	0.353961		Pgl_GLEAN_10007951	1	0.818376	0.383458	1	1.27712	0.280518	1	3.18369	0.0996607
Pgl_GLEAN_10005129	1	18.0292	0.00113515	1	6.65826	0.0240818	1	0.478204	0.502397		Pgl_GLEAN_10005129	1	0.0229417	0.882125	1	0.0195757	0.891049	1	3.30297	0.0941939		Pgl_GLEAN_10005129	1			1			1
Pgl_GLEAN_10007040	1	1.44344	0.252759	1	0.776239	0.395598	1	0.586366	0.458625		Pgl_GLEAN_10007040	1	151.13	3.6928e-08	1	151.13	3.6928e-08	1	151.13	3.6928e-08		Pgl_GLEAN_10007040	1	1	0.337049	1	1	0.337049	1	1	0.337049
Pgl_GLEAN_10006851	1	8.13642	0.0145567	1	0.0590673	0.812081	1	0.815245	0.384341		Pgl_GLEAN_10006851	1	1.08136	0.318892	1	4.65749	0.0518851	1	0.0750453	0.788786		Pgl_GLEAN_10006851	1	0.998831	0.337321	1	0.00241882	0.961584	1	2.1811	0.165471
Pgl_GLEAN_10007377	1	0.00522108	0.943588	1	5.68456	0.034496	1	10.2117	0.00769538		Pgl_GLEAN_10007377	1	151.13	3.6928e-08	1	151.13	3.6928e-08	1	151.13	3.6928e-08		Pgl_GLEAN_10007377	1	0.00333768	0.954881	1	4.5513	0.0542274	1	0.632633	0.44184
Pgl_GLEAN_10017289	1			1			1				Pgl_GLEAN_10017289	1			1			1				Pgl_GLEAN_10017289	1	0.55735	0.469704	1	0.0129296	0.911349	1	0.657002	0.433402
Pgl_GLEAN_10006755	1	9.93419	0.00834612	1	1.56102	0.235336	1	5.98931	0.0307443		Pgl_GLEAN_10006755	1			1			1				Pgl_GLEAN_10006755	1	2.95389	0.111338	1	0.000693981	0.979416	1	0.000693981	0.979416
Pgl_GLEAN_10026403	1	1	0.337049	1	1	0.337049	1	1	0.337049		Pgl_GLEAN_10026403	1			1			1				Pgl_GLEAN_10026403	1	12.0275	0.00464745	1	0.972814	0.343449	1	0.222276	0.645767
Pgl_GLEAN_10027539	1	8.31231	0.013751	1	0.397711	0.540099	1	0.397711	0.540099		Pgl_GLEAN_10027539	1	8.38926	0.0134152	1	8.38926	0.0134152	1	8.38926	0.0134152		Pgl_GLEAN_10027539	1			1			1
Pgl_GLEAN_10003211	1			1			1				Pgl_GLEAN_10003211	1			1			1				Pgl_GLEAN_10003211	1	6.07239	0.0298072	1	0.606475	0.451202	1	0.606475	0.451202
Pgl_GLEAN_10007489	1	0.0450975	0.835389	1	1.78311	0.206545	1	1.52155	0.241		Pgl_GLEAN_10007489	1	2.53037	0.137659	1	0.356379	0.561619	1	1.82318	0.201852		Pgl_GLEAN_10007489	1	2.60229	0.132682	1	0.085824	0.774559	1	0.0530674	0.82169
Pgl_GLEAN_10003341	1	0.532401	0.479601	1	0.230624	0.639697	1	0.00997481	0.922094		Pgl_GLEAN_10003341	1			1			1				Pgl_GLEAN_10003341	1			1			1
Pgl_GLEAN_10030817	1	21.4162	0.000582336	1	4.35469	0.0589098	1	0.827379	0.380938		Pgl_GLEAN_10030817	1			1			1				Pgl_GLEAN_10030817	1			1			1
Pgl_GLEAN_10025298	1			1			1				Pgl_GLEAN_10025298	1			1			1				Pgl_GLEAN_10025298	1	3.95958	0.0698853	1	0.681669	0.425123	1	0.681669	0.425123
Pgl_GLEAN_10000231	1	2.95201	0.111439	1	2.95201	0.111439	1	2.95201	0.111439		Pgl_GLEAN_10000231	1			1			1				Pgl_GLEAN_10000231	1			1			1
Pgl_GLEAN_10026514	1	1	0.337049	1	1	0.337049	1	1	0.337049		Pgl_GLEAN_10026514	1			1			1				Pgl_GLEAN_10026514	1			1			1
Pgl_GLEAN_10009176	1	4.02105	0.0680248	1	4.05262	0.0670925	1	0.108479	0.747561		Pgl_GLEAN_10009176	1	2.79145	0.120623	1	2.75099	0.123083	1	4.24981	0.0616067		Pgl_GLEAN_10009176	1	0.306217	0.590172	1	0.110845	0.744929	1	0.789417	0.391738
Pgl_GLEAN_10018689	1	2.25717	0.158847	1	0.152946	0.702591	1	0.152946	0.702591		Pgl_GLEAN_10018689	1			1			1				Pgl_GLEAN_10018689	1			1			1
Pgl_GLEAN_10038191	1	1	0.337049	1	1	0.337049	1	1	0.337049		Pgl_GLEAN_10038191	1			1			1				Pgl_GLEAN_10038191	1	10.4029	0.0072819	1	0.302022	0.592698	1	0.302022	0.592698
Pgl_GLEAN_10034613	1	14.6936	0.00238156	1	0.165866	0.690983	1	9.17921	0.010472		Pgl_GLEAN_10034613	1	3.49628	0.086093	1	1.24164	0.286975	1	1.17318	0.300033		Pgl_GLEAN_10034613	1	2.11687	0.171339	1	0.0192419	0.891976	1	1.55737	0.235853
Pgl_GLEAN_10031787	1	0.0485556	0.8293	1	0.0485556	0.8293	1	1.95144	0.187729		Pgl_GLEAN_10031787	1			1			1				Pgl_GLEAN_10031787	1	0.63923	0.43953	1	2.96439	0.110768	1	0.875368	0.367921
Pgl_GLEAN_10001328	1	0.497114	0.49423	1	6.60309	0.0245615	1	1.94747	0.188147		Pgl_GLEAN_10001328	1	3.83648	0.0738005	1	2.68275	0.127377	1	4.07774	0.0663615		Pgl_GLEAN_10001328	1	0.110492	0.745319	1	0.135403	0.719303	1	0.000926042	0.976224
Pgl_GLEAN_10006920	1	121.709	1.22701e-07	1	9.83112	0.00860412	1	13.6969	0.0030306		Pgl_GLEAN_10006920	1	2.469	0.142093	1	2.469	0.142093	1	2.469	0.142093		Pgl_GLEAN_10006920	1			1			1
Pgl_GLEAN_10033172	1	2.39308	0.147829	1	4.96089	0.0458324	1	1.83495	0.200499		Pgl_GLEAN_10033172	1	8.94735	0.0112489	1	1.79131	0.205574	1	0.360352	0.559477		Pgl_GLEAN_10033172	1	0.843795	0.376408	1	2.9992	0.108906	1	0.843795	0.376408
Pgl_GLEAN_10023023	1	2.99807	0.108966	1	2.99807	0.108966	1	2.99807	0.108966		Pgl_GLEAN_10023023	1	1	0.337049	1	1	0.337049	1	1	0.337049		Pgl_GLEAN_10023023	1	1.99489	0.183236	1	0.00510925	0.944194	1	0.00510925	0.944194
Pgl_GLEAN_10013075	1	0.835753	0.378617	1	1.83254	0.200776	1	0.233615	0.637555		Pgl_GLEAN_10013075	1			1			1				Pgl_GLEAN_10013075	1			1			1
Pgl_GLEAN_10023479	1			1			1				Pgl_GLEAN_10023479	1			1			1				Pgl_GLEAN_10023479	1	51.3488	1.13911e-05	1	0.0169813	0.898478	1	13.5412	0.00314976
Pgl_GLEAN_10029289	1	12.2032	0.00443628	1	0.386031	0.546015	1	0.386031	0.546015		Pgl_GLEAN_10029289	1			1			1				Pgl_GLEAN_10029289	1			1			1
Pgl_GLEAN_10027130	1	2.03467	0.179243	1	1.94053	0.18888	1	0.0182083	0.894898		Pgl_GLEAN_10027130	1	0.0246544	0.877842	1	1.77768	0.207193	1	5.23965	0.0410035		Pgl_GLEAN_10027130	1	0.142207	0.712681	1	0.972922	0.343424	1	0.23866	0.633981
Pgl_GLEAN_10025830	1	1.32904	0.271423	1	13.5912	0.0031109	1	1.93578	0.189384		Pgl_GLEAN_10025830	1			1			1				Pgl_GLEAN_10025830	1			1			1
Pgl_GLEAN_10021706	1	2.99432	0.109165	1	2.99432	0.109165	1	2.99432	0.109165		Pgl_GLEAN_10021706	1			1			1				Pgl_GLEAN_10021706	1			1			1
Pgl_GLEAN_10010564	1	1.06205	0.323072	1	4.91935	0.0466089	1	0.284657	0.603407		Pgl_GLEAN_10010564	1			1			1				Pgl_GLEAN_10010564	1			1			1
Pgl_GLEAN_10036338	1	0.630486	0.442597	1	5.22738	0.0412029	1	0.0284562	0.868851		Pgl_GLEAN_10036338	1			1			1				Pgl_GLEAN_10036338	1	7.22129	0.0197703	1	0.097821	0.759829	1	1.49376	0.245098
Pgl_GLEAN_10018491	1	19.6416	0.000818391	1	5.34965	0.0392671	1	1.10723	0.313413		Pgl_GLEAN_10018491	1	151.13	3.6928e-08	1	151.13	3.6928e-08	1	151.13	3.6928e-08		Pgl_GLEAN_10018491	1	7.69042	0.0168629	1	0.114145	0.74131	1	0.421522	0.52841
Pgl_GLEAN_10029251	1			1			1				Pgl_GLEAN_10029251	1			1			1				Pgl_GLEAN_10029251	1	56.1796	7.27928e-06	1	1.00268	0.336426	1	1.00268	0.336426
Pgl_GLEAN_10005357	1	7.0491	0.0209838	1	7.0491	0.0209838	1	7.0491	0.0209838		Pgl_GLEAN_10005357	1	42.1352	2.9748e-05	1	0.0873905	0.772574	1	0.360236	0.55954		Pgl_GLEAN_10005357	1			1			1
Pgl_GLEAN_10004700	1	5.70514	0.0342259	1	0.481866	0.500797	1	0.225499	0.643407		Pgl_GLEAN_10004700	1	1.28643	0.278856	1	5.76127	0.0335025	1	0.12917	0.725539		Pgl_GLEAN_10004700	1	0.17461	0.683427	1	0.224259	0.644313	1	1.11387	0.312028
Pgl_GLEAN_10005779	1	0.0525345	0.82257	1	9.07814	0.0108026	1	0.000912682	0.976396		Pgl_GLEAN_10005779	1			1			1				Pgl_GLEAN_10005779	1	0.172667	0.685086	1	0.172667	0.685086	1	3.61715	0.0814586
Pgl_GLEAN_10023871	1	1	0.337049	1	1	0.337049	1	1	0.337049		Pgl_GLEAN_10023871	1			1			1				Pgl_GLEAN_10023871	1			1			1
Pgl_GLEAN_10037748	1	8.84034	0.0116303	1	25.1321	0.000302556	1	6.57519	0.0248084		Pgl_GLEAN_10037748	1			1			1				Pgl_GLEAN_10037748	1			1			1
Pgl_GLEAN_10027353	1	0.322309	0.58069	1	1.67769	0.219596	1	0.322309	0.58069		Pgl_GLEAN_10027353	1			1			1				Pgl_GLEAN_10027353	1	6.19197	0.0285174	1	0.00403954	0.950369	1	0.135539	0.719169
Pgl_GLEAN_10024570	1	2.7978	0.120242	1	10.4275	0.00723058	1	2.83814	0.117859		Pgl_GLEAN_10024570	1			1			1				Pgl_GLEAN_10024570	1	1.27993	0.280015	1	0.621116	0.445923	1	6.00222	0.0305964
Pgl_GLEAN_10014337	1			1			1				Pgl_GLEAN_10014337	1			1			1				Pgl_GLEAN_10014337	1	1	0.337049	1	1	0.337049	1	1	0.337049
Pgl_GLEAN_10028636	1			1			1				Pgl_GLEAN_10028636	1			1			1				Pgl_GLEAN_10028636	1	0.000191838	0.989177	1	0.631444	0.442259	1	0.657659	0.433178
Pgl_GLEAN_10012065	1			1			1				Pgl_GLEAN_10012065	1			1			1				Pgl_GLEAN_10012065	1	1.51218	0.242372	1	0.19384	0.667565	1	4.15143	0.0642728
Pgl_GLEAN_10037028	1			1			1				Pgl_GLEAN_10037028	1			1			1				Pgl_GLEAN_10037028	1	2.42109	0.14568	1	0.0496499	0.827421	1	0.125882	0.728898
Pgl_GLEAN_10029722	1	3.95051	0.0701651	1	0.00754717	0.932204	1	1.23285	0.288607		Pgl_GLEAN_10029722	1	1	0.337049	1	1	0.337049	1	1	0.337049		Pgl_GLEAN_10029722	1	3.9852	0.0691024	1	0.463373	0.508974	1	0.0377005	0.849294
Pgl_GLEAN_10021129	1	2.95823	0.111102	1	2.95823	0.111102	1	2.95823	0.111102		Pgl_GLEAN_10021129	1	7.65586	0.0170589	1	0.595527	0.455218	1	0.595527	0.455218		Pgl_GLEAN_10021129	1			1			1
Pgl_GLEAN_10016385	1	4.55348	0.0541781	1	5.95621	0.0311274	1	1.76363e-05	0.996718		Pgl_GLEAN_10016385	1			1			1				Pgl_GLEAN_10016385	1	0.0676408	0.799212	1	0.0472829	0.831514	1	0.306747	0.589855
Pgl_GLEAN_10003877	1	12.6552	0.00394257	1	13.7022	0.00302662	1	6.07863	0.0297382		Pgl_GLEAN_10003877	1			1			1				Pgl_GLEAN_10003877	1			1			1
Pgl_GLEAN_10027087	1	8.98638	0.0111135	1	8.98638	0.0111135	1	8.98638	0.0111135		Pgl_GLEAN_10027087	1			1			1				Pgl_GLEAN_10027087	1			1			1
Pgl_GLEAN_10028107	1			1			1				Pgl_GLEAN_10028107	1			1			1				Pgl_GLEAN_10028107	1	5.07712	0.0437404	1	5.07712	0.0437404	1	5.07712	0.0437404
Pgl_GLEAN_10027703	1	1.41889	0.256615	1	13.5463	0.0031458	1	1.11722	0.311332		Pgl_GLEAN_10027703	1			1			1				Pgl_GLEAN_10027703	1			1			1
Pgl_GLEAN_10023265	1	12.0138	0.00466443	1	20.1315	0.000743537	1	19.4569	0.000848872		Pgl_GLEAN_10023265	1			1			1				Pgl_GLEAN_10023265	1	5.41935	0.0382122	1	0.160424	0.695805	1	5.13016	0.0428239
Pgl_GLEAN_10031223	1	2.82288	0.118753	1	2.82288	0.118753	1	5.3246	0.0396547		Pgl_GLEAN_10031223	1			1			1				Pgl_GLEAN_10031223	1	0.148208	0.70699	1	0.960799	0.346335	1	0.000549199	0.981688
Pgl_GLEAN_10003788	1	0.737457	0.407304	1	3.5011	0.085902	1	0.737457	0.407304		Pgl_GLEAN_10003788	1			1			1				Pgl_GLEAN_10003788	1			1			1
Pgl_GLEAN_10025422	1	1.33371	0.270625	1	2.19587	0.164157	1	0.408267	0.534856		Pgl_GLEAN_10025422	1	8.90019	0.0114151	1	8.90019	0.0114151	1	8.90019	0.0114151		Pgl_GLEAN_10025422	1	0.254495	0.623063	1	1.02417	0.331502	1	2.60177	0.132717
Pgl_GLEAN_10001700	1	6.26854	0.0277263	1	7.48852	0.0180474	1	0.331109	0.575638		Pgl_GLEAN_10001700	1	9.6131	0.00918148	1	0.701942	0.418507	1	0.259476	0.619718		Pgl_GLEAN_10001700	1	0.310509	0.587611	1	0.0178268	0.895998	1	0.439818	0.519747
Pgl_GLEAN_10000689	1	2.61325	0.131943	1	2.61325	0.131943	1	2.61325	0.131943		Pgl_GLEAN_10000689	1			1			1				Pgl_GLEAN_10000689	1	4.46592	0.0562035	1	0.15495	0.700754	1	0.107313	0.748869
Pgl_GLEAN_10010890	1	5.75702	0.0335566	1	5.75702	0.0335566	1	5.75702	0.0335566		Pgl_GLEAN_10010890	1			1			1				Pgl_GLEAN_10010890	1	2.64373	0.129915	1	2.64373	0.129915	1	2.64373	0.129915
Pgl_GLEAN_10034068	1	8.33866	0.0136349	1	2.36761	0.149819	1	2.36761	0.149819		Pgl_GLEAN_10034068	1			1			1				Pgl_GLEAN_10034068	1			1			1
Pgl_GLEAN_10011429	1	8.86557	0.011539	1	2.77328	0.12172	1	2.29492	0.155686		Pgl_GLEAN_10011429	1			1			1				Pgl_GLEAN_10011429	1	11.3195	0.00562778	1	3.50385	0.0857936	1	10.0609	0.0080414
Pgl_GLEAN_10034248	1	0.3068	0.589823	1	1.67782	0.219579	1	0.0100647	0.921745		Pgl_GLEAN_10034248	1	8.14396	0.014521	1	8.14396	0.014521	1	8.14396	0.014521		Pgl_GLEAN_10034248	1	1.25386	0.284729	1	0.686418	0.423558	1	0.0558999	0.817085
Pgl_GLEAN_10026554	1	0.251991	0.62476	1	5.28525	0.0402729	1	0.000826281	0.97754		Pgl_GLEAN_10026554	1			1			1				Pgl_GLEAN_10026554	1			1			1
Pgl_GLEAN_10028726	1	23.8714	0.000374806	1	23.8714	0.000374806	1	23.8714	0.000374806		Pgl_GLEAN_10028726	1			1			1				Pgl_GLEAN_10028726	1			1			1
Pgl_GLEAN_10008136	1	4.38959	0.058044	1	0.692693	0.421505	1	2.99514	0.109122		Pgl_GLEAN_10008136	1	3.03007	0.107288	1	0.282645	0.604675	1	0.141014	0.713829		Pgl_GLEAN_10008136	1	3.6663	0.0796615	1	0.398808	0.539549	1	1.34182	0.269247
Pgl_GLEAN_10007468	1	3.69662	0.078577	1	8.0505e-05	0.992989	1	2.01078	0.181627		Pgl_GLEAN_10007468	1	2.31713	0.153863	1	2.31713	0.153863	1	2.31713	0.153863		Pgl_GLEAN_10007468	1	3.00631	0.108531	1	0.507092	0.490014	1	0.487697	0.498267
Pgl_GLEAN_10006822	1	9.10167	0.0107246	1	1.38053	0.262799	1	0.200196	0.662532		Pgl_GLEAN_10006822	1	110.948	2.03734e-07	1	110.948	2.03734e-07	1	110.948	2.03734e-07		Pgl_GLEAN_10006822	1	1.54218	0.238018	1	3.88462	0.0722385	1	0.524152	0.482952
Pgl_GLEAN_10026609	1	0.299633	0.594147	1	0.34203	0.569493	1	0.862586	0.371322		Pgl_GLEAN_10026609	1	2.23229	0.160976	1	0.00760044	0.931966	1	0.328419	0.577173		Pgl_GLEAN_10026609	1	15.6066	0.00192601	1	0.0168522	0.898863	1	0.0907268	0.768411
Pgl_GLEAN_10037323	1	41.412	3.23e-05	1	0.365031	0.556976	1	0.365031	0.556976		Pgl_GLEAN_10037323	1			1			1				Pgl_GLEAN_10037323	1	8.46106	0.0131105	1	2.38014	0.148836	1	2.38014	0.148836
Pgl_GLEAN_10005410	1	2.08831	0.174033	1	1.06861	0.321644	1	0.0709047	0.794544		Pgl_GLEAN_10005410	1	8.14884	0.014498	1	8.14884	0.014498	1	8.14884	0.014498		Pgl_GLEAN_10005410	1	4.17577	0.0636003	1	3.86679	0.0728124	1	13.2502	0.00338758
Pgl_GLEAN_10033112	1	1	0.337049	1	1	0.337049	1	1	0.337049		Pgl_GLEAN_10033112	1	1	0.337049	1	1	0.337049	1	1	0.337049		Pgl_GLEAN_10033112	1	1	0.337049	1	1	0.337049	1	1	0.337049
Pgl_GLEAN_10022913	1	4.57447	0.0537058	1	1.2406	0.287169	1	0.336433	0.572626		Pgl_GLEAN_10022913	1	8.90019	0.0114151	1	8.90019	0.0114151	1	8.90019	0.0114151		Pgl_GLEAN_10022913	1	3.7892	0.0753745	1	1.5414	0.23813	1	0.0494544	0.827755
Pgl_GLEAN_10031140	1	1.83292	0.200733	1	7.85522	0.0159636	1	3.38132	0.0908027		Pgl_GLEAN_10031140	1			1			1				Pgl_GLEAN_10031140	1			1			1
Pgl_GLEAN_10016665	1	25.8903	0.000266964	1	1.17412	0.299848	1	1.17412	0.299848		Pgl_GLEAN_10016665	1			1			1				Pgl_GLEAN_10016665	1	27.7476	0.000198588	1	0.819846	0.383045	1	0.819846	0.383045
Pgl_GLEAN_10034397	1	5.8839	0.0319842	1	5.8839	0.0319842	1	5.8839	0.0319842		Pgl_GLEAN_10034397	1	1	0.337049	1	1	0.337049	1	1	0.337049		Pgl_GLEAN_10034397	1	67.718	2.81275e-06	1	5.06437	0.0439643	1	5.06437	0.0439643
Pgl_GLEAN_10022666	1			1			1				Pgl_GLEAN_10022666	1			1			1				Pgl_GLEAN_10022666	1	0.24186	0.631739	1	0.01161	0.915975	1	0.222584	0.645541
Pgl_GLEAN_10020007	1	0.372802	0.55287	1	0.00851565	0.927998	1	4.84046	0.0481278		Pgl_GLEAN_10020007	1	151.13	3.6928e-08	1	151.13	3.6928e-08	1	151.13	3.6928e-08		Pgl_GLEAN_10020007	1	5.98887	0.0307494	1	1.59971	0.229955	1	2.70637	0.12587
Pgl_GLEAN_10009380	1	4.40694	0.0576194	1	1.22099	0.29083	1	3.12934	0.10228		Pgl_GLEAN_10009380	1	2.99978	0.108876	1	2.99978	0.108876	1	2.99978	0.108876		Pgl_GLEAN_10009380	1	7.35398	0.0188916	1	0.608665	0.450406	1	3.04537	0.106497
Pgl_GLEAN_10001919	1	4.17041	0.0637477	1	9.68893	0.00897564	1	11.2939	0.00566754		Pgl_GLEAN_10001919	1			1			1				Pgl_GLEAN_10001919	1			1			1
Pgl_GLEAN_10024220	1	6.96547	0.0216049	1	0.362231	0.55847	1	0.102101	0.754817		Pgl_GLEAN_10024220	1			1			1				Pgl_GLEAN_10024220	1	4.41764	0.0573595	1	0.530892	0.480211	1	0.307694	0.589288
Pgl_GLEAN_10005793	1	4.6834	0.0513322	1	1.08281	0.318582	1	7.25476	0.0195442		Pgl_GLEAN_10005793	1			1			1				Pgl_GLEAN_10005793	1			1			1
Pgl_GLEAN_10029841	1	0.982386	0.341176	1	0.432279	0.523284	1	0.119187	0.735894		Pgl_GLEAN_10029841	1	5.58497	0.0358386	1	1.10753	0.313351	1	0.218161	0.648811		Pgl_GLEAN_10029841	1	0.522346	0.483691	1	0.306388	0.59007	1	0.150551	0.704805
Pgl_GLEAN_10026655	1	4.98277	0.0454295	1	0.616762	0.447482	1	0.00652252	0.936962		Pgl_GLEAN_10026655	1	36.8337	5.59336e-05	1	36.8337	5.59336e-05	1	36.8337	5.59336e-05		Pgl_GLEAN_10026655	1	2.27979	0.156943	1	0.333364	0.574358	1	3.58168	0.0827865
Pgl_GLEAN_10018047	1	18.7117	0.000986156	1	0.657309	0.433297	1	0.803035	0.387811		Pgl_GLEAN_10018047	1	151.13	3.6928e-08	1	151.13	3.6928e-08	1	151.13	3.6928e-08		Pgl_GLEAN_10018047	1	5.0643	0.0439655	1	4.1791	0.063509	1	0.917346	0.357073
Pgl_GLEAN_10025852	1			1			1				Pgl_GLEAN_10025852	1			1			1				Pgl_GLEAN_10025852	1	12.5115	0.0040921	1	0.366826	0.556022	1	0.366826	0.556022
Pgl_GLEAN_10014250	1	0.464293	0.508561	1	0.00544508	0.942393	1	0.296457	0.596085		Pgl_GLEAN_10014250	1	1.25777	0.284015	1	1.53943	0.238412	1	1.72213	0.213967		Pgl_GLEAN_10014250	1	0.53553	0.47834	1	0.000399448	0.984383	1	0.120463	0.734544
Pgl_GLEAN_10030611	1	1	0.337049	1	1	0.337049	1	1	0.337049		Pgl_GLEAN_10030611	1			1			1				Pgl_GLEAN_10030611	1	0.0928638	0.765788	1	2.83004	0.118332	1	0.703556	0.417987
Pgl_GLEAN_10023575	1	0.0566105	0.81595	1	0.0566105	0.81595	1	1.94339	0.188577		Pgl_GLEAN_10023575	1	0.505431	0.490711	1	12.5775	0.00402258	1	0.251402	0.625161		Pgl_GLEAN_10023575	1			1			1
Pgl_GLEAN_10011281	1	0.564656	0.466872	1	0.108221	0.747849	1	0.398176	0.539866		Pgl_GLEAN_10011281	1	1	0.337049	1	1	0.337049	1	1	0.337049		Pgl_GLEAN_10011281	1	0.339161	0.571094	1	1.74754	0.210832	1	0.187545	0.672649
Pgl_GLEAN_10021566	1	1	0.337049	1	1	0.337049	1	1	0.337049		Pgl_GLEAN_10021566	1			1			1				Pgl_GLEAN_10021566	1			1			1
Pgl_GLEAN_10037438	1			1			1				Pgl_GLEAN_10037438	1	2.84414	0.117509	1	2.84414	0.117509	1	2.84414	0.117509		Pgl_GLEAN_10037438	1	1	0.337049	1	1	0.337049	1	1	0.337049
Pgl_GLEAN_10025109	1	0.399931	0.538988	1	0.338661	0.571374	1	0.266497	0.615071		Pgl_GLEAN_10025109	1			1			1				Pgl_GLEAN_10025109	1	0.911008	0.358679	1	0.276947	0.608298	1	1.5568	0.235934
Pgl_GLEAN_10014348	1	3.54712	0.0841055	1	1.7971	0.204891	1	0.205382	0.658497		Pgl_GLEAN_10014348	1			1			1				Pgl_GLEAN_10014348	1	0.138446	0.716318	1	0.138446	0.716318	1	6.49754	0.0255113
Pgl_GLEAN_10031482	1			1			1				Pgl_GLEAN_10031482	1			1			1				Pgl_GLEAN_10031482	1	0.0828438	0.778391	1	1.91716	0.191376	1	0.0828438	0.778391
Pgl_GLEAN_10029357	1	2.54439	0.13667	1	0.294146	0.597504	1	9.3657	0.00989273		Pgl_GLEAN_10029357	1			1			1				Pgl_GLEAN_10029357	1			1			1
Pgl_GLEAN_10012609	1	1.36085	0.266051	1	0.166582	0.690356	1	0.501393	0.492414		Pgl_GLEAN_10012609	1	4.03739	0.0675401	1	4.28308	0.0607352	1	1.06431	0.322579		Pgl_GLEAN_10012609	1	0.397366	0.540271	1	2.39454	0.147716	1	10.6879	0.00671274
Pgl_GLEAN_10035884	1	0.631957	0.442078	1	1.07166	0.320984	1	1.82984	0.201085		Pgl_GLEAN_10035884	1	7.26472	0.0194775	1	7.26472	0.0194775	1	7.26472	0.0194775		Pgl_GLEAN_10035884	1	0.376104	0.551143	1	1.95262	0.187605	1	3.9407	0.0704692
Pgl_GLEAN_10021024	1	1.3241	0.272272	1	0.811512	0.385396	1	0.0941996	0.764165		Pgl_GLEAN_10021024	1	1.92997	0.190002	1	0.50571	0.490594	1	0.630664	0.442534		Pgl_GLEAN_10021024	1	2.98956	0.109418	1	2.98956	0.109418	1	2.98956	0.109418
Pgl_GLEAN_10024223	1			1			1				Pgl_GLEAN_10024223	1			1			1				Pgl_GLEAN_10024223	1	0.81657	0.383967	1	0.265974	0.615415	1	0.277607	0.607876
Pgl_GLEAN_10032707	1			1			1				Pgl_GLEAN_10032707	1			1			1				Pgl_GLEAN_10032707	1	0.996727	0.33781	1	0.000618628	0.980566	1	0.00449166	0.94767
Pgl_GLEAN_10026792	1	1	0.337049	1	1	0.337049	1	1	0.337049		Pgl_GLEAN_10026792	1			1			1				Pgl_GLEAN_10026792	1	1.66974	0.220623	1	0.0193279	0.891736	1	1.10979	0.312879
Pgl_GLEAN_10025720	1	0.700886	0.418847	1	0.214402	0.651624	1	2.14895	0.168375		Pgl_GLEAN_10025720	1	0.635283	0.44091	1	5.00752	0.044979	1	0.0719316	0.7931		Pgl_GLEAN_10025720	1	0.187938	0.672329	1	0.295881	0.596438	1	2.76089	0.122476
Pgl_GLEAN_10030608	1			1			1				Pgl_GLEAN_10030608	1	9.0337	0.0109519	1	1.78853	0.205902	1	1.78853	0.205902		Pgl_GLEAN_10030608	1	9.13517	0.0106146	1	0.659031	0.432711	1	0.659031	0.432711
Pgl_GLEAN_10002952	1	0.350794	0.564658	1	6.31581	0.0272509	1	0.887412	0.364758		Pgl_GLEAN_10002952	1	4.38596	0.0581333	1	4.38596	0.0581333	1	4.38596	0.0581333		Pgl_GLEAN_10002952	1	0.474396	0.504071	1	2.08987	0.173885	1	0.592056	0.456505
Pgl_GLEAN_10021292	1	2.77028	0.121903	1	5.03941	0.0444065	1	0.22244	0.645647		Pgl_GLEAN_10021292	1	10.1976	0.00772709	1	0.165296	0.691484	1	1.10826	0.313198		Pgl_GLEAN_10021292	1	0.146429	0.708663	1	1.78281	0.206582	1	0.0043327	0.948602
Pgl_GLEAN_10036785	1	1.54765	0.237235	1	0.452348	0.513965	1	0.452348	0.513965		Pgl_GLEAN_10036785	1			1			1				Pgl_GLEAN_10036785	1	3.87209	0.0726412	1	0.454479	0.512993	1	0.454479	0.512993
Pgl_GLEAN_10026267	1	5.93459	0.0313807	1	0.0573033	0.81485	1	0.0573033	0.81485		Pgl_GLEAN_10026267	1	8.36928	0.0135015	1	8.36928	0.0135015	1	8.36928	0.0135015		Pgl_GLEAN_10026267	1	27.3813	0.000210277	1	0.24106	0.632297	1	0.24106	0.632297
Pgl_GLEAN_10008485	1	2.62249	0.131324	1	1.03932	0.328094	1	1.23957	0.287359		Pgl_GLEAN_10008485	1			1			1				Pgl_GLEAN_10008485	1	0.626644	0.443956	1	2.64067	0.130117	1	2.23143	0.161051
Pgl_GLEAN_10005691	1	5.98259	0.0308216	1	0.0121143	0.914177	1	0.0121143	0.914177		Pgl_GLEAN_10005691	1	1	0.337049	1	1	0.337049	1	1	0.337049		Pgl_GLEAN_10005691	1	1.88501	0.194878	1	0.0900057	0.769303	1	2.71473	0.125342
Pgl_GLEAN_10004363	1	0.896544	0.362388	1	0.412448	0.532807	1	0.995195	0.338168		Pgl_GLEAN_10004363	1			1			1				Pgl_GLEAN_10004363	1	1	0.337049	1	1	0.337049	1	1	0.337049
Pgl_GLEAN_10004956	1	12.545	0.00405664	1	0.253663	0.623625	1	0.554908	0.470658		Pgl_GLEAN_10004956	1			1			1				Pgl_GLEAN_10004956	1	1.19214	0.296334	1	3.0494	0.10629	1	1.19214	0.296334
Pgl_GLEAN_10009937	1			1			1				Pgl_GLEAN_10009937	1			1			1				Pgl_GLEAN_10009937	1	0.302366	0.59249	1	0.187474	0.672708	1	2.8483	0.117267
Pgl_GLEAN_10033918	1	1	0.337049	1	1	0.337049	1	1	0.337049		Pgl_GLEAN_10033918	1			1			1				Pgl_GLEAN_10033918	1			1			1
Pgl_GLEAN_10016414	1	7.11149	0.0205342	1	1.24618	0.286138	1	1.24618	0.286138		Pgl_GLEAN_10016414	1			1			1				Pgl_GLEAN_10016414	1			1			1
Pgl_GLEAN_10011552	1	4.23536	0.0619896	1	0.844224	0.376291	1	5.88855	0.0319283		Pgl_GLEAN_10011552	1	1.68244	0.218984	1	4.50388	0.0553145	1	7.28448	0.0193459		Pgl_GLEAN_10011552	1	2.4207	0.145709	1	1.25891	0.283806	1	3.51161	0.0854878
Pgl_GLEAN_10027894	1			1			1				Pgl_GLEAN_10027894	1			1			1				Pgl_GLEAN_10027894	1	0.583992	0.459515	1	3.89785	0.0718163	1	0.290684	0.599643
Pgl_GLEAN_10002164	1	24.6819	0.000326314	1	0.585629	0.458901	1	0.585629	0.458901		Pgl_GLEAN_10002164	1			1			1				Pgl_GLEAN_10002164	1			1			1
Pgl_GLEAN_10001595	1	0.356941	0.561315	1	1.35888	0.266379	1	1.18698	0.297336		Pgl_GLEAN_10001595	1	0.450112	0.514988	1	0.368468	0.555152	1	0.00837541	0.928592		Pgl_GLEAN_10001595	1	3.22064	0.0979265	1	2.85066	0.117131	1	3.90505	0.0715877
Pgl_GLEAN_10028099	1	0.000532069	0.981976	1	4.99406	0.0452235	1	13.8995	0.00288334		Pgl_GLEAN_10028099	1	4.77781	0.0493763	1	6.34685	0.026944	1	0.15599	0.699806		Pgl_GLEAN_10028099	1	0.746186	0.404622	1	0.27665	0.608489	1	2.70584	0.125903
Pgl_GLEAN_10018455	1			1			1				Pgl_GLEAN_10018455	1	7.21016	0.0198462	1	7.21016	0.0198462	1	7.21016	0.0198462		Pgl_GLEAN_10018455	1	1.02265	0.331848	1	8.66908	0.0122729	1	20.8773	0.000644407
Pgl_GLEAN_10007288	1	51.1492	1.16124e-05	1	8.43763	0.013209	1	8.43763	0.013209		Pgl_GLEAN_10007288	1	0.956272	0.347431	1	0.00121956	0.972716	1	1.34588	0.268561		Pgl_GLEAN_10007288	1	21.6252	0.000560166	1	10.6112	0.00686051	1	10.6112	0.00686051
Pgl_GLEAN_10004901	1	0.0318753	0.86128	1	0.177908	0.680635	1	0.552938	0.471429		Pgl_GLEAN_10004901	1			1			1				Pgl_GLEAN_10004901	1	9.74332	0.00883134	1	6.80867	0.0228293	1	14.3036	0.00261399
Pgl_GLEAN_10036468	1	1	0.337049	1	1	0.337049	1	1	0.337049		Pgl_GLEAN_10036468	1			1			1				Pgl_GLEAN_10036468	1			1			1
Pgl_GLEAN_10003757	1	13.2161	0.00341676	1	0.636952	0.440325	1	4.44889e-05	0.994788		Pgl_GLEAN_10003757	1	0.363292	0.557903	1	2.84321	0.117563	1	0.0890412	0.770503		Pgl_GLEAN_10003757	1	0.759057	0.400718	1	1.38166	0.262615	1	5.12425	0.0429249
Pgl_GLEAN_10016313	1	0.332355	0.57493	1	3.38894	0.0904811	1	1.88186	0.195226		Pgl_GLEAN_10016313	1	1.75843	0.209508	1	2.24887	0.159554	1	0.0834898	0.777554		Pgl_GLEAN_10016313	1	0.171251	0.686303	1	0.803313	0.387732	1	1.16602	0.301447
Pgl_GLEAN_10029367	1	0.0468782	0.832224	1	2.24503	0.159882	1	0.00126497	0.972213		Pgl_GLEAN_10029367	1	2.15519	0.167807	1	6.37082	0.0267099	1	4.45778	0.0563965		Pgl_GLEAN_10029367	1	0.104351	0.752229	1	0.104351	0.752229	1	5.29378	0.0401378
Pgl_GLEAN_10026440	1	3.04899	0.106311	1	0.644882	0.437566	1	2.184	0.165212		Pgl_GLEAN_10026440	1	9.05298	0.0108868	1	1.81339	0.202986	1	4.60514	0.0530244		Pgl_GLEAN_10026440	1	5.63583	0.0351453	1	0.13229	0.722397	1	0.0505393	0.82591
Pgl_GLEAN_10005875	1	0.567851	0.465643	1	0.00344138	0.954186	1	2.00642	0.182067		Pgl_GLEAN_10005875	1			1			1				Pgl_GLEAN_10005875	1	0.127753	0.72698	1	0.0843944	0.776388	1	3.82239	0.0742653
Pgl_GLEAN_10033102	1			1			1				Pgl_GLEAN_10033102	1			1			1				Pgl_GLEAN_10033102	1	38.0898	4.78668e-05	1	1.54492	0.237625	1	1.54492	0.237625
Pgl_GLEAN_10019959	1	1.29534	0.277279	1	0.594238	0.455695	1	1.64366	0.224039		Pgl_GLEAN_10019959	1			1			1				Pgl_GLEAN_10019959	1	30.8342	0.000125202	1	0.412698	0.532685	1	0.603935	0.452129
Pgl_GLEAN_10033974	1			1			1				Pgl_GLEAN_10033974	1			1			1				Pgl_GLEAN_10033974	1	1	0.337049	1	1	0.337049	1	1	0.337049
Pgl_GLEAN_10023844	1	3.19966	0.0989067	1	0.0163919	0.900245	1	0.0163919	0.900245		Pgl_GLEAN_10023844	1			1			1				Pgl_GLEAN_10023844	1	7.83568	0.0160672	1	0.538181	0.477276	1	0.0461724	0.833471
Pgl_GLEAN_10000805	1	1.88625	0.194742	1	0.111347	0.744374	1	0.525071	0.482576		Pgl_GLEAN_10000805	1			1			1				Pgl_GLEAN_10000805	1			1			1
Pgl_GLEAN_10021029	1	11.0888	0.00599819	1	0.523354	0.483279	1	0.0742181	0.789922		Pgl_GLEAN_10021029	1	1	0.337049	1	1	0.337049	1	1	0.337049		Pgl_GLEAN_10021029	1	16.3815	0.00161786	1	2.96597	0.110683	1	3.08665	0.104398
Pgl_GLEAN_10008889	1	44.4317	2.30738e-05	1	1.67908	0.219416	1	1.67908	0.219416		Pgl_GLEAN_10008889	1			1			1				Pgl_GLEAN_10008889	1			1			1
Pgl_GLEAN_10026178	1			1			1				Pgl_GLEAN_10026178	1	1	0.337049	1	1	0.337049	1	1	0.337049		Pgl_GLEAN_10026178	1	2.97371	0.110266	1	2.97371	0.110266	1	2.97371	0.110266
Pgl_GLEAN_10010069	1	0.596901	0.454711	1	9.60284	0.00920973	1	0.421286	0.528523		Pgl_GLEAN_10010069	1	8.90019	0.0114151	1	8.90019	0.0114151	1	8.90019	0.0114151		Pgl_GLEAN_10010069	1	1.01153	0.334388	1	0.00967463	0.923271	1	0.360317	0.559496
Pgl_GLEAN_10014694	1	1	0.337049	1	1	0.337049	1	1	0.337049		Pgl_GLEAN_10014694	1			1			1				Pgl_GLEAN_10014694	1			1			1
Pgl_GLEAN_10032704	1	0.305611	0.590535	1	1.69439	0.217458	1	0.305611	0.590535		Pgl_GLEAN_10032704	1			1			1				Pgl_GLEAN_10032704	1			1			1
Pgl_GLEAN_10009714	1			1			1				Pgl_GLEAN_10009714	1			1			1				Pgl_GLEAN_10009714	1	1.03807	0.328373	1	0.616459	0.447591	1	0.00424032	0.949153
Pgl_GLEAN_10010419	1	11.4486	0.00543204	1	2.16534	0.166887	1	2.62387	0.131232		Pgl_GLEAN_10010419	1			1			1				Pgl_GLEAN_10010419	1			1			1
Pgl_GLEAN_10030235	1			1			1				Pgl_GLEAN_10030235	1	13.9537	0.00284541	1	6.43167	0.0261261	1	0.258311	0.620496		Pgl_GLEAN_10030235	1			1			1
Pgl_GLEAN_10007714	1	1	0.337049	1	1	0.337049	1	1	0.337049		Pgl_GLEAN_10007714	1	12.2781	0.00434964	1	2.91816	0.113301	1	2.91816	0.113301		Pgl_GLEAN_10007714	1	7.17432	0.0200929	1	1.5315	0.239556	1	0.103792	0.752869
Pgl_GLEAN_10021459	1	1	0.337049	1	1	0.337049	1	1	0.337049		Pgl_GLEAN_10021459	1			1			1				Pgl_GLEAN_10021459	1			1			1
Pgl_GLEAN_10033854	1	9.59298	0.009237	1	1.36799	0.264864	1	2.14341	0.168883		Pgl_GLEAN_10033854	1			1			1				Pgl_GLEAN_10033854	1			1			1
Pgl_GLEAN_10018140	1	1.61339	0.228092	1	0.498627	0.493586	1	1.3953	0.260394		Pgl_GLEAN_10018140	1			1			1				Pgl_GLEAN_10018140	1	9.84458	0.00856991	1	1.24782	0.285836	1	3.73407	0.0772622
Pgl_GLEAN_10036409	1	1.04235	0.327418	1	0.00175776	0.967247	1	1.22742	0.289621		Pgl_GLEAN_10036409	1			1			1				Pgl_GLEAN_10036409	1	0.172956	0.684839	1	0.359108	0.560146	1	0.500529	0.49278
Pgl_GLEAN_10000126	1			1			1				Pgl_GLEAN_10000126	1			1			1				Pgl_GLEAN_10000126	1	17.5207	0.00126347	1	0.0970577	0.760736	1	0.0970577	0.760736
Pgl_GLEAN_10000839	1	2.12962	0.170153	1	0.303551	0.591775	1	0.516531	0.486085		Pgl_GLEAN_10000839	1	40.8306	3.45379e-05	1	40.8306	3.45379e-05	1	40.8306	3.45379e-05		Pgl_GLEAN_10000839	1	1.50017	0.244145	1	0.498597	0.493599	1	0.0589192	0.812312
Pgl_GLEAN_10019340	1			1			1				Pgl_GLEAN_10019340	1			1			1				Pgl_GLEAN_10019340	1	13.6567	0.00306087	1	0.0436445	0.838021	1	1.48825	0.245922
Pgl_GLEAN_10010590	1	1	0.337049	1	1	0.337049	1	1	0.337049		Pgl_GLEAN_10010590	1			1			1				Pgl_GLEAN_10010590	1	4.49818	0.0554469	1	1.49048	0.245588	1	1.78889	0.20586
Pgl_GLEAN_10013421	1	1.58592	0.231855	1	1.69668	0.217166	1	1.03105	0.329948		Pgl_GLEAN_10013421	1	8.61638	0.0124789	1	8.51192	0.0128996	1	2.61808	0.131619		Pgl_GLEAN_10013421	1	11.6823	0.00509793	1	1.84344	0.199531	1	0.522574	0.483598
Pgl_GLEAN_10024906	1	1.32235	0.272572	1	1.60621	0.229067	1	2.09279	0.173608		Pgl_GLEAN_10024906	1	1.36435	0.265469	1	0.158835	0.697232	1	0.394824	0.541549		Pgl_GLEAN_10024906	1	7.35789	0.0188664	1	0.555167	0.470556	1	3.47131	0.08709
Pgl_GLEAN_10013831	1	2.97297	0.110306	1	2.97297	0.110306	1	2.97297	0.110306		Pgl_GLEAN_10013831	1			1			1				Pgl_GLEAN_10013831	1			1			1
Pgl_GLEAN_10025732	1			1			1				Pgl_GLEAN_10025732	1			1			1				Pgl_GLEAN_10025732	1	7.0181	0.0212115	1	10.7475	0.00660038	1	0.889407	0.364238
Pgl_GLEAN_10015904	1			1			1				Pgl_GLEAN_10015904	1			1			1				Pgl_GLEAN_10015904	1	4.66425	0.0517402	1	13.3211	0.00332773	1	0.00024603	0.987743
Pgl_GLEAN_10023930	1	10.2814	0.0075416	1	6.54918	0.0250413	1	19.6157	0.000822578		Pgl_GLEAN_10023930	1	7.69031	0.0168634	1	94.6609	4.8131e-07	1	7.69031	0.0168634		Pgl_GLEAN_10023930	1	1.87324	0.196182	1	0.126764	0.727992	1	0.126764	0.727992
Pgl_GLEAN_10010231	1	1.77727	0.207242	1	3.24292	0.0968988	1	7.84522	0.0160166		Pgl_GLEAN_10010231	1	1	0.337049	1	1	0.337049	1	1	0.337049		Pgl_GLEAN_10010231	1	1.8089	0.203508	1	2.71895	0.125076	1	0.0810226	0.780769
Pgl_GLEAN_10028361	1	3.67859	0.0792197	1	4.50073	0.0553876	1	1.90806	0.192359		Pgl_GLEAN_10028361	1	1	0.337049	1	1	0.337049	1	1	0.337049		Pgl_GLEAN_10028361	1	10.8475	0.00641692	1	0.327002	0.577985	1	2.93802	0.112205
Pgl_GLEAN_10026058	1	10.8205	0.00646588	1	1.18953	0.296839	1	1.80285	0.204215		Pgl_GLEAN_10026058	1	8.02515	0.0150952	1	16.3909	0.00161447	1	8.02515	0.0150952		Pgl_GLEAN_10026058	1			1			1
Pgl_GLEAN_10026070	1			1			1				Pgl_GLEAN_10026070	1			1			1				Pgl_GLEAN_10026070	1	1	0.337049	1	1	0.337049	1	1	0.337049
Pgl_GLEAN_10007207	1	3.53506	0.0845719	1	5.53217	0.0365757	1	0.399943	0.538982		Pgl_GLEAN_10007207	1			1			1				Pgl_GLEAN_10007207	1	2.00682	0.182027	1	14.0045	0.00281038	1	0.637239	0.440225
Pgl_GLEAN_10007218	1	1	0.337049	1	1	0.337049	1	1	0.337049		Pgl_GLEAN_10007218	1			1			1				Pgl_GLEAN_10007218	1	5.29336	0.0401444	1	0.784605	0.393141	1	1.13461	0.307759
Pgl_GLEAN_10036347	1	1	0.337049	1	1	0.337049	1	1	0.337049		Pgl_GLEAN_10036347	1			1			1				Pgl_GLEAN_10036347	1	6.81322	0.0227926	1	2.57513	0.134534	1	0.326153	0.578472
Pgl_GLEAN_10023896	1	1.42326	0.255923	1	0.661478	0.43188	1	4.48763	0.0556931		Pgl_GLEAN_10023896	1	8.47657	0.0130458	1	12.8611	0.0037392	1	2.50411	0.139535		Pgl_GLEAN_10023896	1	1.57938	0.232763	1	2.6319	0.130697	1	0.139358	0.715431
Pgl_GLEAN_10015170	1	4.55954	0.0540414	1	0.33674	0.572453	1	2.10524	0.17243		Pgl_GLEAN_10015170	1	2.97999	0.109929	1	2.97999	0.109929	1	2.97999	0.109929		Pgl_GLEAN_10015170	1	0.102121	0.754793	1	1.73519	0.212348	1	4.58809	0.0534019
Pgl_GLEAN_10014576	1	1	0.337049	1	1	0.337049	1	1	0.337049		Pgl_GLEAN_10014576	1	1	0.337049	1	1	0.337049	1	1	0.337049		Pgl_GLEAN_10014576	1	1.04773	0.326224	1	0.00100341	0.975251	1	9.65178	0.00907578
Pgl_GLEAN_10025314	1			1			1				Pgl_GLEAN_10025314	1	0.141258	0.713593	1	1.85874	0.197802	1	0.141258	0.713593		Pgl_GLEAN_10025314	1	1.77518	0.207491	1	0.998925	0.337299	1	4.28627	0.0606524
Pgl_GLEAN_10002062	1	6.94317	0.0217742	1	2.80789	0.11964	1	2.80789	0.11964		Pgl_GLEAN_10002062	1	3.20484	0.0986636	1	20.1751	0.000737276	1	0.0341667	0.85644		Pgl_GLEAN_10002062	1	6.11088	0.0293846	1	2.66821	0.128315	1	5.18346	0.0419259
Pgl_GLEAN_10012084	1	0.444686	0.517487	1	8.32705	0.0136859	1	0.0152952	0.903621		Pgl_GLEAN_10012084	1			1			1				Pgl_GLEAN_10012084	1	1	0.337049	1	1	0.337049	1	1	0.337049
Pgl_GLEAN_10033331	1	1.79802	0.204783	1	3.04413	0.106561	1	0.0425955	0.839949		Pgl_GLEAN_10033331	1			1			1				Pgl_GLEAN_10033331	1	2.99885	0.108925	1	2.99885	0.108925	1	2.99885	0.108925
Pgl_GLEAN_10038168	1	12.7326	0.00386463	1	9.10714	0.0107065	1	5.46825	0.0374925		Pgl_GLEAN_10038168	1			1			1				Pgl_GLEAN_10038168	1			1			1
Pgl_GLEAN_10007368	1	1	0.337049	1	1	0.337049	1	1	0.337049		Pgl_GLEAN_10007368	1			1			1				Pgl_GLEAN_10007368	1			1			1
Pgl_GLEAN_10023085	1	0.956718	0.347323	1	0.862553	0.371331	1	0.000499466	0.982537		Pgl_GLEAN_10023085	1	0.172598	0.685145	1	8.83162	0.011662	1	0.0496902	0.827352		Pgl_GLEAN_10023085	1	1.48857	0.245874	1	3.54733	0.0840975	1	11.9112	0.00479378
Pgl_GLEAN_10018396	1	2.05927	0.17683	1	2.35464	0.150845	1	1.38962	0.261315		Pgl_GLEAN_10018396	1	1.99971	0.182747	1	0.00029398	0.986602	1	0.00029398	0.986602		Pgl_GLEAN_10018396	1	1	0.337049	1	1	0.337049	1	1	0.337049
Pgl_GLEAN_10028800	1	1	0.337049	1	1	0.337049	1	1	0.337049		Pgl_GLEAN_10028800	1			1			1				Pgl_GLEAN_10028800	1	0.14066	0.71417	1	0.664122	0.430985	1	0.00427735	0.948931
Pgl_GLEAN_10037504	1	0.137601	0.717144	1	1.90632	0.192547	1	1.46944	0.248761		Pgl_GLEAN_10037504	1			1			1				Pgl_GLEAN_10037504	1	0.0619634	0.807629	1	0.00801025	0.930161	1	0.0181859	0.894962
Pgl_GLEAN_10004717	1			1			1				Pgl_GLEAN_10004717	1			1			1				Pgl_GLEAN_10004717	1	1	0.337049	1	1	0.337049	1	1	0.337049
Pgl_GLEAN_10035252	1			1			1				Pgl_GLEAN_10035252	1			1			1				Pgl_GLEAN_10035252	1	62.7007	4.17547e-06	1	1.85934	0.197735	1	1.85934	0.197735
Pgl_GLEAN_10018346	1			1			1				Pgl_GLEAN_10018346	1	1	0.337049	1	1	0.337049	1	1	0.337049		Pgl_GLEAN_10018346	1			1			1
Pgl_GLEAN_10021021	1			1			1				Pgl_GLEAN_10021021	1			1			1				Pgl_GLEAN_10021021	1	0.0200004	0.889882	1	0.0735577	0.790835	1	0.0643264	0.804077
Pgl_GLEAN_10024341	1	0.485157	0.499366	1	2.80001	0.12011	1	8.78037e-05	0.992678		Pgl_GLEAN_10024341	1	0.243638	0.630501	1	0.948524	0.349319	1	2.4008	0.147232		Pgl_GLEAN_10024341	1	3.17722	0.0999683	1	0.0127205	0.912066	1	0.244061	0.630207
Pgl_GLEAN_10009530	1	1	0.337049	1	1	0.337049	1	1	0.337049		Pgl_GLEAN_10009530	1	143.376	4.95429e-08	1	143.376	4.95429e-08	1	143.376	4.95429e-08		Pgl_GLEAN_10009530	1			1			1
Pgl_GLEAN_10019586	1	1.47859	0.247374	1	2.53741	0.137161	1	5.48571	0.0372393		Pgl_GLEAN_10019586	1			1			1				Pgl_GLEAN_10019586	1	8.49826	0.0129559	1	0.117947	0.737214	1	0.00977303	0.922883
Pgl_GLEAN_10026080	1	0.00118113	0.973149	1	1.91935	0.191139	1	3.50923	0.0855814		Pgl_GLEAN_10026080	1			1			1				Pgl_GLEAN_10026080	1	1.29776	0.276853	1	0.537816	0.477422	1	0.504325	0.491177
Pgl_GLEAN_10003755	1			1			1				Pgl_GLEAN_10003755	1			1			1				Pgl_GLEAN_10003755	1	0.111174	0.744566	1	0.794616	0.390232	1	0.758936	0.400755
Pgl_GLEAN_10034711	1	3.40743	0.0897058	1	2.23741	0.160536	1	1.11443	0.311912		Pgl_GLEAN_10034711	1			1			1				Pgl_GLEAN_10034711	1			1			1
Pgl_GLEAN_10027180	1	0.265468	0.615747	1	0.2875	0.601625	1	0.706068	0.417181		Pgl_GLEAN_10027180	1			1			1				Pgl_GLEAN_10027180	1	43.5656	2.53621e-05	1	0.464926	0.508278	1	0.464926	0.508278
Pgl_GLEAN_10026415	1			1			1				Pgl_GLEAN_10026415	1	11.1885	0.00583472	1	82.6557	9.92083e-07	1	11.1885	0.00583472		Pgl_GLEAN_10026415	1			1			1
Pgl_GLEAN_10026104	1	1.8274	0.201365	1	1.8274	0.201365	1	1.8274	0.201365		Pgl_GLEAN_10026104	1	2.97999	0.109929	1	2.97999	0.109929	1	2.97999	0.109929		Pgl_GLEAN_10026104	1	26.493	0.00024213	1	4.91015	0.0467831	1	0.577443	0.461985
Pgl_GLEAN_10019274	1	0.144294	0.710687	1	1.23915	0.287436	1	2.30507	0.15485		Pgl_GLEAN_10019274	1			1			1				Pgl_GLEAN_10019274	1	5.93222	0.0314086	1	0.0196784	0.890766	1	0.0196784	0.890766
Pgl_GLEAN_10028489	1	8.70656	0.0121287	1	0.144698	0.710302	1	0.223542	0.644838		Pgl_GLEAN_10028489	1			1			1				Pgl_GLEAN_10028489	1	17.3962	0.00129741	1	0.0148433	0.905048	1	0.0148433	0.905048
Pgl_GLEAN_10017226	1			1			1				Pgl_GLEAN_10017226	1			1			1				Pgl_GLEAN_10017226	1	5.47738	0.0373599	1	1.23293	0.288592	1	0.44434	0.517647
Pgl_GLEAN_10028369	1			1			1				Pgl_GLEAN_10028369	1	2.00146	0.182569	1	0.870466	0.369219	1	0.170359	0.687072		Pgl_GLEAN_10028369	1	0.00278738	0.958763	1	1.75722	0.209654	1	0.572295	0.463942
Pgl_GLEAN_10024029	1	0.516986	0.485897	1	5.14802	0.0425205	1	0.749861	0.403501		Pgl_GLEAN_10024029	1			1			1				Pgl_GLEAN_10024029	1			1			1
Pgl_GLEAN_10009702	1	1.99526	0.183199	1	0.00474383	0.946223	1	0.00474383	0.946223		Pgl_GLEAN_10009702	1	151.13	3.6928e-08	1	151.13	3.6928e-08	1	151.13	3.6928e-08		Pgl_GLEAN_10009702	1	0.00837758	0.928582	1	0.102983	0.753799	1	1.25851	0.28388
Pgl_GLEAN_10028261	1	0.537386	0.477595	1	1.43023	0.254824	1	0.0235063	0.880696		Pgl_GLEAN_10028261	1	3.26344	0.095964	1	1.1145	0.311897	1	6.61138	0.0244887		Pgl_GLEAN_10028261	1	7.02408	0.0211674	1	2.82534	0.118609	1	0.969331	0.344282
Pgl_GLEAN_10000233	1	1.62257	0.226853	1	2.35179	0.151072	1	0.840519	0.377306		Pgl_GLEAN_10000233	1			1			1				Pgl_GLEAN_10000233	1			1			1
Pgl_GLEAN_10029503	1	1	0.337049	1	1	0.337049	1	1	0.337049		Pgl_GLEAN_10029503	1			1			1				Pgl_GLEAN_10029503	1			1			1
Pgl_GLEAN_10018518	1	5.29342	0.0401435	1	1.68284	0.218933	1	0.881279	0.366364		Pgl_GLEAN_10018518	1	8.36928	0.0135015	1	8.36928	0.0135015	1	8.36928	0.0135015		Pgl_GLEAN_10018518	1	7.72574	0.0166651	1	2.99571	0.109091	1	3.81648	0.0744614
Pgl_GLEAN_10019875	1	0.0767182	0.786508	1	0.480406	0.501433	1	0.538811	0.477024		Pgl_GLEAN_10019875	1			1			1				Pgl_GLEAN_10019875	1	1	0.337049	1	1	0.337049	1	1	0.337049
Pgl_GLEAN_10036587	1	11.1992	0.00581751	1	0.964694	0.345396	1	3.50033	0.0859326		Pgl_GLEAN_10036587	1	1.38156	0.262631	1	9.30425	0.0100793	1	1.38156	0.262631		Pgl_GLEAN_10036587	1	8.76513	0.0119075	1	8.76513	0.0119075	1	8.76513	0.0119075
Pgl_GLEAN_10021274	1			1			1				Pgl_GLEAN_10021274	1			1			1				Pgl_GLEAN_10021274	1	1.92973	0.190028	1	6.336	0.0270508	1	6.23029	0.0281182
Pgl_GLEAN_10019381	1	0.688062	0.423018	1	13.2009	0.00342991	1	1.63651	0.224988		Pgl_GLEAN_10019381	1	0.854455	0.37351	1	1.0049	0.335915	1	0.303069	0.592066		Pgl_GLEAN_10019381	1	7.70433	0.0167846	1	0.000245109	0.987766	1	9.23124	0.0103065
Pgl_GLEAN_10030879	1	0.020297	0.889075	1	3.00039	0.108844	1	1.07341	0.320603		Pgl_GLEAN_10030879	1	2.82735	0.11849	1	1.36855	0.264772	1	1.42124	0.256242		Pgl_GLEAN_10030879	1	0.101512	0.7555	1	0.0297046	0.866035	1	0.333456	0.574306
Pgl_GLEAN_10036111	1	11.5911	0.00522534	1	1.11665	0.311451	1	1.11665	0.311451		Pgl_GLEAN_10036111	1	1	0.337049	1	1	0.337049	1	1	0.337049		Pgl_GLEAN_10036111	1	54.0494	8.83193e-06	1	0.259268	0.619856	1	0.282985	0.604461
Pgl_GLEAN_10013797	1			1			1				Pgl_GLEAN_10013797	1			1			1				Pgl_GLEAN_10013797	1	3.86287	0.0729391	1	0.586299	0.45865	1	0.586299	0.45865
Pgl_GLEAN_10023145	1	0.00598518	0.939609	1	2.85908	0.116644	1	0.00598518	0.939609		Pgl_GLEAN_10023145	1	1	0.337049	1	1	0.337049	1	1	0.337049		Pgl_GLEAN_10023145	1	4.13319	0.0647823	1	0.077288	0.785739	1	2.09498	0.1734
Pgl_GLEAN_10012044	1			1			1				Pgl_GLEAN_10012044	1			1			1				Pgl_GLEAN_10012044	1	46.6682	1.81966e-05	1	3.77952	0.0757021	1	9.2986	0.0100967
Pgl_GLEAN_10037620	1	5.11223	0.0431312	1	0.0810252	0.780766	1	0.0810252	0.780766		Pgl_GLEAN_10037620	1			1			1				Pgl_GLEAN_10037620	1			1			1
Pgl_GLEAN_10016086	1	22.5339	0.000474557	1	0.253885	0.623475	1	0.253885	0.623475		Pgl_GLEAN_10016086	1	0.498109	0.493806	1	16.4391	0.00159733	1	0.498109	0.493806		Pgl_GLEAN_10016086	1	2.98956	0.109418	1	2.98956	0.109418	1	2.98956	0.109418
Pgl_GLEAN_10027583	1	0.603304	0.45236	1	2.76592	0.122168	1	4.35762	0.0588365		Pgl_GLEAN_10027583	1			1			1				Pgl_GLEAN_10027583	1			1			1
Pgl_GLEAN_10024292	1			1			1				Pgl_GLEAN_10024292	1			1			1				Pgl_GLEAN_10024292	1	1	0.337049	1	1	0.337049	1	1	0.337049
Pgl_GLEAN_10002473	1	0.060381	0.810047	1	1.02777	0.330687	1	0.697284	0.420012		Pgl_GLEAN_10002473	1	4.29426	0.0604458	1	7.76525	0.0164473	1	0.113884	0.741595		Pgl_GLEAN_10002473	1	0.009227	0.925061	1	0.0245189	0.878175	1	0.828595	0.3806
Pgl_GLEAN_10030264	1	0.118744	0.736365	1	2.11761	0.17127	1	0.465843	0.507868		Pgl_GLEAN_10030264	1	11.9997	0.00468199	1	11.9997	0.00468199	1	11.9997	0.00468199		Pgl_GLEAN_10030264	1	0.489673	0.497415	1	1.11132	0.312559	1	2.43333	0.144752
Pgl_GLEAN_10010001	1	5.39081	0.03864	1	0.195717	0.666069	1	0.00415367	0.949674		Pgl_GLEAN_10010001	1	6.24367	0.0279803	1	6.24367	0.0279803	1	6.24367	0.0279803		Pgl_GLEAN_10010001	1	9.30185	0.0100867	1	1.26416	0.282853	1	6.98386	0.0214665
Pgl_GLEAN_10026487	1	0.0457077	0.834297	1	29.7798	0.000145988	1	0.29542	0.596721		Pgl_GLEAN_10026487	1			1			1				Pgl_GLEAN_10026487	1	7.72801	0.0166526	1	0.0132917	0.910122	1	0.0575998	0.814381
Pgl_GLEAN_10034672	1	0.00339092	0.954523	1	0.734263	0.408292	1	0.12574	0.729044		Pgl_GLEAN_10034672	1			1			1				Pgl_GLEAN_10034672	1	17.2495	0.0013388	1	4.69601	0.0510657	1	4.69601	0.0510657
Pgl_GLEAN_10029377	1	7.05516	0.0209396	1	1.20124	0.294584	1	1.20124	0.294584		Pgl_GLEAN_10029377	1	1.66482	0.221263	1	1.92952	0.19005	1	0.00425723	0.949051		Pgl_GLEAN_10029377	1	0.0771946	0.785865	1	0.0229313	0.882152	1	0.268408	0.61382
Pgl_GLEAN_10005455	1	3.96752	0.0696416	1	0.722969	0.411816	1	0.722969	0.411816		Pgl_GLEAN_10005455	1	2.99978	0.108876	1	2.99978	0.108876	1	2.99978	0.108876		Pgl_GLEAN_10005455	1	0.934923	0.352671	1	0.0211126	0.886885	1	6.4171	0.0262645
Pgl_GLEAN_10013353	1	1	0.337049	1	1	0.337049	1	1	0.337049		Pgl_GLEAN_10013353	1	1.66598	0.221111	1	0.650462	0.435641	1	0.108778	0.747225		Pgl_GLEAN_10013353	1	13.1848	0.00344388	1	3.48774	0.0864323	1	3.48774	0.0864323
Pgl_GLEAN_10005908	1			1			1				Pgl_GLEAN_10005908	1			1			1				Pgl_GLEAN_10005908	1	1	0.337049	1	1	0.337049	1	1	0.337049
Pgl_GLEAN_10019945	1	5.68206	0.0345288	1	1.55184	0.236638	1	4.71445	0.0506789		Pgl_GLEAN_10019945	1	0.00147911	0.969954	1	6.24638	0.0279525	1	0.505422	0.490715		Pgl_GLEAN_10019945	1	6.11785	0.0293088	1	0.132174	0.722513	1	0.547463	0.473584
Pgl_GLEAN_10024619	1	9.48603	0.00953899	1	0.605773	0.451458	1	0.0506346	0.825749		Pgl_GLEAN_10024619	1	2.85455	0.116906	1	2.85455	0.116906	1	2.85455	0.116906		Pgl_GLEAN_10024619	1	14.563	0.00245662	1	0.508252	0.489528	1	0.031078	0.863007
Pgl_GLEAN_10029403	1	89.8812	6.35313e-07	1	0.163747	0.69285	1	4.29743	0.0603639		Pgl_GLEAN_10029403	1	6.69336	0.0237823	1	0.93717	0.352114	1	0.269455	0.613137		Pgl_GLEAN_10029403	1			1			1
Pgl_GLEAN_10022888	1	2.19694	0.164063	1	1.5912	0.231125	1	1.37955	0.26296		Pgl_GLEAN_10022888	1	3.71354	0.0779797	1	17.1908	0.0013558	1	9.30094	0.0100895		Pgl_GLEAN_10022888	1	3.59814	0.0821669	1	0.0805298	0.781418	1	0.0278042	0.870347
Pgl_GLEAN_10013568	1	8.98638	0.0111135	1	8.98638	0.0111135	1	8.98638	0.0111135		Pgl_GLEAN_10013568	1			1			1				Pgl_GLEAN_10013568	1	8.83533	0.0116485	1	8.83533	0.0116485	1	8.83533	0.0116485
Pgl_GLEAN_10011323	1	0.0643124	0.804098	1	32.7509	9.56289e-05	1	3.89994	0.07175		Pgl_GLEAN_10011323	1	0.134342	0.720353	1	0.134342	0.720353	1	2.30872	0.15455		Pgl_GLEAN_10011323	1			1			1
Pgl_GLEAN_10027112	1	0.505164	0.490824	1	0.669511	0.429171	1	2.29167	0.155955		Pgl_GLEAN_10027112	1	2.34792	0.15138	1	5.26863	0.0405373	1	0.00086495	0.977021		Pgl_GLEAN_10027112	1	0.156558	0.69929	1	0.156558	0.69929	1	10.0252	0.00812579
Pgl_GLEAN_10007881	1	2.25069	0.159399	1	1.27458	0.280973	1	2.01415	0.181289		Pgl_GLEAN_10007881	1	10.6422	0.00680027	1	1.57649e-05	0.996897	1	0.590428	0.45711		Pgl_GLEAN_10007881	1	1	0.337049	1	1	0.337049	1	1	0.337049
Pgl_GLEAN_10026059	1	1.26867	0.282037	1	1.26867	0.282037	1	3.20237	0.0987792		Pgl_GLEAN_10026059	1			1			1				Pgl_GLEAN_10026059	1	1.74114	0.211616	1	0.0112085	0.917434	1	1.48721	0.246077
Pgl_GLEAN_10006515	1	0.333193	0.574455	1	1.66681	0.221004	1	0.333193	0.574455		Pgl_GLEAN_10006515	1			1			1				Pgl_GLEAN_10006515	1	0.184872	0.67484	1	0.212467	0.653083	1	3.52147	0.085101
Pgl_GLEAN_10002121	1	1.74756	0.21083	1	0.252441	0.624454	1	0.252441	0.624454		Pgl_GLEAN_10002121	1			1			1				Pgl_GLEAN_10002121	1			1			1
Pgl_GLEAN_10011343	1	0.880304	0.36662	1	7.07872	0.0207689	1	0.0954879	0.762612		Pgl_GLEAN_10011343	1	0.861801	0.371532	1	2.04786	0.177944	1	0.00579264	0.940586		Pgl_GLEAN_10011343	1	3.40408	0.0898459	1	0.429973	0.524375	1	1.29629	0.277113
Pgl_GLEAN_10032159	1	1.95064	0.187813	1	1.41387	0.257413	1	4.85036	0.0479339		Pgl_GLEAN_10032159	1			1			1				Pgl_GLEAN_10032159	1			1			1
Pgl_GLEAN_10034287	1	1.11952	0.310857	1	14.7505	0.00234972	1	2.54164	0.136864		Pgl_GLEAN_10034287	1	0.240629	0.632599	1	0.0121941	0.913896	1	1.12484	0.309759		Pgl_GLEAN_10034287	1	1.58383	0.232145	1	0.30891	0.588563	1	0.0732659	0.791239
Pgl_GLEAN_10006789	1	0.00307108	0.956718	1	5.87825	0.0320524	1	0.157173	0.698732		Pgl_GLEAN_10006789	1	0.957482	0.347138	1	3.72599	0.0775436	1	0.0512805	0.824661		Pgl_GLEAN_10006789	1	0.724175	0.411438	1	0.0323556	0.860251	1	4.33769	0.0593369
Pgl_GLEAN_10037569	1	4.45747	0.0564039	1	0.450995	0.514583	1	0.328123	0.577342		Pgl_GLEAN_10037569	1	2.66299	0.128655	1	12.6217	0.00397682	1	2.66299	0.128655		Pgl_GLEAN_10037569	1	26.0885	0.000258481	1	0.06566	0.802104	1	0.06566	0.802104
Pgl_GLEAN_10030868	1	2.71485	0.125334	1	0.0247711	0.877556	1	0.0247711	0.877556		Pgl_GLEAN_10030868	1	2.7527	0.122978	1	9.70605	0.00892991	1	7.45652	0.0182441		Pgl_GLEAN_10030868	1			1			1
Pgl_GLEAN_10018342	1	0.579923	0.461047	1	0.267331	0.614524	1	1.5859	0.231858		Pgl_GLEAN_10018342	1	1.65855	0.222081	1	1.88861	0.194482	1	0.0104209	0.920377		Pgl_GLEAN_10018342	1	7.72911	0.0166464	1	0.789704	0.391655	1	0.399495	0.539206
Pgl_GLEAN_10012398	1	7.85595	0.0159598	1	4.10136	0.0656834	1	3.43583	0.0885315		Pgl_GLEAN_10012398	1			1			1				Pgl_GLEAN_10012398	1			1			1
Pgl_GLEAN_10010173	1	9.62329	0.00915349	1	1.03572	0.328898	1	3.11159	0.103154		Pgl_GLEAN_10010173	1			1			1				Pgl_GLEAN_10010173	1			1			1
Pgl_GLEAN_10020202	1	1.1187	0.311026	1	0.0595057	0.8114	1	0.933131	0.353116		Pgl_GLEAN_10020202	1			1			1				Pgl_GLEAN_10020202	1	29.4898	0.000152395	1	8.68682	0.0122044	1	13.5218	0.00316496
Pgl_GLEAN_10013020	1			1			1				Pgl_GLEAN_10013020	1	0.00914234	0.925404	1	3.13971	0.101774	1	0.00914234	0.925404		Pgl_GLEAN_10013020	1			1			1
Pgl_GLEAN_10030224	1	2.18538	0.165089	1	1.15272	0.304096	1	1.15272	0.304096		Pgl_GLEAN_10030224	1			1			1				Pgl_GLEAN_10030224	1	0.952065	0.348455	1	1.51219	0.242371	1	0.000436129	0.983682
Pgl_GLEAN_10000463	1	0.0050342	0.944605	1	1.99497	0.183228	1	0.0050342	0.944605		Pgl_GLEAN_10000463	1			1			1				Pgl_GLEAN_10000463	1	0.182178	0.677066	1	0.182178	0.677066	1	3.62582	0.0811382
Pgl_GLEAN_10009069	1	3.43707	0.0884805	1	1.17473	0.299728	1	0.311364	0.587104		Pgl_GLEAN_10009069	1	0.744602	0.405107	1	15.0391	0.00219569	1	2.94516	0.111813		Pgl_GLEAN_10009069	1	1.91886	0.191192	1	0.0128691	0.911556	1	0.389047	0.544475
Pgl_GLEAN_10014669	1	0.33101	0.575694	1	1.76968	0.208151	1	1.31341	0.274118		Pgl_GLEAN_10014669	1	18.1705	0.00110227	1	1.13475	0.307729	1	1.13475	0.307729		Pgl_GLEAN_10014669	1			1			1
Pgl_GLEAN_10029477	1			1			1				Pgl_GLEAN_10029477	1			1			1				Pgl_GLEAN_10029477	1	5.94956	0.031205	1	0.0467825	0.832393	1	0.0467825	0.832393
Pgl_GLEAN_10027591	1	4.44163	0.0567815	1	0.00463386	0.946849	1	3.01635	0.108003		Pgl_GLEAN_10027591	1	151.13	3.6928e-08	1	151.13	3.6928e-08	1	151.13	3.6928e-08		Pgl_GLEAN_10027591	1	4.23108	0.0621036	1	1.3262	0.271912	1	0.0445553	0.836366
Pgl_GLEAN_10022935	1	1	0.337049	1	1	0.337049	1	1	0.337049		Pgl_GLEAN_10022935	1			1			1				Pgl_GLEAN_10022935	1			1			1
Pgl_GLEAN_10014671	1	0.114748	0.740655	1	0.114748	0.740655	1	3.52014	0.0851534		Pgl_GLEAN_10014671	1	2.13403	0.169746	1	8.30071	0.0138025	1	4.95307	0.0459774		Pgl_GLEAN_10014671	1			1			1
Pgl_GLEAN_10024356	1	0.0039589	0.950866	1	0.0780432	0.784723	1	0.178597	0.680056		Pgl_GLEAN_10024356	1			1			1				Pgl_GLEAN_10024356	1	2	0.182717	1	4.35778e-07	0.999484	1	4.35778e-07	0.999484
Pgl_GLEAN_10013337	1	0.914261	0.357853	1	0.378028	0.550142	1	3.87246	0.0726291		Pgl_GLEAN_10013337	1			1			1				Pgl_GLEAN_10013337	1			1			1
Pgl_GLEAN_10023033	1			1			1				Pgl_GLEAN_10023033	1			1			1				Pgl_GLEAN_10023033	1	1	0.337049	1	1	0.337049	1	1	0.337049
Pgl_GLEAN_10009124	1	2.86546	0.116277	1	0.124166	0.730671	1	0.539831	0.476616		Pgl_GLEAN_10009124	1	8.14396	0.014521	1	8.14396	0.014521	1	8.14396	0.014521		Pgl_GLEAN_10009124	1	0.00103825	0.974825	1	0.3383	0.571577	1	2.26037	0.158577
Pgl_GLEAN_10002480	1	9.934	0.00834659	1	0.140538	0.714288	1	14.8931	0.00227208		Pgl_GLEAN_10002480	1			1			1				Pgl_GLEAN_10002480	1	9.41278	0.00975251	1	0.415547	0.531298	1	1.99234	0.183496
Pgl_GLEAN_10017402	1	0.319056	0.582581	1	1.31767	0.273381	1	0.0237104	0.880183		Pgl_GLEAN_10017402	1			1			1				Pgl_GLEAN_10017402	1	3.93404	0.0706765	1	0.616047	0.447739	1	0.616047	0.447739
Pgl_GLEAN_10010763	1	5.99051	0.0307305	1	2.35954	0.150456	1	2.35954	0.150456		Pgl_GLEAN_10010763	1			1			1				Pgl_GLEAN_10010763	1	11.7392	0.00502028	1	0.0722704	0.792625	1	0.077724	0.785152
Pgl_GLEAN_10006386	1			1			1				Pgl_GLEAN_10006386	1			1			1				Pgl_GLEAN_10006386	1	27.5231	0.000205659	1	0.0838442	0.777096	1	0.0838442	0.777096
Pgl_GLEAN_10025380	1	1.78214	0.206661	1	5.22381	0.0412611	1	0.825216	0.381542		Pgl_GLEAN_10025380	1	6.56866	0.0248666	1	6.56866	0.0248666	1	6.56866	0.0248666		Pgl_GLEAN_10025380	1	0.132517	0.72217	1	0.100865	0.756252	1	0.625104	0.444502
Pgl_GLEAN_10019541	1	0.00433546	0.948586	1	0.19729	0.664821	1	3.82534	0.0741678		Pgl_GLEAN_10019541	1	0.232442	0.638393	1	0.232442	0.638393	1	8.74564	0.0119805		Pgl_GLEAN_10019541	1	8.09676	0.014746	1	0.0162408	0.900703	1	0.328949	0.57687
Pgl_GLEAN_10035914	1	1	0.337049	1	1	0.337049	1	1	0.337049		Pgl_GLEAN_10035914	1			1			1				Pgl_GLEAN_10035914	1			1			1
Pgl_GLEAN_10003551	1	0.357268	0.561138	1	0.00790947	0.9306	1	0.104515	0.752042		Pgl_GLEAN_10003551	1			1			1				Pgl_GLEAN_10003551	1			1			1
Pgl_GLEAN_10030910	1	3.91228	0.0713591	1	0.46722	0.507253	1	3.28162	0.0951451		Pgl_GLEAN_10030910	1	2.99978	0.108876	1	2.99978	0.108876	1	2.99978	0.108876		Pgl_GLEAN_10030910	1			1			1
Pgl_GLEAN_10018786	1	0.0054578	0.942326	1	0.226956	0.642347	1	4.85606	0.0478227		Pgl_GLEAN_10018786	1	0.180439	0.678513	1	10.5313	0.00701863	1	0.890383	0.363984		Pgl_GLEAN_10018786	1	0.00408531	0.950089	1	0.233502	0.637636	1	0.360417	0.559442
Pgl_GLEAN_10027585	1			1			1				Pgl_GLEAN_10027585	1	29.2004	0.000159117	1	29.2004	0.000159117	1	29.2004	0.000159117		Pgl_GLEAN_10027585	1			1			1
Pgl_GLEAN_10025703	1	0.0044259	0.948053	1	0.0044259	0.948053	1	1.99557	0.183166		Pgl_GLEAN_10025703	1	1	0.337049	1	1	0.337049	1	1	0.337049		Pgl_GLEAN_10025703	1	0.341912	0.569559	1	0.383871	0.547123	1	0.0567291	0.815761
Pgl_GLEAN_10031931	1	9.14547	0.0105811	1	5.1929	0.0417692	1	0.730764	0.409378		Pgl_GLEAN_10031931	1			1			1				Pgl_GLEAN_10031931	1			1			1
Pgl_GLEAN_10027530	1	2.83037	0.118313	1	1.28154	0.279727	1	0.107412	0.748758		Pgl_GLEAN_10027530	1			1			1				Pgl_GLEAN_10027530	1	7.40414	0.0185715	1	0.604269	0.452007	1	2.12734	0.170364
Pgl_GLEAN_10032582	1	4177.94	1.24648e-16	1	4177.94	1.24648e-16	1	4177.94	1.24648e-16		Pgl_GLEAN_10032582	1			1			1				Pgl_GLEAN_10032582	1	12.4697	0.00413688	1	0.00507145	0.9444	1	0.00507145	0.9444
Pgl_GLEAN_10032866	1	11.5388	0.0053001	1	0.48149	0.500961	1	0.191482	0.669458		Pgl_GLEAN_10032866	1	14.2146	0.00267071	1	0.576677	0.462275	1	19.6464	0.000817605		Pgl_GLEAN_10032866	1	1.39916	0.25977	1	0.205058	0.658747	1	3.30478	0.094114
Pgl_GLEAN_10033826	1	66.2041	3.16024e-06	1	0.89918	0.361708	1	1.00079	0.336865		Pgl_GLEAN_10033826	1	0.854777	0.373423	1	6.50435	0.0254488	1	0.854777	0.373423		Pgl_GLEAN_10033826	1	14.8564	0.00229179	1	0.216089	0.650358	1	1.63585	0.225076
Pgl_GLEAN_10004191	1	6.06973	0.0298366	1	2.02133	0.180569	1	0.804989	0.387252		Pgl_GLEAN_10004191	1			1			1				Pgl_GLEAN_10004191	1	1.49169	0.245407	1	0.913247	0.358111	1	0.303036	0.592085
Pgl_GLEAN_10031128	1			1			1				Pgl_GLEAN_10031128	1			1			1				Pgl_GLEAN_10031128	1	1.99985	0.182732	1	0.000147086	0.990523	1	0.000147086	0.990523
Pgl_GLEAN_10000816	1	7.44885	0.0182916	1	14.6743	0.00239252	1	2.50155	0.139719		Pgl_GLEAN_10000816	1			1			1				Pgl_GLEAN_10000816	1			1			1
Pgl_GLEAN_10030164	1	1.70873	0.215644	1	0.631238	0.442332	1	0.00190002	0.965949		Pgl_GLEAN_10030164	1			1			1				Pgl_GLEAN_10030164	1	10.3434	0.00740761	1	0.000467745	0.983101	1	0.000507425	0.982399
Pgl_GLEAN_10032835	1	1.26637	0.282454	1	4.5097	0.0551798	1	0.879151	0.366923		Pgl_GLEAN_10032835	1	1.14025	0.306611	1	2.76309	0.122341	1	0.624263	0.444801		Pgl_GLEAN_10032835	1	0.157753	0.698208	1	1.65054	0.223132	1	3.50419	0.0857802
Pgl_GLEAN_10005072	1	0.492779	0.496081	1	12.5624	0.00403835	1	0.0987098	0.758778		Pgl_GLEAN_10005072	1	9.78328	0.00872708	1	21.7846	0.00054392	1	10.8847	0.00635022		Pgl_GLEAN_10005072	1	4.3098	0.0600461	1	2.19915	0.163868	1	2.27048	0.157723
Pgl_GLEAN_10000931	1	2.0059	0.182119	1	1.42917	0.25499	1	3.8143	0.074534		Pgl_GLEAN_10000931	1	98.3811	3.91117e-07	1	1.59596	0.23047	1	2.11666	0.171358		Pgl_GLEAN_10000931	1	1	0.337049	1	1	0.337049	1	1	0.337049
Pgl_GLEAN_10021522	1			1			1				Pgl_GLEAN_10021522	1			1			1				Pgl_GLEAN_10021522	1	2.84755	0.117311	1	3.65917	0.0799191	1	0.859155	0.372242
Pgl_GLEAN_10009936	1	7.57966	0.0175009	1	1.47758	0.247526	1	0.0375417	0.849607		Pgl_GLEAN_10009936	1	0.590463	0.457096	1	1.63662	0.224974	1	0.502678	0.491871		Pgl_GLEAN_10009936	1	0.000294196	0.986597	1	1.13834	0.306998	1	9.65363e-05	0.992322
Pgl_GLEAN_10004167	1	6.22366	0.0281867	1	0.0103668	0.920583	1	3.11606e-07	0.999564		Pgl_GLEAN_10004167	1	0.0112396	0.917321	1	0.102116	0.754799	1	3.06979	0.105249		Pgl_GLEAN_10004167	1	0.542334	0.475618	1	0.397474	0.540218	1	0.611057	0.449539
Pgl_GLEAN_10025980	1	0.570562	0.464604	1	0.000150416	0.990416	1	0.411466	0.533287		Pgl_GLEAN_10025980	1	0.087379	0.772589	1	0.804355	0.387433	1	1.69014	0.217999		Pgl_GLEAN_10025980	1	0.0960258	0.761967	1	0.301452	0.593043	1	1.22068	0.290887
Pgl_GLEAN_10020170	1	0.677332	0.42656	1	0.0247242	0.877671	1	2.61613	0.13175		Pgl_GLEAN_10020170	1			1			1				Pgl_GLEAN_10020170	1	0.768462	0.397903	1	2.18674	0.164968	1	0.0445803	0.836321
Pgl_GLEAN_10003988	1	3.74316	0.0769469	1	3.74316	0.0769469	1	6.47153	0.025752		Pgl_GLEAN_10003988	1	3.32062	0.0934167	1	9.96261	0.0082766	1	0.31683	0.583883		Pgl_GLEAN_10003988	1	3.46326	0.0874144	1	0.557843	0.469513	1	0.54493	0.474587
Pgl_GLEAN_10023294	1	4.8335	0.0482645	1	0.513227	0.487454	1	3.73996	0.0770578		Pgl_GLEAN_10023294	1	4.27219	0.0610188	1	4.27219	0.0610188	1	4.27219	0.0610188		Pgl_GLEAN_10023294	1	0.459648	0.51065	1	0.606381	0.451236	1	0.0180998	0.895209
Pgl_GLEAN_10012724	1	2.27801	0.157092	1	0.443142	0.518201	1	0.522814	0.483499		Pgl_GLEAN_10012724	1			1			1				Pgl_GLEAN_10012724	1			1			1
Pgl_GLEAN_10027875	1	6.34618	0.0269506	1	4.32596	0.059634	1	1.09043	0.316956		Pgl_GLEAN_10027875	1	1.73487	0.212388	1	0.267649	0.614316	1	6.45279	0.0259271		Pgl_GLEAN_10027875	1	0.0108127	0.9189	1	2.4477	0.143673	1	2.49827	0.139956
Pgl_GLEAN_10036006	1	0.294423	0.597333	1	0.158061	0.69793	1	0.776193	0.395611		Pgl_GLEAN_10036006	1	1.95927	0.186909	1	2.27216	0.157583	1	3.9872	0.0690418		Pgl_GLEAN_10036006	1	3.6172	0.0814567	1	1.04199	0.327499	1	0.514948	0.48674
Pgl_GLEAN_10001788	1	0.243118	0.630863	1	1.31007	0.2747	1	1.96147	0.186679		Pgl_GLEAN_10001788	1			1			1				Pgl_GLEAN_10001788	1	0.0117556	0.915452	1	1.03822	0.32834	1	1.07719	0.31979
Pgl_GLEAN_10012551	1	0.616564	0.447553	1	4.45583	0.0564428	1	0.00687316	0.935294		Pgl_GLEAN_10012551	1			1			1				Pgl_GLEAN_10012551	1			1			1
Pgl_GLEAN_10012035	1	0.00949091	0.924	1	0.158871	0.697199	1	0.00288897	0.95802		Pgl_GLEAN_10012035	1			1			1				Pgl_GLEAN_10012035	1			1			1
Pgl_GLEAN_10007024	1	12.6436	0.00395432	1	0.249396	0.626531	1	1.54452	0.237682		Pgl_GLEAN_10007024	1			1			1				Pgl_GLEAN_10007024	1			1			1
Pgl_GLEAN_10037507	1	2.4	0.147295	1	0.846599	0.375642	1	6.59077	0.0246702		Pgl_GLEAN_10037507	1	13.1358	0.00348679	1	16.0521	0.00174119	1	0.506823	0.490127		Pgl_GLEAN_10037507	1	0.279754	0.606508	1	1.00342	0.336256	1	3.52439	0.0849873
Pgl_GLEAN_10029149	1	0.674281	0.427575	1	16.0232	0.00175254	1	0.0549684	0.818586		Pgl_GLEAN_10029149	1	19.5647	0.000830914	1	0.148093	0.707098	1	1.1143	0.311939		Pgl_GLEAN_10029149	1	3.78449	0.0755338	1	0.0635961	0.805167	1	3.9417	0.0704379
Pgl_GLEAN_10002446	1	0.909276	0.359121	1	22.0797	0.000515273	1	4.61243	0.052864		Pgl_GLEAN_10002446	1			1			1				Pgl_GLEAN_10002446	1			1			1
Pgl_GLEAN_10021524	1	1	0.337049	1	1	0.337049	1	1	0.337049		Pgl_GLEAN_10021524	1			1			1				Pgl_GLEAN_10021524	1			1			1
Pgl_GLEAN_10008734	1	0.052267	0.823014	1	1.94773	0.188119	1	0.052267	0.823014		Pgl_GLEAN_10008734	1			1			1				Pgl_GLEAN_10008734	1	1.54258	0.237961	1	0.891031	0.363816	1	0.428972	0.52485
Pgl_GLEAN_10011235	1	5.99956	0.0306268	1	2.45943	0.1428	1	2.45943	0.1428		Pgl_GLEAN_10011235	1	6.20183	0.028414	1	6.20183	0.028414	1	6.20183	0.028414		Pgl_GLEAN_10011235	1	0.0111646	0.917596	1	0.0147305	0.905407	1	0.678753	0.426088
Pgl_GLEAN_10027241	1	1	0.337049	1	1	0.337049	1	1	0.337049		Pgl_GLEAN_10027241	1	2.99978	0.108876	1	2.99978	0.108876	1	2.99978	0.108876		Pgl_GLEAN_10027241	1	2.99877	0.108929	1	2.99877	0.108929	1	2.99877	0.108929
Pgl_GLEAN_10007677	1	3.341	0.0925289	1	39.334	4.11843e-05	1	4.54112	0.0544588		Pgl_GLEAN_10007677	1	1	0.337049	1	1	0.337049	1	1	0.337049		Pgl_GLEAN_10007677	1	20.0941	0.000748963	1	0.0668366	0.800381	1	1.63512	0.225173
Pgl_GLEAN_10030638	1			1			1				Pgl_GLEAN_10030638	1			1			1				Pgl_GLEAN_10030638	1	0.256295	0.621849	1	0.462021	0.509581	1	0.0127563	0.911943
Pgl_GLEAN_10005587	1	14.0666	0.00276819	1	1.09191	0.316642	1	2.02395	0.180308		Pgl_GLEAN_10005587	1			1			1				Pgl_GLEAN_10005587	1	0.0700729	0.795723	1	0.220814	0.646845	1	1.08867	0.317331
Pgl_GLEAN_10037684	1			1			1				Pgl_GLEAN_10037684	1			1			1				Pgl_GLEAN_10037684	1	1	0.337049	1	1	0.337049	1	1	0.337049
Pgl_GLEAN_10022182	1	1.35214	0.267507	1	4.11554	0.06528	1	1.05324	0.325006		Pgl_GLEAN_10022182	1	15.4033	0.0020179	1	7.17507	0.0200877	1	0.327938	0.577448		Pgl_GLEAN_10022182	1	0.0243475	0.878598	1	3.36644	0.0914353	1	3.34124	0.0925186
Pgl_GLEAN_10002184	1	2.99432	0.109165	1	2.99432	0.109165	1	2.99432	0.109165		Pgl_GLEAN_10002184	1	2.85455	0.116906	1	2.85455	0.116906	1	2.85455	0.116906		Pgl_GLEAN_10002184	1	12.1081	0.00454917	1	0.194913	0.666709	1	1.10377	0.314138
Pgl_GLEAN_10011430	1	1.78783	0.205985	1	6.31284	0.0272805	1	1.78783	0.205985		Pgl_GLEAN_10011430	1			1			1				Pgl_GLEAN_10011430	1			1			1
Pgl_GLEAN_10005287	1			1			1				Pgl_GLEAN_10005287	1			1			1				Pgl_GLEAN_10005287	1	0.321749	0.581015	1	0.535428	0.478381	1	2.24348	0.160015
Pgl_GLEAN_10026373	1	1	0.337049	1	1	0.337049	1	1	0.337049		Pgl_GLEAN_10026373	1			1			1				Pgl_GLEAN_10026373	1	1.15218	0.304205	1	0.686384	0.423569	1	1.3548	0.267061
Pgl_GLEAN_10030788	1	1.06258	0.322957	1	0.721153	0.412387	1	3.46003	0.087545		Pgl_GLEAN_10030788	1	8.15775	0.0144561	1	8.15775	0.0144561	1	8.15775	0.0144561		Pgl_GLEAN_10030788	1	0.134529	0.720167	1	0.123921	0.730925	1	2.70168	0.126167
Pgl_GLEAN_10004849	1	0.211817	0.653575	1	0.312579	0.586385	1	2.08473	0.174376		Pgl_GLEAN_10004849	1	17.1391	0.00137096	1	5.79761	0.0330438	1	5.79761	0.0330438		Pgl_GLEAN_10004849	1	0.417851	0.530181	1	1.03827	0.328329	1	1.69064	0.217935
Pgl_GLEAN_10011488	1	0.931193	0.353598	1	1.30775	0.275102	1	0.000841588	0.977333		Pgl_GLEAN_10011488	1			1			1				Pgl_GLEAN_10011488	1			1			1
Pgl_GLEAN_10017828	1	0.0758265	0.787719	1	3.58704	0.082584	1	0.032759	0.859393		Pgl_GLEAN_10017828	1			1			1				Pgl_GLEAN_10017828	1			1			1
Pgl_GLEAN_10026395	1	4.73305	0.0502923	1	0.16491	0.691824	1	0.000794731	0.977973		Pgl_GLEAN_10026395	1	8.90019	0.0114151	1	8.90019	0.0114151	1	8.90019	0.0114151		Pgl_GLEAN_10026395	1	0.00807415	0.929884	1	0.199575	0.663019	1	1.38954	0.261328
Pgl_GLEAN_10012471	1	11.2652	0.00571245	1	1.02569	0.331159	1	0.142481	0.712418		Pgl_GLEAN_10012471	1			1			1				Pgl_GLEAN_10012471	1			1			1
Pgl_GLEAN_10028121	1	2.61611	0.131751	1	0.815609	0.384238	1	6.41786	0.0262573		Pgl_GLEAN_10028121	1			1			1				Pgl_GLEAN_10028121	1			1			1
Pgl_GLEAN_10025535	1			1			1				Pgl_GLEAN_10025535	1			1			1				Pgl_GLEAN_10025535	1	8.80881	0.0117455	1	8.80881	0.0117455	1	8.80881	0.0117455
Pgl_GLEAN_10011084	1	13.7276	0.00300773	1	0.82028	0.382923	1	0.82028	0.382923		Pgl_GLEAN_10011084	1	1	0.337049	1	1	0.337049	1	1	0.337049		Pgl_GLEAN_10011084	1			1			1
Pgl_GLEAN_10015996	1	1.61136	0.228368	1	2.42128	0.145665	1	0.636895	0.440345		Pgl_GLEAN_10015996	1	0.371038	0.553797	1	10.83	0.00644851	1	0.777813	0.395134		Pgl_GLEAN_10015996	1	5.58555	0.0358306	1	2.52725	0.13788	1	0.455622	0.512473
Pgl_GLEAN_10006414	1	2.3758	0.149175	1	5.45561	0.0376769	1	0.013298	0.910101		Pgl_GLEAN_10006414	1	5.41805	0.0382317	1	6.76138	0.0232146	1	4.69362	0.0511159		Pgl_GLEAN_10006414	1	37.4656	5.16921e-05	1	0.644815	0.437589	1	2.97032	0.110448
Pgl_GLEAN_10032189	1	98.1897	3.95247e-07	1	0.00546133	0.942307	1	4.00793	0.0684166		Pgl_GLEAN_10032189	1	0.236949	0.635188	1	30.7523	0.000126687	1	3.79229	0.0752704		Pgl_GLEAN_10032189	1	3.48389	0.086586	1	9.05542	0.0108786	1	3.48389	0.086586
Pgl_GLEAN_10011527	1			1			1				Pgl_GLEAN_10011527	1			1			1				Pgl_GLEAN_10011527	1	0.743153	0.405551	1	0.022284	0.883814	1	1.28697	0.27876
Pgl_GLEAN_10003499	1	0.63548	0.440841	1	2.28917	0.156163	1	0.964181	0.345519		Pgl_GLEAN_10003499	1	8.33417	0.0136546	1	8.33417	0.0136546	1	8.33417	0.0136546		Pgl_GLEAN_10003499	1	0.740749	0.406289	1	1.6536e-05	0.996822	1	2.40317	0.14705
Pgl_GLEAN_10007477	1	0.360383	0.55946	1	2.71338	0.125427	1	2.36599	0.149947		Pgl_GLEAN_10007477	1	39.171	4.19945e-05	1	39.171	4.19945e-05	1	39.171	4.19945e-05		Pgl_GLEAN_10007477	1	3.02013	0.107806	1	1.62635	0.226346	1	0.0350972	0.854522
Pgl_GLEAN_10000043	1	2.79173	0.120606	1	0.0229563	0.882088	1	6.04615	0.0300995		Pgl_GLEAN_10000043	1			1			1				Pgl_GLEAN_10000043	1			1			1
Pgl_GLEAN_10037642	1	1.21375	0.292197	1	6.95822	0.0216598	1	1.21375	0.292197		Pgl_GLEAN_10037642	1	3.07649	0.10491	1	0.376863	0.550747	1	2.06543	0.176231		Pgl_GLEAN_10037642	1			1			1
Pgl_GLEAN_10009647	1	0.475072	0.503773	1	0.300658	0.593525	1	0.253279	0.623886		Pgl_GLEAN_10009647	1	0.140227	0.714589	1	0.140227	0.714589	1	5.57925	0.0359176		Pgl_GLEAN_10009647	1	0.0671606	0.799909	1	0.441746	0.518849	1	3.86987	0.0727129
Pgl_GLEAN_10024977	1	1.92004	0.191065	1	54.7469	8.28444e-06	1	0.418392	0.529919		Pgl_GLEAN_10024977	1			1			1				Pgl_GLEAN_10024977	1			1			1
Pgl_GLEAN_10014330	1			1			1				Pgl_GLEAN_10014330	1			1			1				Pgl_GLEAN_10014330	1	0.627261	0.443737	1	1.18052	0.298595	1	0.0564513	0.816203
Pgl_GLEAN_10028139	1			1			1				Pgl_GLEAN_10028139	1			1			1				Pgl_GLEAN_10028139	1	6.36067	0.0268088	1	3.76037	0.0763548	1	3.76037	0.0763548
Pgl_GLEAN_10013923	1			1			1				Pgl_GLEAN_10013923	1			1			1				Pgl_GLEAN_10013923	1	6.43595	0.0260857	1	0.178001	0.680557	1	0.0140938	0.907464
Pgl_GLEAN_10021642	1	9.81165	0.00865391	1	0.065485	0.802362	1	0.065485	0.802362		Pgl_GLEAN_10021642	1			1			1				Pgl_GLEAN_10021642	1			1			1
Pgl_GLEAN_10018526	1	0.387086	0.545475	1	0.0907557	0.768375	1	1.95887	0.186951		Pgl_GLEAN_10018526	1			1			1				Pgl_GLEAN_10018526	1	0.00396532	0.950827	1	0.0685486	0.797902	1	2.05671	0.177079
Pgl_GLEAN_10017933	1	3.66122	0.079845	1	0.499788	0.493094	1	0.737633	0.407249		Pgl_GLEAN_10017933	1	2.31087	0.154374	1	5.69268	0.0343891	1	0.397224	0.540343		Pgl_GLEAN_10017933	1	8.39978	0.01337	1	5.13281	0.0427788	1	1.78168	0.206716
Pgl_GLEAN_10016316	1	1.9395	0.188989	1	1.9395	0.188989	1	5.91254	0.0316416		Pgl_GLEAN_10016316	1			1			1				Pgl_GLEAN_10016316	1			1			1
Pgl_GLEAN_10033121	1	19.6444	0.00081793	1	7.68337	0.0169026	1	7.68841	0.0168742		Pgl_GLEAN_10033121	1			1			1				Pgl_GLEAN_10033121	1			1			1
Pgl_GLEAN_10013885	1	0.028911	0.867818	1	0.028911	0.867818	1	5.88256	0.0320004		Pgl_GLEAN_10013885	1	1	0.337049	1	1	0.337049	1	1	0.337049		Pgl_GLEAN_10013885	1	25.4712	0.000285994	1	4.46637	0.0561929	1	1.7879	0.205977
Pgl_GLEAN_10037227	1	0.226557	0.642637	1	0.139806	0.714997	1	9.63205	0.00912952		Pgl_GLEAN_10037227	1	0.000457735	0.983282	1	2.09911	0.173009	1	2.41965	0.145789		Pgl_GLEAN_10037227	1	11.119	0.00594822	1	1.05204	0.325271	1	1.19139	0.296481
Pgl_GLEAN_10031992	1			1			1				Pgl_GLEAN_10031992	1			1			1				Pgl_GLEAN_10031992	1	4.81011	0.0487278	1	10.7767	0.00654615	1	24.0812	0.000361489
Pgl_GLEAN_10009753	1	0.273291	0.610649	1	0.00652045	0.936972	1	1.84915	0.198884		Pgl_GLEAN_10009753	1	3.84083	0.0736578	1	0.618392	0.446897	1	4.08602	0.0661228		Pgl_GLEAN_10009753	1	32.9986	9.24373e-05	1	12.2475	0.00438476	1	12.2475	0.00438476
Pgl_GLEAN_10015854	1	0.0505129	0.825955	1	5.91051	0.0316657	1	0.0505129	0.825955		Pgl_GLEAN_10015854	1	4.63166	0.0524435	1	0.111568	0.744131	1	0.111568	0.744131		Pgl_GLEAN_10015854	1	7.73786	0.016598	1	0.203739	0.659769	1	1.08735	0.317612
Pgl_GLEAN_10036660	1	1.11062	0.312704	1	4.13053	0.0648572	1	7.5165	0.0178775		Pgl_GLEAN_10036660	1			1			1				Pgl_GLEAN_10036660	1	0.281872	0.605164	1	0.0402196	0.844411	1	0.390018	0.543981
Pgl_GLEAN_10009645	1	1	0.337049	1	1	0.337049	1	1	0.337049		Pgl_GLEAN_10009645	1			1			1				Pgl_GLEAN_10009645	1	16.3807	0.00161814	1	1.05099	0.325501	1	0.27119	0.612009
Pgl_GLEAN_10006298	1	4.5044	0.0553025	1	2.24258	0.160091	1	0.824967	0.381611		Pgl_GLEAN_10006298	1	1.99284	0.183445	1	0.507501	0.489843	1	0.0304563	0.864369		Pgl_GLEAN_10006298	1	0.488726	0.497823	1	0.870351	0.36925	1	1.78447	0.206384
Pgl_GLEAN_10030956	1			1			1				Pgl_GLEAN_10030956	1	8.90019	0.0114151	1	8.90019	0.0114151	1	8.90019	0.0114151		Pgl_GLEAN_10030956	1	5.92582	0.0314841	1	0.0176424	0.896533	1	0.0176424	0.896533
Pgl_GLEAN_10005882	1			1			1				Pgl_GLEAN_10005882	1			1			1				Pgl_GLEAN_10005882	1	3.85724	0.073122	1	0.428737	0.524962	1	0.428737	0.524962
Pgl_GLEAN_10019654	1	0.526955	0.481809	1	0.909162	0.35915	1	0.00864391	0.92746		Pgl_GLEAN_10019654	1	1	0.337049	1	1	0.337049	1	1	0.337049		Pgl_GLEAN_10019654	1	7.53146	0.0177874	1	0.331804	0.575243	1	0.331804	0.575243
Pgl_GLEAN_10020692	1	2.12822	0.170283	1	2.12822	0.170283	1	2.12822	0.170283		Pgl_GLEAN_10020692	1			1			1				Pgl_GLEAN_10020692	1			1			1
Pgl_GLEAN_10016573	1			1			1				Pgl_GLEAN_10016573	1	166.365	2.15504e-08	1	166.365	2.15504e-08	1	166.365	2.15504e-08		Pgl_GLEAN_10016573	1			1			1
Pgl_GLEAN_10011927	1	1	0.337049	1	1	0.337049	1	1	0.337049		Pgl_GLEAN_10011927	1			1			1				Pgl_GLEAN_10011927	1			1			1
Pgl_GLEAN_10025213	1			1			1				Pgl_GLEAN_10025213	1			1			1				Pgl_GLEAN_10025213	1	0.117863	0.737304	1	0.117863	0.737304	1	3.5149	0.0853584
Pgl_GLEAN_10014811	1	23.6307	0.000390796	1	0.31605	0.58434	1	1.26658	0.282414		Pgl_GLEAN_10014811	1	8.58178	0.0126164	1	1.196	0.295589	1	0.114325	0.741114		Pgl_GLEAN_10014811	1	3.92724	0.0708889	1	2.31891	0.153718	1	0.296432	0.5961
Pgl_GLEAN_10019278	1	3.23691	0.0971747	1	0.00218755	0.963465	1	3.77542	0.0758411		Pgl_GLEAN_10019278	1	0.873549	0.368402	1	0.839603	0.377557	1	0.175516	0.682657		Pgl_GLEAN_10019278	1	1	0.337049	1	1	0.337049	1	1	0.337049
Pgl_GLEAN_10032551	1	8.96568	0.0111851	1	8.96568	0.0111851	1	8.96568	0.0111851		Pgl_GLEAN_10032551	1			1			1				Pgl_GLEAN_10032551	1			1			1
Pgl_GLEAN_10026597	1	0.16664	0.690306	1	0.730943	0.409323	1	2.41344e-06	0.998786		Pgl_GLEAN_10026597	1	4.63166	0.0524435	1	0.111568	0.744131	1	0.111568	0.744131		Pgl_GLEAN_10026597	1	6.78929	0.0229862	1	0.517598	0.485644	1	0.755795	0.401702
Pgl_GLEAN_10007225	1			1			1				Pgl_GLEAN_10007225	1			1			1				Pgl_GLEAN_10007225	1	0.817823	0.383614	1	0.279217	0.60685	1	0.829874	0.380244
Pgl_GLEAN_10012321	1	0.054268	0.819722	1	0.013673	0.908849	1	0.90461	0.360313		Pgl_GLEAN_10012321	1	11.4529	0.00542571	1	11.4529	0.00542571	1	11.4529	0.00542571		Pgl_GLEAN_10012321	1	2.08953	0.173917	1	0.380088	0.549074	1	2.90132	0.114242
Pgl_GLEAN_10001731	1	0.00808359	0.929843	1	11.9465	0.0047488	1	0.582428	0.460103		Pgl_GLEAN_10001731	1	2.48072	0.141232	1	1.82054	0.202157	1	4.01215	0.0682904		Pgl_GLEAN_10001731	1	5.16054	0.0423094	1	0.782518	0.393752	1	0.782518	0.393752
Pgl_GLEAN_10005841	1	1.88581	0.19479	1	0.114193	0.741258	1	0.114193	0.741258		Pgl_GLEAN_10005841	1			1			1				Pgl_GLEAN_10005841	1			1			1
Pgl_GLEAN_10009938	1	0.101788	0.75518	1	0.34128	0.569911	1	0.000471226	0.983038		Pgl_GLEAN_10009938	1			1			1				Pgl_GLEAN_10009938	1	2.52936	0.137731	1	3.44712	0.0880696	1	0.435123	0.521945
Pgl_GLEAN_10002667	1	7.41157	0.0185246	1	9.95686	0.00829062	1	0.593241	0.456065		Pgl_GLEAN_10002667	1			1			1				Pgl_GLEAN_10002667	1			1			1
Pgl_GLEAN_10022808	1	1.75677	0.209709	1	3.45221	0.0878623	1	0.111004	0.744753		Pgl_GLEAN_10022808	1			1			1				Pgl_GLEAN_10022808	1			1			1
Pgl_GLEAN_10009245	1	0.0940845	0.764305	1	2.78007	0.121308	1	0.832385	0.379548		Pgl_GLEAN_10009245	1			1			1				Pgl_GLEAN_10009245	1			1			1
Pgl_GLEAN_10003717	1	24.4781	0.000337779	1	24.4781	0.000337779	1	24.4781	0.000337779		Pgl_GLEAN_10003717	1			1			1				Pgl_GLEAN_10003717	1			1			1
Pgl_GLEAN_10006934	1	0.744922	0.405009	1	0.00843794	0.928326	1	5.30317	0.0399899		Pgl_GLEAN_10006934	1			1			1				Pgl_GLEAN_10006934	1			1			1
Pgl_GLEAN_10022640	1	1.98834	0.183904	1	0.0116568	0.915806	1	0.0116568	0.915806		Pgl_GLEAN_10022640	1			1			1				Pgl_GLEAN_10022640	1			1			1
Pgl_GLEAN_10003177	1	2.99999	0.108865	1	2.99999	0.108865	1	2.99999	0.108865		Pgl_GLEAN_10003177	1			1			1				Pgl_GLEAN_10003177	1			1			1
Pgl_GLEAN_10012399	1	1.97036	0.185755	1	0.0296351	0.86619	1	0.0296351	0.86619		Pgl_GLEAN_10012399	1			1			1				Pgl_GLEAN_10012399	1	23.013	0.000435618	1	1.84462	0.199397	1	1.84462	0.199397
Pgl_GLEAN_10032970	1	3.18097	0.0997895	1	0.827641	0.380866	1	2.69191	0.12679		Pgl_GLEAN_10032970	1	6.26515	0.0277607	1	6.26515	0.0277607	1	6.26515	0.0277607		Pgl_GLEAN_10032970	1	7.96073	0.0154176	1	0.024908	0.877221	1	1.106	0.31367
Pgl_GLEAN_10013484	1			1			1				Pgl_GLEAN_10013484	1	0.0273334	0.871438	1	0.0273334	0.871438	1	3.31632	0.0936055		Pgl_GLEAN_10013484	1			1			1
Pgl_GLEAN_10029485	1	0.168301	0.688856	1	0.0938688	0.764566	1	0.429692	0.524509		Pgl_GLEAN_10029485	1	0.271453	0.611839	1	11.6329	0.00516651	1	0.0506037	0.825801		Pgl_GLEAN_10029485	1	4.06362	0.0667713	1	0.507476	0.489853	1	1.40305	0.259145
Pgl_GLEAN_10022083	1	1.27789	0.28038	1	0.00690857	0.935128	1	0.150481	0.70487		Pgl_GLEAN_10022083	1			1			1				Pgl_GLEAN_10022083	1			1			1
Pgl_GLEAN_10015569	1			1			1				Pgl_GLEAN_10015569	1	16.4685	0.00158699	1	8.26447	0.0139648	1	8.26447	0.0139648		Pgl_GLEAN_10015569	1	1	0.337049	1	1	0.337049	1	1	0.337049
Pgl_GLEAN_10029236	1			1			1				Pgl_GLEAN_10029236	1			1			1				Pgl_GLEAN_10029236	1	1	0.337049	1	1	0.337049	1	1	0.337049
Pgl_GLEAN_10033851	1	15.0148	0.00220819	1	0.00190953	0.965864	1	0.681097	0.425312		Pgl_GLEAN_10033851	1	2.57722	0.134391	1	2.57722	0.134391	1	2.57722	0.134391		Pgl_GLEAN_10033851	1	0.487995	0.498138	1	2.75469	0.122855	1	2.31373	0.15414
Pgl_GLEAN_10028021	1	8.28244	0.013884	1	0.0513821	0.824491	1	0.0695573	0.796457		Pgl_GLEAN_10028021	1			1			1				Pgl_GLEAN_10028021	1	0.361088	0.559082	1	3.52579	0.0849325	1	3.26584	0.0958555
Pgl_GLEAN_10016827	1	0.461559	0.509789	1	2.80726	0.119678	1	0.657322	0.433293		Pgl_GLEAN_10016827	1			1			1				Pgl_GLEAN_10016827	1			1			1
Pgl_GLEAN_10033877	1	12.1583	0.00448912	1	2.97354	0.110275	1	1.08407	0.318312		Pgl_GLEAN_10033877	1	8.90019	0.0114151	1	8.90019	0.0114151	1	8.90019	0.0114151		Pgl_GLEAN_10033877	1	3.38115	0.0908101	1	0.339499	0.570905	1	0.184545	0.675109
Pgl_GLEAN_10032171	1	1.72056	0.214161	1	0.0471706	0.831711	1	0.279752	0.606509		Pgl_GLEAN_10032171	1	10.4007	0.00728638	1	4.34489	0.0591556	1	0.00149504	0.969793		Pgl_GLEAN_10032171	1			1			1
Pgl_GLEAN_10017354	1	0.217282	0.649466	1	1.83078	0.200977	1	0.649654	0.435919		Pgl_GLEAN_10017354	1	2.79405	0.120467	1	5.91461	0.0316169	1	9.95116	0.00830453		Pgl_GLEAN_10017354	1	0.742268	0.405822	1	0.00735636	0.933064	1	1.97734	0.185034
Pgl_GLEAN_10015994	1	3.94818	0.0702372	1	0.802613	0.387932	1	0.802613	0.387932		Pgl_GLEAN_10015994	1	92.5305	5.43845e-07	1	6.14343	0.0290327	1	10.19	0.00774411		Pgl_GLEAN_10015994	1			1			1
Pgl_GLEAN_10031196	1	3.52001	0.0851581	1	1.05482	0.324657	1	0.21512	0.651084		Pgl_GLEAN_10031196	1			1			1				Pgl_GLEAN_10031196	1	1	0.337049	1	1	0.337049	1	1	0.337049
Pgl_GLEAN_10009669	1	1	0.337049	1	1	0.337049	1	1	0.337049		Pgl_GLEAN_10009669	1			1			1				Pgl_GLEAN_10009669	1			1			1
Pgl_GLEAN_10028390	1	0.0403792	0.844107	1	1.95962	0.186873	1	0.0403792	0.844107		Pgl_GLEAN_10028390	1	2.98393	0.109718	1	2.98393	0.109718	1	2.98393	0.109718		Pgl_GLEAN_10028390	1	8.43962	0.0132006	1	0.828301	0.380682	1	0.828301	0.380682
Pgl_GLEAN_10011739	1			1			1				Pgl_GLEAN_10011739	1	1	0.337049	1	1	0.337049	1	1	0.337049		Pgl_GLEAN_10011739	1	29.4828	0.000152553	1	1.52421	0.240614	1	1.52421	0.240614
Pgl_GLEAN_10009526	1			1			1				Pgl_GLEAN_10009526	1	72.4976	1.97507e-06	1	72.4976	1.97507e-06	1	72.4976	1.97507e-06		Pgl_GLEAN_10009526	1			1			1
Pgl_GLEAN_10013944	1	2.57894	0.134273	1	1.65843	0.222096	1	0.0144162	0.906416		Pgl_GLEAN_10013944	1	8.90019	0.0114151	1	8.90019	0.0114151	1	8.90019	0.0114151		Pgl_GLEAN_10013944	1	2.44415	0.143939	1	0.772839	0.396603	1	2.12466	0.170614
Pgl_GLEAN_10027203	1	4.78363	0.0492588	1	0.295278	0.596808	1	0.295278	0.596808		Pgl_GLEAN_10027203	1	3.8041	0.0748743	1	0.183751	0.675764	1	2.31346	0.154162		Pgl_GLEAN_10027203	1	20.1472	0.000741276	1	0.595071	0.455387	1	0.155174	0.70055
Pgl_GLEAN_10035239	1	22.7485	0.000456635	1	0.000908226	0.976453	1	0.000908226	0.976453		Pgl_GLEAN_10035239	1	8.33417	0.0136546	1	8.33417	0.0136546	1	8.33417	0.0136546		Pgl_GLEAN_10035239	1	0.0274881	0.871078	1	1.23647	0.287933	1	2.30844	0.154573
Pgl_GLEAN_10038424	1			1			1				Pgl_GLEAN_10038424	1	11.128	0.00593334	1	0.573639	0.46343	1	0.044329	0.836775		Pgl_GLEAN_10038424	1	1.79647	0.204965	1	1.37575	0.263583	1	0.0133063	0.910073
Pgl_GLEAN_10003829	1	0.798883	0.389002	1	1.09725	0.315512	1	0.498983	0.493435		Pgl_GLEAN_10003829	1	8.04712	0.014987	1	1.01521	0.333542	1	1.52749	0.240137		Pgl_GLEAN_10003829	1	1.21557	0.291854	1	12.7574	0.00384005	1	0.371473	0.553567
Pgl_GLEAN_10015927	1	3.84367	0.0735647	1	0.962309	0.34597	1	1.89892	0.193352		Pgl_GLEAN_10015927	1			1			1				Pgl_GLEAN_10015927	1	1.99991	0.182725	1	8.5634e-05	0.992769	1	8.5634e-05	0.992769
Pgl_GLEAN_10030250	1	2.99766	0.108988	1	2.99766	0.108988	1	2.99766	0.108988		Pgl_GLEAN_10030250	1	2.98393	0.109718	1	2.98393	0.109718	1	2.98393	0.109718		Pgl_GLEAN_10030250	1	1.94342	0.188574	1	0.0565759	0.816005	1	0.0565759	0.816005
Pgl_GLEAN_10030518	1	3.64943	0.0802731	1	1.4971	0.244601	1	0.27979	0.606485		Pgl_GLEAN_10030518	1			1			1				Pgl_GLEAN_10030518	1			1			1
Pgl_GLEAN_10022196	1	1	0.337049	1	1	0.337049	1	1	0.337049		Pgl_GLEAN_10022196	1			1			1				Pgl_GLEAN_10022196	1	0.113129	0.742418	1	3.50071	0.0859174	1	0.113129	0.742418
Pgl_GLEAN_10020262	1	41.412	3.23e-05	1	0.365031	0.556976	1	0.365031	0.556976		Pgl_GLEAN_10020262	1	4.63166	0.0524435	1	0.111568	0.744131	1	0.111568	0.744131		Pgl_GLEAN_10020262	1	14.9265	0.00225435	1	4.16631	0.0638607	1	1.89277	0.194025
Pgl_GLEAN_10032854	1			1			1				Pgl_GLEAN_10032854	1			1			1				Pgl_GLEAN_10032854	1	18.8045	0.000967711	1	3.21354	0.098257	1	3.21354	0.098257
Pgl_GLEAN_10009577	1			1			1				Pgl_GLEAN_10009577	1			1			1				Pgl_GLEAN_10009577	1	8.83533	0.0116485	1	8.83533	0.0116485	1	8.83533	0.0116485
Pgl_GLEAN_10026532	1	25.2655	0.00029591	1	25.2655	0.00029591	1	25.2655	0.00029591		Pgl_GLEAN_10026532	1	1	0.337049	1	1	0.337049	1	1	0.337049		Pgl_GLEAN_10026532	1	25.7025	0.000275304	1	1.73737	0.212079	1	0.355203	0.562256
Pgl_GLEAN_10031812	1	15.4654	0.0019893	1	8.07741	0.0148393	1	8.07741	0.0148393		Pgl_GLEAN_10031812	1			1			1				Pgl_GLEAN_10031812	1			1			1
Pgl_GLEAN_10005676	1			1			1				Pgl_GLEAN_10005676	1			1			1				Pgl_GLEAN_10005676	1	8.78651	0.0118279	1	2.03344	0.179365	1	2.80278	0.119944
Pgl_GLEAN_10009225	1	1.83831	0.200116	1	4.80611	0.0488075	1	0.00325037	0.955474		Pgl_GLEAN_10009225	1	0.194848	0.66676	1	0.0345257	0.855697	1	7.43741	0.0183628		Pgl_GLEAN_10009225	1			1			1
Pgl_GLEAN_10004013	1	0.0279513	0.870008	1	9.97224	0.00825318	1	7.48257	0.0180838		Pgl_GLEAN_10004013	1			1			1				Pgl_GLEAN_10004013	1			1			1
Pgl_GLEAN_10020449	1	0.0303353	0.864635	1	7.76528	0.0164471	1	6.43177	0.0261252		Pgl_GLEAN_10020449	1			1			1				Pgl_GLEAN_10020449	1	5.94872	0.0312149	1	0.0478425	0.830537	1	0.0478425	0.830537
Pgl_GLEAN_10028729	1	1	0.337049	1	1	0.337049	1	1	0.337049		Pgl_GLEAN_10028729	1			1			1				Pgl_GLEAN_10028729	1			1			1
Pgl_GLEAN_10029318	1			1			1				Pgl_GLEAN_10029318	1			1			1				Pgl_GLEAN_10029318	1	2.9706	0.110433	1	0.110651	0.745143	1	0.00396408	0.950834
Pgl_GLEAN_10015011	1	7.28283	0.0193569	1	3.57638	0.0829872	1	7.30841	0.0191881		Pgl_GLEAN_10015011	1			1			1				Pgl_GLEAN_10015011	1			1			1
Pgl_GLEAN_10024354	1	1.86909	0.196643	1	2.4354	0.144596	1	1.40259	0.259218		Pgl_GLEAN_10024354	1			1			1				Pgl_GLEAN_10024354	1	23.2205	0.000419918	1	0.942087	0.3509	1	0.209267	0.655514
Pgl_GLEAN_10013986	1			1			1				Pgl_GLEAN_10013986	1			1			1				Pgl_GLEAN_10013986	1	0.253805	0.623529	1	1.95348	0.187515	1	2.01192	0.181512
Pgl_GLEAN_10035497	1			1			1				Pgl_GLEAN_10035497	1			1			1				Pgl_GLEAN_10035497	1	0.0259921	0.874602	1	1.08499	0.318115	1	0.192851	0.668357
Pgl_GLEAN_10014564	1	19.8999	0.000777881	1	0.0649214	0.803194	1	3.53664	0.0845106		Pgl_GLEAN_10014564	1	1	0.337049	1	1	0.337049	1	1	0.337049		Pgl_GLEAN_10014564	1			1			1
Pgl_GLEAN_10032110	1	2.29668	0.15554	1	1.05424	0.324786	1	0.0104173	0.920391		Pgl_GLEAN_10032110	1	1.85332	0.198412	1	4.56899	0.0538286	1	7.50133	0.0179694		Pgl_GLEAN_10032110	1	0.468641	0.50662	1	0.263808	0.616842	1	0.280898	0.605781
Pgl_GLEAN_10013192	1	0.0561887	0.816623	1	11.8242	0.00490679	1	0.0561887	0.816623		Pgl_GLEAN_10013192	1	0.264567	0.616341	1	0.403218	0.537352	1	0.0114799	0.916445		Pgl_GLEAN_10013192	1	1.47175	0.24841	1	1.16669	0.301313	1	7.87176	0.0158765
Pgl_GLEAN_10003687	1	6.26014	0.0278118	1	5.76044	0.0335131	1	1.72853	0.213171		Pgl_GLEAN_10003687	1	8.14396	0.014521	1	8.14396	0.014521	1	8.14396	0.014521		Pgl_GLEAN_10003687	1	2.96391	0.110794	1	2.14418	0.168812	1	0.670958	0.428686
Pgl_GLEAN_10024710	1	2.03854	0.17886	1	2.03854	0.17886	1	2.03854	0.17886		Pgl_GLEAN_10024710	1			1			1				Pgl_GLEAN_10024710	1			1			1
Pgl_GLEAN_10030553	1	0.951989	0.348473	1	1.5104	0.242634	1	0.20791	0.656552		Pgl_GLEAN_10030553	1	10.0828	0.00799004	1	1.73549	0.212311	1	1.73549	0.212311		Pgl_GLEAN_10030553	1	1.65946	0.221962	1	3.43644	0.0885061	1	1.2	0.294821
Pgl_GLEAN_10022966	1			1			1				Pgl_GLEAN_10022966	1	2.90285	0.114156	1	2.90285	0.114156	1	2.90285	0.114156		Pgl_GLEAN_10022966	1	2.45513	0.14312	1	2.45513	0.14312	1	2.45513	0.14312
Pgl_GLEAN_10020273	1	5.78797	0.0331648	1	2.09649	0.173257	1	13.136	0.00348656		Pgl_GLEAN_10020273	1	151.13	3.6928e-08	1	151.13	3.6928e-08	1	151.13	3.6928e-08		Pgl_GLEAN_10020273	1	0.00334886	0.954805	1	0.0676228	0.799238	1	0.606671	0.451131
Pgl_GLEAN_10014515	1	1	0.337049	1	1	0.337049	1	1	0.337049		Pgl_GLEAN_10014515	1	1	0.337049	1	1	0.337049	1	1	0.337049		Pgl_GLEAN_10014515	1			1			1
Pgl_GLEAN_10019221	1	0.658431	0.432915	1	0.030152	0.865041	1	4.23582	0.0619774		Pgl_GLEAN_10019221	1	0.211674	0.653683	1	2.58361	0.133952	1	1.5717	0.233835		Pgl_GLEAN_10019221	1	8.07721	0.0148403	1	0.147025	0.708102	1	0.257261	0.6212
Pgl_GLEAN_10028320	1	17.4907	0.00127156	1	5.32056	0.0397177	1	5.18075	0.041971		Pgl_GLEAN_10028320	1			1			1				Pgl_GLEAN_10028320	1			1			1
Pgl_GLEAN_10004369	1	15.0908	0.00216937	1	8.1479	0.0145024	1	1.4902	0.24563		Pgl_GLEAN_10004369	1			1			1				Pgl_GLEAN_10004369	1	1	0.337049	1	1	0.337049	1	1	0.337049
Pgl_GLEAN_10030393	1	1.52394	0.240653	1	2.06185	0.176578	1	0.602697	0.452582		Pgl_GLEAN_10030393	1			1			1				Pgl_GLEAN_10030393	1	1	0.337049	1	1	0.337049	1	1	0.337049
Pgl_GLEAN_10029601	1			1			1				Pgl_GLEAN_10029601	1	3.50154	0.0858846	1	12.0873	0.00457426	1	3.50154	0.0858846		Pgl_GLEAN_10029601	1			1			1
Pgl_GLEAN_10035689	1	1.52065	0.241131	1	0.886611	0.364967	1	17.59	0.00124501		Pgl_GLEAN_10035689	1	2.99978	0.108876	1	2.99978	0.108876	1	2.99978	0.108876		Pgl_GLEAN_10035689	1			1			1
Pgl_GLEAN_10026519	1	6.99746	0.0213648	1	17.5995	0.00124252	1	6.99746	0.0213648		Pgl_GLEAN_10026519	1			1			1				Pgl_GLEAN_10026519	1	0.00395362	0.950899	1	1.53887	0.238493	1	4.02885	0.0677928
Pgl_GLEAN_10028220	1	28.1554	0.000186457	1	23.3598	0.000409756	1	0.151991	0.703472		Pgl_GLEAN_10028220	1	1.88442	0.194944	1	15.8498	0.00182243	1	1.88442	0.194944		Pgl_GLEAN_10028220	1	21.8243	0.000539964	1	1.24206	0.286899	1	0.834308	0.379016
Pgl_GLEAN_10024792	1	0.000123437	0.991318	1	0.908677	0.359273	1	0.97391	0.343188		Pgl_GLEAN_10024792	1	0.471301	0.505439	1	9.69452	0.00896067	1	0.550451	0.472406		Pgl_GLEAN_10024792	1	0.815118	0.384376	1	0.185541	0.67429	1	0.618599	0.446823
Pgl_GLEAN_10016881	1	0.0392026	0.846362	1	0.2108	0.654346	1	0.587285	0.458282		Pgl_GLEAN_10016881	1	0.981465	0.341394	1	8.78909	0.0118183	1	0.981465	0.341394		Pgl_GLEAN_10016881	1	4.38152	0.0582428	1	0.676047	0.426987	1	0.13637	0.718351
Pgl_GLEAN_10013571	1			1			1				Pgl_GLEAN_10013571	1	151.13	3.6928e-08	1	151.13	3.6928e-08	1	151.13	3.6928e-08		Pgl_GLEAN_10013571	1	1	0.337049	1	1	0.337049	1	1	0.337049
Pgl_GLEAN_10013787	1	1.8274	0.201365	1	1.8274	0.201365	1	1.8274	0.201365		Pgl_GLEAN_10013787	1	8.14396	0.014521	1	8.14396	0.014521	1	8.14396	0.014521		Pgl_GLEAN_10013787	1			1			1
Pgl_GLEAN_10022731	1	0.194865	0.666747	1	0.194865	0.666747	1	2.32622	0.153124		Pgl_GLEAN_10022731	1			1			1				Pgl_GLEAN_10022731	1			1			1
Pgl_GLEAN_10004592	1	0.212902	0.652754	1	6.40415	0.0263882	1	0.056238	0.816544		Pgl_GLEAN_10004592	1			1			1				Pgl_GLEAN_10004592	1			1			1
Pgl_GLEAN_10016441	1	2.85107	0.117107	1	1.64156	0.224318	1	3.47261	0.0870378		Pgl_GLEAN_10016441	1			1			1				Pgl_GLEAN_10016441	1			1			1
Pgl_GLEAN_10021627	1			1			1				Pgl_GLEAN_10021627	1			1			1				Pgl_GLEAN_10021627	1	0.0795088	0.782768	1	1.92049	0.191017	1	0.0795088	0.782768
Pgl_GLEAN_10027431	1	1	0.337049	1	1	0.337049	1	1	0.337049		Pgl_GLEAN_10027431	1			1			1				Pgl_GLEAN_10027431	1			1			1
Pgl_GLEAN_10027166	1	1.99322	0.183406	1	0.00677579	0.935753	1	0.00677579	0.935753		Pgl_GLEAN_10027166	1			1			1				Pgl_GLEAN_10027166	1			1			1
Pgl_GLEAN_10007410	1	27.3139	0.000212517	1	1.1363	0.307414	1	5.17467	0.0420724		Pgl_GLEAN_10007410	1	6.98374	0.0214674	1	0.680011	0.425671	1	3.78751	0.0754317		Pgl_GLEAN_10007410	1	0.0132523	0.910255	1	0.526787	0.481877	1	0.410796	0.533615
Pgl_GLEAN_10004628	1	19.568	0.000830369	1	16.1709	0.00169546	1	6.76052	0.0232216		Pgl_GLEAN_10004628	1			1			1				Pgl_GLEAN_10004628	1			1			1
Pgl_GLEAN_10018780	1			1			1				Pgl_GLEAN_10018780	1			1			1				Pgl_GLEAN_10018780	1	0.037833	0.849033	1	1.96217	0.186607	1	0.037833	0.849033
Pgl_GLEAN_10006316	1	3.95316	0.0700831	1	0.000642737	0.980191	1	0.437085	0.521024		Pgl_GLEAN_10006316	1	5.66922	0.0346988	1	0.194002	0.667436	1	0.194002	0.667436		Pgl_GLEAN_10006316	1	0.340285	0.570466	1	0.182721	0.676616	1	0.141659	0.713207
Pgl_GLEAN_10002244	1	2.65269	0.129327	1	1.45698	0.250667	1	2.61218	0.132015		Pgl_GLEAN_10002244	1			1			1				Pgl_GLEAN_10002244	1	1.02314	0.331736	1	0.18564	0.674208	1	3.82647	0.0741305
Pgl_GLEAN_10016319	1	2.92725	0.112798	1	2.92725	0.112798	1	2.92725	0.112798		Pgl_GLEAN_10016319	1			1			1				Pgl_GLEAN_10016319	1			1			1
Pgl_GLEAN_10014141	1	0.0451049	0.835376	1	4.25506	0.0614682	1	0.0451049	0.835376		Pgl_GLEAN_10014141	1			1			1				Pgl_GLEAN_10014141	1			1			1
Pgl_GLEAN_10006407	1	3.66227	0.0798072	1	4.63235	0.0524284	1	6.18164	0.0286262		Pgl_GLEAN_10006407	1			1			1				Pgl_GLEAN_10006407	1	3.09498	0.10398	1	0.0333088	0.858232	1	0.014966	0.904658
Pgl_GLEAN_10024914	1			1			1				Pgl_GLEAN_10024914	1			1			1				Pgl_GLEAN_10024914	1	1	0.337049	1	1	0.337049	1	1	0.337049
Pgl_GLEAN_10028876	1	1.99915	0.182803	1	0.000853061	0.977179	1	0.000853061	0.977179		Pgl_GLEAN_10028876	1	0.0366633	0.851354	1	0.0412056	0.842543	1	0.2655	0.615726		Pgl_GLEAN_10028876	1			1			1
Pgl_GLEAN_10003875	1	5.87824	0.0320524	1	1.12479	0.30977	1	7.34519	0.0189483		Pgl_GLEAN_10003875	1	1	0.337049	1	1	0.337049	1	1	0.337049		Pgl_GLEAN_10003875	1	2.10405	0.172542	1	6.63806	0.0242561	1	2.10405	0.172542
Pgl_GLEAN_10000235	1	2.99807	0.108966	1	2.99807	0.108966	1	2.99807	0.108966		Pgl_GLEAN_10000235	1			1			1				Pgl_GLEAN_10000235	1	8.35125	0.0135799	1	0.235233	0.636404	1	0.235233	0.636404
Pgl_GLEAN_10012349	1	1	0.337049	1	1	0.337049	1	1	0.337049		Pgl_GLEAN_10012349	1			1			1				Pgl_GLEAN_10012349	1			1			1
Pgl_GLEAN_10022346	1			1			1				Pgl_GLEAN_10022346	1			1			1				Pgl_GLEAN_10022346	1	1	0.337049	1	1	0.337049	1	1	0.337049
Pgl_GLEAN_10000896	1	9.34986	0.00994043	1	0.386756	0.545644	1	0.310575	0.587572		Pgl_GLEAN_10000896	1	0.0103291	0.920727	1	6.14396	0.0290271	1	0.409086	0.534454		Pgl_GLEAN_10000896	1	1.48527	0.246368	1	0.0184112	0.894318	1	0.0433498	0.83856
Pgl_GLEAN_10027036	1	0.560952	0.468305	1	0.813105	0.384945	1	1.52072	0.241122		Pgl_GLEAN_10027036	1	2.99978	0.108876	1	2.99978	0.108876	1	2.99978	0.108876		Pgl_GLEAN_10027036	1	1.41492	0.257245	1	0.703972	0.417853	1	0.187722	0.672505
Pgl_GLEAN_10004884	1	0.0860555	0.774264	1	0.868665	0.369698	1	1.4022	0.259281		Pgl_GLEAN_10004884	1			1			1				Pgl_GLEAN_10004884	1	1.42781	0.255205	1	2.7699	0.121925	1	0.606246	0.451286
Pgl_GLEAN_10012476	1			1			1				Pgl_GLEAN_10012476	1			1			1				Pgl_GLEAN_10012476	1	4.08117	0.0662627	1	0.0304851	0.864305	1	2.53054	0.137647
Pgl_GLEAN_10017548	1			1			1				Pgl_GLEAN_10017548	1			1			1				Pgl_GLEAN_10017548	1	2	0.182717	1	4.35778e-07	0.999484	1	4.35778e-07	0.999484
Pgl_GLEAN_10004596	1			1			1				Pgl_GLEAN_10004596	1	35.0417	7.03615e-05	1	35.0417	7.03615e-05	1	35.0417	7.03615e-05		Pgl_GLEAN_10004596	1			1			1
Pgl_GLEAN_10035675	1			1			1				Pgl_GLEAN_10035675	1	2.32118	0.153533	1	18.8664	0.000955642	1	5.82719	0.0326759		Pgl_GLEAN_10035675	1			1			1
Pgl_GLEAN_10037214	1	11.3684	0.00555264	1	1.58502	0.231979	1	0.316727	0.583943		Pgl_GLEAN_10037214	1	16.0834	0.00172901	1	16.0834	0.00172901	1	16.0834	0.00172901		Pgl_GLEAN_10037214	1			1			1
Pgl_GLEAN_10008252	1	0.00849733	0.928075	1	0.358481	0.560484	1	0.123096	0.731783		Pgl_GLEAN_10008252	1	151.13	3.6928e-08	1	151.13	3.6928e-08	1	151.13	3.6928e-08		Pgl_GLEAN_10008252	1	0.131152	0.723538	1	0.000437269	0.98366	1	10.3552	0.00738247
Pgl_GLEAN_10014398	1			1			1				Pgl_GLEAN_10014398	1			1			1				Pgl_GLEAN_10014398	1	5.1215	0.0429719	1	3.93553	0.0706302	1	0.0829702	0.778226
Pgl_GLEAN_10028447	1	20.0698	0.000752505	1	0.0404541	0.843964	1	0.0404541	0.843964		Pgl_GLEAN_10028447	1	2.99978	0.108876	1	2.99978	0.108876	1	2.99978	0.108876		Pgl_GLEAN_10028447	1	26.4905	0.000242225	1	0.354812	0.562468	1	2.89196	0.114769
Pgl_GLEAN_10038366	1	1	0.337049	1	1	0.337049	1	1	0.337049		Pgl_GLEAN_10038366	1			1			1				Pgl_GLEAN_10038366	1			1			1
Pgl_GLEAN_10010894	1	25.1917	0.000299565	1	1.54721	0.237299	1	7.37728	0.0187421		Pgl_GLEAN_10010894	1	0.503498	0.491525	1	0.197755	0.664454	1	1.14178	0.306302		Pgl_GLEAN_10010894	1			1			1
Pgl_GLEAN_10028548	1			1			1				Pgl_GLEAN_10028548	1	1.25658	0.284231	1	9.19181	0.0104316	1	5.38396	0.0387435		Pgl_GLEAN_10028548	1			1			1
Pgl_GLEAN_10000115	1	1.39983	0.259663	1	1.07914	0.31937	1	0.144166	0.710808		Pgl_GLEAN_10000115	1			1			1				Pgl_GLEAN_10000115	1	0.0718325	0.793239	1	4.28033	0.0608066	1	0.506879	0.490104
Pgl_GLEAN_10013306	1	1	0.337049	1	1	0.337049	1	1	0.337049		Pgl_GLEAN_10013306	1	0.38274	0.547704	1	0.268764	0.613588	1	0.0465658	0.832775		Pgl_GLEAN_10013306	1	1.0759	0.320066	1	0.00158277	0.96892	1	0.502206	0.492071
Pgl_GLEAN_10027240	1	10.7115	0.00666792	1	1.27526	0.280852	1	0.233623	0.637549		Pgl_GLEAN_10027240	1	3.02002	0.107812	1	0.00013322	0.990981	1	0.06887	0.79744		Pgl_GLEAN_10027240	1	1.86277	0.19735	1	0.329257	0.576694	1	0.511034	0.488367
Pgl_GLEAN_10024554	1	0.366688	0.556095	1	0.27864	0.607217	1	0.911125	0.35865		Pgl_GLEAN_10024554	1	1.46649	0.249211	1	0.275557	0.60919	1	2.14897	0.168374		Pgl_GLEAN_10024554	1	0.0677598	0.79904	1	1.05332	0.324989	1	0.276291	0.608719
Pgl_GLEAN_10026090	1	0.252544	0.624384	1	0.301092	0.593262	1	2.78369	0.121089		Pgl_GLEAN_10026090	1	2.25868	0.15872	1	5.31551	0.0397965	1	7.06371	0.0208775		Pgl_GLEAN_10026090	1	4.74294	0.0500881	1	0.00764324	0.931775	1	0.583608	0.459659
Pgl_GLEAN_10031604	1	107.674	2.39852e-07	1	3.20416	0.0986954	1	3.20416	0.0986954		Pgl_GLEAN_10031604	1	1	0.337049	1	1	0.337049	1	1	0.337049		Pgl_GLEAN_10031604	1	1.99189	0.183542	1	0.00811423	0.92971	1	0.00811423	0.92971
Pgl_GLEAN_10011687	1	2.5832	0.13398	1	2.08761	0.174101	1	1.01542	0.333495		Pgl_GLEAN_10011687	1	0.332267	0.57498	1	1.66773	0.220884	1	0.332267	0.57498		Pgl_GLEAN_10011687	1			1			1
Pgl_GLEAN_10035782	1			1			1				Pgl_GLEAN_10035782	1	1	0.337049	1	1	0.337049	1	1	0.337049		Pgl_GLEAN_10035782	1			1			1
Pgl_GLEAN_10026345	1			1			1				Pgl_GLEAN_10026345	1			1			1				Pgl_GLEAN_10026345	1	3.95612	0.0699918	1	0.711366	0.415487	1	0.711366	0.415487
Pgl_GLEAN_10030923	1	0.14713	0.708003	1	18.0846	0.00112213	1	0.372176	0.553198		Pgl_GLEAN_10030923	1			1			1				Pgl_GLEAN_10030923	1			1			1
Pgl_GLEAN_10030349	1	0.0392277	0.846314	1	0.0238686	0.879788	1	0.17558	0.682603		Pgl_GLEAN_10030349	1	2.99978	0.108876	1	2.99978	0.108876	1	2.99978	0.108876		Pgl_GLEAN_10030349	1	1.75943	0.209387	1	0.000477542	0.982925	1	18.0406	0.00113246
Pgl_GLEAN_10014066	1	23.4562	0.000402885	1	2.10451	0.172498	1	2.10451	0.172498		Pgl_GLEAN_10014066	1			1			1				Pgl_GLEAN_10014066	1			1			1
Pgl_GLEAN_10027593	1			1			1				Pgl_GLEAN_10027593	1			1			1				Pgl_GLEAN_10027593	1	1	0.337049	1	1	0.337049	1	1	0.337049
Pgl_GLEAN_10023449	1	0.550379	0.472434	1	0.240443	0.632729	1	0.874845	0.368059		Pgl_GLEAN_10023449	1			1			1				Pgl_GLEAN_10023449	1	1.60254	0.229568	1	2.1844	0.165176	1	0.275197	0.609421
Pgl_GLEAN_10015984	1	1	0.337049	1	1	0.337049	1	1	0.337049		Pgl_GLEAN_10015984	1			1			1				Pgl_GLEAN_10015984	1	1	0.337049	1	1	0.337049	1	1	0.337049
Pgl_GLEAN_10015017	1	2.98651	0.109581	1	0.0194345	0.89144	1	2.01257	0.181447		Pgl_GLEAN_10015017	1			1			1				Pgl_GLEAN_10015017	1	0.60837	0.450513	1	0.113429	0.74209	1	0.297779	0.595277
Pgl_GLEAN_10031372	1	2.90018	0.114306	1	0.976409	0.342593	1	2.31078	0.154382		Pgl_GLEAN_10031372	1			1			1				Pgl_GLEAN_10031372	1	0.163339	0.693211	1	1.6111	0.228403	1	0.0757777	0.787786
Pgl_GLEAN_10022724	1	1.01	0.334738	1	1.47082	0.248552	1	1.01	0.334738		Pgl_GLEAN_10022724	1	1	0.337049	1	1	0.337049	1	1	0.337049		Pgl_GLEAN_10022724	1	0.203741	0.659767	1	0.494081	0.495523	1	1.63954	0.224585
Pgl_GLEAN_10026712	1	0.754664	0.402044	1	0.617243	0.447309	1	0.503758	0.491416		Pgl_GLEAN_10026712	1			1			1				Pgl_GLEAN_10026712	1			1			1
Pgl_GLEAN_10034584	1	1.78904	0.205842	1	0.0813398	0.780353	1	0.0106176	0.919632		Pgl_GLEAN_10034584	1	5.17588	0.0420522	1	17.4631	0.00127904	1	5.17588	0.0420522		Pgl_GLEAN_10034584	1	8.86489	0.0115415	1	8.86489	0.0115415	1	8.86489	0.0115415
Pgl_GLEAN_10005490	1	1.04654	0.326486	1	3.14389	0.101571	1	1.07391	0.320496		Pgl_GLEAN_10005490	1	31.0303	0.000121727	1	0.380272	0.548978	1	0.2034	0.660032		Pgl_GLEAN_10005490	1	11.7277	0.0050359	1	4.78662	0.0491984	1	10.6856	0.00671711
Pgl_GLEAN_10023639	1	0.0723533	0.79251	1	1.85796	0.19789	1	1.26797	0.282165		Pgl_GLEAN_10023639	1	2.92861	0.112723	1	3.85694	0.0731317	1	0.0719739	0.79304		Pgl_GLEAN_10023639	1	0.410353	0.533832	1	2.26745	0.157979	1	0.201323	0.66165
Pgl_GLEAN_10014047	1	6.50481	0.0254445	1	3.03185	0.107196	1	1.00908	0.334951		Pgl_GLEAN_10014047	1	0.32489	0.579199	1	0.255092	0.622659	1	7.74644e-06	0.997825		Pgl_GLEAN_10014047	1	51.1292	1.16349e-05	1	0.0167219	0.899252	1	8.77599	0.011867
Pgl_GLEAN_10013068	1	1.1205	0.310654	1	1.12736	0.309241	1	0.992466	0.338805		Pgl_GLEAN_10013068	1			1			1				Pgl_GLEAN_10013068	1			1			1
Pgl_GLEAN_10012136	1			1			1				Pgl_GLEAN_10012136	1			1			1				Pgl_GLEAN_10012136	1	6.00292	0.0305884	1	4.2753	0.0609376	1	0.157751	0.698209
Pgl_GLEAN_10034289	1			1			1				Pgl_GLEAN_10034289	1			1			1				Pgl_GLEAN_10034289	1	2.99877	0.108929	1	2.99877	0.108929	1	2.99877	0.108929
Pgl_GLEAN_10027804	1	0.00295019	0.957577	1	0.449198	0.515407	1	11.6237	0.00517943		Pgl_GLEAN_10027804	1	0.0993273	0.758052	1	10.0959	0.00795938	1	0.185614	0.67423		Pgl_GLEAN_10027804	1	3.54396	0.0842274	1	0.0561303	0.816716	1	0.786885	0.392475
Pgl_GLEAN_10009032	1	0.0312015	0.862738	1	4.37037	0.0585188	1	6.78639	0.0230099		Pgl_GLEAN_10009032	1	1.79007	0.205721	1	0.209935	0.655005	1	0.209935	0.655005		Pgl_GLEAN_10009032	1	12.9124	0.00369042	1	0.239038	0.633715	1	0.239038	0.633715
Pgl_GLEAN_10026671	1	1.94616	0.188285	1	7.09331	0.020664	1	1.94616	0.188285		Pgl_GLEAN_10026671	1			1			1				Pgl_GLEAN_10026671	1			1			1
Pgl_GLEAN_10016149	1	2.81978	0.118936	1	1.79257	0.205425	1	1.03939	0.328077		Pgl_GLEAN_10016149	1	151.13	3.6928e-08	1	151.13	3.6928e-08	1	151.13	3.6928e-08		Pgl_GLEAN_10016149	1	1.42586	0.255511	1	0.560908	0.468322	1	1.86333	0.197287
Pgl_GLEAN_10025837	1	0.90442	0.360362	1	3.07557	0.104956	1	0.610335	0.4498		Pgl_GLEAN_10025837	1			1			1				Pgl_GLEAN_10025837	1			1			1
Pgl_GLEAN_10022422	1	0.359186	0.560104	1	9.96326	0.00827501	1	0.0493242	0.827978		Pgl_GLEAN_10022422	1			1			1				Pgl_GLEAN_10022422	1	1.11016	0.3128	1	1.05271	0.325122	1	0.358175	0.560649
Pgl_GLEAN_10005919	1	1.23526	0.288159	1	0.270958	0.612159	1	0.156385	0.699447		Pgl_GLEAN_10005919	1			1			1				Pgl_GLEAN_10005919	1			1			1
Pgl_GLEAN_10022387	1	0.771693	0.396943	1	0.46307	0.50911	1	0.342569	0.569193		Pgl_GLEAN_10022387	1	0.433981	0.522482	1	0.92299	0.35565	1	0.00784794	0.93087		Pgl_GLEAN_10022387	1	0.0385947	0.847541	1	0.00697163	0.934834	1	0.10142	0.755607
Pgl_GLEAN_10017889	1	1	0.337049	1	1	0.337049	1	1	0.337049		Pgl_GLEAN_10017889	1	1	0.337049	1	1	0.337049	1	1	0.337049		Pgl_GLEAN_10017889	1	3.88097	0.0723554	1	0.549747	0.472683	1	0.549747	0.472683
Pgl_GLEAN_10028054	1	7.99584	0.0152409	1	3.12637	0.102426	1	5.99884	0.030635		Pgl_GLEAN_10028054	1	1	0.337049	1	1	0.337049	1	1	0.337049		Pgl_GLEAN_10028054	1	1.98023	0.184736	1	0.825459	0.381474	1	0.0129023	0.911442
Pgl_GLEAN_10036176	1	4.2346	0.0620098	1	4.2346	0.0620098	1	4.2346	0.0620098		Pgl_GLEAN_10036176	1			1			1				Pgl_GLEAN_10036176	1			1			1
Pgl_GLEAN_10038099	1	1	0.337049	1	1	0.337049	1	1	0.337049		Pgl_GLEAN_10038099	1			1			1				Pgl_GLEAN_10038099	1	1.1089	0.313063	1	1.74187	0.211526	1	0.0743297	0.789769
Pgl_GLEAN_10023381	1			1			1				Pgl_GLEAN_10023381	1	6.34902	0.0269228	1	6.34902	0.0269228	1	6.34902	0.0269228		Pgl_GLEAN_10023381	1			1			1
Pgl_GLEAN_10003192	1			1			1				Pgl_GLEAN_10003192	1			1			1				Pgl_GLEAN_10003192	1	0.989525	0.339494	1	0.4935	0.495772	1	3.51502	0.0853536
Pgl_GLEAN_10015254	1	5.84693	0.0324331	1	21.2825	0.000597056	1	1.69183	0.217783		Pgl_GLEAN_10015254	1			1			1				Pgl_GLEAN_10015254	1	8.76461	0.0119094	1	0.020037	0.889782	1	0.00825962	0.929085
Pgl_GLEAN_10006329	1	5.02452	0.0446726	1	2.85257	0.11702	1	6.87713	0.0222849		Pgl_GLEAN_10006329	1	0.108071	0.748017	1	1.15836	0.302968	1	0.379757	0.549245		Pgl_GLEAN_10006329	1	1.45239	0.251374	1	0.472746	0.504799	1	1.04408	0.327033
Pgl_GLEAN_10006695	1	0.0360618	0.852562	1	0.089163	0.770352	1	0.460091	0.51045		Pgl_GLEAN_10006695	1	1	0.337049	1	1	0.337049	1	1	0.337049		Pgl_GLEAN_10006695	1	1	0.337049	1	1	0.337049	1	1	0.337049
Pgl_GLEAN_10014657	1			1			1				Pgl_GLEAN_10014657	1			1			1				Pgl_GLEAN_10014657	1	1	0.337049	1	1	0.337049	1	1	0.337049
Pgl_GLEAN_10028607	1	2.0808	0.174751	1	4.87962	0.0473666	1	0.545025	0.474549		Pgl_GLEAN_10028607	1	0.601014	0.453198	1	1.78006	0.206909	1	0.631666	0.442181		Pgl_GLEAN_10028607	1	0.8918	0.363616	1	0.00173097	0.967498	1	0.604566	0.451898
Pgl_GLEAN_10025007	1	0.0503491	0.826232	1	23.2934	0.000414561	1	0.492782	0.496079		Pgl_GLEAN_10025007	1	0.233117	0.637911	1	1.83611	0.200368	1	2.80733	0.119674		Pgl_GLEAN_10025007	1	0.0559898	0.816941	1	3.53877	0.084428	1	0.0367996	0.851081
Pgl_GLEAN_10002613	1			1			1				Pgl_GLEAN_10002613	1			1			1				Pgl_GLEAN_10002613	1	1	0.337049	1	1	0.337049	1	1	0.337049
Pgl_GLEAN_10035871	1	1.97091	0.185698	1	0.0290865	0.867421	1	0.0290865	0.867421		Pgl_GLEAN_10035871	1	0.000531269	0.98199	1	1.09251	0.316514	1	0.104413	0.752158		Pgl_GLEAN_10035871	1	18.1286	0.00111191	1	4.98707	0.045351	1	2.27059	0.157714
Pgl_GLEAN_10037196	1			1			1				Pgl_GLEAN_10037196	1	2.19969	0.16382	1	2.19969	0.16382	1	2.19969	0.16382		Pgl_GLEAN_10037196	1			1			1
Pgl_GLEAN_10020446	1	0.702264	0.418403	1	1.74981	0.210556	1	0.11263	0.742965		Pgl_GLEAN_10020446	1	8.14396	0.014521	1	8.14396	0.014521	1	8.14396	0.014521		Pgl_GLEAN_10020446	1	2.98956	0.109418	1	2.98956	0.109418	1	2.98956	0.109418
Pgl_GLEAN_10027075	1	13.0834	0.00353336	1	0.101272	0.755779	1	0.101272	0.755779		Pgl_GLEAN_10027075	1			1			1				Pgl_GLEAN_10027075	1	0.41196	0.533045	1	0.0966357	0.761238	1	0.0775848	0.785339
Pgl_GLEAN_10018425	1	12.0899	0.0045711	1	0.0131343	0.910654	1	0.00129624	0.971872		Pgl_GLEAN_10018425	1	0.184517	0.675132	1	2.35622	0.150719	1	0.617221	0.447317		Pgl_GLEAN_10018425	1	1.43956	0.253364	1	3.9394	0.0705096	1	0.103881	0.752767
Pgl_GLEAN_10011220	1	0.000394807	0.984474	1	0.620479	0.44615	1	0.359637	0.559861		Pgl_GLEAN_10011220	1	1	0.337049	1	1	0.337049	1	1	0.337049		Pgl_GLEAN_10011220	1	0.347763	0.56632	1	0.939716	0.351484	1	0.697353	0.41999
Pgl_GLEAN_10024988	1	4.74048	0.0501388	1	1.52003	0.241222	1	0.0442034	0.837003		Pgl_GLEAN_10024988	1			1			1				Pgl_GLEAN_10024988	1			1			1
Pgl_GLEAN_10031465	1	4.15545	0.064161	1	2.32029	0.153606	1	0.152777	0.702746		Pgl_GLEAN_10031465	1			1			1				Pgl_GLEAN_10031465	1	3.39313	0.0903048	1	0.837784	0.378057	1	0.837784	0.378057
Pgl_GLEAN_10035124	1			1			1				Pgl_GLEAN_10035124	1			1			1				Pgl_GLEAN_10035124	1	12.4936	0.00411126	1	12.4936	0.00411126	1	12.4936	0.00411126
Pgl_GLEAN_10026043	1	0.00506254	0.944449	1	0.223777	0.644665	1	1.81713	0.202552		Pgl_GLEAN_10026043	1	6.76268	0.0232038	1	5.49771	0.0370665	1	3.74835	0.0767676		Pgl_GLEAN_10026043	1			1			1
Pgl_GLEAN_10017724	1	0.00530925	0.943114	1	0.163042	0.693474	1	1.3506	0.267766		Pgl_GLEAN_10017724	1			1			1				Pgl_GLEAN_10017724	1			1			1
Pgl_GLEAN_10022740	1			1			1				Pgl_GLEAN_10022740	1			1			1				Pgl_GLEAN_10022740	1	1	0.337049	1	1	0.337049	1	1	0.337049
Pgl_GLEAN_10008656	1			1			1				Pgl_GLEAN_10008656	1			1			1				Pgl_GLEAN_10008656	1	27.0246	0.000222441	1	2.98263	0.109788	1	0.265087	0.615998
Pgl_GLEAN_10017711	1			1			1				Pgl_GLEAN_10017711	1			1			1				Pgl_GLEAN_10017711	1	0.176803	0.681567	1	0.176803	0.681567	1	3.62299	0.0812426
Pgl_GLEAN_10025183	1			1			1				Pgl_GLEAN_10025183	1	84.7761	8.67436e-07	1	84.7761	8.67436e-07	1	84.7761	8.67436e-07		Pgl_GLEAN_10025183	1			1			1
Pgl_GLEAN_10014486	1	4.96017	0.0458457	1	3.77839	0.0757405	1	0.693705	0.421175		Pgl_GLEAN_10014486	1	6.26515	0.0277607	1	6.26515	0.0277607	1	6.26515	0.0277607		Pgl_GLEAN_10014486	1	5.09533	0.0434232	1	3.9056	0.0715704	1	0.0861514	0.774142
Pgl_GLEAN_10034019	1			1			1				Pgl_GLEAN_10034019	1			1			1				Pgl_GLEAN_10034019	1	2.65082	0.129449	1	0.717132	0.413656	1	8.43831	0.0132062
Pgl_GLEAN_10030144	1	0.0462558	0.833323	1	4.34514	0.0591494	1	5.88063	0.0320236		Pgl_GLEAN_10030144	1	36.8337	5.59336e-05	1	36.8337	5.59336e-05	1	36.8337	5.59336e-05		Pgl_GLEAN_10030144	1	2.2687	0.157873	1	0.466791	0.507444	1	1.70211	0.216478
Pgl_GLEAN_10026190	1	2.15974	0.167394	1	3.13649	0.101931	1	0.00876956	0.926936		Pgl_GLEAN_10026190	1			1			1				Pgl_GLEAN_10026190	1			1			1
Pgl_GLEAN_10030815	1	1.08131	0.318904	1	0.0513818	0.824491	1	0.513167	0.487479		Pgl_GLEAN_10030815	1			1			1				Pgl_GLEAN_10030815	1			1			1
Pgl_GLEAN_10008708	1	7.57781	0.0175118	1	20.7929	0.000654814	1	5.44799	0.0377886		Pgl_GLEAN_10008708	1			1			1				Pgl_GLEAN_10008708	1	1	0.337049	1	1	0.337049	1	1	0.337049
Pgl_GLEAN_10003176	1	2.99836	0.108951	1	2.99836	0.108951	1	2.99836	0.108951		Pgl_GLEAN_10003176	1			1			1				Pgl_GLEAN_10003176	1			1			1
Pgl_GLEAN_10028793	1	2.01492	0.181212	1	1.11498	0.311797	1	2.00192	0.182522		Pgl_GLEAN_10028793	1			1			1				Pgl_GLEAN_10028793	1			1			1
Pgl_GLEAN_10011508	1	4.80346	0.0488605	1	8.97251	0.0111614	1	0.315043	0.584932		Pgl_GLEAN_10011508	1			1			1				Pgl_GLEAN_10011508	1			1			1
Pgl_GLEAN_10018478	1	0.0567314	0.815757	1	1.50099	0.244024	1	0.203652	0.659836		Pgl_GLEAN_10018478	1			1			1				Pgl_GLEAN_10018478	1	1.86602	0.196986	1	0.750203	0.403398	1	0.736699	0.407538
Pgl_GLEAN_10019196	1			1			1				Pgl_GLEAN_10019196	1			1			1				Pgl_GLEAN_10019196	1	0.646929	0.436858	1	0.375759	0.551323	1	0.37965	0.549301
Pgl_GLEAN_10004588	1			1			1				Pgl_GLEAN_10004588	1	42.884	2.73504e-05	1	42.884	2.73504e-05	1	42.884	2.73504e-05		Pgl_GLEAN_10004588	1			1			1
Pgl_GLEAN_10030772	1			1			1				Pgl_GLEAN_10030772	1	0.0689988	0.797255	1	0.0689988	0.797255	1	3.31744	0.0935563		Pgl_GLEAN_10030772	1			1			1
Pgl_GLEAN_10032858	1	0.134044	0.720649	1	0.199305	0.663232	1	0.679742	0.42576		Pgl_GLEAN_10032858	1			1			1				Pgl_GLEAN_10032858	1	0.642512	0.438387	1	1.19829	0.29515	1	0.0497518	0.827247
Pgl_GLEAN_10012095	1	3.67711	0.0792729	1	4.4472	0.0566485	1	5.84001	0.032518		Pgl_GLEAN_10012095	1	3.10936	0.103265	1	2.63119	0.130745	1	2.33429	0.152473		Pgl_GLEAN_10012095	1	0.283471	0.604154	1	0.450024	0.515029	1	1.57808	0.232944
Pgl_GLEAN_10009041	1			1			1				Pgl_GLEAN_10009041	1	1	0.337049	1	1	0.337049	1	1	0.337049		Pgl_GLEAN_10009041	1	3.70982	0.0781103	1	1.37375	0.263913	1	15.3162	0.00205883
Pgl_GLEAN_10021773	1	0.24255	0.631257	1	10.8643	0.00638662	1	0.24255	0.631257		Pgl_GLEAN_10021773	1			1			1				Pgl_GLEAN_10021773	1			1			1
Pgl_GLEAN_10033627	1	33.9375	8.1416e-05	1	0.0969475	0.760867	1	0.0791703	0.783218		Pgl_GLEAN_10033627	1			1			1				Pgl_GLEAN_10033627	1	2	0.182717	1	4.35778e-07	0.999484	1	4.35778e-07	0.999484
Pgl_GLEAN_10034224	1	2.99836	0.108951	1	2.99836	0.108951	1	2.99836	0.108951		Pgl_GLEAN_10034224	1			1			1				Pgl_GLEAN_10034224	1			1			1
Pgl_GLEAN_10031522	1	1.17212	0.300241	1	0.00242213	0.961558	1	2.14127	0.169079		Pgl_GLEAN_10031522	1	1.33935	0.269666	1	8.42615	0.0132576	1	3.54264	0.0842785		Pgl_GLEAN_10031522	1	4.17268	0.0636852	1	4.17268	0.0636852	1	4.17268	0.0636852
Pgl_GLEAN_10030012	1	2.99432	0.109165	1	2.99432	0.109165	1	2.99432	0.109165		Pgl_GLEAN_10030012	1			1			1				Pgl_GLEAN_10030012	1			1			1
Pgl_GLEAN_10012254	1	17.5787	0.001248	1	0.125346	0.72945	1	22.6035	0.000468655		Pgl_GLEAN_10012254	1			1			1				Pgl_GLEAN_10012254	1			1			1
Pgl_GLEAN_10036425	1			1			1				Pgl_GLEAN_10036425	1			1			1				Pgl_GLEAN_10036425	1	9.86623	0.0085152	1	1.24981	0.285471	1	3.7415	0.0770045
Pgl_GLEAN_10009497	1			1			1				Pgl_GLEAN_10009497	1			1			1				Pgl_GLEAN_10009497	1	3.55448	0.0838226	1	0.168632	0.688568	1	0.122043	0.732883
Pgl_GLEAN_10026708	1			1			1				Pgl_GLEAN_10026708	1			1			1				Pgl_GLEAN_10026708	1	1	0.337049	1	1	0.337049	1	1	0.337049
Pgl_GLEAN_10023543	1	3.49082	0.0863097	1	0.171493	0.686094	1	1.73037	0.212943		Pgl_GLEAN_10023543	1			1			1				Pgl_GLEAN_10023543	1	3.58895	0.0825122	1	1.3173	0.273444	1	1.8683	0.196731
Pgl_GLEAN_10032939	1	0.511304	0.488254	1	0.22165	0.646228	1	1.76601	0.208593		Pgl_GLEAN_10032939	1			1			1				Pgl_GLEAN_10032939	1	1.69259	0.217687	1	0.81164	0.38536	1	0.000766695	0.978365
Pgl_GLEAN_10019649	1	0.241886	0.631721	1	0.145198	0.709828	1	5.59052	0.0357622		Pgl_GLEAN_10019649	1			1			1				Pgl_GLEAN_10019649	1	1	0.337049	1	1	0.337049	1	1	0.337049
Pgl_GLEAN_10035892	1			1			1				Pgl_GLEAN_10035892	1			1			1				Pgl_GLEAN_10035892	1	1	0.337049	1	1	0.337049	1	1	0.337049
Pgl_GLEAN_10023458	1	14.4333	0.00253386	1	3.18171	0.0997544	1	1.87397	0.1961		Pgl_GLEAN_10023458	1	8.54947	0.0127465	1	2.82813	0.118444	1	5.81051	0.0328828		Pgl_GLEAN_10023458	1	0.210255	0.654761	1	0.0370646	0.850553	1	5.19144	0.0417935
Pgl_GLEAN_10010792	1			1			1				Pgl_GLEAN_10010792	1	110.948	2.03734e-07	1	110.948	2.03734e-07	1	110.948	2.03734e-07		Pgl_GLEAN_10010792	1			1			1
Pgl_GLEAN_10011807	1	5.84871	0.0324114	1	2.42779	0.145171	1	2.33905	0.15209		Pgl_GLEAN_10011807	1	7.21016	0.0198462	1	7.21016	0.0198462	1	7.21016	0.0198462		Pgl_GLEAN_10011807	1	59.1229	5.62806e-06	1	17.2304	0.00134431	1	17.2304	0.00134431
Pgl_GLEAN_10029351	1	0.467281	0.507226	1	1.0333	0.329443	1	0.708835	0.416295		Pgl_GLEAN_10029351	1	0.0155336	0.902877	1	0.0155336	0.902877	1	3.93325	0.0707012		Pgl_GLEAN_10029351	1			1			1
Pgl_GLEAN_10038513	1	6.86584	0.0223736	1	13.0464	0.0035666	1	16.3577	0.0016264		Pgl_GLEAN_10038513	1			1			1				Pgl_GLEAN_10038513	1			1			1
Pgl_GLEAN_10010015	1			1			1				Pgl_GLEAN_10010015	1			1			1				Pgl_GLEAN_10010015	1	0.0213317	0.886304	1	0.000820177	0.977624	1	0.100782	0.756349
Pgl_GLEAN_10016273	1	13.7853	0.00296531	1	1.59792	0.230201	1	0.573185	0.463603		Pgl_GLEAN_10016273	1	0.657657	0.433179	1	1.92883	0.190124	1	0.522149	0.483772		Pgl_GLEAN_10016273	1	0.727471	0.410405	1	0.188952	0.671504	1	0.174678	0.683369
Pgl_GLEAN_10024210	1	9.95098	0.00830496	1	4.56756	0.0538607	1	3.14815	0.101364		Pgl_GLEAN_10024210	1	0.0472221	0.83162	1	4.19924	0.06296	1	6.14039	0.0290654		Pgl_GLEAN_10024210	1	7.85173	0.0159821	1	0.00945177	0.924156	1	0.0167516	0.899163
Pgl_GLEAN_10028322	1	11.163	0.00587598	1	0.626357	0.444057	1	0.00567461	0.941193		Pgl_GLEAN_10028322	1			1			1				Pgl_GLEAN_10028322	1	8.99603	0.0110803	1	8.99603	0.0110803	1	8.99603	0.0110803
Pgl_GLEAN_10011308	1	5.26279	0.0406307	1	7.05607	0.020933	1	0.67497	0.427346		Pgl_GLEAN_10011308	1	2.85455	0.116906	1	2.85455	0.116906	1	2.85455	0.116906		Pgl_GLEAN_10011308	1	5.15131	0.0424649	1	7.54217	0.0177233	1	11.9074	0.00479864
Pgl_GLEAN_10030896	1	41.1338	3.33489e-05	1	0.0685218	0.79794	1	0.995346	0.338132		Pgl_GLEAN_10030896	1	2.57722	0.134391	1	2.57722	0.134391	1	2.57722	0.134391		Pgl_GLEAN_10030896	1	3.53461	0.0845894	1	0.0964907	0.761411	1	4.97866	0.0455049
Pgl_GLEAN_10033659	1	14.8626	0.00228846	1	0.23308	0.637937	1	0.0400473	0.844739		Pgl_GLEAN_10033659	1	1.79007	0.205721	1	0.209935	0.655005	1	0.209935	0.655005		Pgl_GLEAN_10033659	1	38.5458	4.52801e-05	1	0.0934578	0.765065	1	0.0934578	0.765065
Pgl_GLEAN_10033844	1			1			1				Pgl_GLEAN_10033844	1			1			1				Pgl_GLEAN_10033844	1	1	0.337049	1	1	0.337049	1	1	0.337049
Pgl_GLEAN_10036693	1			1			1				Pgl_GLEAN_10036693	1			1			1				Pgl_GLEAN_10036693	1	2.74084	0.12371	1	0.531608	0.479921	1	1.20901	0.293098
Pgl_GLEAN_10030256	1	1	0.337049	1	1	0.337049	1	1	0.337049		Pgl_GLEAN_10030256	1			1			1				Pgl_GLEAN_10030256	1			1			1
Pgl_GLEAN_10027487	1			1			1				Pgl_GLEAN_10027487	1	0.69395	0.421095	1	7.90144	0.0157217	1	0.69395	0.421095		Pgl_GLEAN_10027487	1	3.30734	0.0940008	1	1.0749	0.320282	1	1.0749	0.320282
Pgl_GLEAN_10028103	1	10.5302	0.00702082	1	2.90841	0.113845	1	0.00218774	0.963463		Pgl_GLEAN_10028103	1	151.13	3.6928e-08	1	151.13	3.6928e-08	1	151.13	3.6928e-08		Pgl_GLEAN_10028103	1	1.8351	0.200483	1	0.0886567	0.770984	1	10.2747	0.00755618
Pgl_GLEAN_10013205	1	1.04029	0.327877	1	0.627796	0.443547	1	0.0268164	0.872648		Pgl_GLEAN_10013205	1			1			1				Pgl_GLEAN_10013205	1			1			1
Pgl_GLEAN_10014192	1	7.93342	0.0155568	1	8.07742	0.0148393	1	4.20163	0.0628953		Pgl_GLEAN_10014192	1			1			1				Pgl_GLEAN_10014192	1			1			1
Pgl_GLEAN_10012739	1	1	0.337049	1	1	0.337049	1	1	0.337049		Pgl_GLEAN_10012739	1			1			1				Pgl_GLEAN_10012739	1	1.66076	0.221792	1	1.76871	0.208268	1	0.76797	0.398049
Pgl_GLEAN_10016022	1	21.4478	0.000578917	1	0.396881	0.540515	1	0.396881	0.540515		Pgl_GLEAN_10016022	1			1			1				Pgl_GLEAN_10016022	1			1			1
Pgl_GLEAN_10013246	1	2.78625	0.120936	1	1.26606	0.282509	1	0.294923	0.597026		Pgl_GLEAN_10013246	1			1			1				Pgl_GLEAN_10013246	1	1	0.337049	1	1	0.337049	1	1	0.337049
Pgl_GLEAN_10031782	1	0.996562	0.337849	1	3.7387	0.0771015	1	1.26079	0.283466		Pgl_GLEAN_10031782	1			1			1				Pgl_GLEAN_10031782	1	0.182273	0.676986	1	1.30141	0.276211	1	4.20919	0.062691
Pgl_GLEAN_10013045	1	1	0.337049	1	1	0.337049	1	1	0.337049		Pgl_GLEAN_10013045	1			1			1				Pgl_GLEAN_10013045	1	1	0.337049	1	1	0.337049	1	1	0.337049
Pgl_GLEAN_10024948	1			1			1				Pgl_GLEAN_10024948	1			1			1				Pgl_GLEAN_10024948	1	1.9951	0.183214	1	0.00489685	0.945364	1	0.00489685	0.945364
Pgl_GLEAN_10030713	1			1			1				Pgl_GLEAN_10030713	1	151.13	3.6928e-08	1	151.13	3.6928e-08	1	151.13	3.6928e-08		Pgl_GLEAN_10030713	1			1			1
Pgl_GLEAN_10037561	1			1			1				Pgl_GLEAN_10037561	1	0.69395	0.421095	1	7.90144	0.0157217	1	0.69395	0.421095		Pgl_GLEAN_10037561	1	5.95028	0.0311966	1	0.0458443	0.834054	1	0.0458443	0.834054
Pgl_GLEAN_10000605	1	6.04207	0.0301452	1	3.63927	0.080644	1	1.64041	0.22447		Pgl_GLEAN_10000605	1			1			1				Pgl_GLEAN_10000605	1			1			1
Pgl_GLEAN_10014389	1			1			1				Pgl_GLEAN_10014389	1			1			1				Pgl_GLEAN_10014389	1	0.726556	0.410692	1	3.22414	0.0977639	1	0.255523	0.622369
Pgl_GLEAN_10001647	1	2.99766	0.108988	1	2.99766	0.108988	1	2.99766	0.108988		Pgl_GLEAN_10001647	1			1			1				Pgl_GLEAN_10001647	1			1			1
Pgl_GLEAN_10008634	1	2.85446	0.116911	1	0.880793	0.366491	1	1.67962	0.219347		Pgl_GLEAN_10008634	1	0.511463	0.488188	1	4.26866	0.0611109	1	0.579846	0.461076		Pgl_GLEAN_10008634	1	0.309568	0.588171	1	3.10426	0.103518	1	0.604213	0.452027
Pgl_GLEAN_10019760	1	1.43557	0.253987	1	2.84778	0.117297	1	0.682705	0.424781		Pgl_GLEAN_10019760	1	11.6566	0.00513348	1	0.968868	0.344393	1	6.05653	0.0299834		Pgl_GLEAN_10019760	1	11.9028	0.00480462	1	1.33812	0.269875	1	3.75311	0.0766037
Pgl_GLEAN_10021977	1	4.30894	0.0600681	1	0.00298486	0.957329	1	0.793062	0.390681		Pgl_GLEAN_10021977	1	18.2326	0.00108815	1	8.90029	0.0114148	1	8.90029	0.0114148		Pgl_GLEAN_10021977	1	16.0072	0.00175886	1	13.8049	0.00295104	1	9.40942	0.00976245
Pgl_GLEAN_10028378	1	0.0562373	0.816545	1	5.19125	0.0417965	1	0.16852	0.688666		Pgl_GLEAN_10028378	1			1			1				Pgl_GLEAN_10028378	1	1.66133	0.221717	1	2.17094	0.166382	1	1.16486	0.301676
Pgl_GLEAN_10038212	1	1.83294	0.20073	1	4.0056	0.0684865	1	0.750103	0.403428		Pgl_GLEAN_10038212	1	2.97999	0.109929	1	2.97999	0.109929	1	2.97999	0.109929		Pgl_GLEAN_10038212	1	11.233	0.00576346	1	1.34737	0.26831	1	0.41659	0.530791
Pgl_GLEAN_10033485	1	3.96499	0.0697192	1	0.715387	0.414209	1	0.715387	0.414209		Pgl_GLEAN_10033485	1			1			1				Pgl_GLEAN_10033485	1			1			1
Pgl_GLEAN_10008032	1	2.99432	0.109165	1	2.99432	0.109165	1	2.99432	0.109165		Pgl_GLEAN_10008032	1	1	0.337049	1	1	0.337049	1	1	0.337049		Pgl_GLEAN_10008032	1	3.04303	0.106618	1	0.954306	0.347909	1	0.954306	0.347909
Pgl_GLEAN_10037665	1			1			1				Pgl_GLEAN_10037665	1			1			1				Pgl_GLEAN_10037665	1	8.45247	0.0131465	1	0.0400842	0.844669	1	0.0440531	0.837276
Pgl_GLEAN_10012567	1			1			1				Pgl_GLEAN_10012567	1	2.98393	0.109718	1	2.98393	0.109718	1	2.98393	0.109718		Pgl_GLEAN_10012567	1			1			1
Pgl_GLEAN_10025851	1	0.594908	0.455448	1	0.00820129	0.929336	1	0.323716	0.579876		Pgl_GLEAN_10025851	1			1			1				Pgl_GLEAN_10025851	1	4.68046	0.0513946	1	0.0957992	0.762239	1	3.06277	0.105606
Pgl_GLEAN_10003550	1	16.4919	0.0015788	1	8.69018	0.0121915	1	0.0617377	0.807972		Pgl_GLEAN_10003550	1			1			1				Pgl_GLEAN_10003550	1			1			1
Pgl_GLEAN_10035629	1	0.153104	0.702445	1	1.8469	0.199139	1	0.153104	0.702445		Pgl_GLEAN_10035629	1			1			1				Pgl_GLEAN_10035629	1	6.56565	0.0248935	1	1.8594	0.197728	1	0.619598	0.446465
Pgl_GLEAN_10025858	1	3.95338	0.0700764	1	0.668191	0.429615	1	0.668191	0.429615		Pgl_GLEAN_10025858	1			1			1				Pgl_GLEAN_10025858	1	10.4014	0.0072849	1	0.30068	0.593511	1	0.30068	0.593511
Pgl_GLEAN_10026628	1			1			1				Pgl_GLEAN_10026628	1			1			1				Pgl_GLEAN_10026628	1	0.539239	0.476853	1	1.04036	0.327862	1	0.111435	0.744277
Pgl_GLEAN_10017488	1	0.563703	0.46724	1	0.0762966	0.78708	1	4.63518	0.052367		Pgl_GLEAN_10017488	1	3.01126	0.108271	1	0.0091561	0.925348	1	1.0495	0.325832		Pgl_GLEAN_10017488	1	5.29815	0.0400689	1	0.162366	0.694074	1	2.04897	0.177835
Pgl_GLEAN_10002856	1			1			1				Pgl_GLEAN_10002856	1	7.64541	0.0171187	1	0.792632	0.390806	1	0.792632	0.390806		Pgl_GLEAN_10002856	1			1			1
Pgl_GLEAN_10019824	1	2.71897	0.125075	1	0.298242	0.594994	1	0.600252	0.453478		Pgl_GLEAN_10019824	1			1			1				Pgl_GLEAN_10019824	1			1			1
Pgl_GLEAN_10009857	1			1			1				Pgl_GLEAN_10009857	1			1			1				Pgl_GLEAN_10009857	1	3.48073	0.0867122	1	2.27354	0.157467	1	2.27354	0.157467
Pgl_GLEAN_10032774	1	1	0.337049	1	1	0.337049	1	1	0.337049		Pgl_GLEAN_10032774	1	151.13	3.6928e-08	1	151.13	3.6928e-08	1	151.13	3.6928e-08		Pgl_GLEAN_10032774	1	4.03039	0.0677473	1	2.21001	0.162913	1	4.15789	0.0640936
Pgl_GLEAN_10004043	1	2.89141	0.1148	1	6.02467	0.0303412	1	0.419386	0.529439		Pgl_GLEAN_10004043	1			1			1				Pgl_GLEAN_10004043	1	0.84267	0.376716	1	0.882238	0.366112	1	0.365419	0.556769
Pgl_GLEAN_10019720	1			1			1				Pgl_GLEAN_10019720	1	1.40059	0.25954	1	21.3236	0.000592492	1	1.40059	0.25954		Pgl_GLEAN_10019720	1			1			1
Pgl_GLEAN_10008278	1			1			1				Pgl_GLEAN_10008278	1	0.625823	0.444247	1	3.61671	0.0814751	1	0.00619864	0.938544		Pgl_GLEAN_10008278	1	3.88154	0.0723371	1	0.492171	0.496341	1	0.492171	0.496341
Pgl_GLEAN_10026459	1	1.34019	0.269524	1	1.76109	0.209185	1	0.138759	0.716014		Pgl_GLEAN_10026459	1			1			1				Pgl_GLEAN_10026459	1	2.36909	0.149702	1	1.53387	0.239213	1	0.0102848	0.920897
Pgl_GLEAN_10022510	1	0.301426	0.593059	1	1.69857	0.216926	1	0.301426	0.593059		Pgl_GLEAN_10022510	1			1			1				Pgl_GLEAN_10022510	1			1			1
Pgl_GLEAN_10032126	1	0.847189	0.375482	1	0.847189	0.375482	1	3.99056	0.0689401		Pgl_GLEAN_10032126	1			1			1				Pgl_GLEAN_10032126	1	1	0.337049	1	1	0.337049	1	1	0.337049
Pgl_GLEAN_10037033	1			1			1				Pgl_GLEAN_10037033	1			1			1				Pgl_GLEAN_10037033	1	2.00087	0.182628	1	2.15401	0.167914	1	1.47549	0.247843
Pgl_GLEAN_10000430	1	7.03337	0.021099	1	0.675509	0.427166	1	0.539928	0.476577		Pgl_GLEAN_10000430	1			1			1				Pgl_GLEAN_10000430	1			1			1
Pgl_GLEAN_10033150	1			1			1				Pgl_GLEAN_10033150	1			1			1				Pgl_GLEAN_10033150	1	41.279	3.27967e-05	1	0.320928	0.581492	1	0.320928	0.581492
Pgl_GLEAN_10013700	1	5.92995	0.0314354	1	0.299984	0.593934	1	0.605026	0.45173		Pgl_GLEAN_10013700	1	1.65746	0.222223	1	9.40517	0.00977503	1	6.53795	0.0251426		Pgl_GLEAN_10013700	1	1.95125	0.18775	1	2.47723	0.141488	1	0.050473	0.826022
Pgl_GLEAN_10019253	1	1.43507	0.254064	1	7.97059	0.0153678	1	0.949904	0.348982		Pgl_GLEAN_10019253	1	0.170558	0.6869	1	1.17235	0.300197	1	0.0232159	0.881429		Pgl_GLEAN_10019253	1	4.26702	0.061154	1	0.196493	0.665453	1	0.168607	0.68859
Pgl_GLEAN_10023915	1	0.942525	0.350792	1	0.0280656	0.869745	1	0.000376072	0.984847		Pgl_GLEAN_10023915	1			1			1				Pgl_GLEAN_10023915	1			1			1
Pgl_GLEAN_10014569	1	1	0.337049	1	1	0.337049	1	1	0.337049		Pgl_GLEAN_10014569	1			1			1				Pgl_GLEAN_10014569	1			1			1
Pgl_GLEAN_10033402	1			1			1				Pgl_GLEAN_10033402	1			1			1				Pgl_GLEAN_10033402	1	3	0.108864	1	3	0.108864	1	3	0.108864
Pgl_GLEAN_10005367	1	5.17403	0.0420832	1	2.55706	0.135785	1	2.55706	0.135785		Pgl_GLEAN_10005367	1			1			1				Pgl_GLEAN_10005367	1	2.98956	0.109418	1	2.98956	0.109418	1	2.98956	0.109418
Pgl_GLEAN_10019136	1			1			1				Pgl_GLEAN_10019136	1	0.0407291	0.843443	1	18.2703	0.0010797	1	0.478988	0.502054		Pgl_GLEAN_10019136	1			1			1
Pgl_GLEAN_10028265	1	2.73294	0.124201	1	0.0577615	0.814126	1	0.763394	0.399416		Pgl_GLEAN_10028265	1	0.0440026	0.837368	1	2.73034	0.124363	1	0.0897172	0.769662		Pgl_GLEAN_10028265	1	1.71311	0.215093	1	0.739731	0.406602	1	2.82112	0.118857
Pgl_GLEAN_10001048	1			1			1				Pgl_GLEAN_10001048	1			1			1				Pgl_GLEAN_10001048	1	9.33563	0.00998355	1	0.546469	0.473977	1	3.36155	0.0916441
Pgl_GLEAN_10015265	1	16.4152	0.0016058	1	0.0438366	0.83767	1	2.72677	0.124586		Pgl_GLEAN_10015265	1			1			1				Pgl_GLEAN_10015265	1	2.24037	0.160281	1	0.0421202	0.840831	1	0.020983	0.88723
Pgl_GLEAN_10024397	1			1			1				Pgl_GLEAN_10024397	1			1			1				Pgl_GLEAN_10024397	1	2.7878	0.120842	1	0.0968771	0.760951	1	0.735222	0.407995
Pgl_GLEAN_10034428	1	2.99731	0.109007	1	2.99731	0.109007	1	2.99731	0.109007		Pgl_GLEAN_10034428	1			1			1				Pgl_GLEAN_10034428	1	0.0795088	0.782768	1	1.92049	0.191017	1	0.0795088	0.782768
Pgl_GLEAN_10037799	1	0.649067	0.43612	1	3.94833	0.0702326	1	0.00975878	0.922939		Pgl_GLEAN_10037799	1	3.39232	0.0903385	1	0.132478	0.722209	1	0.529479	0.480783		Pgl_GLEAN_10037799	1	0.0106517	0.919504	1	2.87815	0.115552	1	1.38407	0.26222
Pgl_GLEAN_10037734	1	12.7233	0.00387386	1	0.135229	0.719475	1	0.300563	0.593582		Pgl_GLEAN_10037734	1	1	0.337049	1	1	0.337049	1	1	0.337049		Pgl_GLEAN_10037734	1			1			1
Pgl_GLEAN_10009601	1			1			1				Pgl_GLEAN_10009601	1			1			1				Pgl_GLEAN_10009601	1	0.368461	0.555156	1	0.104787	0.751731	1	1.9574	0.187105
Pgl_GLEAN_10025564	1	1	0.337049	1	1	0.337049	1	1	0.337049		Pgl_GLEAN_10025564	1			1			1				Pgl_GLEAN_10025564	1	1	0.337049	1	1	0.337049	1	1	0.337049
Pgl_GLEAN_10019211	1			1			1				Pgl_GLEAN_10019211	1	3.43113	0.0887245	1	0.00446206	0.947842	1	0.00446206	0.947842		Pgl_GLEAN_10019211	1			1			1
Pgl_GLEAN_10031379	1	0.00702752	0.934574	1	0.00268489	0.959528	1	0.0598603	0.81085		Pgl_GLEAN_10031379	1			1			1				Pgl_GLEAN_10031379	1	7.56969	0.0175597	1	0.244545	0.629871	1	0.364121	0.55746
Pgl_GLEAN_10025369	1	15.5566	0.00194811	1	0.136746	0.717981	1	0.136746	0.717981		Pgl_GLEAN_10025369	1			1			1				Pgl_GLEAN_10025369	1	0.623516	0.445067	1	0.180655	0.678333	1	0.0831384	0.778008
Pgl_GLEAN_10017093	1	0.0566105	0.81595	1	0.0566105	0.81595	1	1.94339	0.188577		Pgl_GLEAN_10017093	1	7.00336	0.0213209	1	7.00336	0.0213209	1	7.00336	0.0213209		Pgl_GLEAN_10017093	1			1			1
Pgl_GLEAN_10021779	1	28.799	0.000169026	1	1.73493	0.21238	1	2.16726	0.166714		Pgl_GLEAN_10021779	1	1	0.337049	1	1	0.337049	1	1	0.337049		Pgl_GLEAN_10021779	1	6.37794	0.0266408	1	0.0652954	0.802641	1	0.0121063	0.914205
Pgl_GLEAN_10030941	1	4.35295	0.0589533	1	3.80104	0.0749766	1	1.73133	0.212824		Pgl_GLEAN_10030941	1			1			1				Pgl_GLEAN_10030941	1	17.6669	0.0012249	1	8.16083	0.0144416	1	8.16083	0.0144416
Pgl_GLEAN_10004859	1	0.661553	0.431855	1	6.01964	0.0303982	1	0.300746	0.593471		Pgl_GLEAN_10004859	1	1	0.337049	1	1	0.337049	1	1	0.337049		Pgl_GLEAN_10004859	1	0.141977	0.712902	1	0.0537887	0.820505	1	9.09392	0.0107502
Pgl_GLEAN_10019627	1	0.217283	0.649466	1	0.749248	0.403688	1	0.206844	0.65737		Pgl_GLEAN_10019627	1			1			1				Pgl_GLEAN_10019627	1			1			1
Pgl_GLEAN_10018120	1			1			1				Pgl_GLEAN_10018120	1	2.35991	0.150427	1	0.0799057	0.782242	1	0.276296	0.608716		Pgl_GLEAN_10018120	1			1			1
Pgl_GLEAN_10027883	1			1			1				Pgl_GLEAN_10027883	1	1	0.337049	1	1	0.337049	1	1	0.337049		Pgl_GLEAN_10027883	1			1			1
Pgl_GLEAN_10028734	1	0.30898	0.588521	1	0.0604559	0.809932	1	0.000107462	0.991899		Pgl_GLEAN_10028734	1			1			1				Pgl_GLEAN_10028734	1			1			1
Pgl_GLEAN_10005600	1	1.79566	0.205061	1	1.79566	0.205061	1	3.36051	0.0916887		Pgl_GLEAN_10005600	1			1			1				Pgl_GLEAN_10005600	1	0.317754	0.583342	1	3.77148	0.0759751	1	0.317754	0.583342
Pgl_GLEAN_10025872	1	6.32752	0.0271346	1	6.32752	0.0271346	1	6.32752	0.0271346		Pgl_GLEAN_10025872	1			1			1				Pgl_GLEAN_10025872	1			1			1
Pgl_GLEAN_10011330	1			1			1				Pgl_GLEAN_10011330	1			1			1				Pgl_GLEAN_10011330	1	5.12621	0.0428914	1	1.80186	0.204332	1	0.149024	0.706226
Pgl_GLEAN_10007092	1	3.1302	0.102238	1	0.0406268	0.843636	1	0.320271	0.581873		Pgl_GLEAN_10007092	1			1			1				Pgl_GLEAN_10007092	1	0.868312	0.369792	1	0.624395	0.444754	1	1.81705	0.202561
Pgl_GLEAN_10035876	1	10.5073	0.00706707	1	4.01179	0.068301	1	4.50856	0.0552061		Pgl_GLEAN_10035876	1	3.85457	0.0732087	1	0.18816	0.672148	1	0.693897	0.421113		Pgl_GLEAN_10035876	1			1			1
Pgl_GLEAN_10032112	1	12.1731	0.00447159	1	25.6105	0.000279499	1	12.1731	0.00447159		Pgl_GLEAN_10032112	1			1			1				Pgl_GLEAN_10032112	1			1			1
Pgl_GLEAN_10019679	1	1	0.337049	1	1	0.337049	1	1	0.337049		Pgl_GLEAN_10019679	1			1			1				Pgl_GLEAN_10019679	1	0.171257	0.686297	1	3.00929	0.108375	1	0.140133	0.71468
Pgl_GLEAN_10019023	1	1.99915	0.182803	1	0.000853061	0.977179	1	0.000853061	0.977179		Pgl_GLEAN_10019023	1			1			1				Pgl_GLEAN_10019023	1	1	0.337049	1	1	0.337049	1	1	0.337049
Pgl_GLEAN_10001089	1	0.815515	0.384264	1	0.431265	0.523763	1	1.78948	0.20579		Pgl_GLEAN_10001089	1	1	0.337049	1	1	0.337049	1	1	0.337049		Pgl_GLEAN_10001089	1			1			1
Pgl_GLEAN_10020533	1	6.86197	0.0224041	1	6.86197	0.0224041	1	6.86197	0.0224041		Pgl_GLEAN_10020533	1			1			1				Pgl_GLEAN_10020533	1	17.3584	0.00130793	1	0.281844	0.605182	1	1.46761	0.24904
Pgl_GLEAN_10002180	1	1	0.337049	1	1	0.337049	1	1	0.337049		Pgl_GLEAN_10002180	1			1			1				Pgl_GLEAN_10002180	1	5.44792	0.0377897	1	0.236412	0.635568	1	0.00164318	0.968332
Pgl_GLEAN_10018576	1			1			1				Pgl_GLEAN_10018576	1			1			1				Pgl_GLEAN_10018576	1	0.0113965	0.916748	1	0.0113965	0.916748	1	1.9886	0.183878
Pgl_GLEAN_10025670	1	1	0.337049	1	1	0.337049	1	1	0.337049		Pgl_GLEAN_10025670	1			1			1				Pgl_GLEAN_10025670	1	0.0308319	0.863544	1	0.0308319	0.863544	1	1.96917	0.185879
Pgl_GLEAN_10022713	1			1			1				Pgl_GLEAN_10022713	1			1			1				Pgl_GLEAN_10022713	1	1	0.337049	1	1	0.337049	1	1	0.337049
Pgl_GLEAN_10007757	1	0.385014	0.546536	1	0.0395241	0.845743	1	0.13297	0.721717		Pgl_GLEAN_10007757	1	3.29863	0.0943865	1	0.0371009	0.850481	1	1.57973	0.232714		Pgl_GLEAN_10007757	1	3.6768	0.0792839	1	1.45664	0.250718	1	0.163571	0.693006
Pgl_GLEAN_10012288	1	0.0153947	0.90331	1	0.619017	0.446673	1	2.46805	0.142163		Pgl_GLEAN_10012288	1			1			1				Pgl_GLEAN_10012288	1	22.2478	0.000499747	1	12.0728	0.00459196	1	12.0728	0.00459196
Pgl_GLEAN_10010848	1	4.00042	0.0686425	1	0.598219	0.454226	1	0.00477855	0.946027		Pgl_GLEAN_10010848	1			1			1				Pgl_GLEAN_10010848	1	0.772448	0.396719	1	0.672545	0.428155	1	1.79136	0.205568
Pgl_GLEAN_10000986	1	7.78404	0.0163449	1	0.885077	0.365368	1	0.15508	0.700635		Pgl_GLEAN_10000986	1			1			1				Pgl_GLEAN_10000986	1			1			1
Pgl_GLEAN_10006237	1	3.44871	0.0880046	1	0.473064	0.504659	1	0.473064	0.504659		Pgl_GLEAN_10006237	1			1			1				Pgl_GLEAN_10006237	1			1			1
Pgl_GLEAN_10000465	1			1			1				Pgl_GLEAN_10000465	1			1			1				Pgl_GLEAN_10000465	1	1	0.337049	1	1	0.337049	1	1	0.337049
Pgl_GLEAN_10008310	1	1	0.337049	1	1	0.337049	1	1	0.337049		Pgl_GLEAN_10008310	1			1			1				Pgl_GLEAN_10008310	1			1			1
Pgl_GLEAN_10011011	1	0.000576105	0.981245	1	5.76782	0.0334193	1	2.39927	0.14735		Pgl_GLEAN_10011011	1			1			1				Pgl_GLEAN_10011011	1			1			1
Pgl_GLEAN_10002254	1	0.0351192	0.854477	1	1.96488	0.186324	1	0.0351192	0.854477		Pgl_GLEAN_10002254	1	1	0.337049	1	1	0.337049	1	1	0.337049		Pgl_GLEAN_10002254	1	1	0.337049	1	1	0.337049	1	1	0.337049
Pgl_GLEAN_10006297	1	5.79913	0.0330248	1	1.23234	0.288703	1	0.151913	0.703544		Pgl_GLEAN_10006297	1			1			1				Pgl_GLEAN_10006297	1	0.447554	0.516163	1	0.833663	0.379195	1	1.26385	0.28291
Pgl_GLEAN_10003375	1	1.25584	0.284367	1	9.5818	0.00926805	1	1.25584	0.284367		Pgl_GLEAN_10003375	1			1			1				Pgl_GLEAN_10003375	1			1			1
Pgl_GLEAN_10026538	1	2.38129	0.148746	1	2.38129	0.148746	1	2.38129	0.148746		Pgl_GLEAN_10026538	1			1			1				Pgl_GLEAN_10026538	1	14.989	0.00222161	1	0.000414012	0.984101	1	0.311262	0.587165
Pgl_GLEAN_10037643	1	9.31232	0.0100546	1	0.0906995	0.768444	1	2.18379	0.16523		Pgl_GLEAN_10037643	1	1.1052	0.313839	1	0.754052	0.402229	1	0.413998	0.532051		Pgl_GLEAN_10037643	1			1			1
Pgl_GLEAN_10007631	1	1	0.337049	1	1	0.337049	1	1	0.337049		Pgl_GLEAN_10007631	1			1			1				Pgl_GLEAN_10007631	1			1			1
Pgl_GLEAN_10033953	1	2.99766	0.108988	1	2.99766	0.108988	1	2.99766	0.108988		Pgl_GLEAN_10033953	1			1			1				Pgl_GLEAN_10033953	1			1			1
Pgl_GLEAN_10013715	1	1	0.337049	1	1	0.337049	1	1	0.337049		Pgl_GLEAN_10013715	1			1			1				Pgl_GLEAN_10013715	1			1			1
Pgl_GLEAN_10025843	1	3.60143	0.082044	1	3.60143	0.082044	1	9.16391	0.0105213		Pgl_GLEAN_10025843	1	2.93084	0.1126	1	2.93084	0.1126	1	2.93084	0.1126		Pgl_GLEAN_10025843	1	0.0957415	0.762308	1	1.25263	0.284953	1	0.351544	0.564247
Pgl_GLEAN_10038351	1	3.36441	0.0915217	1	11.4212	0.00547301	1	0.743986	0.405295		Pgl_GLEAN_10038351	1			1			1				Pgl_GLEAN_10038351	1			1			1
Pgl_GLEAN_10020094	1			1			1				Pgl_GLEAN_10020094	1			1			1				Pgl_GLEAN_10020094	1	1.38816	0.261553	1	1.933	0.189679	1	18.8583	0.000957204
Pgl_GLEAN_10014900	1	7.20372	0.0198902	1	7.20372	0.0198902	1	7.20372	0.0198902		Pgl_GLEAN_10014900	1			1			1				Pgl_GLEAN_10014900	1	0.0625396	0.806756	1	2.68214e-06	0.99872	1	0.000611687	0.980675
Pgl_GLEAN_10033472	1	3.16549	0.100529	1	1.42849	0.255097	1	4.76804	0.0495745		Pgl_GLEAN_10033472	1			1			1				Pgl_GLEAN_10033472	1	2.80567	0.119773	1	2.80567	0.119773	1	8.63908	0.0123897
Pgl_GLEAN_10004324	1	4.9453	0.0461221	1	0.115281	0.740078	1	0.115281	0.740078		Pgl_GLEAN_10004324	1			1			1				Pgl_GLEAN_10004324	1			1			1
Pgl_GLEAN_10000917	1	1.12589	0.309543	1	1.12589	0.309543	1	3.15719	0.100928		Pgl_GLEAN_10000917	1			1			1				Pgl_GLEAN_10000917	1	5.39907	0.0385157	1	0.254433	0.623105	1	1.09616	0.315742
Pgl_GLEAN_10037696	1	3.56217	0.0835279	1	0.614499	0.448296	1	0.614499	0.448296		Pgl_GLEAN_10037696	1			1			1				Pgl_GLEAN_10037696	1	1.0327	0.329577	1	1.75658	0.209732	1	0.00369508	0.952529
Pgl_GLEAN_10001059	1			1			1				Pgl_GLEAN_10001059	1			1			1				Pgl_GLEAN_10001059	1	0.593981	0.455791	1	9.37427	0.00986704	1	2.51182	0.138981
Pgl_GLEAN_10020685	1			1			1				Pgl_GLEAN_10020685	1	2.98947	0.109423	1	2.98947	0.109423	1	2.98947	0.109423		Pgl_GLEAN_10020685	1			1			1
Pgl_GLEAN_10018600	1	1	0.337049	1	1	0.337049	1	1	0.337049		Pgl_GLEAN_10018600	1	33.9847	8.09034e-05	1	33.9847	8.09034e-05	1	33.9847	8.09034e-05		Pgl_GLEAN_10018600	1			1			1
Pgl_GLEAN_10011283	1	17.9798	0.00114692	1	20.3783	0.000708877	1	1.50646	0.243213		Pgl_GLEAN_10011283	1	18.207	0.00109394	1	92.4733	5.45649e-07	1	18.207	0.00109394		Pgl_GLEAN_10011283	1	1	0.337049	1	1	0.337049	1	1	0.337049
Pgl_GLEAN_10012721	1	0.514643	0.486866	1	0.0489394	0.828639	1	5.52423	0.0366881		Pgl_GLEAN_10012721	1	6.88045	0.0222588	1	6.88045	0.0222588	1	6.88045	0.0222588		Pgl_GLEAN_10012721	1	0.0634706	0.805355	1	1.33841	0.269826	1	0.169529	0.687789
Pgl_GLEAN_10030730	1	8.48585	0.0130072	1	4.04523	0.0673092	1	34.0626	8.00667e-05		Pgl_GLEAN_10030730	1			1			1				Pgl_GLEAN_10030730	1			1			1
Pgl_GLEAN_10019321	1	2.99836	0.108951	1	2.99836	0.108951	1	2.99836	0.108951		Pgl_GLEAN_10019321	1			1			1				Pgl_GLEAN_10019321	1	1	0.337049	1	1	0.337049	1	1	0.337049
Pgl_GLEAN_10030574	1	1.51862	0.241428	1	0.49255	0.496179	1	1.25963	0.283675		Pgl_GLEAN_10030574	1	6.37843	0.0266361	1	6.37843	0.0266361	1	6.37843	0.0266361		Pgl_GLEAN_10030574	1	4.33699	0.0593547	1	1.63405	0.225315	1	0.016235	0.900721
Pgl_GLEAN_10026015	1	0.0224008	0.883512	1	1.9776	0.185007	1	0.0224008	0.883512		Pgl_GLEAN_10026015	1	1	0.337049	1	1	0.337049	1	1	0.337049		Pgl_GLEAN_10026015	1	23.2666	0.000416521	1	4.26844	0.0611168	1	4.35876	0.0588079
[truncated: 2,567 more rows]

## Sheet: p< 0.05-Pearl millet
Table S5: Two-way ANOVA analysis of Pearl millet genotypes (843-22B and ICTP8203)
ANOVA results: p value was highlighted with color when it is less than 0.05: red for cultivar, green for treatment and yellow for interaction.
				Leaf											Root											Seed
Accession	df-cultivar	F-cultivar	p-cultivar	df-treatment	F-treatment	p-treatment	df-interaction	F-interaction	p-interaction		Accession	df-cultivar	F-cultivar	p-cultivar	df-treatment	F-treatment	p-treatment	df-interaction	F-interaction	p-interaction		Accession	df-cultivar	F-cultivar	p-cultivar	df-treatment	F-treatment	p-treatment	df-interaction	F-interaction	p-interaction
Pgl_GLEAN_10013853	1	4177.94	1.24648e-16	1	4177.94	1.24648e-16	1	4177.94	1.24648e-16		Pgl_GLEAN_10001326	1	183.69	1.2323e-08	1	183.69	1.2323e-08	1	183.69	1.2323e-08		Pgl_GLEAN_10023695	1	727.418	4.15053e-12	1	727.418	4.15053e-12	1	727.418	4.15053e-12
Pgl_GLEAN_10032582	1	4177.94	1.24648e-16	1	4177.94	1.24648e-16	1	4177.94	1.24648e-16		Pgl_GLEAN_10016573	1	166.365	2.15504e-08	1	166.365	2.15504e-08	1	166.365	2.15504e-08		Pgl_GLEAN_10014617	1	727.418	4.15053e-12	1	727.418	4.15053e-12	1	727.418	4.15053e-12
Pgl_GLEAN_10027668	1	4177.94	1.24648e-16	1	4177.94	1.24648e-16	1	4177.94	1.24648e-16		Pgl_GLEAN_10012854	1	151.13	3.6928e-08	1	151.13	3.6928e-08	1	151.13	3.6928e-08		Pgl_GLEAN_10001082	1	727.418	4.15053e-12	1	727.418	4.15053e-12	1	727.418	4.15053e-12
Pgl_GLEAN_10027405	1	4177.94	1.24648e-16	1	4177.94	1.24648e-16	1	4177.94	1.24648e-16		Pgl_GLEAN_10034783	1	151.13	3.6928e-08	1	151.13	3.6928e-08	1	151.13	3.6928e-08		Pgl_GLEAN_10034566	1	727.418	4.15053e-12	1	727.418	4.15053e-12	1	727.418	4.15053e-12
Pgl_GLEAN_10006140	1	4177.94	1.24648e-16	1	4177.94	1.24648e-16	1	4177.94	1.24648e-16		Pgl_GLEAN_10013789	1	151.13	3.6928e-08	1	151.13	3.6928e-08	1	151.13	3.6928e-08		Pgl_GLEAN_10000108	1	520.309	2.98988e-11	1	520.309	2.98988e-11	1	520.309	2.98988e-11
Pgl_GLEAN_10033993	1	1125	3.13194e-13	1	1125	3.13194e-13	1	1125	3.13194e-13		Pgl_GLEAN_10031811	1	151.13	3.6928e-08	1	151.13	3.6928e-08	1	151.13	3.6928e-08		Pgl_GLEAN_10007116	1	520.309	2.98988e-11	1	520.309	2.98988e-11	1	520.309	2.98988e-11
Pgl_GLEAN_10022198	1	1125	3.13194e-13	1	1125	3.13194e-13	1	1125	3.13194e-13		Pgl_GLEAN_10004964	1	151.13	3.6928e-08	1	151.13	3.6928e-08	1	151.13	3.6928e-08		Pgl_GLEAN_10013733	1	0.0406706	0.843553	1	4.75645	0.0498108	1	60.4028	5.04928e-06
Pgl_GLEAN_10007274	1	76.9038	1.45088e-06	1	61.82	4.48772e-06	1	61.82	4.48772e-06		Pgl_GLEAN_10024441	1	151.13	3.6928e-08	1	151.13	3.6928e-08	1	151.13	3.6928e-08		Pgl_GLEAN_10037026	1	3.89155	0.0720171	1	3.89155	0.0720171	1	60.3689	5.06367e-06
Pgl_GLEAN_10029463	1	23.4483	0.000403441	1	23.4483	0.000403441	1	46.1705	1.91684e-05		Pgl_GLEAN_10027248	1	151.13	3.6928e-08	1	151.13	3.6928e-08	1	151.13	3.6928e-08		Pgl_GLEAN_10006455	1	52.0249	1.06771e-05	1	52.0249	1.06771e-05	1	52.0249	1.06771e-05
Pgl_GLEAN_10021146	1	118.541	1.41827e-07	1	42.8197	2.75473e-05	1	42.8197	2.75473e-05		Pgl_GLEAN_10031863	1	151.13	3.6928e-08	1	151.13	3.6928e-08	1	151.13	3.6928e-08		Pgl_GLEAN_10025636	1	151.546	3.63648e-08	1	40.0864	3.76725e-05	1	40.0864	3.76725e-05
Pgl_GLEAN_10032081	1	7.86197	0.015928	1	17.2803	0.00132998	1	42.3495	2.90377e-05		Pgl_GLEAN_10006412	1	151.13	3.6928e-08	1	151.13	3.6928e-08	1	151.13	3.6928e-08		Pgl_GLEAN_10021594	1	32.7125	9.61353e-05	1	6.31723	0.0272368	1	38.4424	4.5852e-05
Pgl_GLEAN_10020507	1	38.0892	4.78702e-05	1	3.46606	0.0873015	1	39.8593	3.86943e-05		Pgl_GLEAN_10032412	1	151.13	3.6928e-08	1	151.13	3.6928e-08	1	151.13	3.6928e-08		Pgl_GLEAN_10010877	1	7.73111	0.0166354	1	2.94998	0.11155	1	33.9829	8.09237e-05
Pgl_GLEAN_10016697	1	18.1731	0.00110168	1	18.1731	0.00110168	1	38.9167	4.32959e-05		Pgl_GLEAN_10016106	1	151.13	3.6928e-08	1	151.13	3.6928e-08	1	151.13	3.6928e-08		Pgl_GLEAN_10004647	1	0.249555	0.626422	1	3.08263	0.1046	1	30.9901	0.000122431
Pgl_GLEAN_10002170	1	18.1731	0.00110168	1	18.1731	0.00110168	1	38.9167	4.32959e-05		Pgl_GLEAN_10019506	1	151.13	3.6928e-08	1	151.13	3.6928e-08	1	151.13	3.6928e-08		Pgl_GLEAN_10029354	1	9.49191	0.00952208	1	16.2445	0.00166785	1	28.4414	0.000178463
Pgl_GLEAN_10036108	1	37.5635	5.10692e-05	1	37.5635	5.10692e-05	1	37.5635	5.10692e-05		Pgl_GLEAN_10016149	1	151.13	3.6928e-08	1	151.13	3.6928e-08	1	151.13	3.6928e-08		Pgl_GLEAN_10031436	1	82.0602	1.03077e-06	1	0.386725	0.54566	1	27.1881	0.000216766
Pgl_GLEAN_10030730	1	8.48585	0.0130072	1	4.04523	0.0673092	1	34.0626	8.00667e-05		Pgl_GLEAN_10004241	1	151.13	3.6928e-08	1	151.13	3.6928e-08	1	151.13	3.6928e-08		Pgl_GLEAN_10003321	1	0.677832	0.426394	1	4.58113	0.0535569	1	26.9104	0.00022651
Pgl_GLEAN_10001304	1	33.3811	8.77495e-05	1	33.3811	8.77495e-05	1	33.3811	8.77495e-05		Pgl_GLEAN_10030713	1	151.13	3.6928e-08	1	151.13	3.6928e-08	1	151.13	3.6928e-08		Pgl_GLEAN_10014491	1	6.55207	0.0250152	1	6.55207	0.0250152	1	26.657	0.000235846
Pgl_GLEAN_10006531	1	84.9187	8.59731e-07	1	64.7854	3.53213e-06	1	31.8268	0.000108729		Pgl_GLEAN_10030165	1	151.13	3.6928e-08	1	151.13	3.6928e-08	1	151.13	3.6928e-08		Pgl_GLEAN_10024151	1	54.1466	8.7532e-06	1	9.62372	0.00915229	1	26.4706	0.000243003
Pgl_GLEAN_10033363	1	5.88014	0.0320295	1	5.88014	0.0320295	1	30.3522	0.000134242		Pgl_GLEAN_10018660	1	151.13	3.6928e-08	1	151.13	3.6928e-08	1	151.13	3.6928e-08		Pgl_GLEAN_10018045	1	14.4362	0.00253214	1	14.4362	0.00253214	1	26.0525	0.000260001
Pgl_GLEAN_10035186	1	55.6789	7.61344e-06	1	29.9413	0.000142556	1	29.9413	0.000142556		Pgl_GLEAN_10018737	1	151.13	3.6928e-08	1	151.13	3.6928e-08	1	151.13	3.6928e-08		Pgl_GLEAN_10031992	1	4.81011	0.0487278	1	10.7767	0.00654615	1	24.0812	0.000361489
Pgl_GLEAN_10018121	1	0.0951641	0.763002	1	9.64219	0.00910184	1	29.2583	0.000157745		Pgl_GLEAN_10004819	1	151.13	3.6928e-08	1	151.13	3.6928e-08	1	151.13	3.6928e-08		Pgl_GLEAN_10011187	1	6.22684	0.0281538	1	6.6851	0.0238524	1	22.1051	0.000512895
Pgl_GLEAN_10021849	1	12.0446	0.00462637	1	32.8306	9.45882e-05	1	29.2347	0.000158304		Pgl_GLEAN_10004494	1	151.13	3.6928e-08	1	151.13	3.6928e-08	1	151.13	3.6928e-08		Pgl_GLEAN_10002141	1	2.9566	0.11119	1	0.0137062	0.908738	1	22.0982	0.000513533
Pgl_GLEAN_10019477	1	27.208	0.000216087	1	27.208	0.000216087	1	27.208	0.000216087		Pgl_GLEAN_10007377	1	151.13	3.6928e-08	1	151.13	3.6928e-08	1	151.13	3.6928e-08		Pgl_GLEAN_10020096	1	8.14876	0.0144984	1	7.32593	0.0190734	1	21.9899	0.000523798
Pgl_GLEAN_10017146	1	2.47302	0.141797	1	8.51066	0.0129048	1	26.567	0.000239273		Pgl_GLEAN_10034586	1	151.13	3.6928e-08	1	151.13	3.6928e-08	1	151.13	3.6928e-08		Pgl_GLEAN_10021619	1	1.9762	0.185152	1	11.2593	0.00572168	1	21.8592	0.000536504
Pgl_GLEAN_10032140	1	14.328	0.00259868	1	14.328	0.00259868	1	26.561	0.0002395		Pgl_GLEAN_10020273	1	151.13	3.6928e-08	1	151.13	3.6928e-08	1	151.13	3.6928e-08		Pgl_GLEAN_10024300	1	33.7055	8.39894e-05	1	2.447	0.143726	1	21.3838	0.000585866
Pgl_GLEAN_10037190	1	25.2655	0.00029591	1	25.2655	0.00029591	1	25.2655	0.00029591		Pgl_GLEAN_10009186	1	151.13	3.6928e-08	1	151.13	3.6928e-08	1	151.13	3.6928e-08		Pgl_GLEAN_10018455	1	1.02265	0.331848	1	8.66908	0.0122729	1	20.8773	0.000644407
Pgl_GLEAN_10026532	1	25.2655	0.00029591	1	25.2655	0.00029591	1	25.2655	0.00029591		Pgl_GLEAN_10012999	1	151.13	3.6928e-08	1	151.13	3.6928e-08	1	151.13	3.6928e-08		Pgl_GLEAN_10031501	1	33.0139	9.22442e-05	1	0.452138	0.514061	1	20.6447	0.00067357
Pgl_GLEAN_10003717	1	24.4781	0.000337779	1	24.4781	0.000337779	1	24.4781	0.000337779		Pgl_GLEAN_10018047	1	151.13	3.6928e-08	1	151.13	3.6928e-08	1	151.13	3.6928e-08		Pgl_GLEAN_10029147	1	2.01505	0.181199	1	27.2945	0.000213167	1	20.0321	0.00075805
Pgl_GLEAN_10017869	1	24.3207	0.000346956	1	24.3207	0.000346956	1	24.3207	0.000346956		Pgl_GLEAN_10013366	1	151.13	3.6928e-08	1	151.13	3.6928e-08	1	151.13	3.6928e-08		Pgl_GLEAN_10030607	1	4.64572	0.0521386	1	0.548602	0.473134	1	19.9362	0.000772368
Pgl_GLEAN_10003931	1	24.2425	0.000351623	1	24.2425	0.000351623	1	24.2425	0.000351623		Pgl_GLEAN_10005066	1	151.13	3.6928e-08	1	151.13	3.6928e-08	1	151.13	3.6928e-08		Pgl_GLEAN_10020189	1	4.24481	0.0617389	1	0.328687	0.577019	1	19.8158	0.000790803
Pgl_GLEAN_10023678	1	252.536	2.00496e-09	1	24.2243	0.000352723	1	24.2243	0.000352723		Pgl_GLEAN_10034259	1	151.13	3.6928e-08	1	151.13	3.6928e-08	1	151.13	3.6928e-08		Pgl_GLEAN_10000177	1	0.0267285	0.872855	1	0.0267285	0.872855	1	19.7466	0.000801625
Pgl_GLEAN_10028726	1	23.8714	0.000374806	1	23.8714	0.000374806	1	23.8714	0.000374806		Pgl_GLEAN_10004028	1	151.13	3.6928e-08	1	151.13	3.6928e-08	1	151.13	3.6928e-08		Pgl_GLEAN_10027401	1	0.844938	0.376096	1	0.844938	0.376096	1	19.0645	0.000918155
Pgl_GLEAN_10022419	1	35.6942	6.46548e-05	1	0.00114197	0.973598	1	23.5469	0.000396547		Pgl_GLEAN_10016929	1	151.13	3.6928e-08	1	151.13	3.6928e-08	1	151.13	3.6928e-08		Pgl_GLEAN_10020094	1	1.38816	0.261553	1	1.933	0.189679	1	18.8583	0.000957204
Pgl_GLEAN_10012254	1	17.5787	0.001248	1	0.125346	0.72945	1	22.6035	0.000468655		Pgl_GLEAN_10017068	1	151.13	3.6928e-08	1	151.13	3.6928e-08	1	151.13	3.6928e-08		Pgl_GLEAN_10018511	1	1.45213	0.251413	1	0.00495642	0.945033	1	18.2096	0.00109336
Pgl_GLEAN_10013468	1	20.0599	0.000753957	1	3.14114	0.101704	1	22.1473	0.000508962		Pgl_GLEAN_10003686	1	151.13	3.6928e-08	1	151.13	3.6928e-08	1	151.13	3.6928e-08		Pgl_GLEAN_10030349	1	1.75943	0.209387	1	0.000477542	0.982925	1	18.0406	0.00113246
Pgl_GLEAN_10009235	1	21.2528	0.000600389	1	21.2528	0.000600389	1	21.2528	0.000600389		Pgl_GLEAN_10027127	1	151.13	3.6928e-08	1	151.13	3.6928e-08	1	151.13	3.6928e-08		Pgl_GLEAN_10013404	1	0.279396	0.606735	1	0.279396	0.606735	1	17.3581	0.00130802
Pgl_GLEAN_10029316	1	6.72591	0.0235086	1	12.4351	0.00417439	1	21.2154	0.000604615		Pgl_GLEAN_10021789	1	151.13	3.6928e-08	1	151.13	3.6928e-08	1	151.13	3.6928e-08		Pgl_GLEAN_10011807	1	59.1229	5.62806e-06	1	17.2304	0.00134431	1	17.2304	0.00134431
Pgl_GLEAN_10002050	1	15.5058	0.00197092	1	40.8431	3.44881e-05	1	21.1511	0.000611949		Pgl_GLEAN_10033585	1	151.13	3.6928e-08	1	151.13	3.6928e-08	1	151.13	3.6928e-08		Pgl_GLEAN_10011908	1	0.226594	0.64261	1	22.3277	0.000492553	1	16.8675	0.00145405
Pgl_GLEAN_10016440	1	12.6203	0.00397823	1	12.6203	0.00397823	1	20.7546	0.000659602		Pgl_GLEAN_10035868	1	151.13	3.6928e-08	1	151.13	3.6928e-08	1	151.13	3.6928e-08		Pgl_GLEAN_10004710	1	12.621	0.00397751	1	0.31797	0.583215	1	16.6043	0.00154019
Pgl_GLEAN_10022154	1	0.036045	0.852596	1	2.86912	0.116068	1	20.6715	0.00067013		Pgl_GLEAN_10018269	1	151.13	3.6928e-08	1	151.13	3.6928e-08	1	151.13	3.6928e-08		Pgl_GLEAN_10007226	1	36.4364	5.88085e-05	1	2.65719	0.129033	1	16.5395	0.00156231
Pgl_GLEAN_10023930	1	10.2814	0.0075416	1	6.54918	0.0250413	1	19.6157	0.000822578		Pgl_GLEAN_10026167	1	151.13	3.6928e-08	1	151.13	3.6928e-08	1	151.13	3.6928e-08		Pgl_GLEAN_10038634	1	0.824829	0.38165	1	0.315568	0.584623	1	16.0602	0.00173801
Pgl_GLEAN_10009569	1	0.487061	0.498542	1	0.521075	0.484213	1	19.513	0.000839476		Pgl_GLEAN_10028633	1	151.13	3.6928e-08	1	151.13	3.6928e-08	1	151.13	3.6928e-08		Pgl_GLEAN_10007320	1	6.57789	0.0247844	1	1.62774	0.226158	1	15.7178	0.00187778
Pgl_GLEAN_10023265	1	12.0138	0.00466443	1	20.1315	0.000743537	1	19.4569	0.000848872		Pgl_GLEAN_10031009	1	151.13	3.6928e-08	1	151.13	3.6928e-08	1	151.13	3.6928e-08		Pgl_GLEAN_10020159	1	25.7209	0.000274471	1	12.8267	0.00377233	1	15.5968	0.00193032
Pgl_GLEAN_10014119	1	12.1952	0.00444557	1	1.77932	0.206997	1	19.0592	0.000919124		Pgl_GLEAN_10018491	1	151.13	3.6928e-08	1	151.13	3.6928e-08	1	151.13	3.6928e-08		Pgl_GLEAN_10009041	1	3.70982	0.0781103	1	1.37375	0.263913	1	15.3162	0.00205883
Pgl_GLEAN_10001594	1	4.46193	0.056298	1	0.00593008	0.939887	1	19.0055	0.000929127		Pgl_GLEAN_10028717	1	151.13	3.6928e-08	1	151.13	3.6928e-08	1	151.13	3.6928e-08		Pgl_GLEAN_10033371	1	101.994	3.21861e-07	1	1.24293	0.286737	1	14.5721	0.00245127
Pgl_GLEAN_10012041	1	37.4686	5.16731e-05	1	18.7596	0.000976589	1	18.7596	0.000976589		Pgl_GLEAN_10028103	1	151.13	3.6928e-08	1	151.13	3.6928e-08	1	151.13	3.6928e-08		Pgl_GLEAN_10003679	1	14.2198	0.00266732	1	3.31558	0.0936379	1	14.5352	0.00247291
Pgl_GLEAN_10033534	1	30.418	0.000132965	1	18.739	0.000980688	1	18.739	0.000980688		Pgl_GLEAN_10009277	1	151.13	3.6928e-08	1	151.13	3.6928e-08	1	151.13	3.6928e-08		Pgl_GLEAN_10004901	1	9.74332	0.00883134	1	6.80867	0.0228293	1	14.3036	0.00261399
Pgl_GLEAN_10018677	1	8.02207	0.0151104	1	17.1833	0.00135798	1	18.5576	0.00101768		Pgl_GLEAN_10016586	1	151.13	3.6928e-08	1	151.13	3.6928e-08	1	151.13	3.6928e-08		Pgl_GLEAN_10034574	1	5.80787	0.0329156	1	1.47218	0.248345	1	14.2185	0.00266821
Pgl_GLEAN_10003418	1	10.4106	0.00726566	1	30.5756	0.00012996	1	18.5554	0.00101814		Pgl_GLEAN_10006454	1	151.13	3.6928e-08	1	151.13	3.6928e-08	1	151.13	3.6928e-08		Pgl_GLEAN_10023479	1	51.3488	1.13911e-05	1	0.0169813	0.898478	1	13.5412	0.00314976
Pgl_GLEAN_10014472	1	28.5362	0.000175901	1	8.12658	0.0146033	1	18.4767	0.00103471		Pgl_GLEAN_10012830	1	151.13	3.6928e-08	1	151.13	3.6928e-08	1	151.13	3.6928e-08		Pgl_GLEAN_10020202	1	29.4898	0.000152395	1	8.68682	0.0122044	1	13.5218	0.00316496
Pgl_GLEAN_10027987	1	3.77885	0.0757245	1	0.171131	0.686406	1	18.1088	0.00111649		Pgl_GLEAN_10005344	1	151.13	3.6928e-08	1	151.13	3.6928e-08	1	151.13	3.6928e-08		Pgl_GLEAN_10025873	1	9.83243	0.0086008	1	0.00223856	0.963042	1	13.3499	0.00330379
Pgl_GLEAN_10026001	1	0.00668305	0.936193	1	0.466803	0.507439	1	18.0199	0.00113737		Pgl_GLEAN_10005193	1	151.13	3.6928e-08	1	151.13	3.6928e-08	1	151.13	3.6928e-08		Pgl_GLEAN_10017794	1	9.83243	0.0086008	1	0.00223856	0.963042	1	13.3499	0.00330379
Pgl_GLEAN_10026266	1	10.0976	0.00795558	1	3.17422	0.100111	1	17.7691	0.00119878		Pgl_GLEAN_10009702	1	151.13	3.6928e-08	1	151.13	3.6928e-08	1	151.13	3.6928e-08		Pgl_GLEAN_10028138	1	13.287	0.00335634	1	3.15721	0.100927	1	13.3488	0.00330473
Pgl_GLEAN_10027147	1	0.563586	0.467285	1	0.0284846	0.868786	1	17.7681	0.00119903		Pgl_GLEAN_10032774	1	151.13	3.6928e-08	1	151.13	3.6928e-08	1	151.13	3.6928e-08		Pgl_GLEAN_10005410	1	4.17577	0.0636003	1	3.86679	0.0728124	1	13.2502	0.00338758
Pgl_GLEAN_10019571	1	38.154	4.7492e-05	1	17.7632	0.00120026	1	17.7632	0.00120026		Pgl_GLEAN_10037733	1	151.13	3.6928e-08	1	151.13	3.6928e-08	1	151.13	3.6928e-08		Pgl_GLEAN_10013673	1	1.68689	0.218414	1	0.032648	0.859628	1	13.1647	0.00346137
Pgl_GLEAN_10035689	1	1.52065	0.241131	1	0.886611	0.364967	1	17.59	0.00124501		Pgl_GLEAN_10008252	1	151.13	3.6928e-08	1	151.13	3.6928e-08	1	151.13	3.6928e-08		Pgl_GLEAN_10023776	1	4.65664	0.0519034	1	8.11921	0.0146384	1	12.9565	0.00364921
Pgl_GLEAN_10021859	1	17.5114	0.00126595	1	17.5114	0.00126595	1	17.5114	0.00126595		Pgl_GLEAN_10028202	1	151.13	3.6928e-08	1	151.13	3.6928e-08	1	151.13	3.6928e-08		Pgl_GLEAN_10023256	1	6.92631	0.0219033	1	12.642	0.00395601	1	12.7796	0.00381818
[truncated: 4,507 more rows]

## Sheet: Anova-Wheat 
Table S5: Two-way ANOVA analysis of Wheat genotypes (White Fife and TRI 5630)
				Leaf											Root											Seed
[truncated: 7,995 more rows]

## Sheet: p< 0.05-Wheat 
Table S5: Two-way ANOVA analysis of Wheat genotypes (White Fife and TRI 5630)
[truncated: 7,997 more rows]
