# Supplementary material for: Physiological and Proteomic Signatures Reveal Mechanisms of Superior Drought Resilience in Pearl Millet Compared to Wheat
Source: Front Plant Sci. 2021 Jan 13;11:600278. doi: 10.3389/fpls.2020.600278 (PMC7838129; doi:10.3389/fpls.2020.600278)
Supplement: Supplementary Table 1 — Details of the sample code for the raw files measured and submitted in PRIDE repository for Wheat and Pearl millet genotypes. [file Data_Sheet_2.ZIP › Table S6.xlsx]

## Sheet: PM_S_R
Table S6: Differentially expressed proteins in root tissue of Pearl millet sensitive (843-22B)genotype
A protein was considered as differentially expressed based on the following three, (1) Maxcount value 4, Protein was detected in all four replicates of at least one of the samples, (2)The p value <0.01 in TTEST, (3) Fold change < -1.5 to >1.5. NSAF scores of individual replicates are averaged.
Abbreiviations: PM-S-C-R: Pearl millet-Sensitive-Control-Root; PM-S-St-R: Pearl millet-Sensitive-Stress-Root
				Average	Average
Accession	Description	Bin Code	Functional Categories	PM-S-C-R	PM-S-St-R	Ttest	Log2(Fold Change)	-LOG10(p-val)	Significans
Pgl_GLEAN_10026101	Peroxidase [Sotub05g021550.1.1]	1.1.1.2	PS.lightreaction.photosystem II.PSII polypeptide subunits	0.00148302	0.00507838	0.00937352	1.77583	2.0281	YES
Pgl_GLEAN_10015996	Peroxidase 1 [Sotub03g017090.1.1]	1.1.1.2	PS.lightreaction.photosystem II.PSII polypeptide subunits	0.00118088	0.000205128	0.00494125	-2.52527	2.30616	YES
Pgl_GLEAN_10006836	chaperonin 2 [Sotub11g026720.1.1]	1.3.13	PS.calvin cycle.rubisco interacting	0.000549503	7.58602e-05	0.00167685	-2.85671	2.77551	YES
Pgl_GLEAN_10027641	Beta-D-glucosidase [Sotub06g005940.1.1]	10.6.1	cell wall.degradation.cellulases and beta-1,4-glucanases	0.000489929	0.00154907	0.00605713	1.66076	2.21773	YES
Pgl_GLEAN_10031642	Pectinesterase family protein [Sotub11g005690.1.1]	10.8.1	cell wall.pectinesterases.PME	0.00101014	0.000189852	0.00549851	-2.41161	2.25975	YES
Pgl_GLEAN_10012312	Pectinesterase [Sotub07g026090.1.1]	10.8.1	cell wall.pectinesterases.PME	0.00140631	0.000237158	0.00437454	-2.56799	2.35907	YES
Pgl_GLEAN_10005072	Phosphoribosylanthranilate transferase (Fragment) [Sotub08g009850.1.1]	13.1.6.5.3	amino acid metabolism.synthesis.aromatic aa.tryptophan.phosphoribosyanthranilate isomerase	0.000341218	0.00138421	0.00469326	2.0203	2.32853	YES
Pgl_GLEAN_10014045	O-methyltransferase [Sotub06g012130.1.1]	16.2	secondary metabolism.phenylpropanoids	0.00185696	0.000189852	0.00200359	-3.29	2.69819	YES
Pgl_GLEAN_10036047	UDP-glucosyltransferase [Sotub01g033070.1.1]	16.8.3	secondary metabolism.flavonoids.dihydroflavonols	0.00164248	0.00467155	0.00801338	1.50802	2.09618	YES
Pgl_GLEAN_10038569	Aldo/keto reductase family protein [Sotub09g030230.1.1]	17.2.3	hormone metabolism.auxin.induced-regulated-responsive-activated	0.000689922	0.0025788	0.00437649	1.9022	2.35887	YES
Pgl_GLEAN_10024804	Integrin-linked kinase-associated serine/threonine phosphatase 2C [Sotub12g028860.1.1]	17.3.1.2.7	hormone metabolism.brassinosteroid.synthesis-degradation.sterols.DWF5	0.00164942	0.000252242	0.00934296	-2.70907	2.02952	YES
Pgl_GLEAN_10028100	Lipoxygenase [Sotub01g036960.1.1]	17.7.1.2	hormone metabolism.jasmonate.synthesis-degradation.lipoxygenase	0.00074164	8.43788e-05	0.000982258	-3.13577	3.00777	YES
Pgl_GLEAN_10038128	NADPH dehydrogenase 3 [Sotub07g008620.1.1]	17.7.1.5	hormone metabolism.jasmonate.synthesis-degradation.12-oxophytodienoate reductase 3	0.00178201	0.000179358	0.00292449	-3.31259	2.53395	YES
Pgl_GLEAN_10009069	Long-chain-fatty-acid--CoA ligase 3 [Sotub07g017490.1.1]	2.2.1.3.1	major CHO metabolism.degradation.sucrose.invertases.neutral	0.000298752	0.00130831	0.00350787	2.13068	2.45496	YES
Pgl_GLEAN_10015428	H-ATPase [Sotub06g027130.1.1]	2.2.1.3.1	major CHO metabolism.degradation.sucrose.invertases.neutral	0.000634847	7.51415e-05	0.00670736	-3.07873	2.17345	YES
Pgl_GLEAN_10032998	Disease resistance response [Sotub07g016300.1.1]	20.1.2	stress.biotic.receptors	0.00182278	0.00553822	0.00120826	1.60328	2.91784	YES
Pgl_GLEAN_10022787	Serine/threonine-protein kinase TEL1 [Sotub02g027250.1.1]	20.2.1	stress.abiotic.heat	0.000109621	1.8503e-05	0.00957452	-2.5667	2.01888	YES
Pgl_GLEAN_10026440	Protein disulfide isomerase [Sotub06g024340.1.1]	21.1	redox.thioredoxin	0.00111671	0.000170776	0.00934296	-2.70907	2.02952	YES
Pgl_GLEAN_10010638	Polyamine oxidase [Sotub01g025840.1.1]	22.2.1	polyamine metabolism.degradation.polyamin oxidase	0.000928844	0.00013888	0.00299495	-2.7416	2.52361	YES
Pgl_GLEAN_10009525	Cytochrome P450 [Sotub10g016270.1.1]	26.10	misc.cytochrome P450	0.000859888	0.000138611	0.00827992	-2.63311	2.08197	YES
Pgl_GLEAN_10036749	RuvB-like helicase 2 [Sotub03g008730.1.1]	27.3.39	RNA.regulation of transcription.AtSR transcription factor family	0.000963963	0.000150283	0.0082383	-2.6813	2.08416	YES
Pgl_GLEAN_10015693	Transcriptional activator protein Pur-alpha [Sotub01g010980.1.1]	27.3.99	RNA.regulation of transcription.unclassified	0.00165897	0.000241981	0.00214861	-2.77732	2.66784	YES
Pgl_GLEAN_10013072	Lysyl-tRNA synthetase [Sotub06g027650.1.1]	29.1.6	protein.aa activation.lysine-tRNA ligase	0.000837479	0.000114766	0.000823372	-2.86736	3.0844	YES
Pgl_GLEAN_10034166	30S ribosomal protein S11 [Sotub10g025830.1.1]	29.2.1.2.1.14	protein.synthesis.ribosomal protein.eukaryotic.40S subunit.S14	0.00171047	0.00534291	0.00875171	1.64323	2.05791	YES
Pgl_GLEAN_10038641	40S ribosomal protein S8 [Sotub06g033610.1.1]	29.2.1.2.1.8	protein.synthesis.ribosomal protein.eukaryotic.40S subunit.S8	0.0017922	0.00815784	0.00876604	2.18645	2.0572	YES
Pgl_GLEAN_10008909	60S ribosomal protein L5-1 [Sotub06g035320.1.1]	29.2.1.2.2.5	protein.synthesis.ribosomal protein.eukaryotic.60S subunit.L5	0.00173645	0.000239545	0.00176756	-2.85777	2.75263	YES
Pgl_GLEAN_10000590	Alpha-soluble NSF attachment protein [Sotub06g011010.1.1]	29.3.4.99	protein.targeting.secretory pathway.unspecified	0.0015605	0.000247005	0.0060335	-2.65939	2.21943	YES
Pgl_GLEAN_10006851	5'-AMP-activated protein kinase gamma-1 subunit [Sotub01g037100.1.1]	29.4	protein.postranslational modification	0.000539234	9.09356e-05	0.00437454	-2.56799	2.35907	YES
Pgl_GLEAN_10016213	Peptidyl-prolyl cis-trans isomerase [Sotub06g032750.1.1]	29.4	protein.postranslational modification	0.00310644	0.000360528	0.00082739	-3.10708	3.08229	YES
Pgl_GLEAN_10008801	Dynamin [Sotub05g022730.1.1]	3.4.1	minor CHO metabolism.myo-inositol.poly-phosphatases	0.000282814	0.00158235	0.000334521	2.48414	3.47558	YES
Pgl_GLEAN_10032950	2-dehydro-3-deoxyphosphooctonate aldolase [Solyc11g072690.1.1]	3.5	minor CHO metabolism.others	0.00140033	0.000245307	0.00999497	-2.51311	2.00022	YES
Pgl_GLEAN_10006596	14-3-3-like protein GF14 epsilon [Sotub04g028310.1.1]	30.7	signalling.14-3-3 proteins	0.00473061	0.000348217	0.00702078	-3.76397	2.15361	YES
Pgl_GLEAN_10024210	Coatomer subunit gamma [Sotub01g046920.1.1]	31.4	cell.vesicle transport	0.000540505	8.07516e-05	0.00646778	-2.74274	2.18924	YES
Pgl_GLEAN_10028064	Aquaporin [Sotub06g012350.1.1]	34.19.1	transport.major intrinsic proteins.PIP	0.000835044	0.00404908	0.00399366	2.27767	2.39863	YES
Pgl_GLEAN_10037097	Unknown protein	35.2	not assigned.unknown	0.00370097	0.0109506	0.00209518	1.56503	2.67878	YES
Pgl_GLEAN_10001660	retrotransposon protein, putative, unclassified, expressed [LOC_Os04g52460]	35.2	not assigned.unknown	0.000398902	3.88381e-05	0.000461464	-3.36049	3.33586	YES
Pgl_GLEAN_10002073	Unknown protein	35.2	not assigned.unknown	0.000517643	5.24115e-05	0.00666113	-3.304	2.17645	YES
Pgl_GLEAN_10014835	Ubiquitin-conjugating enzyme E2 N [Sotub07g024670.1.1]	35.2	not assigned.unknown	0.00299961	0.000521054	0.00494125	-2.52527	2.30616	YES
Pgl_GLEAN_10025378	6-phosphofructo-2-kinase/fructose-2 6-biphosphatase 4 [Sotub06g032910.1.1]	4.1.6	glycolysis.cytosolic branch.fructose-2,6-bisphosphatase (Fru2,6BisPase)	0.000189894	0.00130465	0.00354883	2.78039	2.44991	YES
Pgl_GLEAN_10025633	Glucose-6-phosphate 1-dehydrogenase [Sotub02g037020.1.1]	7.1.1	OPP.oxidative PP.glucose-6-phosphate 1-dehydrogenase (G6PD)	0.000999422	0.000138074	0.00650032	-2.85565	2.18707	YES
Pgl_GLEAN_10006658	6-phosphogluconate dehydrogenase decarboxylating [Sotub05g006880.1.1]	7.1.3	OPP.oxidative PP.6-phosphogluconate dehydrogenase	0.00196742	0.000296817	0.00867786	-2.72866	2.06159	YES
Pgl_GLEAN_10020468	Citrate synthase [Sotub01g027350.1.1]	8.1.2	TCA / organic transformation.TCA.CS	0.00110559	0.000161139	0.00221926	-2.77845	2.65379	YES
Pgl_GLEAN_10002933	2-oxoglutarate dehydrogenase E1 component [Sotub04g010270.1.1]	8.1.5	TCA / organic transformation.TCA.2-oxoglutarate dehydrogenase	0.000730604	7.31398e-05	0.00232141	-3.32036	2.63425	YES
Pgl_GLEAN_10037545	2-oxoglutarate dehydrogenase E1 component [Sotub04g010270.1.1]	8.1.5	TCA / organic transformation.TCA.2-oxoglutarate dehydrogenase	0.00133063	0.000206712	0.00232991	-2.68642	2.63266	YES
Pgl_GLEAN_10004601	Malate dehydrogenase [Sotub09g025810.1.1]	8.2.9	TCA / organic transformation.other organic acid transformations.cyt MDH	0.00204019	0.000215013	0.00145204	-3.24621	2.83802	YES

## Sheet: PM_T_R
Table S6: Differentially expressed proteins in root tissue of Pearl millet tolerant (ICTP8203)genotype
A protein was considered as differentially expressed based on the following three, (1) Maxcount value 4, Protein was detected in all four replicates of at least one of the samples, (2)The p value <0.01 in TTEST, (3) Fold change < -1.5 to >1.5. NSAF scores of individual replicates are averaged.
Abbreiviations: PM-T-C-R: Pearl millet-Tolerant-Control-Root; PM-T-St-R: Pearl millet-Tolerant-Stress-Root
				Average	Average
Accession	Description	Bin Codes	Functional Catergories	PM-T-C-R	PM-T-St-R	Ttest	Fold Change	Log2(Fold Change)	-LOG10(p-val)	Significans
Pgl_GLEAN_10011176	Bifunctional polymyxin resistance protein ArnA [Sotub12g031430.1.1]	10.1.5	cell wall.precursor synthesis.UXS	0.000154086	0.00119602	0.0071535	7.76201	2.95643	2.14548	YES
Pgl_GLEAN_10012312	Pectinesterase [Sotub07g026090.1.1]	10.8.1	cell wall.pectinesterases.PME	0.000254442	0.00420885	0.00405816	16.5415	4.04802	2.39167	YES
Pgl_GLEAN_10014045	O-methyltransferase [Sotub06g012130.1.1]	16.2	secondary metabolism.phenylpropanoids	0.0026327	0.000272561	0.00356978	0.103529	-3.27189	2.44736	YES
Pgl_GLEAN_10036818	O-methyltransferase [Sotub06g012130.1.1]	16.2	secondary metabolism.phenylpropanoids	0.00471919	0.000548037	0.00143871	0.116129	-3.10619	2.84203	YES
Pgl_GLEAN_10019136	O-methyltransferase [Sotub06g012130.1.1]	16.2	secondary metabolism.phenylpropanoids	0.00329271	0.00030142	0.00688462	0.0915416	-3.44943	2.16212	YES
Pgl_GLEAN_10033810	Aldehyde oxidase [Sotub11g028010.1.1]	17.1.1.1.12	hormone metabolism.abscisic acid.synthesis-degradation.synthesis.abscisic aldehyde oxidase	0.000445502	7.55216e-05	0.00430526	0.16952	-2.56047	2.366	YES
Pgl_GLEAN_10029319	Stress-induced protein sti1-like protein [Sotub08g025030.1.1]	20.1.6	stress.biotic.heat shock proteins	0.00247432	0.000494969	0.00462634	0.200042	-2.32162	2.33476	YES
Pgl_GLEAN_10038423	Peroxidase [Sotub07g010510.1.1]	26.12	misc.peroxidases	0.000239335	0.00240909	0.0026849	10.0658	3.33139	2.57107	YES
Pgl_GLEAN_10003500	Glutathione S-transferase [Sotub06g007440.1.1]	26.9	misc.glutathione S transferases	0.0027355	0.000463723	0.00430526	0.16952	-2.56047	2.366	YES
Pgl_GLEAN_10006718	Chymotrypsin inhibitor-2 [Sotub06g026330.1.1]	27.5.2.2	RNA.silencing.RISC formation.AGO	0.00100596	0.00634424	0.00296641	6.30664	2.65687	2.52777	YES
Pgl_GLEAN_10026105	30S ribosomal protein S11 [Sotub02g016950.1.1]	29.2.1.2.1.14	protein.synthesis.ribosomal protein.eukaryotic.40S subunit.S14	0.00193075	0.0072284	0.00067912	3.74383	1.90452	3.16805	YES

## Sheet: PM_S_L
Table S6: Differentially expressed proteins in leaf tissue of Pearl millet sensitive (843-22B) genotype
A protein was considered as differentially expressed based on the following three, (1) Maxcount value 4, Protein was detected in all four replicates of at least one of the samples, (2)The p value <0.01 in TTEST, (3) Fold change < -1.5 to >1.5. NSAF scores of individual replicates are averaged.
Abbreiviations: PM-T-C-L: Pearl millet-Tolerant-Control-Leaf; PM-T-St-L: Pearl millet-Tolerant-Stress-Leaf
				Average	Average
Accession	Descriptions	Bin Code	Functional Category	PM-S-C-L	PM-S-St-L	ttest	Fold change	Log2 (Fold change)	-LOG10(p-val)	Significance
Pgl_GLEAN_10015784	Chlorophyll a-b binding protein 6, chloroplastic [Sotub09g005160.1.1]	1.1.1.1	PS.lightreaction.photosystem II.LHC-II	0.0011085	0.000338413	0.000100298	0.305291	-1.71175	3.99871	YES
Pgl_GLEAN_10017659	chlorophyll A-B binding protein, putative, expressed [LOC_Os01g64960]	1.1.1.2	PS.lightreaction.photosystem II.PSII polypeptide subunits	0.00116346	0.000273626	0.0079317	0.235184	-2.08814	2.10063	YES
Pgl_GLEAN_10017092	Oxygen-evolving enhancer protein 3 [Sotub02g023000.1.1]	1.1.1.2	PS.lightreaction.photosystem II.PSII polypeptide subunits	0.00139387	0.000211234	0.00623494	0.151545	-2.72219	2.20517	YES
Pgl_GLEAN_10037748	Photosystem II oxygen evolving complex protein PsbP [Sotub03g028450.1.1]	1.1.1.2	PS.lightreaction.photosystem II.PSII polypeptide subunits	0.00077245	0.000101421	0.00126352	0.131297	-2.92909	2.89842	YES
Pgl_GLEAN_10031758	Ferredoxin--NADP reductase [Sotub02g027160.1.1]	1.1.5.3	PS.lightreaction.other electron carrier (ox/red).ferredoxin reductase	0.00164537	0.000544854	0.00508027	0.331144	-1.59447	2.29411	YES
Pgl_GLEAN_10010568	Glyceraldehyde-3-phosphate dehydrogenase [Sotub04g008750.1.1]	1.3.4	PS.calvin cycle.GAP	0.00319107	0.000541842	0.00186993	0.1698	-2.5581	2.72818	YES
Pgl_GLEAN_10014517	U4/U6.U5 tri-snRNP-associated protein 1 [Solyc11g008470.1.1]	10.1.5	cell wall.precursor synthesis.UXS	2.43918e-05	0.000117691	0.00934558	4.82503	2.27054	2.02939	YES
Pgl_GLEAN_10017516	Cellulose synthase [Sotub07g028150.1.1]	10.2.1	cell wall.cellulose synthesis.cellulose synthase	0.000138085	0.000677289	0.00351736	4.90487	2.29422	2.45378	YES
Pgl_GLEAN_10033891	AKIN gamma [Sotub03g023770.1.1]	10.5	cell wall.cell wall proteins	4.74698e-05	0.000229043	0.00934558	4.82503	2.27054	2.02939	YES
Pgl_GLEAN_10033534	Pectinesterase [Sotub12g031190.1.1]	10.8.1	cell wall.pectinesterases.PME	6.05231e-05	0.000502189	0.00493485	8.29748	3.05267	2.30673	YES
Pgl_GLEAN_10025267	Acyl-CoA oxidase 6 [Sotub10g008540.1.1]	11.9.4.2	lipid metabolism.lipid degradation.beta-oxidation.acyl CoA DH	3.41368e-05	0.000180779	0.0055943	5.29573	2.40483	2.25225	YES
Pgl_GLEAN_10033321	Alanine aminotransferase [Sotub06g022150.1.1]	13.1.1.3.1	amino acid metabolism.synthesis.central amino acid metabolism.alanine.alanine aminotransferase	0.000597105	5.0448e-05	0.000498265	0.0844877	-3.56512	3.30254	YES
Pgl_GLEAN_10005857	Cysteine synthase [Sotub09g024030.1.1]	13.1.5.3.1	amino acid metabolism.synthesis.serine-glycine-cysteine group.cysteine.OASTL	0.000570652	5.25827e-05	0.00196094	0.0921449	-3.43995	2.70754	YES
Pgl_GLEAN_10015254	Cu/Zn-superoxide dismutase copper chaperone [Sotub08g025380.1.1]	15.2	metal handling.binding, chelation and storage	0.000455121	7.23225e-05	0.00725219	0.158908	-2.65373	2.13953	YES
Pgl_GLEAN_10013039	Alcohol dehydrogenase [Sotub12g024500.1.1]	15.2	metal handling.binding, chelation and storage	5.72588e-05	0.000276275	0.00934558	4.82503	2.27054	2.02939	YES
Pgl_GLEAN_10012641	Magnesium chelatase H subunit [Sotub04g012600.1.1]	16.2.1.10	secondary metabolism.phenylpropanoids.lignin biosynthesis.CAD	0.000140775	1.64906e-05	0.00925365	0.117142	-3.09367	2.03369	YES
Pgl_GLEAN_10019810	Pantothenate kinase 4 [Sotub11g021600.1.1]	18.4.5	Co-factor and vitamine metabolism.pantothenate.pantothenate kinase (PANK)	0.000326872	2.58354e-05	0.00439191	0.0790384	-3.6613	2.35735	YES
Pgl_GLEAN_10032081	Sister chromatid cohesion protein PDS5 homolog B [Sotub11g006420.1.1]	2.1.2.1	major CHO metabolism.synthesis.starch.AGPase	1.23445e-05	0.00017619	0.000314571	14.2728	3.8352	3.50228	YES
Pgl_GLEAN_10013965	WD-40 repeat protein-like [Sotub01g037850.1.1]	20.1	stress.biotic	3.62364e-05	0.000155744	0.00762886	4.29799	2.10366	2.11754	YES
Pgl_GLEAN_10032998	Disease resistance response [Sotub07g016300.1.1]	20.1.2	stress.biotic.receptors	0.000464118	0.00169626	0.00328365	3.6548	1.86979	2.48364	YES
Pgl_GLEAN_10029248	Sporulation protein RMD1 [Sotub05g005340.1.1]	21.1	redox.thioredoxin	4.649e-05	0.000224315	0.00934558	4.82503	2.27054	2.02939	YES
Pgl_GLEAN_10007377	Glutaredoxin C4 [Sotub11g026630.1.1]	21.4	redox.glutaredoxins	0.000150145	0.000724456	0.00934558	4.82503	2.27054	2.02939	YES
Pgl_GLEAN_10024324	Peroxiredoxin [Sotub03g020790.1.1]	21.5.1	redox.peroxiredoxin.BAS1	9.17178e-05	0.000986202	0.000311614	10.7526	3.42661	3.50638	YES
Pgl_GLEAN_10025601	Adenylate kinase-like protein [Sotub12g007490.1.1]	23.4.1	nucleotide metabolism.phosphotransfer and pyrophosphatases.adenylate kinase	0.000856546	0.000241051	0.00617914	0.281422	-1.82919	2.20907	YES
Pgl_GLEAN_10027105	Peroxidase [Sotub04g026530.1.1]	26.12	misc.peroxidases	5.77482e-05	0.000481924	0.00241766	8.34527	3.06096	2.61661	YES
Pgl_GLEAN_10031222	Purple acid phosphatase 3 [Sotub07g007210.1.1]	26.13	misc.acid and other phosphatases	4.25832e-05	0.000205465	0.00934558	4.82503	2.27054	2.02939	YES
Pgl_GLEAN_10006339	Nucleic acid binding protein [Sotub09g019180.1.1]	26.28	misc.GDSL-motif lipase	0.000120714	0.000424872	0.00217908	3.51966	1.81543	2.66173	YES
Pgl_GLEAN_10008706	N-alpha-acetyltransferase 16, NatA auxiliary subunit [Sotub03g036700.1.1]	26.5	misc.acyl transferases	0.00010964	0.000348897	7.14904e-05	3.1822	1.67003	4.14575	YES
Pgl_GLEAN_10006254	Uncharacterized aarF domain-containing protein kinase 1 [Sotub09g027930.1.1]	26.7	misc.oxidases - copper, flavone etc	2.46889e-05	0.000119125	0.00934558	4.82503	2.27054	2.02939	YES
Pgl_GLEAN_10006531	Protein FAM188A [Sotub04g023540.1.1]	26.9	misc.glutathione S transferases	0.000155301	0.000750257	0.000287733	4.83099	2.27232	3.54101	YES
Pgl_GLEAN_10009869	Pre-mRNA-processing-splicing factor 8 [Sotub07g009410.1.1]	27.1.1	RNA.processing.splicing	1.69548e-05	7.24124e-05	0.00635756	4.27092	2.09455	2.19671	YES
Pgl_GLEAN_10019210	Argonaute 4-like protein [Sotub06g027450.1.1]	27.3.36	RNA.regulation of transcription.argonaute transcription factor family	0.000154211	0.000610416	0.000590047	3.95832	1.98489	3.22911	YES
Pgl_GLEAN_10028112	MT-A70 domain containing protein, expressed [LOC_Os01g16180]	27.3.67	RNA.regulation of transcription.putative transcription regulator	2.54964e-05	0.000123021	0.00934558	4.82503	2.27054	2.02939	YES
Pgl_GLEAN_10019571	Nuclease domain-containing protein 1 [Sotub03g031450.1.1]	27.3.73	RNA.regulation of transcription.Zn-finger(CCHC)	1.73083e-05	9.16603e-05	0.0055943	5.29573	2.40483	2.25225	YES
Pgl_GLEAN_10008732	Aspartic proteinase nepenthesin-1 [Sotub12g026020.1.1]	27.3.99	RNA.regulation of transcription.unclassified	6.64578e-05	0.000320661	0.00934558	4.82503	2.27054	2.02939	YES
Pgl_GLEAN_10011899	Polyadenylate-binding protein 1-A [Sotub02g034160.1.1]	27.4	RNA.RNA binding	2.40446e-05	0.000116016	0.00934558	4.82503	2.27054	2.02939	YES
Pgl_GLEAN_10021849	Embryo defective 2765 (Fragment) [Sotub01g024510.1.1]	28.1	DNA.synthesis/chromatin structure	1.25037e-05	0.000132433	0.000110479	10.5915	3.40483	3.95672	YES
Pgl_GLEAN_10035707	Histone H3 [Sotub11g009470.1.1]	28.1.3	DNA.synthesis/chromatin structure.histone	0.00122434	0.00467615	0.00139121	3.81933	1.93332	2.85661	YES
Pgl_GLEAN_10030531	50S ribosomal protein L5 [Sotub09g007160.1.1]	29.2.1.1.1.2.5	protein.synthesis.ribosomal protein.prokaryotic.chloroplast.50S subunit.L5	0.000948779	8.50036e-05	0.00686806	0.0895925	-3.48048	2.16317	YES
Pgl_GLEAN_10024298	Eukaryotic translation initiation factor 6 [Sotub02g007230.1.1]	29.2.3	protein.synthesis.initiation	7.66307e-05	0.000498544	0.00931653	6.5058	2.70173	2.03075	YES
Pgl_GLEAN_10028657	Protein translocase subunit secA [Sotub01g023090.1.1]	29.3.3	protein.targeting.chloroplast	0.000560859	0.000191807	0.00265373	0.341987	-1.54798	2.57614	YES
Pgl_GLEAN_10023908	TA9 protein (Fragment) [Sotub02g017520.1.1]	29.4	protein.postranslational modification	0.000127237	0.00039987	0.00532314	3.14272	1.65201	2.27383	YES
Pgl_GLEAN_10016213	Peptidyl-prolyl cis-trans isomerase [Sotub06g032750.1.1]	29.4	protein.postranslational modification	0.00221805	0.000740387	0.00655529	0.333801	-1.58294	2.18341	YES
Pgl_GLEAN_10012041	von Willebrand factor type A domain containing protein, putative, expressed [LOC_Os11g45990]	29.5.11.4.2	protein.degradation.ubiquitin.E3.RING	6.52141e-05	0.000380821	0.00492208	5.83955	2.54586	2.30785	YES
Pgl_GLEAN_10016522	Aldo-keto reductase/ oxidoreductase [Sotub11g024970.1.1]	3.5	minor CHO metabolism.others	0.000788428	0.000254691	9.46693e-05	0.323037	-1.63023	4.02379	YES
Pgl_GLEAN_10010069	Reductase 2 [Sotub09g008740.1.1]	3.5	minor CHO metabolism.others	0.000230075	6.54966e-05	0.00521046	0.284675	-1.81261	2.28312	YES
Pgl_GLEAN_10000934	Transcription initiation factor TFIID subunit 8 [Sotub09g007690.1.1]	30.2.25	signalling.receptor kinases.wall associated kinase	8.0435e-05	0.000388101	0.00934558	4.82503	2.27054	2.02939	YES
Pgl_GLEAN_10002146	Pheophorbide a oxygenase (Fragment) [Sotub11g024270.1.1]	31.5.1	cell.cell death.plants	6.91743e-05	0.000391489	0.00128567	5.65946	2.50066	2.89087	YES
Pgl_GLEAN_10014407	Unknown protein	35.2	not assigned.unknown	4.63111e-05	0.000292156	0.000708629	6.30856	2.65731	3.14958	YES
Pgl_GLEAN_10030168	Unknown protein	35.2	not assigned.unknown	0.000298396	7.08056e-05	0.00491539	0.237287	-2.07529	2.30844	YES
Pgl_GLEAN_10026266	expressed protein [LOC_Os12g37860]	35.2	not assigned.unknown	1.21181e-05	6.41742e-05	0.0055943	5.29573	2.40483	2.25225	YES
Pgl_GLEAN_10000989	Unknown protein	35.2	not assigned.unknown	4.33112e-05	0.000208978	0.00934558	4.82503	2.27054	2.02939	YES
Pgl_GLEAN_10012172	Survival of motor neuron-related-splicing factor 30 [Sotub01g040020.1.1]	35.2	not assigned.unknown	6.87106e-05	0.000331531	0.00934558	4.82503	2.27054	2.02939	YES
Pgl_GLEAN_10020961	Unknown protein	35.2	not assigned.unknown	0.000267698	0.00309328	0.00260897	11.5551	3.53046	2.58353	YES
Pgl_GLEAN_10032591	Pyruvate kinase [Sotub09g024850.1.1]	4.2.14	glycolysis.plastid branch.pyruvate kinase (PK)	3.48275e-05	0.000168044	0.00934558	4.82503	2.27054	2.02939	YES
Pgl_GLEAN_10014472	Phosphoenolpyruvate carboxykinase [Sotub04g028720.1.1]	6.4	gluconeogenesis / glyoxylate cycle.phosphoenolpyruvate carboxykinase (PEPCK)	0.000699221	3.37578e-05	0.00243271	0.0482791	-4.37246	2.61391	YES
Pgl_GLEAN_10023689	Malate dehydrogenase [Sotub11g012590.1.1]	8.2.9	TCA / organic transformation.other organic acid transformations.cyt MDH	0.00112577	0.000179666	0.000526124	0.159593	-2.64753	3.27891	YES

## Sheet: PM_T_L
Table S6: Differentially expressed proteins in leaf tissue of Pearl millet tolerant (ICTP8203) genotype
A protein was considered as differentially expressed based on the following three, (1) Maxcount value 4, Protein was detected in all four replicates of at least one of the samples, (2)The p value <0.01 in TTEST, (3) Fold change < -1.5 to >1.5. NSAF scores of individual replicates are averaged.
Abbreiviations: PM-T-C-L: Pearl millet-Tolerant-Control-Leaf; PM-T-St-L: Pearl millet-Tolerant-Stress-Leaf
				Average	Average
Accession	Description	Bin Code	Functional Catergories	PM-T-C-L	PM-T-St-L	ttest	Fold change	Log2(Fold Change)	-LOG10(p-val)	Significans
Pgl_GLEAN_10007462	Chlorophyll a-b binding protein, chloroplastic [Sotub12g008800.1.1]	1.1.1.1	PS.lightreaction.photosystem II.LHC-II	0.00114683	0.000111287	0.00175794	0.0970389	-3.36529	2.755	YES
Pgl_GLEAN_10015998	Peroxidase 1 [Sotub03g017090.1.1]	1.1.1.2	PS.lightreaction.photosystem II.PSII polypeptide subunits	0.000362853	0.00137038	0.00306586	3.77668	1.91712	2.51345	YES
Pgl_GLEAN_10021146	SPX domain-containing membrane protein At4g22990 [Sotub08g026250.1.1]	1.2.4	PS.photorespiration.glycine cleavage	7.23059e-05	0.000290145	0.000609016	4.01275	2.00459	3.21537	YES
Pgl_GLEAN_10025239	NAD-dependent epimerase/dehydratase family protein-like protein [Sotub01g034840.1.1]	10.1.5	cell wall.precursor synthesis.UXS	0.000508983	0.000152817	0.00283147	0.300239	-1.73582	2.54799	YES
Pgl_GLEAN_10030730	3-ketoacyl-CoA synthase [Sotub08g016740.1.1]	11.1.10	lipid metabolism.FA synthesis and FA elongation.beta ketoacyl CoA synthase	0.000287697	5.74115e-05	0.00352311	0.199556	-2.32514	2.45307	YES
Pgl_GLEAN_10004013	UDP-sulfoquinovose synthase [Sotub08g014500.1.1]	11.10.3	lipid metabolism.glycolipid synthesis.UDP-sulfoquinovose synthase	0.000277212	3.20477e-05	0.00939258	0.115607	-3.1127	2.02721	YES
Pgl_GLEAN_10007677	Dehydroquinate synthase [Sotub02g026900.1.1]	11.3	lipid metabolism.phospholipid synthesis	0.000571039	4.06167e-05	0.00136868	0.0711276	-3.81345	2.8637	YES
Pgl_GLEAN_10024977	Hydrolase alpha/beta fold family protein [Sotub06g023750.1.1]	11.3	lipid metabolism.phospholipid synthesis	0.000450424	3.78819e-05	0.000331662	0.0841028	-3.5717	3.4793	YES
Pgl_GLEAN_10002522	Nitrite reductase [Sotub01g045870.1.1]	12.1.2	N-metabolism.nitrate metabolism.nitrite reductase	0.000780823	0.000138208	0.00417697	0.177003	-2.49815	2.37914	YES
Pgl_GLEAN_10006958	Receptor-like protein kinase [Sotub07g027160.1.1]	13.1.1.1.2	amino acid metabolism.synthesis.central amino acid metabolism.GABA.GABA transaminase	0.00013208	1.36976e-05	0.0078479	0.103707	-3.26942	2.10525	YES
Pgl_GLEAN_10007274	LL-diaminopimelate aminotransferase [Sotub06g027700.1.1]	13.1.3.5.3	amino acid metabolism.synthesis.aspartate family.lysine.LL-diaminopimelic acid aminotransferase	0.000597818	3.25979e-05	0.000223972	0.0545282	-4.19685	3.64981	YES
Pgl_GLEAN_10030289	Carotenoid isomerase 1 [Sotub05g007000.1.1]	16.1.4	secondary metabolism.isoprenoids.carotenoids	0.000196899	2.60114e-05	0.00442268	0.132105	-2.92024	2.35431	YES
Pgl_GLEAN_10023930	O-methyltransferase [Sotub03g017050.1.1]	16.2.1.9	secondary metabolism.phenylpropanoids.lignin biosynthesis.COMT	0.00059128	0.000203903	0.00649121	0.344849	-1.53596	2.18767	YES
Pgl_GLEAN_10032263	Pre-mRNA-processing factor 19 homolog 1 [Sotub09g025280.1.1]	17.3.2.2	hormone metabolism.brassinosteroid.signal transduction.BZR	0.00012216	0.00039604	0.00378068	3.24198	1.69687	2.42243	YES
Pgl_GLEAN_10024382	G-type lectin S-receptor-like serine/threonine-protein kinase At5g24080 [Sotub04g027320.1.1]	17.3.2.99	hormone metabolism.brassinosteroid.signal transduction.other	0.000216912	5.02098e-05	0.00458138	0.231476	-2.11107	2.339	YES
Pgl_GLEAN_10028099	Lipoxygenase [Sotub01g036960.1.1]	17.7.1.2	hormone metabolism.jasmonate.synthesis-degradation.lipoxygenase	0.000534404	0.000162192	0.00409776	0.303501	-1.72023	2.38745	YES
Pgl_GLEAN_10019810	Pantothenate kinase 4 [Sotub11g021600.1.1]	18.4.5	Co-factor and vitamine metabolism.pantothenate.pantothenate kinase (PANK)	0.000245932	6.28933e-05	0.00445569	0.255735	-1.96728	2.35108	YES
Pgl_GLEAN_10006877	Glucose-1-phosphate adenylyltransferase [Sotub07g023520.1.1]	2.1.2.1	major CHO metabolism.synthesis.starch.AGPase	0.000601491	0.000116995	0.00277373	0.194508	-2.3621	2.55694	YES
Pgl_GLEAN_10038262	Long-chain-fatty-acid--CoA ligase 4 [Sotub11g014800.1.1]	2.2.1.3.1	major CHO metabolism.degradation.sucrose.invertases.neutral	0.000388618	9.55239e-05	0.00379801	0.245804	-2.02442	2.42044	YES
Pgl_GLEAN_10016608	Hexokinase 7 [Sotub03g035890.1.1]	2.2.1.4	major CHO metabolism.degradation.sucrose.hexokinase	0.000319564	0.000105842	0.00646146	0.331207	-1.5942	2.18967	YES
Pgl_GLEAN_10027703	SET domain-containing protein [Sotub07g017470.1.1]	20.1.2	stress.biotic.receptors	0.000424332	0.000100579	0.00331881	0.237028	-2.07687	2.47902	YES
Pgl_GLEAN_10024877	Chaperone protein clpB 2 [Sotub02g034270.1.1]	20.2.1	stress.abiotic.heat	0.00020628	4.24778e-05	0.0038786	0.205923	-2.27982	2.41133	YES
Pgl_GLEAN_10025601	Adenylate kinase-like protein [Sotub12g007490.1.1]	23.4.1	nucleotide metabolism.phosphotransfer and pyrophosphatases.adenylate kinase	0.000900465	6.92768e-05	0.000566268	0.0769344	-3.70023	3.24698	YES
Pgl_GLEAN_10035186	Cytochrome P450 [Sotub10g025300.1.1]	26.10	misc.cytochrome P450	0.000198418	3.05284e-05	0.0015552	0.153859	-2.70032	2.80821	YES
Pgl_GLEAN_10006250	GDSL esterase/lipase At5g33370 [Sotub04g019350.1.1]	26.28	misc.GDSL-motif lipase	0.000508391	6.25691e-05	0.0098363	0.123073	-3.02242	2.00717	YES
Pgl_GLEAN_10025830	Genomic DNA chromosome 3 P1 clone MXO21 [Sotub02g034500.1.1]	27.3.32	RNA.regulation of transcription.WRKY domain transcription factor family	0.00055795	0.000159058	0.00201715	0.285076	-1.81058	2.69526	YES
Pgl_GLEAN_10002815	Syntaxin-like protein [Sotub12g027330.1.1]	27.3.44	RNA.regulation of transcription.chromatin remodeling factors	0.000143696	0.000789253	0.00462743	5.49252	2.45747	2.33466	YES
Pgl_GLEAN_10022690	Threonyl-tRNA synthetase [Sotub08g017750.1.1]	27.3.99	RNA.regulation of transcription.unclassified	0.000200441	2.07806e-05	0.00792254	0.103675	-3.26987	2.10114	YES
Pgl_GLEAN_10025010	Os04g0639300 protein (Fragment) [Sotub04g010830.1.1]	29.4	protein.postranslational modification	0.000418321	4.83778e-05	0.000274212	0.115647	-3.11219	3.56191	YES
Pgl_GLEAN_10005192	Dihydroxyacetone kinase family protein [Sotub06g028590.1.1]	3.5	minor CHO metabolism.others	0.000315242	3.53937e-05	0.00476538	0.112275	-3.1549	2.3219	YES
Pgl_GLEAN_10038513	NAD-dependent epimerase/dehydratase [Sotub08g010970.1.1]	30.11	signalling.light	0.000188141	1.45087e-05	0.00105538	0.0771162	-3.69682	2.97659	YES
Pgl_GLEAN_10004359	Solute carrier family 2, facilitated glucose transporter member 3 [Sotub02g022210.1.1]	34.2	transport.sugars	0.000127034	0.000392453	0.00250206	3.08936	1.62731	2.6017	YES
Pgl_GLEAN_10003418	N-lysine methyltransferase see1 [Sotub02g029750.1.1]	35.1	not assigned.no ontology	0.000197227	0.000609304	0.00250206	3.08936	1.62731	2.6017	YES
Pgl_GLEAN_10005751	Pentatricopeptide repeat-containing protein [Sotub01g049440.1.1]	35.1.5	not assigned.no ontology.pentatricopeptide (PPR) repeat-containing protein	0.000229978	3.80045e-05	0.00896037	0.165253	-2.59726	2.04767	YES
Pgl_GLEAN_10030551	Lectin-like receptor kinase [Sotub10g017560.1.1]	35.2	not assigned.unknown	0.000283088	9.99904e-05	0.00247124	0.353213	-1.50139	2.60708	YES
Pgl_GLEAN_10008964	cDNA clone 002-143-C11 full insert sequence [Sotub06g005130.1.1]	35.2	not assigned.unknown	0.0018298	0.000535347	0.0010761	0.292571	-1.77314	2.96815	YES
Pgl_GLEAN_10013298	Unknown protein	35.2	not assigned.unknown	0.000721363	0.000149458	0.00258856	0.207188	-2.27099	2.58694	YES
Pgl_GLEAN_10007702	Unknown protein	35.2	not assigned.unknown	0.000488381	6.49172e-05	0.00374758	0.132923	-2.91134	2.42625	YES
Pgl_GLEAN_10037768	Unknown protein	35.2	not assigned.unknown	1.44798e-05	0.000147462	0.00808216	10.184	3.34823	2.09247	YES
Pgl_GLEAN_10020349	Aldehyde dehydrogenase [Sotub06g019340.1.1]	5.10	fermentation.aldehyde dehydrogenase	0.000259599	3.41362e-05	0.00489062	0.131496	-2.92691	2.31064	YES
Pgl_GLEAN_10014119	Eukaryotic translation initiation factor 3 subunit M [Sotub02g033860.1.1]	8.3	TCA / organic transformation.carbonic anhydrases	0.000553742	0.000131091	0.000581035	0.236736	-2.07865	3.2358	YES
Pgl_GLEAN_10002050	Aspartate aminotransferase [Sotub08g013570.1.1]	9.1.2	mitochondrial electron transport / ATP synthesis.NADH-DH (type I).localisation not clear	0.00124658	3.28091e-05	0.00111557	0.0263193	-5.24773	2.9525	YES

## Sheet: PM_S_S
Table S6: Differentially expressed proteins in seed tissue of Pearl millet sensitive (843-22B) genotype
A protein was considered as differentially expressed based on the following three, (1) Maxcount value 4, Protein was detected in all four replicates of at least one of the samples, (2)The p value <0.01 in TTEST, (3) Fold change < -1.5 to >1.5. NSAF scores of individual replicates are averaged.
Abbreiviations: PM-S-C-S: Pearl millet-Sensitive-Control-Seed; PM-S-St-S: Pearl millet-Sensitive-Stress-Seed
				Average	Average
Accession	Descriptions	Bin Code	Functional Categories	PM-S-C-S	PM-S-St-S	ttest	Fold change	Log2(Fold Change)	-LOG10(p-val)	Significans
Pgl_GLEAN_10000674	ATP synthase subunit beta chloroplastic [Sotub01g011250.1.1]	1.1.4.2	PS.lightreaction.ATP synthase.beta subunit	0.000134027	0.000726383	0.00761085	5.41968	2.43821	2.11857	YES
Pgl_GLEAN_10034465	Endoglucanase 1 [Sotub08g028800.1.1]	10.2	cell wall.cellulose synthesis	7.17934e-05	0.000430894	0.00395722	6.00186	2.58541	2.40261	YES
Pgl_GLEAN_10002600	Oligopeptidase A [Sotub02g030110.1.1]	17.3.1.2.1	hormone metabolism.brassinosteroid.synthesis-degradation.sterols.SMT1	4.86477e-05	0.000241978	0.00427948	4.97409	2.31443	2.36861	YES
Pgl_GLEAN_10011187	Arginine N-methyltransferase family protein [Sotub12g031510.1.1]	26.6	misc.O-methyl transferases	0.000176238	0.000683594	0.000930831	3.87881	1.95561	3.03113	YES
Pgl_GLEAN_10023149	U3 small nucleolar RNA-associated protein [Sotub09g005740.1.1]	27.1.1	RNA.processing.splicing	3.34674e-05	0.000128719	0.00928773	3.8461	1.9434	2.03209	YES
Pgl_GLEAN_10018455	Nucellin-like aspartic protease (Fragment) [Sotub06g011470.1.1]	27.3.44	RNA.regulation of transcription.chromatin remodeling factors	0.000233853	0.000676809	0.00291108	2.89416	1.53315	2.53595	YES
Pgl_GLEAN_10009041	Zinc finger HIT domain containing 2 [Sotub08g027320.1.1]	27.3.99	RNA.regulation of transcription.unclassified	4.50116e-05	0.000348603	0.00586527	7.74474	2.95322	2.23171	YES
Pgl_GLEAN_10028202	30S ribosomal protein S8 [Sotub06g018770.1.1]	29.2.1.2.1.515	protein.synthesis.ribosomal protein.eukaryotic.40S subunit.S15A	0.00112203	0.000143549	0.000492065	0.127937	-2.9665	3.30798	YES
Pgl_GLEAN_10029049	30S ribosomal protein S8 [Sotub03g014200.1.1]	29.2.1.2.1.515	protein.synthesis.ribosomal protein.eukaryotic.40S subunit.S15A	0.001759	0.000163696	0.000429266	0.0930624	-3.42566	3.36727	YES
Pgl_GLEAN_10029860	Elongation factor 1-alpha [Sotub11g026840.1.1]	29.2.4	protein.synthesis.elongation	0.000610327	0.00013861	0.0051831	0.227108	-2.13855	2.28541	YES
Pgl_GLEAN_10021594	Amino acid selective channel protein [Sotub06g010030.1.1]	29.3.2	protein.targeting.mitochondria	0.00199864	0.000424375	0.000768696	0.212332	-2.23561	3.11425	YES
Pgl_GLEAN_10011807	Unknown protein	35.2	not assigned.unknown	0.000178762	0.000598202	0.00600473	3.34637	1.7426	2.22151	YES
Pgl_GLEAN_10029350	Unknown protein	35.2	not assigned.unknown	0.000139469	0.000529069	0.00983385	3.79345	1.92351	2.00728	YES
Pgl_GLEAN_10025732	Unknown protein	35.2	not assigned.unknown	0.000394799	5.7747e-05	0.00573442	0.146269	-2.7733	2.24151	YES

## Sheet: PM_T_S
Table S6: Differentially expressed proteins in seed tissue of Pearl millet tolerant (ICTP8203) genotype
A protein was considered as differentially expressed based on the following three, (1) Maxcount value 4, Protein was detected in all four replicates of at least one of the samples, (2)The p value <0.01 in TTEST, (3) Fold change < -1.5 to >1.5. NSAF scores of individual replicates are averaged.
Abbreiviations: PM-T-C-S: Pearl millet-Tolerant-Control-Seed; PM-T-St-S: Pearl millet-Tolerant-Stress-Seed
				Average	Average
Accession	Description	Bin Codes	Functional Categories	PM-T-C-S	PM-T-St-S	ttest	Fold change	Log2(Fold Change)	-LOG10(p-val)	Significans
Pgl_GLEAN_10007292	Acetyl-coenzyme A synthetase 2 [Sotub07g010520.1.1]	11.1.8	lipid metabolism.FA synthesis and FA elongation.acyl CoA ligase	2.28091e-05	0.000137162	0.00838828	6.01348	2.5882	2.07633	YES
Pgl_GLEAN_10020094	Alliinase (Fragment) [Sotub06g029410.1.1]	16.5.99.1	secondary metabolism.sulfur-containing.misc.alliinase	7.8563e-05	0.000322554	0.00432579	4.10567	2.03762	2.36393	YES
Pgl_GLEAN_10025636	26S proteasome non-ATPase regulatory subunit [Sotub07g010330.1.1]	17.3.1.2.1	hormone metabolism.brassinosteroid.synthesis-degradation.sterols.SMT1	0.000560758	0.000179853	0.000726143	0.320732	-1.64056	3.13898	YES
Pgl_GLEAN_10011308	Sucrose-phosphate-synthase [Sotub07g008720.1.1]	2.1.1.1	major CHO metabolism.synthesis.sucrose.SPS	0.000224574	3.69044e-05	0.00986936	0.164331	-2.60533	2.00571	YES
Pgl_GLEAN_10013192	Signal recognition particle 68 [Sotub03g018770.1.1]	26.10	misc.cytochrome P450	0.000286717	6.96989e-05	0.00330172	0.243093	-2.04042	2.48126	YES
Pgl_GLEAN_10024151	ADP-ribosylation factor family protein [Sotub01g038180.1.1]	30.5	signalling.G-proteins	0.000326983	0.00096057	0.00220795	2.93767	1.55467	2.65601	YES
Pgl_GLEAN_10026148	late embryogenesis abundant protein 1, putative, expressed [LOC_Os03g20680]	33.2	development.late embryogenesis abundant	0.013705	0.0431794	0.00048052	3.15064	1.65564	3.31829	YES
Pgl_GLEAN_10025109	Genomic DNA chromosome 3 TAC clone K24A2 [Sotub02g013780.1.1]	35.2	not assigned.unknown	0.00029214	5.7716e-05	0.00743871	0.197563	-2.33961	2.1285	YES
Pgl_GLEAN_10007320	Prohibitin [Sotub11g014300.1.1]	9.1.1	mitochondrial electron transport / ATP synthesis.NADH-DH (type I).complex I	0.000204426	0.000969105	0.00249774	4.74061	2.24507	2.60245	YES
