# Supplementary material for: Physiological and Proteomic Signatures Reveal Mechanisms of Superior Drought Resilience in Pearl Millet Compared to Wheat
Source: Front Plant Sci. 2021 Jan 13;11:600278. doi: 10.3389/fpls.2020.600278 (PMC7838129; doi:10.3389/fpls.2020.600278)
Supplement: Supplementary Table 1 — Details of the sample code for the raw files measured and submitted in PRIDE repository for Wheat and Pearl millet genotypes. [file Data_Sheet_2.ZIP › Table S7.xlsx]

## Sheet: UK-R
Table S7: Differentially expressed proteins in root tissue of Wheat sensitive (White Fife) genotype
Abbreiviations: UK-C-R: UK-Control-Root; UK-St-R:UK-Stress-Root
A protein was considered as differentially expressed based on the following three, (1) Maxcount value 4, Protein was detected in all four replicates of at least one of the samples, (2)The p value <0.01 in TTEST, (3) Fold change < -1.5 to >1.5. NSAF scores of individual replicates are averaged.
				Average	Average
Accession	Discription	UK-C-R	UK-St-R	Bin Code	Functional Categorization	ttest	Fold change	Log2(Fold Change)	-LOG10(p-val)
A0A1D6C1Q1	Peroxidase OS=Triticum aestivum PE=3 SV=1 - [A0A1D6C1Q1_WHEAT]	0.00110332	0.000346512	1.1.1.2	PS.lightreaction.photosystem II.PSII polypeptide subunits	0.000632799	0.314065	-1.67087	3.19873
W5AA37	Peroxidase OS=Triticum aestivum PE=3 SV=1 - [W5AA37_WHEAT]	0.00055613	0.0001341	1.1.1.2	PS.lightreaction.photosystem II.PSII polypeptide subunits	0.00444189	0.241131	-2.05211	2.35243
A0A1D6C2M3	Phospholipase D OS=Triticum aestivum PE=3 SV=1 - [A0A1D6C2M3_WHEAT]	7.12531e-05	0.000235551	1.1.5.1	PS.lightreaction.other electron carrier (ox/red).plastocyanin	0.00527441	3.30583	1.72501	2.27783
W5CL20	Uncharacterized protein OS=Triticum aestivum GN=TRAES_3BF098500060CFD_c1 PE=4 SV=1 - [W5CL20_WHEAT]	0.000411462	0.000118549	10.1.5	cell wall.precursor synthesis.UXS	0.00535864	0.288117	-1.79527	2.27095
W5ERN4	Uncharacterized protein OS=Triticum aestivum PE=4 SV=1 - [W5ERN4_WHEAT]	7.46201e-05	2.14994e-05	10.6.1	cell wall.degradation.cellulases and beta-1,4-glucanases	0.00535864	0.288117	-1.79527	2.27095
W5EA82	Uncharacterized protein OS=Triticum aestivum PE=4 SV=1 - [W5EA82_WHEAT]	7.46201e-05	2.14994e-05	10.6.1	cell wall.degradation.cellulases and beta-1,4-glucanases	0.00535864	0.288117	-1.79527	2.27095
A0A1D5X3C1	Uncharacterized protein OS=Triticum aestivum PE=4 SV=1 - [A0A1D5X3C1_WHEAT]	7.47156e-05	2.15268e-05	10.6.1	cell wall.degradation.cellulases and beta-1,4-glucanases	0.00535864	0.288117	-1.79527	2.27095
A0A1D5UMY9	Uncharacterized protein OS=Triticum aestivum PE=4 SV=1 - [A0A1D5UMY9_WHEAT]	0.000131797	3.52827e-05	10.6.1	cell wall.degradation.cellulases and beta-1,4-glucanases	0.0049049	0.267704	-1.90129	2.30937
A0A1D5T7F8	Uncharacterized protein OS=Triticum aestivum PE=4 SV=1 - [A0A1D5T7F8_WHEAT]	0.000139339	3.73016e-05	10.6.1	cell wall.degradation.cellulases and beta-1,4-glucanases	0.0049049	0.267704	-1.90129	2.30937
A0A1D5XUM6	Uncharacterized protein OS=Triticum aestivum PE=4 SV=1 - [A0A1D5XUM6_WHEAT]	8.8661e-05	0.000264819	10.6.2	cell wall.degradation.mannan-xylose-arabinose-fucose	1.52783e-05	2.98687	1.57864	4.81593
A0A1D6RX96	Beta-galactosidase OS=Triticum aestivum PE=3 SV=1 - [A0A1D6RX96_WHEAT]	0.000216966	7.57649e-05	10.6.2	cell wall.degradation.mannan-xylose-arabinose-fucose	0.00415138	0.349201	-1.51787	2.38181
A0A1D5XZ43	Beta-galactosidase OS=Triticum aestivum PE=3 SV=1 - [A0A1D5XZ43_WHEAT]	0.00020552	7.17679e-05	10.6.2	cell wall.degradation.mannan-xylose-arabinose-fucose	0.00415138	0.349201	-1.51787	2.38181
A0A1D5XH76	Beta-galactosidase OS=Triticum aestivum PE=3 SV=1 - [A0A1D5XH76_WHEAT]	0.000209449	7.31398e-05	10.6.2	cell wall.degradation.mannan-xylose-arabinose-fucose	0.00415138	0.349201	-1.51787	2.38181
A0A1D6S3F1	Uncharacterized protein OS=Triticum aestivum PE=4 SV=1 - [A0A1D6S3F1_WHEAT]	0.000119974	1.85434e-05	10.6.2	cell wall.degradation.mannan-xylose-arabinose-fucose	0.00156542	0.154561	-2.69375	2.80537
A0A1D5ZB46	Uncharacterized protein OS=Triticum aestivum PE=4 SV=1 - [A0A1D5ZB46_WHEAT]	8.21766e-05	2.55669e-05	10.7	cell wall.modification	0.0086362	0.311122	-1.68445	2.06368
A0A1D6RSF5	Pectinesterase OS=Triticum aestivum PE=4 SV=1 - [A0A1D6RSF5_WHEAT]	0.000241214	8.11255e-05	10.8.1	cell wall.pectinesterases.PME	0.00242024	0.336322	-1.57208	2.61614
A0A1D5V5R0	Uncharacterized protein OS=Triticum aestivum PE=4 SV=1 - [A0A1D5V5R0_WHEAT]	0.000132924	4.48232e-05	10.8.1	cell wall.pectinesterases.PME	0.00253864	0.337211	-1.56828	2.5954
A0A1D5X7V3	Uncharacterized protein OS=Triticum aestivum PE=3 SV=1 - [A0A1D5X7V3_WHEAT]	0.000299397	6.23676e-05	11.1.9	lipid metabolism.FA synthesis and FA elongation.long chain fatty acid CoA ligase	0.000912093	0.20831	-2.26319	3.03996
A0A1D5XYC4	Uncharacterized protein OS=Triticum aestivum PE=4 SV=1 - [A0A1D5XYC4_WHEAT]	0.000157063	4.57114e-05	11.3	lipid metabolism.phospholipid synthesis	0.00576348	0.291038	-1.78072	2.23932
A0A1D5YF19	Uncharacterized protein OS=Triticum aestivum PE=4 SV=1 - [A0A1D5YF19_WHEAT]	0.000325427	3.40788e-05	11.8.7	lipid metabolism.exotics (steroids, squalene etc).trans-2-enoyl-CoA reductase (NADPH)	0.00694645	0.10472	-3.25538	2.15824
A0A1D5Z9X3	Uncharacterized protein OS=Triticum aestivum PE=4 SV=1 - [A0A1D5Z9X3_WHEAT]	9.25712e-05	0.000331913	11.9.3	lipid metabolism.lipid degradation.lysophospholipases	0.00477482	3.58548	1.84217	2.32104
A0A1D5T4N0	Phosphoinositide phospholipase C OS=Triticum aestivum PE=4 SV=1 - [A0A1D5T4N0_WHEAT]	0.000126467	1.95468e-05	11.9.3	lipid metabolism.lipid degradation.lysophospholipases	0.00156542	0.154561	-2.69375	2.80537
A0A1D6D209	Uncharacterized protein OS=Triticum aestivum PE=4 SV=1 - [A0A1D6D209_WHEAT]	0.000540916	0.000135934	11.9.3.2	lipid metabolism.lipid degradation.lysophospholipases.carboxylesterase	0.00734618	0.251304	-1.99249	2.13394
A0A1D5RVP0	Uncharacterized protein OS=Triticum aestivum PE=4 SV=1 - [A0A1D5RVP0_WHEAT]	9.50042e-05	0.000404692	12.1.2	N-metabolism.nitrate metabolism.nitrite reductase	0.00438752	4.25973	2.09076	2.35778
A0A1D5ZQ31	Uncharacterized protein OS=Triticum aestivum PE=4 SV=1 - [A0A1D5ZQ31_WHEAT]	0.0007379	0.000202854	13	amino acid metabolism	0.00312501	0.274907	-1.86298	2.50515
A0A1D5WTH5	Glutamate decarboxylase OS=Triticum aestivum PE=3 SV=1 - [A0A1D5WTH5_WHEAT]	0.000192256	0.000937099	13.1.1.1.1	amino acid metabolism.synthesis.central amino acid metabolism.GABA.glutamate decarboxylase	3.7208e-05	4.87423	2.28518	4.42936
A0A1D5VZC2	Glutamate decarboxylase OS=Triticum aestivum PE=3 SV=1 - [A0A1D5VZC2_WHEAT]	0.000186133	0.000757859	13.1.1.1.1	amino acid metabolism.synthesis.central amino acid metabolism.GABA.glutamate decarboxylase	0.000172749	4.0716	2.0256	3.76258
W5BD76	Glutamate decarboxylase OS=Triticum aestivum PE=3 SV=1 - [W5BD76_WHEAT]	5.8044e-05	0.000579456	13.1.1.1.1	amino acid metabolism.synthesis.central amino acid metabolism.GABA.glutamate decarboxylase	2.23875e-05	9.98304	3.31948	4.64999
A0A1D5T8T1	Glutamate decarboxylase OS=Triticum aestivum PE=3 SV=1 - [A0A1D5T8T1_WHEAT]	5.8044e-05	0.000508949	13.1.1.1.1	amino acid metabolism.synthesis.central amino acid metabolism.GABA.glutamate decarboxylase	5.07141e-05	8.76834	3.1323	4.29487
A0A1D5UP69	Glutamate decarboxylase OS=Triticum aestivum PE=3 SV=1 - [A0A1D5UP69_WHEAT]	8.72631e-05	0.000508949	13.1.1.1.1	amino acid metabolism.synthesis.central amino acid metabolism.GABA.glutamate decarboxylase	0.00052902	5.83236	2.54408	3.27653
A0A1D5YYQ5	Uncharacterized protein OS=Triticum aestivum PE=4 SV=1 - [A0A1D5YYQ5_WHEAT]	7.979e-05	8.52825e-06	13.1.3.6.1.1	amino acid metabolism.synthesis.aspartate family.misc.homoserine.aspartate kinase	0.00754382	0.106884	-3.22589	2.12241
A0A1D5T0M4	Uncharacterized protein OS=Triticum aestivum PE=4 SV=1 - [A0A1D5T0M4_WHEAT]	0.000143205	2.21339e-05	13.1.5.2.41	amino acid metabolism.synthesis.serine-glycine-cysteine group.glycine.sarcosine oxidase	0.00156542	0.154561	-2.69375	2.80537
A0A1D5TN88	Phospho-2-dehydro-3-deoxyheptonate aldolase OS=Triticum aestivum PE=3 SV=1 - [A0A1D5TN88_WHEAT]	2.7304e-05	0.000212269	13.1.6.1.1	amino acid metabolism.synthesis.aromatic aa.chorismate.3-deoxy-D-arabino-heptulosonate 7-phosphate synthase	0.000606404	7.77429	2.95871	3.21724
W4ZTR7	Proteasome subunit beta type OS=Triticum aestivum PE=3 SV=1 - [W4ZTR7_WHEAT]	0.00275079	0.000288383	13.1.6.1.7	amino acid metabolism.synthesis.aromatic aa.chorismate.chorismate synthase	1.9565e-06	0.104836	-3.25379	5.70852
A0A1D5SI36	Proteasome subunit beta type OS=Triticum aestivum PE=3 SV=1 - [A0A1D5SI36_WHEAT]	0.00275182	0.000395085	13.1.6.1.7	amino acid metabolism.synthesis.aromatic aa.chorismate.chorismate synthase	3.75924e-06	0.143572	-2.80015	5.4249
A0A1D5WZX1	Uncharacterized protein OS=Triticum aestivum PE=4 SV=1 - [A0A1D5WZX1_WHEAT]	0.000189514	6.37844e-05	13.1.7	amino acid metabolism.synthesis.histidine	0.00308599	0.336568	-1.57103	2.51061
A0A1D5Y3E2	Uncharacterized protein OS=Triticum aestivum PE=3 SV=1 - [A0A1D5Y3E2_WHEAT]	0.000249995	2.21339e-05	13.1.7.1	amino acid metabolism.synthesis.histidine.ATP phosphoribosyltransferase	0.00147891	0.0885376	-3.49757	2.83006
A0A1D5WNY7	Uncharacterized protein OS=Triticum aestivum PE=3 SV=1 - [A0A1D5WNY7_WHEAT]	0.000490964	9.88279e-05	15.2	metal handling.binding, chelation and storage	0.00542346	0.201294	-2.31263	2.26572
A0A1D5U7A6	Uncharacterized protein OS=Triticum aestivum PE=4 SV=1 - [A0A1D5U7A6_WHEAT]	0.000328861	9.79125e-05	16.1.4.3	secondary metabolism.isoprenoids.carotenoids.zeta-carotene desaturase	1.29524e-05	0.297733	-1.74791	4.88765
A0A1D5XG75	Uncharacterized protein OS=Triticum aestivum PE=3 SV=1 - [A0A1D5XG75_WHEAT]	0.000155392	0.000700079	16.2	secondary metabolism.phenylpropanoids	8.66353e-07	4.50523	2.1716	6.06231
A0A1D5YI18	Uncharacterized protein OS=Triticum aestivum PE=3 SV=1 - [A0A1D5YI18_WHEAT]	0.000162299	0.000636873	16.2	secondary metabolism.phenylpropanoids	4.13776e-05	3.92408	1.97235	4.38323
A0A1D6CC37	Uncharacterized protein OS=Triticum aestivum PE=3 SV=1 - [A0A1D6CC37_WHEAT]	0.000146069	0.000520886	16.2	secondary metabolism.phenylpropanoids	7.98158e-05	3.56603	1.83432	4.09791
W5EER4	Uncharacterized protein OS=Triticum aestivum PE=3 SV=1 - [W5EER4_WHEAT]	0.000162299	0.00113261	16.2	secondary metabolism.phenylpropanoids	9.4566e-05	6.97857	2.80293	4.02427
W4ZX49	Uncharacterized protein OS=Triticum aestivum PE=4 SV=1 - [W4ZX49_WHEAT]	0.000226206	6.04401e-05	16.2	secondary metabolism.phenylpropanoids	0.00520995	0.26719	-1.90406	2.28317
A0A077RSL3	Uncharacterized protein OS=Triticum aestivum GN=TRAES_3BF046400010CFD_c1 PE=4 SV=1 - [A0A077RSL3_WHEAT]	0.000276846	4.3076e-05	16.2	secondary metabolism.phenylpropanoids	0.0090473	0.155595	-2.68413	2.04348
A0A1D6S5T5	Uncharacterized protein OS=Triticum aestivum PE=4 SV=1 - [A0A1D6S5T5_WHEAT]	0.000244093	2.18316e-05	16.2	secondary metabolism.phenylpropanoids	0.00168557	0.0894399	-3.48294	2.77325
A0A1D6CQK3	Uncharacterized protein OS=Triticum aestivum PE=3 SV=1 - [A0A1D6CQK3_WHEAT]	0.000111716	0.000366196	16.4.1	secondary metabolism.N misc.alkaloid-like	6.12036e-06	3.27791	1.71278	5.21322
W5FV23	Uncharacterized protein OS=Triticum aestivum PE=3 SV=1 - [W5FV23_WHEAT]	2.73974e-05	0.000414614	16.4.1	secondary metabolism.N misc.alkaloid-like	5.58328e-05	15.1333	3.91966	4.25311
A0A1D5YDX6	Uncharacterized protein OS=Triticum aestivum PE=3 SV=1 - [A0A1D5YDX6_WHEAT]	2.73974e-05	0.000414614	16.4.1	secondary metabolism.N misc.alkaloid-like	5.58328e-05	15.1333	3.91966	4.25311
W5BDN0	Uncharacterized protein OS=Triticum aestivum PE=4 SV=1 - [W5BDN0_WHEAT]	0.000432076	0.000127178	16.8.3.1	secondary metabolism.flavonoids.dihydroflavonols.dihydroflavonol 4-reductase	0.00123612	0.294341	-1.76444	2.90794
A0A1D5SZM5	Uncharacterized protein OS=Triticum aestivum PE=4 SV=1 - [A0A1D5SZM5_WHEAT]	0.000244283	0.000698605	16.8.5.1	secondary metabolism.flavonoids.isoflavonols.isoflavone reductase	0.000921047	2.85982	1.51592	3.03572
A0A1D6D6A7	Uncharacterized protein OS=Triticum aestivum PE=4 SV=1 - [A0A1D6D6A7_WHEAT]	0.000244283	0.000811401	16.8.5.1	secondary metabolism.flavonoids.isoflavonols.isoflavone reductase	0.00117867	3.32156	1.73186	2.92861
A0A1D5ZL32	Uncharacterized protein OS=Triticum aestivum PE=4 SV=1 - [A0A1D5ZL32_WHEAT]	6.50912e-05	0.000201725	17.1.1.1.12	hormone metabolism.abscisic acid.synthesis-degradation.synthesis.abscisic aldehyde oxidase	5.96378e-05	3.09911	1.63185	4.22448
A0A1D5ZL26	Uncharacterized protein OS=Triticum aestivum PE=4 SV=1 - [A0A1D5ZL26_WHEAT]	7.59671e-05	0.00040613	17.1.1.1.12	hormone metabolism.abscisic acid.synthesis-degradation.synthesis.abscisic aldehyde oxidase	0.00072579	5.34614	2.4185	3.13919
A0A1D5YQ27	Uncharacterized protein OS=Triticum aestivum PE=4 SV=1 - [A0A1D5YQ27_WHEAT]	7.78265e-05	0.000275761	17.1.1.1.12	hormone metabolism.abscisic acid.synthesis-degradation.synthesis.abscisic aldehyde oxidase	0.00223437	3.54328	1.82509	2.65084
A0A1D5ZAI9	Uncharacterized protein OS=Triticum aestivum PE=4 SV=1 - [A0A1D5ZAI9_WHEAT]	2.16666e-05	0.000233561	17.1.1.1.12	hormone metabolism.abscisic acid.synthesis-degradation.synthesis.abscisic aldehyde oxidase	7.93236e-05	10.7798	3.43025	4.1006
A0A1D5YRL2	Uncharacterized protein OS=Triticum aestivum PE=4 SV=1 - [A0A1D5YRL2_WHEAT]	9.76875e-05	0.000333692	17.1.1.1.12	hormone metabolism.abscisic acid.synthesis-degradation.synthesis.abscisic aldehyde oxidase	0.00276843	3.41591	1.77227	2.55777
A0A1D5ZWK6	Uncharacterized protein OS=Triticum aestivum PE=4 SV=1 - [A0A1D5ZWK6_WHEAT]	6.54813e-05	0.00019992	17.1.1.1.12	hormone metabolism.abscisic acid.synthesis-degradation.synthesis.abscisic aldehyde oxidase	0.00575877	3.05309	1.61027	2.23967
V5V8A5	SYP71 protein OS=Triticum aestivum PE=2 SV=1 - [V5V8A5_WHEAT]	0.000379524	6.29801e-05	17.2.2	hormone metabolism.auxin.signal transduction	0.00312445	0.165945	-2.59122	2.50523
A0A1D5TRQ5	Uncharacterized protein OS=Triticum aestivum PE=4 SV=1 - [A0A1D5TRQ5_WHEAT]	0.000319276	9.1989e-05	17.2.3	hormone metabolism.auxin.induced-regulated-responsive-activated	0.00535864	0.288117	-1.79527	2.27095
W5GCG5	Uncharacterized protein OS=Triticum aestivum PE=3 SV=1 - [W5GCG5_WHEAT]	0.000315825	4.88143e-05	17.2.3	hormone metabolism.auxin.induced-regulated-responsive-activated	0.00156542	0.154561	-2.69375	2.80537
A0A1D5X815	Uncharacterized protein OS=Triticum aestivum PE=3 SV=1 - [A0A1D5X815_WHEAT]	7.35785e-05	0.000264341	17.3.1.1.1	hormone metabolism.brassinosteroid.synthesis-degradation.BRs.DET2	0.00930254	3.59264	1.84504	2.0314
A0A1D5YCY0	Methyltransferase OS=Triticum aestivum PE=3 SV=1 - [A0A1D5YCY0_WHEAT]	0.000167414	4.82349e-05	17.3.1.2.2	hormone metabolism.brassinosteroid.synthesis-degradation.sterols.SMT2	0.00535864	0.288117	-1.79527	2.27095
A0A1D5Z9Z4	Uncharacterized protein OS=Triticum aestivum PE=4 SV=1 - [A0A1D5Z9Z4_WHEAT]	5.23076e-05	6.98599e-06	17.3.1.2.7	hormone metabolism.brassinosteroid.synthesis-degradation.sterols.DWF5	0.000641985	0.133556	-2.90448	3.19247
A0A1D5SER9	Uncharacterized protein OS=Triticum aestivum PE=4 SV=1 - [A0A1D5SER9_WHEAT]	0.00018787	2.50912e-05	17.3.1.2.7	hormone metabolism.brassinosteroid.synthesis-degradation.sterols.DWF5	0.000641985	0.133556	-2.90448	3.19247
A0A1D5SDW0	Uncharacterized protein OS=Triticum aestivum PE=4 SV=1 - [A0A1D5SDW0_WHEAT]	0.000361483	0.000114051	17.3.2.2	hormone metabolism.brassinosteroid.signal transduction.BZR	0.000882035	0.315508	-1.66425	3.05451
A0A1D5SQG1	Uncharacterized protein OS=Triticum aestivum PE=4 SV=1 - [A0A1D5SQG1_WHEAT]	0.000138584	1.71359e-05	17.3.2.2	hormone metabolism.brassinosteroid.signal transduction.BZR	0.00977973	0.12365	-3.01566	2.00967
A0A1D6DDY3	Uncharacterized protein OS=Triticum aestivum PE=3 SV=1 - [A0A1D6DDY3_WHEAT]	0.000256304	6.85583e-05	17.3.2.99	hormone metabolism.brassinosteroid.signal transduction.other	0.000333516	0.267489	-1.90245	3.47688
A0A1D6S9A4	Uncharacterized protein OS=Triticum aestivum PE=4 SV=1 - [A0A1D6S9A4_WHEAT]	0.000139113	0.00041912	17.5.1	hormone metabolism.ethylene.synthesis-degradation	0.000411707	3.0128	1.5911	3.38541
A0A1D6B465	Uncharacterized protein OS=Triticum aestivum PE=4 SV=1 - [A0A1D6B465_WHEAT]	0.000140114	0.000418783	17.5.1	hormone metabolism.ethylene.synthesis-degradation	0.000632537	2.98887	1.5796	3.19891
A0A1D5XUK2	Lipoxygenase OS=Triticum aestivum PE=3 SV=1 - [A0A1D5XUK2_WHEAT]	0.000121322	0.000392194	17.7.1.2	hormone metabolism.jasmonate.synthesis-degradation.lipoxygenase	0.00075309	3.23266	1.69272	3.12315
A0A1D6RYE5	Lipoxygenase OS=Triticum aestivum PE=3 SV=1 - [A0A1D6RYE5_WHEAT]	0.000124573	0.000369497	17.7.1.2	hormone metabolism.jasmonate.synthesis-degradation.lipoxygenase	0.000781979	2.9661	1.56857	3.1068
A0A1D6B8G6	Uncharacterized protein OS=Triticum aestivum PE=4 SV=1 - [A0A1D6B8G6_WHEAT]	0.000108967	1.36529e-05	17.8.1	hormone metabolism.salicylic acid.synthesis-degradation	0.00990245	0.125294	-2.99661	2.00426
A0A1D5ZR36	Uncharacterized protein OS=Triticum aestivum PE=4 SV=1 - [A0A1D5ZR36_WHEAT]	0.000235595	3.64139e-05	17.8.1	hormone metabolism.salicylic acid.synthesis-degradation	0.00156542	0.154561	-2.69375	2.80537
A0A1D5YU87	Uncharacterized protein OS=Triticum aestivum PE=4 SV=1 - [A0A1D5YU87_WHEAT]	7.98202e-05	0.000284768	18	Co-factor and vitamine metabolism	0.000753378	3.56762	1.83496	3.12299
A0A1D5U1J4	Uncharacterized protein OS=Triticum aestivum PE=3 SV=1 - [A0A1D5U1J4_WHEAT]	0.000201474	3.11401e-05	18	Co-factor and vitamine metabolism	0.00156542	0.154561	-2.69375	2.80537
A0A1D6DGU6	Uncharacterized protein OS=Triticum aestivum PE=3 SV=1 - [A0A1D6DGU6_WHEAT]	0.000147731	0.000423722	2.2.1.3.1	major CHO metabolism.degradation.sucrose.invertases.neutral	0.000350173	2.8682	1.52015	3.45572
A0A1D6BYN3	Uncharacterized protein OS=Triticum aestivum PE=4 SV=1 - [A0A1D6BYN3_WHEAT]	0.000200399	1.39443e-05	2.2.1.3.1	major CHO metabolism.degradation.sucrose.invertases.neutral	0.00039494	0.0695828	-3.84513	3.40347
Q8W431	Sucrose:fructan 6-fructosyltransferase OS=Triticum aestivum GN=6-SFT PE=2 SV=1 - [Q8W431_WHEAT]	0.000261969	2.73279e-05	2.2.1.3.3	major CHO metabolism.degradation.sucrose.invertases.vacuolar	0.00987436	0.104317	-3.26095	2.00549
A0A1D5SYW2	Uncharacterized protein OS=Triticum aestivum PE=4 SV=1 - [A0A1D5SYW2_WHEAT]	0.00010962	3.18026e-05	2.2.1.4	major CHO metabolism.degradation.sucrose.hexokinase	0.0056327	0.290116	-1.7853	2.24928
A0A1D6A790	Sucrose synthase OS=Triticum aestivum PE=3 SV=1 - [A0A1D6A790_WHEAT]	8.49606e-05	0.000376892	2.2.1.5	major CHO metabolism.degradation.sucrose.Susy	9.41382e-05	4.43608	2.14928	4.02623
W5HZ78	Sucrose synthase OS=Triticum aestivum PE=3 SV=1 - [W5HZ78_WHEAT]	0.00016939	0.000589983	2.2.1.5	major CHO metabolism.degradation.sucrose.Susy	0.00260175	3.48298	1.80032	2.58473
A0A1D6D1F6	Sucrose synthase OS=Triticum aestivum PE=3 SV=1 - [A0A1D6D1F6_WHEAT]	1.789e-05	0.000152164	2.2.1.5	major CHO metabolism.degradation.sucrose.Susy	0.00939962	8.50556	3.08841	2.02689
A0A1D6SCP9	Sucrose synthase OS=Triticum aestivum PE=3 SV=1 - [A0A1D6SCP9_WHEAT]	1.789e-05	0.000152164	2.2.1.5	major CHO metabolism.degradation.sucrose.Susy	0.00939962	8.50556	3.08841	2.02689
A0A1D6C1W8	Uncharacterized protein OS=Triticum aestivum PE=3 SV=1 - [A0A1D6C1W8_WHEAT]	6.57968e-05	8.78755e-06	2.2.2.1	major CHO metabolism.degradation.starch.starch cleavage	0.000641985	0.133556	-2.90448	3.19247
A0A1D6CQP9	Uncharacterized protein OS=Triticum aestivum PE=3 SV=1 - [A0A1D6CQP9_WHEAT]	6.5871e-05	8.79746e-06	2.2.2.1	major CHO metabolism.degradation.starch.starch cleavage	0.000641985	0.133556	-2.90448	3.19247
A0A1D6BMS5	Uncharacterized protein OS=Triticum aestivum PE=3 SV=1 - [A0A1D6BMS5_WHEAT]	6.63196e-05	8.85738e-06	2.2.2.1	major CHO metabolism.degradation.starch.starch cleavage	0.000641985	0.133556	-2.90448	3.19247
A0A1D5XXC9	Beta-amylase OS=Triticum aestivum PE=3 SV=1 - [A0A1D5XXC9_WHEAT]	0.000221737	6.67604e-05	2.2.2.1.2	major CHO metabolism.degradation.starch.starch cleavage.beta amylase	3.02994e-09	0.30108	-1.73178	8.51857
A0A1D5XL61	Uncharacterized protein OS=Triticum aestivum PE=4 SV=1 - [A0A1D5XL61_WHEAT]	0.000166936	2.62894e-05	2.2.2.10	major CHO metabolism.degradation.starch.laforin like phosphoglucan phosphatase (SEX4)	0.00175264	0.157482	-2.66674	2.75631
A0A1D5ZSP8	Uncharacterized protein OS=Triticum aestivum PE=4 SV=1 - [A0A1D5ZSP8_WHEAT]	0.000279558	8.05454e-05	20.1	stress.biotic	0.00535864	0.288117	-1.79527	2.27095
A0A1D6RVH2	Uncharacterized protein OS=Triticum aestivum PE=4 SV=1 - [A0A1D6RVH2_WHEAT]	4.31993e-05	0.000240221	20.1	stress.biotic	0.000267555	5.56077	2.47528	3.57259
A0A1D5XYS7	Uncharacterized protein OS=Triticum aestivum PE=4 SV=1 - [A0A1D5XYS7_WHEAT]	0.000327742	3.78292e-05	20.1.2	stress.biotic.receptors	0.000492139	0.115424	-3.11499	3.30791
A0A1D5XNR7	Uncharacterized protein OS=Triticum aestivum PE=4 SV=1 - [A0A1D5XNR7_WHEAT]	0.000445698	4.67611e-05	20.1.2	stress.biotic.receptors	0.00271037	0.104916	-3.25269	2.56697
A0A1D6RUV7	Dirigent protein OS=Triticum aestivum PE=3 SV=1 - [A0A1D6RUV7_WHEAT]	8.20847e-05	0.000582196	20.1.2	stress.biotic.receptors	0.00515394	7.09263	2.82632	2.28786
W5H370	Uncharacterized protein OS=Triticum aestivum PE=4 SV=1 - [W5H370_WHEAT]	0.00106861	0.000262276	20.1.7	stress.biotic.PR-proteins	0.00953626	0.245436	-2.02658	2.02062
A0A1D6DME4	Uncharacterized protein OS=Triticum aestivum PE=3 SV=1 - [A0A1D6DME4_WHEAT]	0.00122188	0.000275552	20.1.7.1	stress.biotic.PR-proteins.PR1 (antifungal)	0.00889017	0.225514	-2.14871	2.05109
A0A1D5X2U0	Uncharacterized protein OS=Triticum aestivum PE=3 SV=1 - [A0A1D5X2U0_WHEAT]	0.000151721	0.000542932	20.2.1	stress.abiotic.heat	0.000316566	3.57848	1.83935	3.49954
A0A1D5V2Y6	Uncharacterized protein OS=Triticum aestivum PE=4 SV=1 - [A0A1D5V2Y6_WHEAT]	7.34015e-05	1.14918e-05	20.2.1	stress.abiotic.heat	0.00169172	0.15656	-2.67521	2.77167
A0A096UT18	Uncharacterized protein OS=Triticum aestivum PE=4 SV=1 - [A0A096UT18_WHEAT]	2.70507e-05	0.000241432	20.2.2	stress.abiotic.cold	0.00293086	8.92516	3.15788	2.53301
A0A1D5WUX8	Uncharacterized protein OS=Triticum aestivum PE=4 SV=1 - [A0A1D5WUX8_WHEAT]	0.00041438	0.00143188	20.2.3	stress.abiotic.drought/salt	5.07758e-06	3.45548	1.78888	5.29434
A0A1D6RRU7	Uncharacterized protein OS=Triticum aestivum PE=4 SV=1 - [A0A1D6RRU7_WHEAT]	0.000319276	0.0014884	20.2.3	stress.abiotic.drought/salt	2.97779e-05	4.66179	2.22089	4.52611
A0A1D5TDV8	Uncharacterized protein OS=Triticum aestivum PE=4 SV=1 - [A0A1D5TDV8_WHEAT]	0.000205731	2.74766e-05	20.2.3	stress.abiotic.drought/salt	0.000641985	0.133556	-2.90448	3.19247
A0A1D6S7F4	Uncharacterized protein OS=Triticum aestivum PE=3 SV=1 - [A0A1D6S7F4_WHEAT]	0.000560843	0.000170501	20.2.99	stress.abiotic.unspecified	0.00168652	0.304008	-1.71782	2.77301
A0A1D5UXD1	Uncharacterized protein OS=Triticum aestivum PE=4 SV=1 - [A0A1D5UXD1_WHEAT]	0.000968166	0.000237538	20.2.99	stress.abiotic.unspecified	0.0041719	0.245349	-2.02709	2.37967
W5C8D1	Uncharacterized protein OS=Triticum aestivum PE=3 SV=1 - [W5C8D1_WHEAT]	0.000268136	0.000764983	21.1	redox.thioredoxin	0.00546986	2.85297	1.51246	2.26202
A0A1D5V1U6	Uncharacterized protein OS=Triticum aestivum PE=4 SV=1 - [A0A1D5V1U6_WHEAT]	0.000220481	6.41684e-05	21.2	redox.ascorbate and glutathione	0.00576348	0.291038	-1.78072	2.23932
A0A1D5X910	Uncharacterized protein OS=Triticum aestivum PE=4 SV=1 - [A0A1D5X910_WHEAT]	0.000160011	1.70379e-05	21.2	redox.ascorbate and glutathione	0.00861943	0.10648	-3.23135	2.06452
A0A1D5Y5E8	Uncharacterized protein OS=Triticum aestivum PE=4 SV=1 - [A0A1D5Y5E8_WHEAT]	0.000313183	3.33476e-05	21.2	redox.ascorbate and glutathione	0.00861943	0.10648	-3.23135	2.06452
A0A1D5VRD2	Uncharacterized protein OS=Triticum aestivum PE=4 SV=1 - [A0A1D5VRD2_WHEAT]	0.000168709	1.76592e-05	21.2.2	redox.ascorbate and glutathione.glutathione	0.00594933	0.104672	-3.25605	2.22553
W5CB91	Uncharacterized protein OS=Triticum aestivum PE=4 SV=1 - [W5CB91_WHEAT]	0.000181874	0.00129549	21.5	redox.peroxiredoxin	9.31376e-05	7.12299	2.83248	4.03088
A0A1D5WL54	Uncharacterized protein OS=Triticum aestivum PE=4 SV=1 - [A0A1D5WL54_WHEAT]	0.000181874	0.00107831	21.5	redox.peroxiredoxin	0.000327303	5.92888	2.56776	3.48505
A0A0C4BIZ6	UMP-CMP kinase OS=Triticum aestivum PE=3 SV=1 - [A0A0C4BIZ6_WHEAT]	0.000274308	8.53432e-05	23.4.3	nucleotide metabolism.phosphotransfer and pyrophosphatases.uridylate kinase	0.0086362	0.311122	-1.68445	2.06368
A0A1D5U848	Uncharacterized protein OS=Triticum aestivum PE=4 SV=1 - [A0A1D5U848_WHEAT]	0.000167895	5.22359e-05	24	biodegradation of xenobiotics	0.0086362	0.311122	-1.68445	2.06368
W5FEK8	Methylenetetrahydrofolate reductase OS=Triticum aestivum PE=3 SV=1 - [W5FEK8_WHEAT]	0.000172136	0.000531096	25.6	C1-metabolism.methylenetetrahydrofolate reductase	9.78567e-05	3.08533	1.62542	4.00941
W5FX66	Methylenetetrahydrofolate reductase OS=Triticum aestivum PE=3 SV=1 - [W5FX66_WHEAT]	0.000172136	0.000531383	25.6	C1-metabolism.methylenetetrahydrofolate reductase	0.000936101	3.087	1.6262	3.02868
W5HZW2	Dolichyl-diphosphooligosaccharide--protein glycosyltransferase 48 kDa subunit OS=Triticum aestivum PE=3 SV=1 - [W5HZW2_WHEAT]	6.6187e-05	0.000374751	26.1	misc.misc2	0.00154666	5.662	2.50131	2.8106
A0A1D6RFQ7	Uncharacterized protein OS=Triticum aestivum PE=3 SV=1 - [A0A1D6RFQ7_WHEAT]	0.00020867	1.61261e-05	26.10	misc.cytochrome P450	2.13581e-05	0.0772807	-3.69375	4.67044
A0A1D6BEM4	Peroxidase OS=Triticum aestivum PE=3 SV=1 - [A0A1D6BEM4_WHEAT]	0.000312767	8.3729e-05	26.12	misc.peroxidases	0.0049049	0.267704	-1.90129	2.30937
A0A1D6C353	Peroxidase OS=Triticum aestivum PE=3 SV=1 - [A0A1D6C353_WHEAT]	8.15886e-05	0.000293862	26.12	misc.peroxidases	0.00962892	3.60175	1.8487	2.01642
W5GP51	Peroxidase OS=Triticum aestivum PE=3 SV=1 - [W5GP51_WHEAT]	4.46697e-05	0.000323615	26.12	misc.peroxidases	0.00253985	7.24463	2.85691	2.59519
A0A1D5ZPS2	Uncharacterized protein OS=Triticum aestivum PE=4 SV=1 - [A0A1D5ZPS2_WHEAT]	0.000208724	3.7208e-05	26.17	misc.dynamin	0.00348854	0.178264	-2.48791	2.45736
A0A1D5U391	Uncharacterized protein OS=Triticum aestivum PE=3 SV=1 - [A0A1D5U391_WHEAT]	7.53904e-05	1.00688e-05	26.17	misc.dynamin	0.000641985	0.133556	-2.90448	3.19247
W5ABS8	Glycosyltransferase OS=Triticum aestivum PE=3 SV=1 - [W5ABS8_WHEAT]	0.000270595	7.25417e-05	26.2	misc.UDP glucosyl and glucoronyl transferases	0.000447272	0.268082	-1.89925	3.34943
A0A1D5UW96	Glycosyltransferase OS=Triticum aestivum PE=3 SV=1 - [A0A1D5UW96_WHEAT]	0.000278465	9.68816e-05	26.2	misc.UDP glucosyl and glucoronyl transferases	0.00944098	0.347913	-1.5232	2.02498
A0A1D5V153	Glycosyltransferase OS=Triticum aestivum PE=3 SV=1 - [A0A1D5V153_WHEAT]	3.21063e-05	0.000273555	26.2	misc.UDP glucosyl and glucoronyl transferases	0.000703483	8.5203	3.0909	3.15275
A0A1D6BZQ8	Uncharacterized protein OS=Triticum aestivum PE=4 SV=1 - [A0A1D6BZQ8_WHEAT]	7.5613e-05	0.000273441	26.27	misc.calcineurin-like phosphoesterase family protein	0.00452162	3.61632	1.85452	2.34471
A0A1D5XV37	Uncharacterized protein OS=Triticum aestivum PE=4 SV=1 - [A0A1D5XV37_WHEAT]	0.000343019	8.68572e-05	26.28	misc.GDSL-motif lipase	1.14711e-05	0.253214	-1.98157	4.94039
A0A1D5WAL2	Uncharacterized protein OS=Triticum aestivum PE=4 SV=1 - [A0A1D5WAL2_WHEAT]	8.35874e-05	1.30865e-05	26.3	misc.gluco-, galacto- and mannosidases	0.00169172	0.15656	-2.67521	2.77167
W5G8H4	Uncharacterized protein OS=Triticum aestivum PE=4 SV=1 - [W5G8H4_WHEAT]	0.000285126	5.07103e-05	26.3.3	misc.gluco-, galacto- and mannosidases.alpha-mannosidase	0.000341915	0.177852	-2.49125	3.46608
W5GZ94	Uncharacterized protein OS=Triticum aestivum PE=4 SV=1 - [W5GZ94_WHEAT]	0.000257707	5.33871e-05	26.3.3	misc.gluco-, galacto- and mannosidases.alpha-mannosidase	0.00301516	0.207162	-2.27117	2.52069
A0A1D6DF38	Amine oxidase OS=Triticum aestivum PE=3 SV=1 - [A0A1D6DF38_WHEAT]	8.56709e-05	2.6733e-05	26.7	misc.oxidases - copper, flavone etc	0.00880488	0.312043	-1.68018	2.05528
A0A1D5X995	Flavin-containing monooxygenase OS=Triticum aestivum PE=3 SV=1 - [A0A1D5X995_WHEAT]	0.000150587	2.32749e-05	26.7	misc.oxidases - copper, flavone etc	0.00156542	0.154561	-2.69375	2.80537
A0A1D5YSD9	Uncharacterized protein OS=Triticum aestivum PE=4 SV=1 - [A0A1D5YSD9_WHEAT]	0.00037574	5.41286e-05	26.8	misc.nitrilases, nitrile lyases, berberine bridge enzymes, reticuline oxidases, troponine reductases	5.15941e-05	0.144059	-2.79527	4.2874
A0A1D6CQD9	Uncharacterized protein OS=Triticum aestivum PE=4 SV=1 - [A0A1D6CQD9_WHEAT]	0.000113894	3.28148e-05	26.8	misc.nitrilases, nitrile lyases, berberine bridge enzymes, reticuline oxidases, troponine reductases	0.00535864	0.288117	-1.79527	2.27095
Q3S4I1	Eukaryotic translation initiation factor 5A OS=Triticum aestivum PE=3 SV=1 - [Q3S4I1_WHEAT]	0.000180062	0.000817289	26.8	misc.nitrilases, nitrile lyases, berberine bridge enzymes, reticuline oxidases, troponine reductases	0.00162772	4.53894	2.18235	2.78842
A0A1D6S4A8	Uncharacterized protein OS=Triticum aestivum PE=4 SV=1 - [A0A1D6S4A8_WHEAT]	0.000375824	2.9413e-05	26.8	misc.nitrilases, nitrile lyases, berberine bridge enzymes, reticuline oxidases, troponine reductases	0.00561034	0.0782628	-3.67553	2.25101
A0A1D5YIA9	Uncharacterized protein OS=Triticum aestivum PE=4 SV=1 - [A0A1D5YIA9_WHEAT]	0.000263187	0.000910206	26.9	misc.glutathione S transferases	9.79931e-06	3.4584	1.7901	5.0088
A0A1D5XW89	Uncharacterized protein OS=Triticum aestivum PE=4 SV=1 - [A0A1D5XW89_WHEAT]	0.000194759	0.00121642	26.9	misc.glutathione S transferases	9.6763e-05	6.24578	2.64288	4.01429
A0A1D5ZCL9	Uncharacterized protein OS=Triticum aestivum PE=4 SV=1 - [A0A1D5ZCL9_WHEAT]	0.000263187	0.00102594	26.9	misc.glutathione S transferases	0.000252883	3.89815	1.96279	3.59708
A0A1D6D411	Uncharacterized protein OS=Triticum aestivum PE=4 SV=1 - [A0A1D6D411_WHEAT]	0.000195747	0.000935392	26.9	misc.glutathione S transferases	0.000795668	4.77858	2.25658	3.09927
A0A1D5RVM4	Uncharacterized protein OS=Triticum aestivum PE=4 SV=1 - [A0A1D5RVM4_WHEAT]	9.54339e-05	9.9863e-06	26.9	misc.glutathione S transferases	0.00599944	0.104641	-3.25648	2.22189
A0A1D6ANT1	Uncharacterized protein OS=Triticum aestivum PE=3 SV=1 - [A0A1D6ANT1_WHEAT]	0.000271286	0.000860914	27.1	RNA.processing	5.32375e-05	3.17346	1.66605	4.27378
A0A1D6AC81	Uncharacterized protein OS=Triticum aestivum PE=3 SV=1 - [A0A1D6AC81_WHEAT]	0.000215315	0.000664282	27.1	RNA.processing	0.000259096	3.08516	1.62534	3.58654
A0A1D6BAX2	Uncharacterized protein OS=Triticum aestivum PE=3 SV=1 - [A0A1D6BAX2_WHEAT]	0.000335327	0.00103454	27.1	RNA.processing	0.000259096	3.08516	1.62534	3.58654
A0A1D5X1U5	Uncharacterized protein OS=Triticum aestivum PE=4 SV=1 - [A0A1D5X1U5_WHEAT]	8.77291e-05	1.17167e-05	27.1	RNA.processing	0.000641985	0.133556	-2.90448	3.19247
A0A1D5V208	Uncharacterized protein OS=Triticum aestivum PE=4 SV=1 - [A0A1D5V208_WHEAT]	6.01107e-05	9.29079e-06	27.1.1	RNA.processing.splicing	0.00156542	0.154561	-2.69375	2.80537
A0A1D5Z480	Uncharacterized protein OS=Triticum aestivum PE=4 SV=1 - [A0A1D5Z480_WHEAT]	0.000467452	0.000116699	27.2	RNA.transcription	0.00247871	0.249649	-2.00203	2.60577
A0A1D6DAG6	Uncharacterized protein OS=Triticum aestivum PE=3 SV=1 - [A0A1D6DAG6_WHEAT]	0.000281924	1.76251e-05	27.3.21	RNA.regulation of transcription.GRAS transcription factor family	0.00045244	0.0625173	-3.9996	3.34444
A0A1D6DKD9	Uncharacterized protein OS=Triticum aestivum PE=4 SV=1 - [A0A1D6DKD9_WHEAT]	0.000173761	4.66429e-05	27.3.22	RNA.regulation of transcription.homeobox transcription factor family (HB)	0.00446387	0.268431	-1.89738	2.35029
A0A1D5STZ3	Uncharacterized protein OS=Triticum aestivum PE=3 SV=1 - [A0A1D5STZ3_WHEAT]	0.000320903	8.84267e-05	27.3.27	RNA.regulation of transcription.NAC domain transcription factor family	0.00727438	0.275556	-1.85958	2.1382
A0A1D6DKT3	Uncharacterized protein OS=Triticum aestivum PE=4 SV=1 - [A0A1D6DKT3_WHEAT]	0.00041438	9.21328e-05	27.3.67	RNA.regulation of transcription.putative transcription regulator	4.75817e-05	0.222339	-2.16917	4.32256
A0A1D5YH04	Uncharacterized protein OS=Triticum aestivum PE=3 SV=1 - [A0A1D5YH04_WHEAT]	7.60776e-05	1.17587e-05	27.3.67	RNA.regulation of transcription.putative transcription regulator	0.00156542	0.154561	-2.69375	2.80537
A0A1D5YV02	Uncharacterized protein OS=Triticum aestivum PE=4 SV=1 - [A0A1D5YV02_WHEAT]	2.91893e-05	0.000192033	27.3.67	RNA.regulation of transcription.putative transcription regulator	0.0047115	6.57889	2.71784	2.32684
A0A1D5SGI1	Uncharacterized protein OS=Triticum aestivum PE=4 SV=1 - [A0A1D5SGI1_WHEAT]	0.000165098	4.65491e-05	27.3.68	RNA.regulation of transcription.PWWP domain protein	0.000322874	0.281948	-1.8265	3.49097
A0A1D6DHA9	Uncharacterized protein OS=Triticum aestivum PE=4 SV=1 - [A0A1D6DHA9_WHEAT]	0.000234885	8.06255e-05	28.1	DNA.synthesis/chromatin structure	0.000103477	0.343255	-1.54265	3.98516
A0A1D6A7C4	Uncharacterized protein OS=Triticum aestivum PE=4 SV=1 - [A0A1D6A7C4_WHEAT]	0.00038075	0.000126979	28.1.1.4	DNA.synthesis/chromatin structure.retrotransposon/transposase.hat-like transposase	0.0042574	0.333498	-1.58425	2.37086
A0A1D5SN87	Uncharacterized protein OS=Triticum aestivum PE=4 SV=1 - [A0A1D5SN87_WHEAT]	0.000285684	0.000903177	28.2	DNA.repair	0.000246778	3.16146	1.66059	3.60769
A0A1D5YSI2	Transmembrane 9 superfamily member OS=Triticum aestivum PE=3 SV=1 - [A0A1D5YSI2_WHEAT]	9.81976e-05	1.51776e-05	28.99	DNA.unspecified	0.00156542	0.154561	-2.69375	2.80537
A0A1D6B7D9	Uncharacterized protein OS=Triticum aestivum PE=4 SV=1 - [A0A1D6B7D9_WHEAT]	7.34015e-05	2.28368e-05	29.2.1.1	protein.synthesis.ribosomal protein.prokaryotic	0.0086362	0.311122	-1.68445	2.06368
A0A1D5YJR0	Eukaryotic translation initiation factor 3 subunit B OS=Triticum aestivum PE=3 SV=1 - [A0A1D5YJR0_WHEAT]	2.02584e-05	0.000191547	29.2.3	protein.synthesis.initiation	0.00196179	9.45522	3.24111	2.70735
A0A1D5ZMJ0	Eukaryotic translation initiation factor 3 subunit B OS=Triticum aestivum PE=3 SV=1 - [A0A1D5ZMJ0_WHEAT]	2.17355e-05	0.000205514	29.2.3	protein.synthesis.initiation	0.00196179	9.45522	3.24111	2.70735
A0A1D5X0F1	Uncharacterized protein OS=Triticum aestivum PE=4 SV=1 - [A0A1D5X0F1_WHEAT]	0.00031202	0.00105283	29.2.4	protein.synthesis.elongation	6.23544e-06	3.37424	1.75456	5.20513
A0A1D5T9N4	Uncharacterized protein OS=Triticum aestivum PE=4 SV=1 - [A0A1D5T9N4_WHEAT]	4.36467e-05	0.000166272	29.3.1	protein.targeting.nucleus	0.00185644	3.80949	1.9296	2.73132
A0A077RYW2	Uncharacterized protein OS=Triticum aestivum GN=TRAES_3BF092100120CFD_c1 PE=3 SV=1 - [A0A077RYW2_WHEAT]	0.000173792	1.55136e-05	29.3.2	protein.targeting.mitochondria	0.0047433	0.0892653	-3.48576	2.32392
A0A1D5XFE2	Uncharacterized protein OS=Triticum aestivum PE=4 SV=1 - [A0A1D5XFE2_WHEAT]	0.000258529	8.11891e-05	29.4	protein.postranslational modification	0.00917267	0.314042	-1.67097	2.0375
W5DLD7	Uncharacterized protein OS=Triticum aestivum PE=4 SV=1 - [W5DLD7_WHEAT]	0.000205227	7.07902e-05	29.4	protein.postranslational modification	0.0033735	0.344936	-1.5356	2.47192
W5FBQ2	Uncharacterized protein OS=Triticum aestivum PE=4 SV=1 - [W5FBQ2_WHEAT]	0.000293399	9.16649e-05	29.4	protein.postranslational modification	0.00553539	0.312425	-1.67842	2.25685
A0A1D5XXM7	Uncharacterized protein OS=Triticum aestivum PE=3 SV=1 - [A0A1D5XXM7_WHEAT]	0.000376762	4.82349e-05	29.4	protein.postranslational modification	0.00835744	0.128025	-2.9655	2.07793
A0A1D6S5S4	Uncharacterized protein OS=Triticum aestivum PE=4 SV=1 - [A0A1D6S5S4_WHEAT]	0.000150976	2.3335e-05	29.4	protein.postranslational modification	0.00156542	0.154561	-2.69375	2.80537
A0A077RWC2	Uncharacterized protein OS=Triticum aestivum GN=TRAES_3BF274200020CFD_c1 PE=4 SV=1 - [A0A077RWC2_WHEAT]	0.000122395	9.43641e-06	29.4.1.57	protein.postranslational modification.kinase.receptor like cytoplasmatic kinase VII	0.00607865	0.0770979	-3.69716	2.21619
A0A1D5WR12	Uncharacterized protein OS=Triticum aestivum PE=4 SV=1 - [A0A1D5WR12_WHEAT]	0.000152688	9.43641e-06	29.4.1.57	protein.postranslational modification.kinase.receptor like cytoplasmatic kinase VII	0.00422509	0.061802	-4.0162	2.37416
A0A1D5SBU1	Uncharacterized protein OS=Triticum aestivum PE=4 SV=1 - [A0A1D5SBU1_WHEAT]	0.000235595	6.7879e-05	29.5.1	protein.degradation.subtilases	0.00535864	0.288117	-1.79527	2.27095
A0A1D5UA99	Uncharacterized protein OS=Triticum aestivum PE=4 SV=1 - [A0A1D5UA99_WHEAT]	0.000110868	3.48173e-05	29.5.11.2	protein.degradation.ubiquitin.E1	0.00917267	0.314042	-1.67097	2.0375
A0A1D5SI03	Uncharacterized protein OS=Triticum aestivum PE=4 SV=1 - [A0A1D5SI03_WHEAT]	0.000221317	6.6634e-05	29.5.11.20	protein.degradation.ubiquitin.proteasom	3.02994e-09	0.30108	-1.73178	8.51857
W5H3N4	Proteasome subunit alpha type OS=Triticum aestivum PE=3 SV=1 - [W5H3N4_WHEAT]	0.00091458	0.000244324	29.5.11.20	protein.degradation.ubiquitin.proteasom	0.00264349	0.267144	-1.90431	2.57782
A0A1D6BZ88	Uncharacterized protein OS=Triticum aestivum PE=4 SV=1 - [A0A1D6BZ88_WHEAT]	0.00131789	0.000453623	29.5.11.4.2	protein.degradation.ubiquitin.E3.RING	0.000895322	0.344205	-1.53866	3.04802
A0A1D5XWT1	Uncharacterized protein OS=Triticum aestivum PE=4 SV=1 - [A0A1D5XWT1_WHEAT]	0.000158987	1.06168e-05	29.5.11.4.2	protein.degradation.ubiquitin.E3.RING	8.61407e-06	0.066778	-3.90448	5.06479
A0A1D6S8D3	Uncharacterized protein OS=Triticum aestivum PE=3 SV=1 - [A0A1D6S8D3_WHEAT]	0.00100896	0.000351518	29.5.11.4.3.1	protein.degradation.ubiquitin.E3.SCF.SKP	0.00469545	0.348395	-1.5212	2.32832
A0A1D5X2F0	Aminopeptidase OS=Triticum aestivum PE=3 SV=1 - [A0A1D5X2F0_WHEAT]	5.03413e-05	0.000200228	29.5.7	protein.degradation.metalloprotease	0.00113605	3.97742	1.99183	2.9446
W5ECN7	Aminopeptidase OS=Triticum aestivum PE=3 SV=1 - [W5ECN7_WHEAT]	5.03413e-05	0.000159835	29.5.7	protein.degradation.metalloprotease	0.0058414	3.17503	1.66677	2.23348
A0A1D6C3Q9	Uncharacterized protein OS=Triticum aestivum PE=4 SV=1 - [A0A1D6C3Q9_WHEAT]	0.00010921	1.7098e-05	3.5	minor CHO metabolism.others	0.00169172	0.15656	-2.67521	2.77167
A0A1D6BFQ9	Uncharacterized protein OS=Triticum aestivum PE=4 SV=1 - [A0A1D6BFQ9_WHEAT]	0.000118155	9.13109e-06	3.8.1	minor CHO metabolism.galactose.galactokinases	2.13581e-05	0.0772807	-3.69375	4.67044
A0A1D6AZS0	Uncharacterized protein OS=Triticum aestivum PE=4 SV=1 - [A0A1D6AZS0_WHEAT]	0.000118155	9.13109e-06	3.8.1	minor CHO metabolism.galactose.galactokinases	2.13581e-05	0.0772807	-3.69375	4.67044
A0A1D5YMB8	Uncharacterized protein OS=Triticum aestivum PE=4 SV=1 - [A0A1D5YMB8_WHEAT]	0.000123526	1.90923e-05	30.2.16	signalling.receptor kinases.Catharanthus roseus-like RLK1	0.00156542	0.154561	-2.69375	2.80537
A0A1D5TWB3	Uncharacterized protein OS=Triticum aestivum PE=3 SV=1 - [A0A1D5TWB3_WHEAT]	0.000132489	1.76947e-05	30.2.99	signalling.receptor kinases.misc	0.000641985	0.133556	-2.90448	3.19247
A0A1D5XHG3	Uncharacterized protein OS=Triticum aestivum PE=4 SV=1 - [A0A1D5XHG3_WHEAT]	0.000101086	1.35006e-05	30.3	signalling.calcium	0.000641985	0.133556	-2.90448	3.19247
A0A1D5RXL0	Uncharacterized protein OS=Triticum aestivum PE=4 SV=1 - [A0A1D5RXL0_WHEAT]	0.000155807	4.69103e-05	30.5	signalling.G-proteins	3.02994e-09	0.30108	-1.73178	8.51857
A0A1D6RXJ8	Uncharacterized protein OS=Triticum aestivum PE=4 SV=1 - [A0A1D6RXJ8_WHEAT]	0.000187817	4.78289e-05	30.5	signalling.G-proteins	0.000271125	0.254657	-1.97337	3.56683
A0A077RZ13	Uncharacterized protein OS=Triticum aestivum GN=TRAES_3BF077600090CFD_c1 PE=3 SV=1 - [A0A077RZ13_WHEAT]	0.000150207	0.000682385	30.5	signalling.G-proteins	0.00173086	4.54297	2.18364	2.76174
A0A1D5SB94	Uncharacterized protein OS=Triticum aestivum PE=4 SV=1 - [A0A1D5SB94_WHEAT]	0.000212725	0.000682593	30.5	signalling.G-proteins	0.00384884	3.20881	1.68204	2.41467
W5D653	PRA1 family protein OS=Triticum aestivum GN=TRAES_3BF115600010CFD_c1 PE=3 SV=1 - [W5D653_WHEAT]	0.000538289	0.000144102	30.5	signalling.G-proteins	0.0049049	0.267704	-1.90129	2.30937
A0A077RYE8	Uncharacterized protein OS=Triticum aestivum GN=TRAES_3BF049800160CFD_c1 PE=4 SV=1 - [A0A077RYE8_WHEAT]	6.94862e-05	0.000679295	30.5	signalling.G-proteins	0.000971519	9.77598	3.28924	3.01255
W5CAA5	Uncharacterized protein OS=Triticum aestivum PE=4 SV=1 - [W5CAA5_WHEAT]	0.000139647	0.000726998	30.5	signalling.G-proteins	0.00793878	5.20597	2.38017	2.10025
A0A1D5X169	Uncharacterized protein OS=Triticum aestivum PE=4 SV=1 - [A0A1D5X169_WHEAT]	0.000274308	7.95812e-05	33.2	development.late embryogenesis abundant	0.0056327	0.290116	-1.7853	2.24928
A0A1D6ARY4	Uncharacterized protein OS=Triticum aestivum PE=4 SV=1 - [A0A1D6ARY4_WHEAT]	5.65106e-05	0.000238562	33.99	development.unspecified	0.00241257	4.22154	2.07777	2.61752
A0A1D5V2A2	Potassium transporter OS=Triticum aestivum PE=3 SV=1 - [A0A1D5V2A2_WHEAT]	0.000135082	1.39147e-05	34.15	transport.potassium	0.0063714	0.103009	-3.27916	2.19577
A0A1D5V854	Uncharacterized protein OS=Triticum aestivum PE=3 SV=1 - [A0A1D5V854_WHEAT]	7.03919e-05	1.79678e-05	34.16	transport.ABC transporters and multidrug resistance systems	0.00387977	0.255253	-1.97	2.41119
A0A1D5WHA3	Uncharacterized protein OS=Triticum aestivum PE=4 SV=1 - [A0A1D5WHA3_WHEAT]	4.05e-05	0.000158696	34.16	transport.ABC transporters and multidrug resistance systems	0.00526952	3.91843	1.97028	2.27823
W5DXN4	Uncharacterized protein OS=Triticum aestivum PE=4 SV=1 - [W5DXN4_WHEAT]	0.00021093	0.000728863	34.2	transport.sugars	5.07758e-06	3.45548	1.78888	5.29434
A0A1D5SR29	Uncharacterized protein OS=Triticum aestivum PE=3 SV=1 - [A0A1D5SR29_WHEAT]	0.000105067	0.000342441	34.2	transport.sugars	0.00331819	3.25927	1.70455	2.4791
A0A1D6BML4	Uncharacterized protein OS=Triticum aestivum PE=4 SV=1 - [A0A1D6BML4_WHEAT]	0.00013071	2.04641e-05	34.3	transport.amino acids	0.00169172	0.15656	-2.67521	2.77167
A0A1D6ACP8	Ammonium transporter OS=Triticum aestivum PE=3 SV=1 - [A0A1D6ACP8_WHEAT]	0.000464633	0.000139892	34.5	transport.ammonium	3.02994e-09	0.30108	-1.73178	8.51857
A0A1D5TG44	Ammonium transporter OS=Triticum aestivum PE=3 SV=1 - [A0A1D5TG44_WHEAT]	0.000473496	0.000139956	34.5	transport.ammonium	0.000903868	0.29558	-1.75838	3.04389
A0A1D5UT05	Secretory carrier-associated membrane protein OS=Triticum aestivum PE=3 SV=1 - [A0A1D5UT05_WHEAT]	0.000273026	8.49444e-05	34.99	transport.misc	0.0086362	0.311122	-1.68445	2.06368
A0A1D6D191	Uncharacterized protein OS=Triticum aestivum PE=4 SV=1 - [A0A1D6D191_WHEAT]	0.000383132	0.000115353	35.1	not assigned.no ontology	3.02994e-09	0.30108	-1.73178	8.51857
A0A1D6BW64	Uncharacterized protein OS=Triticum aestivum PE=4 SV=1 - [A0A1D6BW64_WHEAT]	0.000350916	0.000105654	35.1	not assigned.no ontology	3.02994e-09	0.30108	-1.73178	8.51857
W5GGV4	Uncharacterized protein OS=Triticum aestivum PE=4 SV=1 - [W5GGV4_WHEAT]	0.000598896	0.000162667	35.1	not assigned.no ontology	0.00460444	0.271611	-1.88039	2.33682
A0A1D6B0B5	Uncharacterized protein OS=Triticum aestivum PE=4 SV=1 - [A0A1D6B0B5_WHEAT]	0.000585541	0.000159209	35.1	not assigned.no ontology	0.00614763	0.2719	-1.87885	2.21129
W5DWX4	Uncharacterized protein OS=Triticum aestivum PE=4 SV=1 - [W5DWX4_WHEAT]	0.000172863	1.33589e-05	35.1	not assigned.no ontology	2.13581e-05	0.0772807	-3.69375	4.67044
A0A1D5WNE9	Uncharacterized protein OS=Triticum aestivum PE=4 SV=1 - [A0A1D5WNE9_WHEAT]	7.45219e-05	0.000485304	35.1	not assigned.no ontology	0.00641196	6.51224	2.70315	2.19301
A0A1D6CIM1	Uncharacterized protein OS=Triticum aestivum PE=4 SV=1 - [A0A1D6CIM1_WHEAT]	0.000108199	3.39791e-05	35.2	not assigned.unknown	0.00917267	0.314042	-1.67097	2.0375
A0A1D5V0R5	Uncharacterized protein OS=Triticum aestivum PE=4 SV=1 - [A0A1D5V0R5_WHEAT]	0.000276908	8.69608e-05	35.2	not assigned.unknown	0.00917267	0.314042	-1.67097	2.0375
A0A1D6SBY3	Uncharacterized protein OS=Triticum aestivum PE=4 SV=1 - [A0A1D6SBY3_WHEAT]	0.00025371	0.000885118	35.2	not assigned.unknown	1.39909e-05	3.4887	1.80269	4.85416
A0A1D5VLH6	Uncharacterized protein OS=Triticum aestivum PE=4 SV=1 - [A0A1D5VLH6_WHEAT]	0.000269729	4.99755e-05	35.2	not assigned.unknown	4.34289e-05	0.18528	-2.43222	4.36222
A0A1D6CJC0	Uncharacterized protein OS=Triticum aestivum PE=4 SV=1 - [A0A1D6CJC0_WHEAT]	0.000339695	9.7872e-05	35.2	not assigned.unknown	0.00535864	0.288117	-1.79527	2.27095
A0A1D6C7B1	Uncharacterized protein OS=Triticum aestivum PE=4 SV=1 - [A0A1D6C7B1_WHEAT]	0.000302734	8.7828e-05	35.2	not assigned.unknown	0.0056327	0.290116	-1.7853	2.24928
A0A1D5Z0I9	Uncharacterized protein OS=Triticum aestivum PE=4 SV=1 - [A0A1D5Z0I9_WHEAT]	3.8836e-05	0.000518947	35.2	not assigned.unknown	1.3488e-05	13.3625	3.74012	4.87005
A0A1D6CSF5	Uncharacterized protein OS=Triticum aestivum PE=4 SV=1 - [A0A1D6CSF5_WHEAT]	0.00133983	0.000322777	35.2	not assigned.unknown	0.000593252	0.240909	-2.05344	3.22676
A0A1D5S6Q0	Uncharacterized protein OS=Triticum aestivum PE=3 SV=1 - [A0A1D5S6Q0_WHEAT]	0.000329037	0.000106374	35.2	not assigned.unknown	0.000866635	0.323288	-1.62911	3.06216
A0A1D6DAH2	Uncharacterized protein OS=Triticum aestivum PE=3 SV=1 - [A0A1D6DAH2_WHEAT]	0.00127	0.000435993	35.2	not assigned.unknown	0.000971753	0.343302	-1.54245	3.01244
A0A1D5WQ92	Uncharacterized protein OS=Triticum aestivum PE=4 SV=1 - [A0A1D5WQ92_WHEAT]	0.000288428	4.9623e-05	35.2	not assigned.unknown	0.00116626	0.172047	-2.53913	2.9332
A0A077RVJ6	Uncharacterized protein OS=Triticum aestivum GN=TRAES_3BF052000020CFD_c1 PE=4 SV=1 - [A0A077RVJ6_WHEAT]	0.000264821	4.91379e-05	35.2	not assigned.unknown	0.00139731	0.185551	-2.43011	2.85471
A0A1D5YMD9	Uncharacterized protein OS=Triticum aestivum PE=4 SV=1 - [A0A1D5YMD9_WHEAT]	0.00258012	0.000561397	35.2	not assigned.unknown	0.00294772	0.217585	-2.20035	2.53051
A0A1D5UI70	Uncharacterized protein OS=Triticum aestivum PE=4 SV=1 - [A0A1D5UI70_WHEAT]	0.000503071	0.0001386	35.2	not assigned.unknown	0.00699794	0.275507	-1.85984	2.15503
A0A1D6CH94	Uncharacterized protein OS=Triticum aestivum PE=4 SV=1 - [A0A1D6CH94_WHEAT]	0.000186529	0.000534155	35.2	not assigned.unknown	0.00861283	2.86366	1.51786	2.06485
A0A1D5YML0	Uncharacterized protein OS=Triticum aestivum PE=4 SV=1 - [A0A1D5YML0_WHEAT]	0.000186468	4.75965e-05	35.2	not assigned.unknown	0.00387977	0.255253	-1.97	2.41119
A0A1D5XZH2	Uncharacterized protein OS=Triticum aestivum PE=4 SV=1 - [A0A1D5XZH2_WHEAT]	0.000212054	5.41274e-05	35.2	not assigned.unknown	0.00387977	0.255253	-1.97	2.41119
A0A1D5YIH9	Uncharacterized protein OS=Triticum aestivum PE=4 SV=1 - [A0A1D5YIH9_WHEAT]	8.12732e-05	2.08383e-05	35.2	not assigned.unknown	0.00393565	0.256398	-1.96354	2.40498
A0A1D5WHU0	Uncharacterized protein OS=Triticum aestivum PE=4 SV=1 - [A0A1D5WHU0_WHEAT]	0.00026837	7.18619e-05	35.2	not assigned.unknown	0.00486407	0.267772	-1.90092	2.313
A0A1D6DKK3	Uncharacterized protein OS=Triticum aestivum PE=4 SV=1 - [A0A1D6DKK3_WHEAT]	9.73438e-05	1.21966e-05	35.2	not assigned.unknown	0.00990245	0.125294	-2.99661	2.00426
A0A1D6S1M4	Uncharacterized protein OS=Triticum aestivum PE=4 SV=1 - [A0A1D6S1M4_WHEAT]	8.10369e-05	1.25252e-05	35.2	not assigned.unknown	0.00156542	0.154561	-2.69375	2.80537
A0A1D6S9P5	Uncharacterized protein OS=Triticum aestivum PE=4 SV=1 - [A0A1D6S9P5_WHEAT]	8.22924e-05	1.27192e-05	35.2	not assigned.unknown	0.00156542	0.154561	-2.69375	2.80537
A0A1D5XNM3	Uncharacterized protein OS=Triticum aestivum PE=4 SV=1 - [A0A1D5XNM3_WHEAT]	1.53507e-05	0.000111028	35.2	not assigned.unknown	0.00823954	7.23276	2.85455	2.0841
A0A1D5X658	Uncharacterized protein OS=Triticum aestivum PE=4 SV=1 - [A0A1D5X658_WHEAT]	0.000179777	2.77866e-05	35.2	not assigned.unknown	0.00156542	0.154561	-2.69375	2.80537
A0A1D5VD99	Uncharacterized protein OS=Triticum aestivum PE=4 SV=1 - [A0A1D5VD99_WHEAT]	2.48852e-05	0.000270776	35.2	not assigned.unknown	0.000917911	10.881	3.44374	3.0372
A0A1D5VN48	Uncharacterized protein OS=Triticum aestivum PE=4 SV=1 - [A0A1D5VN48_WHEAT]	2.67354e-05	0.000274122	35.2	not assigned.unknown	0.00465185	10.2532	3.358	2.33237
A0A1D5Y086	Uncharacterized protein OS=Triticum aestivum PE=4 SV=1 - [A0A1D5Y086_WHEAT]	9.80328e-05	2.84409e-05	7.1.2	OPP.oxidative PP.6-phosphogluconolactonase	0.0056327	0.290116	-1.7853	2.24928
A0A1D5VDI0	Isocitrate dehydrogenase [NADP] OS=Triticum aestivum PE=3 SV=1 - [A0A1D5VDI0_WHEAT]	0.000214829	0.000939816	8.1.4	TCA / organic transformation.TCA.IDH	7.33374e-06	4.37471	2.12919	5.13467
A0A1D5RQX6	Uncharacterized protein OS=Triticum aestivum PE=4 SV=1 - [A0A1D5RQX6_WHEAT]	0.000202874	0.000696763	9.1.1	mitochondrial electron transport / ATP synthesis.NADH-DH (type I).complex I	1.07581e-05	3.43447	1.78009	4.96826
A0A1D6BQS3	Uncharacterized protein OS=Triticum aestivum PE=4 SV=1 - [A0A1D6BQS3_WHEAT]	0.00020867	6.28263e-05	9.2.1	mitochondrial electron transport / ATP synthesis.NADH-DH (type II).internal matrix	3.02994e-09	0.30108	-1.73178	8.51857
P00068	Cytochrome c OS=Triticum aestivum PE=1 SV=1 - [CYC_WHEAT]	0.000258839	0.000942394	9.6	mitochondrial electron transport / ATP synthesis.cytochrome c	0.00433363	3.64086	1.86428	2.36315
A0A1D5RZX1	ATP synthase subunit gamma OS=Triticum aestivum PE=3 SV=1 - [A0A1D5RZX1_WHEAT]	0.00128966	0.000425758	9.9	mitochondrial electron transport / ATP synthesis.F1-ATPase	0.000513191	0.330131	-1.59889	3.28972
A0A1D6SAM1	Uncharacterized protein OS=Triticum aestivum PE=4 SV=1 - [A0A1D6SAM1_WHEAT]	0.000462108	0.000155681	9.9	mitochondrial electron transport / ATP synthesis.F1-ATPase	0.00200155	0.336893	-1.56964	2.69863

## Sheet: IR-R
Table S7: Differentially expressed proteins in root tissue of Wheat tolerant (TRI 5630) genotype
Abbreiviations: IR-C-R: Iran-Control-Root; IR-St-R: Iran-Stress-Root
A protein was considered as differentially expressed based on the following three, (1) Maxcount value 4, Protein was detected in all four replicates of at least one of the samples, (2)The p value <0.01 in TTEST, (3) Fold change < -1.5 to >1.5. NSAF scores of individual replicates are averaged.
				Average	Average
Accession	Discription	IR-C-R	IR-St-R	Bin Codes	Functional Categorization	ttest	Fold change	Log2(Fold Change)	-LOG10(p-val)
A0A1D6SEM6	Uncharacterized protein OS=Triticum aestivum PE=4 SV=1 - [A0A1D6SEM6_WHEAT]	3.03727e-05	0.000267753	1.1.40	PS.lightreaction.cyclic electron flow-chlororespiration	0.000289404	8.81556	3.14005	3.5385
A0A1D5XY49	Uncharacterized protein OS=Triticum aestivum PE=3 SV=1 - [A0A1D5XY49_WHEAT]	1.42593e-05	9.90886e-05	11.2.4	lipid metabolism.FA desaturation.omega 6 desaturase	0.00606953	6.94904	2.79681	2.21684
A0A1D5YQR8	Uncharacterized protein OS=Triticum aestivum PE=3 SV=1 - [A0A1D5YQR8_WHEAT]	2.8923e-05	0.000302399	11.3	lipid metabolism.phospholipid synthesis	0.00456675	10.4553	3.38616	2.34039
A0A1D5RVP0	Uncharacterized protein OS=Triticum aestivum PE=4 SV=1 - [A0A1D5RVP0_WHEAT]	6.97146e-05	0.000222967	12.1.2	N-metabolism.nitrate metabolism.nitrite reductase	0.00462016	3.19828	1.6773	2.33534
A0A1D6DLT8	Uncharacterized protein OS=Triticum aestivum PE=4 SV=1 - [A0A1D6DLT8_WHEAT]	4.70863e-05	0.000198213	12.2.1.1	N-metabolism.ammonia metabolism.glutamate synthase.ferredoxin dependent	0.00163307	4.20956	2.07367	2.787
A0A1D6BC87	Uncharacterized protein OS=Triticum aestivum PE=3 SV=1 - [A0A1D6BC87_WHEAT]	0.000168909	0.000496751	12.2.2	N-metabolism.ammonia metabolism.glutamine synthetase	0.00139179	2.94095	1.55628	2.85642
A0A1D6ANT9	Uncharacterized protein OS=Triticum aestivum PE=3 SV=1 - [A0A1D6ANT9_WHEAT]	0.000575453	0.000173584	15.2	metal handling.binding, chelation and storage	0.00313366	0.301648	-1.72906	2.50395
A0A1D5TMB6	Uncharacterized protein OS=Triticum aestivum PE=4 SV=1 - [A0A1D5TMB6_WHEAT]	0.000699558	0.000234546	16.1	secondary metabolism.isoprenoids	0.00087481	0.335278	-1.57657	3.05809
A0A1D6AB33	Uncharacterized protein OS=Triticum aestivum PE=4 SV=1 - [A0A1D6AB33_WHEAT]	7.882e-05	0.000694842	16.2.1.8	secondary metabolism.phenylpropanoids.lignin biosynthesis.F5H	0.000289404	8.81556	3.14005	3.5385
W5FV23	Uncharacterized protein OS=Triticum aestivum PE=3 SV=1 - [W5FV23_WHEAT]	0.000122298	0.00047068	16.4.1	secondary metabolism.N misc.alkaloid-like	0.00890513	3.84863	1.94435	2.05036
A0A1D5YDX6	Uncharacterized protein OS=Triticum aestivum PE=3 SV=1 - [A0A1D5YDX6_WHEAT]	0.000122298	0.00047068	16.4.1	secondary metabolism.N misc.alkaloid-like	0.00890513	3.84863	1.94435	2.05036
A0A1D5SZM5	Uncharacterized protein OS=Triticum aestivum PE=4 SV=1 - [A0A1D5SZM5_WHEAT]	0.000213916	0.000663484	16.8.5.1	secondary metabolism.flavonoids.isoflavonols.isoflavone reductase	0.00571235	3.10162	1.63302	2.24318
A0A1D6CX09	Uncharacterized protein OS=Triticum aestivum PE=4 SV=1 - [A0A1D6CX09_WHEAT]	0.000101444	0.00039759	16.8.5.1	secondary metabolism.flavonoids.isoflavonols.isoflavone reductase	0.00736054	3.91929	1.97059	2.13309
A0A1D6SFD2	Uncharacterized protein OS=Triticum aestivum PE=4 SV=1 - [A0A1D6SFD2_WHEAT]	0.000109864	3.83381e-05	17.1.1.1.12	hormone metabolism.abscisic acid.synthesis-degradation.synthesis.abscisic aldehyde oxidase	0.00549158	0.348958	-1.51887	2.2603
A0A1D5YJT1	NEDD8-activating enzyme E1 regulatory subunit OS=Triticum aestivum PE=3 SV=1 - [A0A1D5YJT1_WHEAT]	0.000282875	7.1368e-05	17.2.2	hormone metabolism.auxin.signal transduction	0.00411235	0.252295	-1.98681	2.38591
A0A1D6RH06	Uncharacterized protein OS=Triticum aestivum PE=3 SV=1 - [A0A1D6RH06_WHEAT]	0.000150608	1.84173e-05	17.4.2	hormone metabolism.cytokinin.signal transduction	0.000932191	0.122286	-3.03167	3.0305
A0A1D5WWT0	Uncharacterized protein OS=Triticum aestivum PE=4 SV=1 - [A0A1D5WWT0_WHEAT]	0.000747988	9.06965e-05	19.4	tetrapyrrole synthesis.ALA dehydratase	0.000897741	0.121254	-3.0439	3.04685
A0A1D5YV76	Uncharacterized protein OS=Triticum aestivum PE=4 SV=1 - [A0A1D5YV76_WHEAT]	5.63494e-05	0.000511125	20.1	stress.biotic	0.00277235	9.07063	3.1812	2.55715
Q564C9	Dirigent protein OS=Triticum aestivum PE=2 SV=1 - [Q564C9_WHEAT]	4.2262e-05	0.000384432	20.1	stress.biotic	0.00327929	9.09638	3.18529	2.48422
A0A096UT18	Uncharacterized protein OS=Triticum aestivum PE=4 SV=1 - [A0A096UT18_WHEAT]	0.000222449	4.44907e-05	20.2.2	stress.abiotic.cold	0.00886905	0.200004	-2.3219	2.05212
A0A1D5UL66	Uncharacterized protein OS=Triticum aestivum PE=4 SV=1 - [A0A1D5UL66_WHEAT]	0.000770138	9.72214e-05	21.1	redox.thioredoxin	0.00550095	0.126239	-2.98577	2.25956
A0A1D5V575	Adenylosuccinate lyase OS=Triticum aestivum PE=3 SV=1 - [A0A1D5V575_WHEAT]	0.000253041	6.97879e-05	23.1.2.8	nucleotide metabolism.synthesis.purine.SAICAR lyase	0.00141688	0.275796	-1.85832	2.84867
A0A1D5VXX6	Uncharacterized protein OS=Triticum aestivum PE=3 SV=1 - [A0A1D5VXX6_WHEAT]	0.00010054	0.000344173	26.4.1	misc.beta 1,3 glucan hydrolases.glucan endo-1,3-beta-glucosidase	0.00853256	3.42323	1.77536	2.06892
A0A1D6D411	Uncharacterized protein OS=Triticum aestivum PE=4 SV=1 - [A0A1D6D411_WHEAT]	0.000306141	0.000995137	26.9	misc.glutathione S transferases	0.00148858	3.25058	1.7007	2.82723
A0A1D5SM29	Uncharacterized protein OS=Triticum aestivum PE=3 SV=1 - [A0A1D5SM29_WHEAT]	0.000103622	0.000705443	26.9	misc.glutathione S transferases	0.00195831	6.80785	2.7672	2.70812
A0A1D5RVM4	Uncharacterized protein OS=Triticum aestivum PE=4 SV=1 - [A0A1D5RVM4_WHEAT]	0.000149687	1.4753e-05	26.9	misc.glutathione S transferases	0.000487025	0.0985589	-3.34287	3.31245
W5EC27	Uncharacterized protein OS=Triticum aestivum PE=4 SV=1 - [W5EC27_WHEAT]	5.00193e-05	0.000171227	27.1.2	RNA.processing.RNA helicase	0.00853256	3.42323	1.77536	2.06892
W5DVY1	Uncharacterized protein OS=Triticum aestivum PE=4 SV=1 - [W5DVY1_WHEAT]	4.58256e-05	0.000156871	27.1.2	RNA.processing.RNA helicase	0.00853256	3.42323	1.77536	2.06892
A0A1D6DAG6	Uncharacterized protein OS=Triticum aestivum PE=3 SV=1 - [A0A1D6DAG6_WHEAT]	0.00021474	1.99455e-05	27.3.21	RNA.regulation of transcription.GRAS transcription factor family	0.00029981	0.0928819	-3.42846	3.52315
A0A1D5SNX0	Uncharacterized protein OS=Triticum aestivum PE=4 SV=1 - [A0A1D5SNX0_WHEAT]	0.000395144	5.02907e-05	27.3.7	RNA.regulation of transcription.C2C2(Zn) Constans-like zinc finger family (CO-like)	0.00569805	0.127272	-2.97401	2.24427
A0A1D5WWM5	Uncharacterized protein OS=Triticum aestivum PE=4 SV=1 - [A0A1D5WWM5_WHEAT]	0.000149819	2.21933e-05	27.3.99	RNA.regulation of transcription.unclassified	0.00266235	0.148134	-2.75503	2.57474
A0A1D5UQX8	Uncharacterized protein OS=Triticum aestivum PE=4 SV=1 - [A0A1D5UQX8_WHEAT]	0.000222421	0.000762279	29.2.1.2.2.14	protein.synthesis.ribosomal protein.eukaryotic.60S subunit.L14	0.0084883	3.42719	1.77703	2.07118
W5GJX6	Uncharacterized protein OS=Triticum aestivum PE=4 SV=1 - [W5GJX6_WHEAT]	0.000225766	0.000773742	29.2.1.2.2.14	protein.synthesis.ribosomal protein.eukaryotic.60S subunit.L14	0.0084883	3.42719	1.77703	2.07118
A0A1D5TF08	Uncharacterized protein OS=Triticum aestivum PE=4 SV=1 - [A0A1D5TF08_WHEAT]	0.000293766	3.19474e-05	29.4	protein.postranslational modification	0.00101194	0.108751	-3.2009	2.99485
W5HF14	Uncharacterized protein OS=Triticum aestivum PE=4 SV=1 - [W5HF14_WHEAT]	0.000488271	7.23294e-05	29.5.11.20	protein.degradation.ubiquitin.proteasom	0.00266235	0.148134	-2.75503	2.57474
A0A1D6B6W6	Uncharacterized protein OS=Triticum aestivum PE=4 SV=1 - [A0A1D6B6W6_WHEAT]	0.000155035	2.1949e-05	29.5.9	protein.degradation.AAA type	0.00956521	0.141574	-2.82037	2.01931
A0A1D6SCD2	Peptidylprolyl isomerase OS=Triticum aestivum PE=4 SV=1 - [A0A1D6SCD2_WHEAT]	0.000245279	4.26932e-05	29.6	protein.folding	0.000866212	0.17406	-2.52234	3.06238
A0A1D5U2W0	Aldose 1-epimerase OS=Triticum aestivum PE=3 SV=1 - [A0A1D5U2W0_WHEAT]	0.000111951	0.00051714	3.5	minor CHO metabolism.others	0.00263208	4.61934	2.20769	2.5797
A0A1D5WHH5	Uncharacterized protein OS=Triticum aestivum PE=4 SV=1 - [A0A1D5WHH5_WHEAT]	0.000166336	1.46862e-05	30.2.99	signalling.receptor kinases.misc	0.00515799	0.0882924	-3.50157	2.28752
W5C6E7	Uncharacterized protein OS=Triticum aestivum PE=4 SV=1 - [W5C6E7_WHEAT]	0.000337774	3.67222e-05	30.5	signalling.G-proteins	0.00103567	0.108718	-3.20133	2.98478
A0A1D6C0G4	Coatomer subunit beta' OS=Triticum aestivum PE=3 SV=1 - [A0A1D6C0G4_WHEAT]	0.000209417	7.21862e-05	31.4	cell.vesicle transport	0.00696751	0.344701	-1.53658	2.15692
A0A1D5YSM3	Uncharacterized protein OS=Triticum aestivum PE=4 SV=1 - [A0A1D5YSM3_WHEAT]	0.000121438	1.79891e-05	34.12	transport.metal	0.00266235	0.148134	-2.75503	2.57474
A0A1D6A2N6	Uncharacterized protein OS=Triticum aestivum PE=4 SV=1 - [A0A1D6A2N6_WHEAT]	0.000117355	1.73843e-05	34.12	transport.metal	0.00266235	0.148134	-2.75503	2.57474
A0A1D6DG99	Uncharacterized protein OS=Triticum aestivum PE=3 SV=1 - [A0A1D6DG99_WHEAT]	0.000140946	1.62125e-05	34.16	transport.ABC transporters and multidrug resistance systems	0.000781152	0.115026	-3.11996	3.10726
A0A1D5V854	Uncharacterized protein OS=Triticum aestivum PE=3 SV=1 - [A0A1D5V854_WHEAT]	9.46244e-05	1.42881e-05	34.16	transport.ABC transporters and multidrug resistance systems	0.00282739	0.150998	-2.7274	2.54861
A0A1D6BHU1	Uncharacterized protein OS=Triticum aestivum PE=3 SV=1 - [A0A1D6BHU1_WHEAT]	0.000103277	7.12927e-06	34.16	transport.ABC transporters and multidrug resistance systems	0.00107253	0.0690305	-3.85662	2.96959
W5G7L0	Uncharacterized protein OS=Triticum aestivum PE=3 SV=1 - [W5G7L0_WHEAT]	7.05915e-05	0.000565427	34.99	transport.misc	0.000806425	8.00983	3.00177	3.09344
A0A1D5TQG7	Uncharacterized protein OS=Triticum aestivum PE=4 SV=1 - [A0A1D5TQG7_WHEAT]	5.89683e-05	1.09542e-05	35.1	not assigned.no ontology	0.00682491	0.185764	-2.42846	2.1659
A0A1D5TWZ9	Uncharacterized protein OS=Triticum aestivum PE=4 SV=1 - [A0A1D5TWZ9_WHEAT]	0.000254225	8.69134e-05	35.2	not assigned.unknown	0.000147873	0.341876	-1.54846	3.83011
A0A1D5UR51	Uncharacterized protein OS=Triticum aestivum PE=4 SV=1 - [A0A1D5UR51_WHEAT]	0.000238206	7.57759e-05	35.2	not assigned.unknown	0.000225165	0.31811	-1.6524	3.6475
A0A1D6RFS1	Peroxidase OS=Triticum aestivum PE=3 SV=1 - [A0A1D6RFS1_WHEAT]	0.000248124	0.00114486	35.2	not assigned.unknown	0.00196149	4.61404	2.20603	2.70741
A0A1D5SXH9	Uncharacterized protein OS=Triticum aestivum PE=3 SV=1 - [A0A1D5SXH9_WHEAT]	0.000354792	0.000103947	5.10	fermentation.aldehyde dehydrogenase	0.00042844	0.292981	-1.77112	3.36811
A0A1D5UQT6	Uncharacterized protein OS=Triticum aestivum PE=4 SV=1 - [A0A1D5UQT6_WHEAT]	3.99156e-05	0.000385439	6.9	gluconeogenesis / glyoxylate cycle.isocitrate lyase	0.00913914	9.65636	3.27148	2.03909
A0A1D5TXE1	Uncharacterized protein OS=Triticum aestivum PE=4 SV=1 - [A0A1D5TXE1_WHEAT]	3.52003e-05	0.000311468	6.9	gluconeogenesis / glyoxylate cycle.isocitrate lyase	0.00832064	8.84845	3.14542	2.07984
A0A1D5SCW5	6-phosphogluconate dehydrogenase, decarboxylating OS=Triticum aestivum PE=3 SV=1 - [A0A1D5SCW5_WHEAT]	0.000107221	0.000493579	7.1.3	OPP.oxidative PP.6-phosphogluconate dehydrogenase	0.00174729	4.60339	2.2027	2.75764
A0A1D5U8G9	Eukaryotic translation initiation factor 3 subunit M OS=Triticum aestivum PE=3 SV=1 - [A0A1D5U8G9_WHEAT]	0.000362141	0.000124285	8.3	TCA / organic transformation.carbonic anhydrases	0.00379188	0.343193	-1.54291	2.42115

## Sheet: UK-L
Table S7: Differentially expressed proteins in leaf tissue of Wheat sensitive (White Fife) genotype
Abbreiviations: UK-C-L:UK-Control-Leaf; UK-St-L: UK-Stress-Leaf
A protein was considered as differentially expressed based on the following three, (1) Maxcount value 4, Protein was detected in all four replicates of at least one of the samples, (2)The p value <0.01 in TTEST, (3) Fold change < -1.5 to >1.5. NSAF scores of individual replicates are averaged.
				Average	Average
Accession	Discription	Bin Code	Functional Categorization	UK-C-L	UK-St-L	ttest	Fold change	Log2(Fold Change)	-LOG10(p-val)
A0A1D6C2M3	Phospholipase D OS=Triticum aestivum PE=3 SV=1 - [A0A1D6C2M3_WHEAT]	1.1.5.1	PS.lightreaction.other electron carrier (ox/red).plastocyanin	9.68428e-05	2.86385e-05	0.00507854	0.295722	-1.75769	2.29426
A0A1D6RX96	Beta-galactosidase OS=Triticum aestivum PE=3 SV=1 - [A0A1D6RX96_WHEAT]	10.6.2	cell wall.degradation.mannan-xylose-arabinose-fucose	7.30313e-05	2.31483e-05	0.00529302	0.316964	-1.65761	2.2763
A0A1D5ZLG6	Beta-galactosidase OS=Triticum aestivum PE=3 SV=1 - [A0A1D5ZLG6_WHEAT]	10.6.2	cell wall.degradation.mannan-xylose-arabinose-fucose	5.67872e-05	8.84027e-06	0.00749808	0.155674	-2.6834	2.12505
A0A1D6S3F1	Uncharacterized protein OS=Triticum aestivum PE=4 SV=1 - [A0A1D6S3F1_WHEAT]	10.6.2	cell wall.degradation.mannan-xylose-arabinose-fucose	0.000117793	2.36819e-05	0.00762186	0.201046	-2.3144	2.11794
W5G019	Uncharacterized protein OS=Triticum aestivum PE=4 SV=1 - [W5G019_WHEAT]	11.1.8	lipid metabolism.FA synthesis and FA elongation.acyl CoA ligase	0.000209181	4.72118e-05	4.39439e-05	0.225698	-2.14754	4.3571
A0A1D5X437	Uncharacterized protein OS=Triticum aestivum PE=4 SV=1 - [A0A1D5X437_WHEAT]	11.1.8	lipid metabolism.FA synthesis and FA elongation.acyl CoA ligase	0.000276051	9.47942e-05	0.00182905	0.343394	-1.54206	2.73778
W5GHF3	Uncharacterized protein OS=Triticum aestivum PE=4 SV=1 - [W5GHF3_WHEAT]	11.1.9	lipid metabolism.FA synthesis and FA elongation.long chain fatty acid CoA ligase	3.22753e-05	0.000142412	0.00239963	4.41243	2.14157	2.61985
A0A1D5TB54	Uncharacterized protein OS=Triticum aestivum PE=4 SV=1 - [A0A1D5TB54_WHEAT]	11.9.2.1	lipid metabolism.lipid degradation.lipases.triacylglycerol lipase	0.000347188	8.36492e-05	0.00314718	0.240933	-2.05329	2.50208
A0A1D5URL1	Uncharacterized protein OS=Triticum aestivum PE=4 SV=1 - [A0A1D5URL1_WHEAT]	11.9.2.1	lipid metabolism.lipid degradation.lipases.triacylglycerol lipase	0.000283808	5.00769e-05	0.0049341	0.176446	-2.5027	2.30679
A0A077RNY6	3-isopropylmalate dehydrogenase OS=Triticum aestivum GN=TRAES_3BF093200180CFD_c1 PE=3 SV=1 - [A0A077RNY6_WHEAT]	13.1.4.4.3	amino acid metabolism.synthesis.branched chain group.leucine specific.3-isopropylmalate dehydrogenase	0.000138065	4.77395e-05	0.000596225	0.345775	-1.5321	3.22459
A0A1D5U1S3	Uncharacterized protein OS=Triticum aestivum PE=4 SV=1 - [A0A1D5U1S3_WHEAT]	16.2	secondary metabolism.phenylpropanoids	0.00011966	2.9795e-05	0.00508813	0.248996	-2.0058	2.29344
A0A1D5T887	NADPH--cytochrome P450 reductase OS=Triticum aestivum PE=3 SV=1 - [A0A1D5T887_WHEAT]	16.2	secondary metabolism.phenylpropanoids	0.000109134	2.76852e-05	0.00943116	0.253681	-1.97891	2.02543
A0A1D5Y4J0	Uncharacterized protein OS=Triticum aestivum PE=4 SV=1 - [A0A1D5Y4J0_WHEAT]	16.2.1.10	secondary metabolism.phenylpropanoids.lignin biosynthesis.CAD	1.58545e-05	0.000272806	5.19565e-05	17.2068	4.10491	4.28436
A0A1D6D2N0	Uncharacterized protein OS=Triticum aestivum PE=4 SV=1 - [A0A1D6D2N0_WHEAT]	16.2.1.10	secondary metabolism.phenylpropanoids.lignin biosynthesis.CAD	1.37029e-05	0.000264258	0.000301889	19.2849	4.2694	3.52015
A0A1D5WYI6	Uncharacterized protein OS=Triticum aestivum PE=4 SV=1 - [A0A1D5WYI6_WHEAT]	16.2.1.10	secondary metabolism.phenylpropanoids.lignin biosynthesis.CAD	1.37029e-05	0.000123685	0.00876604	9.02619	3.17412	2.0572
A0A1D5V3V7	Uncharacterized protein OS=Triticum aestivum PE=4 SV=1 - [A0A1D5V3V7_WHEAT]	17.2.1	hormone metabolism.auxin.synthesis-degradation	3.24227e-05	8.76171e-06	0.00440348	0.270234	-1.88772	2.3562
A0A1D6AE54	Glycosyltransferase OS=Triticum aestivum PE=3 SV=1 - [A0A1D6AE54_WHEAT]	17.2.1	hormone metabolism.auxin.synthesis-degradation	0.00015806	3.10834e-05	0.00548941	0.196656	-2.34626	2.26047
A0A1D6RI00	Uncharacterized protein OS=Triticum aestivum PE=4 SV=1 - [A0A1D6RI00_WHEAT]	17.2.3	hormone metabolism.auxin.induced-regulated-responsive-activated	0.000144298	4.72879e-05	0.00214472	0.327711	-1.6095	2.66863
A0A1D5ZQW2	Uncharacterized protein OS=Triticum aestivum PE=4 SV=1 - [A0A1D5ZQW2_WHEAT]	2.2.1.3.1	major CHO metabolism.degradation.sucrose.invertases.neutral	0.000114277	2.76617e-05	0.00454029	0.242059	-2.04657	2.34292
A0A1D5TV30	Sucrose synthase OS=Triticum aestivum PE=3 SV=1 - [A0A1D5TV30_WHEAT]	2.2.1.5	major CHO metabolism.degradation.sucrose.Susy	0.000189756	5.82472e-05	0.00116497	0.306958	-1.70389	2.93368
A0A1D6RP59	Sucrose synthase OS=Triticum aestivum PE=3 SV=1 - [A0A1D6RP59_WHEAT]	2.2.1.5	major CHO metabolism.degradation.sucrose.Susy	0.00021223	7.1752e-05	0.00160537	0.338086	-1.56454	2.79442
W5I1F8	Uncharacterized protein OS=Triticum aestivum PE=3 SV=1 - [W5I1F8_WHEAT]	2.2.2.6	major CHO metabolism.degradation.starch.transporter	0.000125988	1.38432e-05	0.000326547	0.109877	-3.18604	3.48605
A0A1D6DE48	Uncharacterized protein OS=Triticum aestivum PE=4 SV=1 - [A0A1D6DE48_WHEAT]	20.1	stress.biotic	7.45848e-05	2.58755e-05	0.00317571	0.346927	-1.52729	2.49816
A0A1D6DLK8	Uncharacterized protein OS=Triticum aestivum PE=4 SV=1 - [A0A1D6DLK8_WHEAT]	20.1	stress.biotic	7.89117e-05	2.42955e-05	0.00688994	0.307882	-1.69955	2.16178
A0A1D6RRU7	Uncharacterized protein OS=Triticum aestivum PE=4 SV=1 - [A0A1D6RRU7_WHEAT]	20.2.3	stress.abiotic.drought/salt	0.000480498	0.0015665	0.00108649	3.26016	1.70494	2.96397
A0A1D6RKV3	Uncharacterized protein OS=Triticum aestivum PE=4 SV=1 - [A0A1D6RKV3_WHEAT]	23.2	nucleotide metabolism.degradation	0.000108837	1.66254e-05	0.00583637	0.152755	-2.71071	2.23386
A0A1D5ULD5	Uncharacterized protein OS=Triticum aestivum PE=4 SV=1 - [A0A1D5ULD5_WHEAT]	23.2	nucleotide metabolism.degradation	9.90615e-05	1.51321e-05	0.00583637	0.152755	-2.71071	2.23386
A0A1D6DJH1	Peroxidase OS=Triticum aestivum PE=3 SV=1 - [A0A1D6DJH1_WHEAT]	26.12	misc.peroxidases	0.00015413	4.8169e-05	0.00937432	0.312522	-1.67797	2.02806
A0A1D5XK07	Uncharacterized protein OS=Triticum aestivum PE=3 SV=1 - [A0A1D5XK07_WHEAT]	27.3.99	RNA.regulation of transcription.unclassified	5.90006e-05	0.000179934	0.00957246	3.04971	1.60867	2.01898
A0A1D6CMU8	Uncharacterized protein OS=Triticum aestivum PE=4 SV=1 - [A0A1D6CMU8_WHEAT]	27.4	RNA.RNA binding	0.000130404	0.00139524	0.0027132	10.6993	3.41945	2.56652
W5AUH7	Uncharacterized protein OS=Triticum aestivum PE=4 SV=1 - [W5AUH7_WHEAT]	29.2.1.2.1.10	protein.synthesis.ribosomal protein.eukaryotic.40S subunit.S10	6.18405e-05	0.000207181	0.00507128	3.35025	1.74427	2.29488
A0A1D5ZSJ7	Uncharacterized protein OS=Triticum aestivum PE=4 SV=1 - [A0A1D5ZSJ7_WHEAT]	29.3.4.3	protein.targeting.secretory pathway.vacuole	0.000227453	4.21623e-05	0.00049078	0.185367	-2.43154	3.30911
A0A1D5WRR9	Uncharacterized protein OS=Triticum aestivum PE=4 SV=1 - [A0A1D5WRR9_WHEAT]	29.5	protein.degradation	0.000127671	3.7714e-05	0.00503882	0.295401	-1.75925	2.29767
A0A1D5SW54	ATP-dependent Clp protease proteolytic subunit OS=Triticum aestivum PE=3 SV=1 - [A0A1D5SW54_WHEAT]	29.5.5	protein.degradation.serine protease	4.00303e-05	0.000208128	0.00423195	5.19925	2.3783	2.37346
A0A1D5XF97	Uncharacterized protein OS=Triticum aestivum PE=3 SV=1 - [A0A1D5XF97_WHEAT]	29.5.5	protein.degradation.serine protease	5.4266e-05	8.44778e-06	0.00749808	0.155674	-2.6834	2.12505
A0A1D5VNJ6	Uncharacterized protein OS=Triticum aestivum PE=4 SV=1 - [A0A1D5VNJ6_WHEAT]	29.5.7	protein.degradation.metalloprotease	1.98554e-05	9.66876e-05	0.0082302	4.86958	2.2838	2.08459
A0A1D5UZ77	Uncharacterized protein OS=Triticum aestivum PE=4 SV=1 - [A0A1D5UZ77_WHEAT]	29.5.7	protein.degradation.metalloprotease	0.000149991	2.83559e-05	0.0015988	0.189051	-2.40315	2.79621
A0A1D6RLH8	Uncharacterized protein OS=Triticum aestivum PE=4 SV=1 - [A0A1D6RLH8_WHEAT]	3.5	minor CHO metabolism.others	0.000168723	4.63681e-05	0.00636369	0.274818	-1.86345	2.19629
A0A1D6C8Z8	Uncharacterized protein OS=Triticum aestivum PE=4 SV=1 - [A0A1D6C8Z8_WHEAT]	30.11	signalling.light	8.03664e-05	1.86913e-05	0.00903668	0.232576	-2.10423	2.04399
A0A1D5Z414	Uncharacterized protein OS=Triticum aestivum PE=4 SV=1 - [A0A1D5Z414_WHEAT]	30.3	signalling.calcium	9.79775e-05	0.000437648	0.00687654	4.46682	2.15925	2.16263
A0A1D6BMJ3	Uncharacterized protein OS=Triticum aestivum PE=4 SV=1 - [A0A1D6BMJ3_WHEAT]	34.16	transport.ABC transporters and multidrug resistance systems	9.08192e-05	2.71417e-05	0.00128863	0.298855	-1.74248	2.88987
A0A1D6C5F5	Uncharacterized protein OS=Triticum aestivum PE=4 SV=1 - [A0A1D6C5F5_WHEAT]	34.16	transport.ABC transporters and multidrug resistance systems	0.000109222	6.79889e-06	0.00424341	0.0622486	-4.00581	2.37229
A0A1D5YDK9	Uncharacterized protein OS=Triticum aestivum PE=3 SV=1 - [A0A1D5YDK9_WHEAT]	35.2	not assigned.unknown	0.000196977	0.000764367	0.00039817	3.88049	1.95624	3.39993
A0A1D5TGU9	Uncharacterized protein OS=Triticum aestivum PE=4 SV=1 - [A0A1D5TGU9_WHEAT]	35.2	not assigned.unknown	0.000111119	0.000322571	0.00134081	2.90294	1.53751	2.87263
A0A1D5TAK4	Uncharacterized protein OS=Triticum aestivum PE=4 SV=1 - [A0A1D5TAK4_WHEAT]	35.2	not assigned.unknown	0.000101403	0.000294412	0.00212642	2.90338	1.53773	2.67235
A0A1D5U0V3	Uncharacterized protein OS=Triticum aestivum PE=4 SV=1 - [A0A1D5U0V3_WHEAT]	35.2	not assigned.unknown	4.18775e-05	0.000290828	0.000240613	6.94473	2.79592	3.61868
A0A1D6CH94	Uncharacterized protein OS=Triticum aestivum PE=4 SV=1 - [A0A1D6CH94_WHEAT]	35.2	not assigned.unknown	6.27758e-05	1.691e-05	0.0043196	0.269371	-1.89233	2.36456
A0A1D6CS92	Uncharacterized protein OS=Triticum aestivum PE=4 SV=1 - [A0A1D6CS92_WHEAT]	35.2	not assigned.unknown	2.84857e-05	0.000260672	0.00135961	9.15097	3.19392	2.86659
A0A077RTM5	Uncharacterized protein OS=Triticum aestivum GN=TRAES_3BF038100020CFD_c1 PE=4 SV=1 - [A0A077RTM5_WHEAT]	35.2	not assigned.unknown	2.1309e-05	0.000228669	0.00510996	10.7311	3.42373	2.29158
A0A1D5Y6D7	Uncharacterized protein OS=Triticum aestivum PE=4 SV=1 - [A0A1D5Y6D7_WHEAT]	35.2	not assigned.unknown	2.74268e-05	0.000123298	0.00487436	4.49553	2.16849	2.31208
A0A1D5XGY7	Uncharacterized protein OS=Triticum aestivum PE=4 SV=1 - [A0A1D5XGY7_WHEAT]	35.2	not assigned.unknown	0.000188288	1.70732e-05	0.000975514	0.0906765	-3.46313	3.01077
A0A1D6B071	Uncharacterized protein OS=Triticum aestivum PE=4 SV=1 - [A0A1D6B071_WHEAT]	35.2	not assigned.unknown	0.00012725	4.24379e-05	0.00857588	0.3335	-1.58424	2.06672
A0A1D6D1H7	Uncharacterized protein OS=Triticum aestivum PE=4 SV=1 - [A0A1D6D1H7_WHEAT]	35.2	not assigned.unknown	7.68973e-05	1.70918e-05	0.00567522	0.222268	-2.16963	2.24602
W5AX02	Uncharacterized protein OS=Triticum aestivum PE=3 SV=1 - [W5AX02_WHEAT]	9.1.2	mitochondrial electron transport / ATP synthesis.NADH-DH (type I).localisation not clear	5.40889e-05	0.000213937	0.00235301	3.95528	1.98378	2.62838
W5GLU0	Uncharacterized protein OS=Triticum aestivum PE=3 SV=1 - [W5GLU0_WHEAT]	9.9	mitochondrial electron transport / ATP synthesis.F1-ATPase	0.000170433	3.26775e-05	0.00270154	0.191733	-2.38283	2.56839

## Sheet: IR-L
Table S7: Differentially expressed proteins in leaf tissue of Wheat tolerant (TRI 5630) genotype
Abbreiviations: IR-C-L: Iran-Control-Leaf; IR-St-L: Iran-Stress-Leaf
A protein was considered as differentially expressed based on the following three, (1) Maxcount value 4, Protein was detected in all four replicates of at least one of the samples, (2)The p value <0.01 in TTEST, (3) Fold change < -1.5 to >1.5. NSAF scores of individual replicates are averaged.
				Average	Average
Accession	Discription	Bin Code	Functional Categorization	IR-C-L	IR-St-L	ttest	FoldChange	Log2(Fold change)	-LOG10(p-val)
A0A1D5U0D2	Ubiquinol oxidase OS=Triticum aestivum PE=3 SV=1 - [A0A1D5U0D2_WHEAT]	1.1.40	PS.lightreaction.cyclic electron flow-chlororespiration	0.000382293	7.07521e-05	0.00782498	0.185073	-2.43384	2.10652
W5BK55	Uncharacterized protein OS=Triticum aestivum PE=4 SV=1 - [W5BK55_WHEAT]	1.1.5.4	PS.lightreaction.other electron carrier (ox/red).ferredoxin oxireductase	0.00142358	0.000325879	0.00909901	0.228915	-2.12711	2.04101
A0A1D5V2T4	Uncharacterized protein OS=Triticum aestivum PE=4 SV=1 - [A0A1D5V2T4_WHEAT]	1.1.5.4	PS.lightreaction.other electron carrier (ox/red).ferredoxin oxireductase	0.00140394	0.000321384	0.00909901	0.228915	-2.12711	2.04101
A0A1D5TMY7	Ribulose bisphosphate carboxylase small chain OS=Triticum aestivum PE=3 SV=1 - [A0A1D5TMY7_WHEAT]	1.3.2	PS.calvin cycle.rubisco small subunit	0.00494125	0.000851718	0.000210219	0.172369	-2.53643	3.67733
A0A0C4BJ74	Uncharacterized protein OS=Triticum aestivum PE=3 SV=1 - [A0A0C4BJ74_WHEAT]	1.3.4	PS.calvin cycle.GAP	0.000550197	9.39529e-05	0.00408607	0.170762	-2.54994	2.38869
A0A1D5WDE3	Uncharacterized protein OS=Triticum aestivum PE=3 SV=1 - [A0A1D5WDE3_WHEAT]	1.3.9	PS.calvin cycle.sedoheptulose bisphosphatase	0.000502106	6.53096e-05	0.0025123	0.130072	-2.94262	2.59993
P46285	Sedoheptulose-1,7-bisphosphatase, chloroplastic OS=Triticum aestivum PE=2 SV=1 - [S17P_WHEAT]	1.3.9	PS.calvin cycle.sedoheptulose bisphosphatase	0.000465054	6.04903e-05	0.0025123	0.130072	-2.94262	2.59993
A0A1D5U5C8	Uncharacterized protein OS=Triticum aestivum PE=3 SV=1 - [A0A1D5U5C8_WHEAT]	17.5.3	hormone metabolism.ethylene.induced-regulated-responsive-activated	0.00142241	0.000217074	0.000557429	0.15261	-2.71208	3.25381
W5ETH6	Lipoxygenase OS=Triticum aestivum PE=3 SV=1 - [W5ETH6_WHEAT]	17.7.1.2	hormone metabolism.jasmonate.synthesis-degradation.lipoxygenase	0.000383557	2.59999e-05	0.000679985	0.0677863	-3.88286	3.1675
A0A1D5X2X1	Lipoxygenase OS=Triticum aestivum PE=3 SV=1 - [A0A1D5X2X1_WHEAT]	17.7.1.2	hormone metabolism.jasmonate.synthesis-degradation.lipoxygenase	0.000383557	2.59999e-05	0.000679985	0.0677863	-3.88286	3.1675
W5EBU6	Lipoxygenase OS=Triticum aestivum PE=3 SV=1 - [W5EBU6_WHEAT]	17.7.1.2	hormone metabolism.jasmonate.synthesis-degradation.lipoxygenase	0.000383557	2.59999e-05	0.000679985	0.0677863	-3.88286	3.1675
A0A1D5WD22	Uncharacterized protein OS=Triticum aestivum PE=4 SV=1 - [A0A1D5WD22_WHEAT]	2.2.1.1	major CHO metabolism.degradation.sucrose.fructokinase	0.00071627	7.35997e-05	0.00619586	0.102754	-3.28273	2.2079
A0A1D5ZCT1	Uncharacterized protein OS=Triticum aestivum PE=3 SV=1 - [A0A1D5ZCT1_WHEAT]	20.2.1	stress.abiotic.heat	0.000241449	3.49933e-05	0.00261838	0.144931	-2.78657	2.58197
A0A1D6A9E2	Uncharacterized protein OS=Triticum aestivum PE=4 SV=1 - [A0A1D6A9E2_WHEAT]	20.2.1	stress.abiotic.heat	0.000611801	9.30822e-05	0.00247398	0.152145	-2.71649	2.6066
A0A1D5UTS3	Uncharacterized protein OS=Triticum aestivum PE=4 SV=1 - [A0A1D5UTS3_WHEAT]	20.2.3	stress.abiotic.drought/salt	0.000192869	3.56948e-05	0.00782498	0.185073	-2.43384	2.10652
A0A1D6RJG4	Uncharacterized protein OS=Triticum aestivum PE=4 SV=1 - [A0A1D6RJG4_WHEAT]	20.2.3	stress.abiotic.drought/salt	0.000193159	3.57484e-05	0.00782498	0.185073	-2.43384	2.10652
A0A1D6CYC3	Uncharacterized protein OS=Triticum aestivum PE=4 SV=1 - [A0A1D6CYC3_WHEAT]	21.2.2	redox.ascorbate and glutathione.glutathione	0.000196921	3.35431e-05	0.00814646	0.170338	-2.55353	2.08903
A0A1D6CI02	Uncharacterized protein OS=Triticum aestivum PE=4 SV=1 - [A0A1D6CI02_WHEAT]	21.2.2	redox.ascorbate and glutathione.glutathione	0.000196921	3.35431e-05	0.00814646	0.170338	-2.55353	2.08903
A0A1D5V575	Adenylosuccinate lyase OS=Triticum aestivum PE=3 SV=1 - [A0A1D5V575_WHEAT]	23.1.2.8	nucleotide metabolism.synthesis.purine.SAICAR lyase	0.000168604	0.000701821	0.00153711	4.16255	2.05747	2.81329
A0A1D6BR25	Peroxidase OS=Triticum aestivum PE=3 SV=1 - [A0A1D6BR25_WHEAT]	26.12	misc.peroxidases	0.00215138	0.000505515	0.0098234	0.234972	-2.08944	2.00774
A0A1D5Z4T9	Uncharacterized protein OS=Triticum aestivum PE=4 SV=1 - [A0A1D5Z4T9_WHEAT]	26.30	misc.other Ferredoxins and Rieske domain	0.000297326	4.29904e-05	0.00997565	0.14459	-2.78996	2.00106
A0A1D6D5W3	Probable alanine--tRNA ligase, chloroplastic OS=Triticum aestivum PE=3 SV=1 - [A0A1D6D5W3_WHEAT]	29.1.7	protein.aa activation.alanine-tRNA ligase	0.000268717	7.07012e-05	0.00769646	0.263107	-1.92628	2.11371
A0A1D6CEQ4	Probable alanine--tRNA ligase, chloroplastic OS=Triticum aestivum PE=3 SV=1 - [A0A1D6CEQ4_WHEAT]	29.1.7	protein.aa activation.alanine-tRNA ligase	0.00026634	6.56225e-05	0.00390651	0.246386	-2.02101	2.40821
A0A077RYW2	Uncharacterized protein OS=Triticum aestivum GN=TRAES_3BF092100120CFD_c1 PE=3 SV=1 - [A0A077RYW2_WHEAT]	29.3.2	protein.targeting.mitochondria	3.80907e-05	0.000226539	0.00664646	5.94737	2.57225	2.17741
A0A1D5RYA5	Uncharacterized protein OS=Triticum aestivum PE=4 SV=1 - [A0A1D5RYA5_WHEAT]	29.4	protein.postranslational modification	0.000129645	2.20836e-05	0.00814646	0.170338	-2.55353	2.08903
A0A1D5ZWZ5	Uncharacterized protein OS=Triticum aestivum PE=4 SV=1 - [A0A1D5ZWZ5_WHEAT]	29.4.1.57	protein.postranslational modification.kinase.receptor like cytoplasmatic kinase VII	0.00030049	5.33188e-05	0.000524568	0.17744	-2.4946	3.2802
A0A1D5YIM4	Uncharacterized protein OS=Triticum aestivum PE=4 SV=1 - [A0A1D5YIM4_WHEAT]	29.4.1.57	protein.postranslational modification.kinase.receptor like cytoplasmatic kinase VII	0.00028	5.33188e-05	0.000909744	0.190424	-2.39271	3.04108
A0A1D5Z709	Uncharacterized protein OS=Triticum aestivum PE=4 SV=1 - [A0A1D5Z709_WHEAT]	29.5.11.20	protein.degradation.ubiquitin.proteasom	4.04239e-05	0.000215198	0.00876784	5.32354	2.41239	2.05711
A0A1D5ZWF7	Uncharacterized protein OS=Triticum aestivum PE=4 SV=1 - [A0A1D5ZWF7_WHEAT]	29.5.11.20	protein.degradation.ubiquitin.proteasom	4.05154e-05	0.000215685	0.00876784	5.32354	2.41239	2.05711
A0A1D5Y5R8	Uncharacterized protein OS=Triticum aestivum PE=4 SV=1 - [A0A1D5Y5R8_WHEAT]	35.2	not assigned.unknown	0.00365681	0.00107932	0.00360655	0.295152	-1.76047	2.44291
M4VSR0	Low temperature-responsive RNA-binding protein OS=Triticum aestivum GN=LTR PE=2 SV=1 - [M4VSR0_WHEAT]	35.2	not assigned.unknown	0.00386537	0.000876133	0.00383566	0.226662	-2.14138	2.41616
A0A1D5U1Q8	Uncharacterized protein OS=Triticum aestivum PE=4 SV=1 - [A0A1D5U1Q8_WHEAT]	35.2	not assigned.unknown	0.000303638	5.14266e-05	0.00303004	0.169368	-2.56176	2.51855

## Sheet: UK-S
Table S7: Differentially expressed proteins in seed tissue of Wheat sensitive (White Fife) genotype
Abbreiviations: UK-C-S:UK-Control-Seed; UK-St-S: UK-Stress-Seed
A protein was considered as differentially expressed based on the following three, (1) Maxcount value 4, Protein was detected in all four replicates of at least one of the samples, (2)The p value <0.01 in TTEST, (3) Fold change < -1.5 to >1.5. NSAF scores of individual replicates are averaged.
				Average	Average
Accession	Discription	UK-C-S	UK-St-S	Bin Code	Functional Categorization	ttest	Fold change	Log2(Fold Change)	-LOG10(p-val)
A0A1D5UGB6	Glutathione peroxidase OS=Triticum aestivum PE=3 SV=1 - [A0A1D5UGB6_WHEAT]	0.000467861	0.000124357	1.1.1.2	PS.lightreaction.photosystem II.PSII polypeptide subunits	0.00244107	0.265799	-1.91159	2.61242
A0A1D6A412	Uncharacterized protein OS=Triticum aestivum PE=4 SV=1 - [A0A1D6A412_WHEAT]	1.03001e-05	8.72077e-05	10.1.4	cell wall.precursor synthesis.UGD	0.00529548	8.4667	3.0818	2.27609
W5H210	Uncharacterized protein OS=Triticum aestivum PE=4 SV=1 - [W5H210_WHEAT]	0.000157526	4.62194e-05	10.1.5	cell wall.precursor synthesis.UXS	0.00882038	0.293408	-1.76902	2.05451
A0A1D5X8B8	Uncharacterized protein OS=Triticum aestivum PE=4 SV=1 - [A0A1D5X8B8_WHEAT]	8.21648e-05	1.60277e-05	11.1.13	lipid metabolism.FA synthesis and FA elongation.acyl-CoA binding protein	0.0010505	0.195068	-2.35795	2.9786
A0A1D6B9S3	Acetyl-coenzyme A synthetase OS=Triticum aestivum PE=3 SV=1 - [A0A1D6B9S3_WHEAT]	5.07846e-05	8.04337e-06	11.1.8	lipid metabolism.FA synthesis and FA elongation.acyl CoA ligase	0.00691103	0.158382	-2.65852	2.16046
A0A1D5SCP6	Uncharacterized protein OS=Triticum aestivum PE=4 SV=1 - [A0A1D5SCP6_WHEAT]	0.000163317	4.76186e-05	11.1.9	lipid metabolism.FA synthesis and FA elongation.long chain fatty acid CoA ligase	0.000704835	0.291571	-1.77808	3.15191
A0A1D5VWZ4	Uncharacterized protein OS=Triticum aestivum PE=4 SV=1 - [A0A1D5VWZ4_WHEAT]	0.000226408	1.26462e-05	11.1.9	lipid metabolism.FA synthesis and FA elongation.long chain fatty acid CoA ligase	0.00245643	0.0558557	-4.16215	2.6097
A0A096UTH3	Uncharacterized protein OS=Triticum aestivum PE=4 SV=1 - [A0A096UTH3_WHEAT]	5.72815e-05	1.73673e-05	11.8.1.1	lipid metabolism.exotics (steroids, squalene etc).sphingolipids.ceramidase	0.000548858	0.303193	-1.72169	3.26054
W5F3Y1	Uncharacterized protein OS=Triticum aestivum PE=4 SV=1 - [W5F3Y1_WHEAT]	8.11109e-05	2.80579e-05	11.8.1.1	lipid metabolism.exotics (steroids, squalene etc).sphingolipids.ceramidase	0.000239655	0.345921	-1.53149	3.62041
W5H1Z1	Uncharacterized protein OS=Triticum aestivum PE=4 SV=1 - [W5H1Z1_WHEAT]	0.000157187	2.66012e-05	11.9.2	lipid metabolism.lipid degradation.lipases	0.00221944	0.169233	-2.56292	2.65376
W5GE21	Uncharacterized protein OS=Triticum aestivum PE=4 SV=1 - [W5GE21_WHEAT]	0.000146746	2.66012e-05	11.9.2	lipid metabolism.lipid degradation.lipases	0.00870559	0.181274	-2.46376	2.0602
A0A1D6D5Q2	Uncharacterized protein OS=Triticum aestivum PE=4 SV=1 - [A0A1D6D5Q2_WHEAT]	0.000124502	1.16943e-05	11.9.3.3	lipid metabolism.lipid degradation.lysophospholipases.glycerophosphodiester phosphodiesterase	4.76715e-05	0.0939288	-3.41229	4.32174
W5HDG5	Uncharacterized protein OS=Triticum aestivum PE=4 SV=1 - [W5HDG5_WHEAT]	0.000140951	2.68457e-05	11.9.3.3	lipid metabolism.lipid degradation.lysophospholipases.glycerophosphodiester phosphodiesterase	0.000571462	0.190462	-2.39243	3.24301
A0A1D6CFS5	Uncharacterized protein OS=Triticum aestivum PE=4 SV=1 - [A0A1D6CFS5_WHEAT]	8.21874e-05	1.22699e-05	11.9.3.3	lipid metabolism.lipid degradation.lysophospholipases.glycerophosphodiester phosphodiesterase	0.000873572	0.149292	-2.74379	3.0587
A0A1D5WTH5	Glutamate decarboxylase OS=Triticum aestivum PE=3 SV=1 - [A0A1D5WTH5_WHEAT]	8.98758e-05	9.15185e-06	13.1.1.1.1	amino acid metabolism.synthesis.central amino acid metabolism.GABA.glutamate decarboxylase	0.00386528	0.101828	-3.2958	2.41282
W5E7H1	Chorismate synthase OS=Triticum aestivum PE=3 SV=1 - [W5E7H1_WHEAT]	0.000119153	2.15281e-05	13.1.6.1.7	amino acid metabolism.synthesis.aromatic aa.chorismate.chorismate synthase	0.00106487	0.180676	-2.46852	2.9727
A0A1D5TCH8	Uncharacterized protein OS=Triticum aestivum PE=4 SV=1 - [A0A1D5TCH8_WHEAT]	0.000145018	4.40035e-05	13.1.6.5.1	amino acid metabolism.synthesis.aromatic aa.tryptophan.anthranilate synthase	0.00248723	0.303435	-1.72054	2.60428
A0A1D5TCU5	Uncharacterized protein OS=Triticum aestivum PE=4 SV=1 - [A0A1D5TCU5_WHEAT]	0.00013716	1.89278e-05	15.2	metal handling.binding, chelation and storage	0.000791959	0.137997	-2.85729	3.1013
W5GUI9	Phenylalanine ammonia-lyase OS=Triticum aestivum PE=3 SV=1 - [W5GUI9_WHEAT]	0.000244301	4.90591e-05	16.2.1.1	secondary metabolism.phenylpropanoids.lignin biosynthesis.PAL	0.000490825	0.200814	-2.31607	3.30907
A0A1D5SFK2	Glycosyltransferase OS=Triticum aestivum PE=3 SV=1 - [A0A1D5SFK2_WHEAT]	0.000215609	4.87663e-05	16.8.3	secondary metabolism.flavonoids.dihydroflavonols	0.000403881	0.22618	-2.14446	3.39375
A0A1D5STK8	Glycosyltransferase OS=Triticum aestivum PE=3 SV=1 - [A0A1D5STK8_WHEAT]	0.000236573	5.49892e-05	16.8.3	secondary metabolism.flavonoids.dihydroflavonols	0.000950759	0.232441	-2.10506	3.02193
W4ZP51	Uncharacterized protein OS=Triticum aestivum PE=4 SV=1 - [W4ZP51_WHEAT]	0.000200181	0.00148676	17.1.3	hormone metabolism.abscisic acid.induced-regulated-responsive-activated	0.00405172	7.42706	2.89279	2.39236
A0A1D5S756	Uncharacterized protein OS=Triticum aestivum PE=4 SV=1 - [A0A1D5S756_WHEAT]	0.000102721	3.26489e-05	17.2.3	hormone metabolism.auxin.induced-regulated-responsive-activated	0.00819592	0.31784	-1.65363	2.0864
A0A1D6CLB0	Uncharacterized protein OS=Triticum aestivum PE=4 SV=1 - [A0A1D6CLB0_WHEAT]	0.000144394	5.00441e-05	17.3.1.2.8	hormone metabolism.brassinosteroid.synthesis-degradation.sterols.DWF1	0.00191842	0.34658	-1.52874	2.71706
A0A1D6BL75	Uncharacterized protein OS=Triticum aestivum PE=4 SV=1 - [A0A1D6BL75_WHEAT]	0.000120431	2.88614e-05	17.3.1.2.8	hormone metabolism.brassinosteroid.synthesis-degradation.sterols.DWF1	0.00844455	0.239651	-2.06099	2.07342
A0A1D5YX23	Glucose-1-phosphate adenylyltransferase OS=Triticum aestivum PE=3 SV=1 - [A0A1D5YX23_WHEAT]	6.72298e-05	8.36153e-06	2.1.2.1	major CHO metabolism.synthesis.starch.AGPase	0.00242952	0.124372	-3.00726	2.61448
A0A1D5ZSU2	Glucose-1-phosphate adenylyltransferase OS=Triticum aestivum PE=3 SV=1 - [A0A1D5ZSU2_WHEAT]	7.4173e-05	8.31186e-06	2.1.2.1	major CHO metabolism.synthesis.starch.AGPase	0.00172218	0.11206	-3.15765	2.76392
A0A1D5YJU9	Glucose-1-phosphate adenylyltransferase OS=Triticum aestivum PE=3 SV=1 - [A0A1D5YJU9_WHEAT]	7.4173e-05	8.31186e-06	2.1.2.1	major CHO metabolism.synthesis.starch.AGPase	0.00172218	0.11206	-3.15765	2.76392
A0A1D6RJI0	Plasma membrane ATPase OS=Triticum aestivum PE=3 SV=1 - [A0A1D6RJI0_WHEAT]	0.000206327	4.21882e-05	2.2.1.3.1	major CHO metabolism.degradation.sucrose.invertases.neutral	0.000399469	0.204472	-2.29002	3.39852
A0A1D5WMC6	Phosphotransferase OS=Triticum aestivum PE=3 SV=1 - [A0A1D5WMC6_WHEAT]	0.000114971	3.93915e-05	2.2.1.4	major CHO metabolism.degradation.sucrose.hexokinase	0.00552917	0.342621	-1.54531	2.25734
W5D698	Uncharacterized protein OS=Triticum aestivum GN=TRAES_3BF003200110CFD_c1 PE=4 SV=1 - [W5D698_WHEAT]	0.000114403	2.31215e-05	20.2.1	stress.abiotic.heat	0.00187926	0.202106	-2.30681	2.72601
A0A1D5SQC0	Uncharacterized protein OS=Triticum aestivum PE=4 SV=1 - [A0A1D5SQC0_WHEAT]	1.17486e-05	1.87975e-06	20.2.1	stress.abiotic.heat	0.00833828	0.159999	-2.64387	2.07892
A0A1D6ACE1	Uncharacterized protein OS=Triticum aestivum PE=4 SV=1 - [A0A1D6ACE1_WHEAT]	0.000406026	0.000132863	20.2.2	stress.abiotic.cold	0.00372819	0.327228	-1.61163	2.4285
A0A1D6DGC7	Uncharacterized protein OS=Triticum aestivum PE=4 SV=1 - [A0A1D6DGC7_WHEAT]	0.000129526	1.03898e-05	21.1	redox.thioredoxin	0.00365441	0.080214	-3.64	2.43718
W5AQ87	Uncharacterized protein OS=Triticum aestivum PE=4 SV=1 - [W5AQ87_WHEAT]	0.000550579	0.000194116	21.4	redox.glutaredoxins	0.00705662	0.352567	-1.50403	2.1514
W4ZLQ2	Uncharacterized protein OS=Triticum aestivum PE=4 SV=1 - [W4ZLQ2_WHEAT]	0.000124587	1.73885e-05	26.1	misc.misc2	0.000848679	0.139569	-2.84095	3.07126
W5CKU7	Uncharacterized protein OS=Triticum aestivum PE=4 SV=1 - [W5CKU7_WHEAT]	0.000189832	4.54436e-05	26.1	misc.misc2	0.0081326	0.239389	-2.06257	2.08977
A0A1D5W354	Uncharacterized protein OS=Triticum aestivum PE=4 SV=1 - [A0A1D5W354_WHEAT]	0.000189832	4.54436e-05	26.1	misc.misc2	0.0081326	0.239389	-2.06257	2.08977
A0A1D6C5P9	Purple acid phosphatase OS=Triticum aestivum PE=3 SV=1 - [A0A1D6C5P9_WHEAT]	0.000117428	1.75487e-05	26.13	misc.acid and other phosphatases	0.00383783	0.149443	-2.74234	2.41591
A0A1D5ZL37	Uncharacterized protein OS=Triticum aestivum PE=4 SV=1 - [A0A1D5ZL37_WHEAT]	9.27163e-05	1.03298e-05	26.2	misc.UDP glucosyl and glucoronyl transferases	0.00169284	0.111413	-3.16601	2.77138
A0A1D5Z9A2	Uncharacterized protein OS=Triticum aestivum PE=4 SV=1 - [A0A1D5Z9A2_WHEAT]	9.18073e-05	1.02285e-05	26.2	misc.UDP glucosyl and glucoronyl transferases	0.00169284	0.111413	-3.16601	2.77138
W5HTJ5	Uncharacterized protein OS=Triticum aestivum PE=4 SV=1 - [W5HTJ5_WHEAT]	0.000115559	2.14725e-05	26.21	misc.protease inhibitor/seed storage/lipid transfer protein (LTP) family protein	0.00191015	0.185814	-2.42807	2.71893
A0A1D6C0A0	Uncharacterized protein OS=Triticum aestivum PE=4 SV=1 - [A0A1D6C0A0_WHEAT]	0.000102576	2.14725e-05	26.21	misc.protease inhibitor/seed storage/lipid transfer protein (LTP) family protein	0.00527277	0.209333	-2.25613	2.27796
A0A1D5X698	Uncharacterized protein OS=Triticum aestivum PE=4 SV=1 - [A0A1D5X698_WHEAT]	0.000162192	3.86646e-05	26.7	misc.oxidases - copper, flavone etc	0.00408913	0.238388	-2.06862	2.38837
W5ETX9	Uncharacterized protein OS=Triticum aestivum PE=4 SV=1 - [W5ETX9_WHEAT]	0.000115823	1.29604e-05	26.7	misc.oxidases - copper, flavone etc	0.0012975	0.111898	-3.15974	2.88689
A0A1D5XS09	Uncharacterized protein OS=Triticum aestivum PE=4 SV=1 - [A0A1D5XS09_WHEAT]	0.000644156	0.00182295	26.9	misc.glutathione S transferases	0.0026197	2.82998	1.50079	2.58175
A0A1D5VCB5	Uncharacterized protein OS=Triticum aestivum PE=4 SV=1 - [A0A1D5VCB5_WHEAT]	0.000145404	5.00441e-05	27.1	RNA.processing	0.00864878	0.344173	-1.53879	2.06305
A0A1D5Z6R0	Uncharacterized protein OS=Triticum aestivum PE=4 SV=1 - [A0A1D5Z6R0_WHEAT]	0.000151831	4.23627e-05	27.3.39	RNA.regulation of transcription.AtSR transcription factor family	0.00424564	0.279012	-1.8416	2.37206
A0A1D5X8N8	Uncharacterized protein OS=Triticum aestivum PE=4 SV=1 - [A0A1D5X8N8_WHEAT]	7.19685e-05	1.74652e-05	27.3.67	RNA.regulation of transcription.putative transcription regulator	0.000472014	0.242679	-2.04288	3.32605
W5G4H5	Uncharacterized protein OS=Triticum aestivum PE=3 SV=1 - [W5G4H5_WHEAT]	0.000158428	5.47297e-05	28.1.1.3	DNA.synthesis/chromatin structure.retrotransposon/transposase.copia-like retrotransposon	0.00305014	0.345456	-1.53343	2.51568
A0A1D5YV35	Uncharacterized protein OS=Triticum aestivum PE=3 SV=1 - [A0A1D5YV35_WHEAT]	0.000168025	5.47297e-05	28.1.1.3	DNA.synthesis/chromatin structure.retrotransposon/transposase.copia-like retrotransposon	0.00266293	0.325724	-1.61828	2.57464
A0A1D5ZX16	Uncharacterized protein OS=Triticum aestivum PE=4 SV=1 - [A0A1D5ZX16_WHEAT]	0.00018765	4.6376e-05	29.1.20	protein.aa activation.phenylalanine-tRNA ligase	0.000842103	0.247141	-2.0166	3.07463
A0A1D5YFB9	Uncharacterized protein OS=Triticum aestivum PE=4 SV=1 - [A0A1D5YFB9_WHEAT]	0.000165198	1.06408e-05	29.1.20	protein.aa activation.phenylalanine-tRNA ligase	0.00152812	0.0644126	-3.95651	2.81584
W5FMV0	Uncharacterized protein OS=Triticum aestivum PE=3 SV=1 - [W5FMV0_WHEAT]	2.39423e-05	3.81466e-06	29.1.4	protein.aa activation.leucine-tRNA ligase	0.00796722	0.159327	-2.64993	2.09869
A0A1D5ZJY6	Lysine--tRNA ligase OS=Triticum aestivum PE=3 SV=1 - [A0A1D5ZJY6_WHEAT]	0.000227661	7.19573e-05	29.1.6	protein.aa activation.lysine-tRNA ligase	0.00509337	0.316072	-1.66168	2.29299
A0A1D5WKK3	Uncharacterized protein OS=Triticum aestivum PE=3 SV=1 - [A0A1D5WKK3_WHEAT]	4.22479e-05	0.00024979	29.2.1.1.1.2.12	protein.synthesis.ribosomal protein.prokaryotic.chloroplast.50S subunit.L12	0.00084027	5.91248	2.56376	3.07558
A0A1D6RTS9	Uncharacterized protein OS=Triticum aestivum PE=4 SV=1 - [A0A1D6RTS9_WHEAT]	5.7489e-05	6.30925e-06	29.2.2.50	protein.synthesis.ribosome biogenesis.BRIX	0.00984043	0.109747	-3.18774	2.00699
A0A1D5U2F9	Uncharacterized protein OS=Triticum aestivum PE=4 SV=1 - [A0A1D5U2F9_WHEAT]	0.000228354	6.6293e-05	29.3.4.3	protein.targeting.secretory pathway.vacuole	0.00347005	0.290308	-1.78434	2.45966
W5BBI2	Uncharacterized protein OS=Triticum aestivum PE=4 SV=1 - [W5BBI2_WHEAT]	0.000145563	2.32548e-05	29.3.4.3	protein.targeting.secretory pathway.vacuole	0.00922824	0.159758	-2.64604	2.03488
W5BFI4	Uncharacterized protein OS=Triticum aestivum PE=4 SV=1 - [W5BFI4_WHEAT]	0.000196646	5.90216e-05	29.3.4.3	protein.targeting.secretory pathway.vacuole	0.00817798	0.300141	-1.73629	2.08735
A0A1D5UQ20	Uncharacterized protein OS=Triticum aestivum PE=4 SV=1 - [A0A1D5UQ20_WHEAT]	0.000167227	1.03898e-05	29.3.4.3	protein.targeting.secretory pathway.vacuole	0.00129483	0.0621299	-4.00857	2.88779
A0A1D5V9E2	Signal recognition particle subunit SRP72 OS=Triticum aestivum PE=3 SV=1 - [A0A1D5V9E2_WHEAT]	5.07984e-05	6.23301e-06	29.3.4.99	protein.targeting.secretory pathway.unspecified	0.00180507	0.122701	-3.02678	2.74351
A0A1D5WEB5	Uncharacterized protein OS=Triticum aestivum PE=4 SV=1 - [A0A1D5WEB5_WHEAT]	6.36017e-05	2.15972e-05	29.4	protein.postranslational modification	0.000362447	0.33957	-1.55822	3.44075
A0A1D5ZIM5	Uncharacterized protein OS=Triticum aestivum PE=4 SV=1 - [A0A1D5ZIM5_WHEAT]	0.000191411	3.55715e-05	29.5	protein.degradation	0.00303397	0.185839	-2.42788	2.51799
A0A1D5YS54	Uncharacterized protein OS=Triticum aestivum PE=3 SV=1 - [A0A1D5YS54_WHEAT]	6.23677e-05	2.02797e-05	29.5.11.5	protein.degradation.ubiquitin.ubiquitin protease	0.00198532	0.325164	-1.62076	2.70217
A0A1D5W0S4	Uncharacterized protein OS=Triticum aestivum PE=3 SV=1 - [A0A1D5W0S4_WHEAT]	3.84673e-05	3.86715e-06	29.5.11.5	protein.degradation.ubiquitin.ubiquitin protease	0.00394639	0.100531	-3.31429	2.4038
A0A1D5SSY0	Uncharacterized protein OS=Triticum aestivum PE=4 SV=1 - [A0A1D5SSY0_WHEAT]	6.88762e-05	1.69872e-05	29.5.5	protein.degradation.serine protease	0.00706972	0.246634	-2.01956	2.1506
A0A1D5ZIK7	Uncharacterized protein OS=Triticum aestivum PE=4 SV=1 - [A0A1D5ZIK7_WHEAT]	0.000117918	1.9983e-05	29.5.7	protein.degradation.metalloprotease	0.000432745	0.169464	-2.56095	3.36377
A0A1D5YEQ0	Uncharacterized protein OS=Triticum aestivum PE=4 SV=1 - [A0A1D5YEQ0_WHEAT]	0.000117362	2.21389e-05	29.5.7	protein.degradation.metalloprotease	0.000813279	0.188639	-2.4063	3.08976
A0A1D6D8N7	Uncharacterized protein OS=Triticum aestivum PE=4 SV=1 - [A0A1D6D8N7_WHEAT]	0.000122121	1.9983e-05	29.5.7	protein.degradation.metalloprotease	0.0011356	0.163633	-2.61147	2.94477
A0A1D5WS61	Uncharacterized protein OS=Triticum aestivum PE=4 SV=1 - [A0A1D5WS61_WHEAT]	0.00010216	3.24956e-05	29.8	protein.assembly and cofactor ligation	0.0049503	0.318087	-1.65251	2.30537
A0A1D5URC7	Uncharacterized protein OS=Triticum aestivum PE=3 SV=1 - [A0A1D5URC7_WHEAT]	5.27293e-05	0.000249811	3.4.4	minor CHO metabolism.myo-inositol.myo-inositol oxygenases	0.00271746	4.73762	2.24416	2.56584
A0A077RWB4	Uncharacterized protein OS=Triticum aestivum GN=TRAES_3BF065800050CFD_c1 PE=4 SV=1 - [A0A077RWB4_WHEAT]	0.000192811	5.72223e-05	3.5	minor CHO metabolism.others	0.00355829	0.296779	-1.75254	2.44876
A0A1D5ZI59	Probable bifunctional methylthioribulose-1-phosphate dehydratase/enolase-phosphatase E1 OS=Triticum aestivum PE=3 SV=1 - [A0A1D5ZI59_WHEAT]	5.197e-05	8.28024e-06	3.5	minor CHO metabolism.others	0.00796722	0.159327	-2.64993	2.09869
A0A1D6A4J7	Probable bifunctional methylthioribulose-1-phosphate dehydratase/enolase-phosphatase E1 OS=Triticum aestivum PE=3 SV=1 - [A0A1D6A4J7_WHEAT]	8.70247e-05	8.07204e-06	3.5	minor CHO metabolism.others	0.00188374	0.0927557	-3.43042	2.72498
A0A1D6BNA7	Uncharacterized protein OS=Triticum aestivum PE=4 SV=1 - [A0A1D6BNA7_WHEAT]	4.17698e-05	1.38163e-05	3.8.1	minor CHO metabolism.galactose.galactokinases	0.00410659	0.330773	-1.59609	2.38652
A0A1D5XMN4	Uncharacterized protein OS=Triticum aestivum PE=3 SV=1 - [A0A1D5XMN4_WHEAT]	4.39629e-05	3.77669e-06	30.3	signalling.calcium	0.000211284	0.0859064	-3.54109	3.67513
A0A1D5XZV5	Uncharacterized protein OS=Triticum aestivum PE=4 SV=1 - [A0A1D5XZV5_WHEAT]	2.93109e-05	7.01565e-06	30.5	signalling.G-proteins	0.00506243	0.239353	-2.06279	2.29564
A0A1D6SFH1	Uncharacterized protein OS=Triticum aestivum PE=4 SV=1 - [A0A1D6SFH1_WHEAT]	0.000309826	5.90829e-05	31.1	cell.organisation	0.00812048	0.190697	-2.39065	2.09042
A0A1D5WHA3	Uncharacterized protein OS=Triticum aestivum PE=4 SV=1 - [A0A1D5WHA3_WHEAT]	6.23731e-05	1.30546e-05	34.16	transport.ABC transporters and multidrug resistance systems	0.00606591	0.209298	-2.25637	2.2171
A0A1D5TIE5	Uncharacterized protein OS=Triticum aestivum PE=3 SV=1 - [A0A1D5TIE5_WHEAT]	0.000270485	1.82729e-05	34.19.1	transport.major intrinsic proteins.PIP	0.000471397	0.067556	-3.88777	3.32661
A0A1D5VJ71	Eukaryotic translation initiation factor 3 subunit L OS=Triticum aestivum PE=3 SV=1 - [A0A1D5VJ71_WHEAT]	0.000230364	3.91124e-05	35.2	not assigned.unknown	9.01504e-05	0.169785	-2.55822	4.04503
A0A1D5S865	Uncharacterized protein OS=Triticum aestivum PE=4 SV=1 - [A0A1D5S865_WHEAT]	0.000471312	0.000117657	35.2	not assigned.unknown	0.00043942	0.249638	-2.00209	3.35712
A0A1D5ZZ46	Uncharacterized protein OS=Triticum aestivum PE=4 SV=1 - [A0A1D5ZZ46_WHEAT]	0.00015085	4.9313e-05	35.2	not assigned.unknown	0.00474877	0.326901	-1.61307	2.32342
A0A1D5YEA5	Uncharacterized protein OS=Triticum aestivum PE=4 SV=1 - [A0A1D5YEA5_WHEAT]	7.83348e-05	1.69234e-05	35.2	not assigned.unknown	0.00370551	0.216039	-2.21063	2.43115
A0A1D6S2X1	Uncharacterized protein OS=Triticum aestivum PE=4 SV=1 - [A0A1D6S2X1_WHEAT]	6.27583e-05	1.9906e-05	35.2	not assigned.unknown	0.00637281	0.317186	-1.6566	2.19567
A0A1D5Z2H9	Uncharacterized protein OS=Triticum aestivum PE=4 SV=1 - [A0A1D5Z2H9_WHEAT]	1.81834e-05	0.000127414	35.2	not assigned.unknown	0.00741991	7.00715	2.80883	2.1296
A0A1D6DEG6	Uncharacterized protein OS=Triticum aestivum PE=4 SV=1 - [A0A1D6DEG6_WHEAT]	1.74137e-05	0.000118189	35.2	not assigned.unknown	0.00810479	6.78715	2.76281	2.09126
P16159	Alpha-amylase/trypsin inhibitor CM16 OS=Triticum aestivum PE=1 SV=1 - [IAC16_WHEAT]	0.00026194	5.8208e-05	35.2	not assigned.unknown	0.0045908	0.222219	-2.16995	2.33811
A0A1D5ZQF0	Uncharacterized protein OS=Triticum aestivum PE=4 SV=1 - [A0A1D5ZQF0_WHEAT]	0.000121075	1.55857e-05	35.2	not assigned.unknown	0.00705157	0.128728	-2.9576	2.15171
A0A1D5XZH2	Uncharacterized protein OS=Triticum aestivum PE=4 SV=1 - [A0A1D5XZH2_WHEAT]	7.7874e-05	1.72547e-05	35.2	not assigned.unknown	0.00453908	0.221572	-2.17415	2.34303
A0A1D5XI49	Uncharacterized protein OS=Triticum aestivum PE=4 SV=1 - [A0A1D5XI49_WHEAT]	7.75515e-05	1.71832e-05	35.2	not assigned.unknown	0.00453908	0.221572	-2.17415	2.34303
A0A1D5YML0	Uncharacterized protein OS=Triticum aestivum PE=4 SV=1 - [A0A1D5YML0_WHEAT]	6.84778e-05	1.51727e-05	35.2	not assigned.unknown	0.00453908	0.221572	-2.17415	2.34303
A0A1D6CK38	Uncharacterized protein OS=Triticum aestivum PE=4 SV=1 - [A0A1D6CK38_WHEAT]	3.048e-05	4.20617e-06	7.1.3	OPP.oxidative PP.6-phosphogluconate dehydrogenase	0.000791959	0.137997	-2.85729	3.1013
Q332P0	Cytochrome c oxidase subunit 2 OS=Triticum aestivum GN=cox2 PE=3 SV=1 - [Q332P0_WHEAT]	0.000158404	3.62515e-05	9.7	mitochondrial electron transport / ATP synthesis.cytochrome c oxidase	0.00343695	0.228855	-2.12749	2.46383

## Sheet: IR-S
Table S7: Differentially expressed proteins in seed tissue of Wheat tolerant (TRI 5630) genotype
Abbreiviations: IR-C-S: Iran-Control-Seed; IR-St-S: Iran-Stress-Seed
A protein was considered as differentially expressed based on the following three, (1) Maxcount value 4, Protein was detected in all four replicates of at least one of the samples, (2)The p value <0.01 in TTEST, (3) Fold change < -1.5 to >1.5. NSAF scores of individual replicates are averaged.
				Average	Average
Accession	Discription	IR-C-S	IR-St-S	Bin Code	Functional Categorization	Ttest	Fold Change	Log2(Fold Change)	-LOG10(p-val)
W5FZT9	Uncharacterized protein OS=Triticum aestivum PE=4 SV=1 - [W5FZT9_WHEAT]	0.000136099	2.74563e-05	1.1.1.2	PS.lightreaction.photosystem II.PSII polypeptide subunits	0.00954471	0.201738	-2.30945	2.02024
W5FDV7	Uncharacterized protein OS=Triticum aestivum PE=4 SV=1 - [W5FDV7_WHEAT]	0.000164349	0.000761734	1.1.2.2	PS.lightreaction.photosystem I.PSI polypeptide subunits	0.00457582	4.63487	2.21253	2.33953
A0A1D6SDR0	Uncharacterized protein OS=Triticum aestivum PE=4 SV=1 - [A0A1D6SDR0_WHEAT]	0.00100984	0.000343453	10.1.5	cell wall.precursor synthesis.UXS	0.00815261	0.340106	-1.55595	2.0887
A0A1D6BIR9	Uncharacterized protein OS=Triticum aestivum PE=4 SV=1 - [A0A1D6BIR9_WHEAT]	0.00127579	0.000340973	10.1.5	cell wall.precursor synthesis.UXS	0.00649622	0.267265	-1.90366	2.18734
A0A1D5YM25	Purple acid phosphatase OS=Triticum aestivum PE=3 SV=1 - [A0A1D5YM25_WHEAT]	0.000441953	7.38441e-05	10.3	cell wall.hemicellulose synthesis	0.00174939	0.167086	-2.58134	2.75711
A0A1D5US99	Uncharacterized protein OS=Triticum aestivum PE=4 SV=1 - [A0A1D5US99_WHEAT]	0.000370209	7.0271e-05	10.5	cell wall.cell wall proteins	0.00141787	0.189814	-2.39734	2.84836
W5BF69	Uncharacterized protein OS=Triticum aestivum PE=4 SV=1 - [W5BF69_WHEAT]	0.000370209	7.0271e-05	10.5	cell wall.cell wall proteins	0.00141787	0.189814	-2.39734	2.84836
A0A1D5XG65	Uncharacterized protein OS=Triticum aestivum PE=4 SV=1 - [A0A1D5XG65_WHEAT]	0.000293017	0.000101032	10.6.1	cell wall.degradation.cellulases and beta-1,4-glucanases	0.00549359	0.344799	-1.53617	2.26014
A0A1D5YM85	Uncharacterized protein OS=Triticum aestivum PE=4 SV=1 - [A0A1D5YM85_WHEAT]	0.000248455	2.85679e-05	13.1.1.3.1	amino acid metabolism.synthesis.central amino acid metabolism.alanine.alanine aminotransferase	0.00466404	0.114982	-3.12052	2.33124
A0A1D5ZNF0	Uncharacterized protein OS=Triticum aestivum PE=3 SV=1 - [A0A1D5ZNF0_WHEAT]	0.000436659	0.000116119	13.1.5.3	amino acid metabolism.synthesis.serine-glycine-cysteine group.cysteine	0.00784217	0.265926	-1.9109	2.10556
A0A1D5WXP7	Uncharacterized protein OS=Triticum aestivum PE=4 SV=1 - [A0A1D5WXP7_WHEAT]	0.000151418	3.05466e-05	16.8.3	secondary metabolism.flavonoids.dihydroflavonols	0.00954471	0.201738	-2.30945	2.02024
W4ZP51	Uncharacterized protein OS=Triticum aestivum PE=4 SV=1 - [W4ZP51_WHEAT]	0.00441269	0.000995883	17.1.3	hormone metabolism.abscisic acid.induced-regulated-responsive-activated	0.00248846	0.225686	-2.14761	2.60407
P22701	Em protein CS41 OS=Triticum aestivum GN=EM PE=2 SV=1 - [EM2_WHEAT]	0.00201142	0.000492644	17.1.3	hormone metabolism.abscisic acid.induced-regulated-responsive-activated	0.00290427	0.244924	-2.0296	2.53696
Q43654	Starch synthase 1, chloroplastic/amyloplastic OS=Triticum aestivum GN=WSSI-2 PE=2 SV=2 - [SSY1_WHEAT]	0.00037092	0.000102356	2.1.2.2	major CHO metabolism.synthesis.starch.starch synthase	0.00362054	0.275953	-1.85751	2.44123
A0A1D6DMS2	Uncharacterized protein OS=Triticum aestivum PE=4 SV=1 - [A0A1D6DMS2_WHEAT]	0.000482039	8.4469e-05	20.1	stress.biotic	0.00381489	0.175233	-2.51266	2.41852
A0A1D5WLX4	Uncharacterized protein OS=Triticum aestivum PE=4 SV=1 - [A0A1D5WLX4_WHEAT]	0.000596446	0.00020891	20.1.7.3	stress.biotic.PR-proteins.PR3/4/8/11 (chitinases and chitin binding proteins)	0.007697	0.350259	-1.51351	2.11368
A0A1D5W2F2	Uncharacterized protein OS=Triticum aestivum PE=4 SV=1 - [A0A1D5W2F2_WHEAT]	0.000958286	0.000329733	20.1.7.3	stress.biotic.PR-proteins.PR3/4/8/11 (chitinases and chitin binding proteins)	0.00288795	0.344086	-1.53916	2.53941
A0A1D6CA49	4-hydroxy-4-methyl-2-oxoglutarate aldolase OS=Triticum aestivum PE=3 SV=1 - [A0A1D6CA49_WHEAT]	0.000315624	0.000928836	25	C1-metabolism	0.00343279	2.94286	1.55722	2.46435
W5HZW2	Dolichyl-diphosphooligosaccharide--protein glycosyltransferase 48 kDa subunit OS=Triticum aestivum PE=3 SV=1 - [W5HZW2_WHEAT]	0.000280776	4.12865e-05	26.1	misc.misc2	0.00880904	0.147044	-2.76568	2.05507
W5I3S0	Peroxidase OS=Triticum aestivum PE=3 SV=1 - [W5I3S0_WHEAT]	0.00038117	4.95188e-05	26.12	misc.peroxidases	0.00617422	0.129913	-2.94439	2.20942
A0A1D5ZBY3	Uncharacterized protein OS=Triticum aestivum PE=4 SV=1 - [A0A1D5ZBY3_WHEAT]	0.000573401	0.000115677	26.19	misc.plastocyanin-like	0.00954471	0.201738	-2.30945	2.02024
W4ZUK2	Uncharacterized protein OS=Triticum aestivum PE=4 SV=1 - [W4ZUK2_WHEAT]	0.000774064	0.000179405	26.22	misc.short chain dehydrogenase/reductase (SDR)	0.00903902	0.23177	-2.10923	2.04388
A0A1D5XNK4	Uncharacterized protein OS=Triticum aestivum PE=4 SV=1 - [A0A1D5XNK4_WHEAT]	6.69346e-05	0.000511716	26.24	misc.GCN5-related N-acetyltransferase	0.00871237	7.64502	2.93452	2.05986
A0A1D5T913	Amine oxidase OS=Triticum aestivum PE=3 SV=1 - [A0A1D5T913_WHEAT]	0.000160537	1.90196e-05	26.7	misc.oxidases - copper, flavone etc	0.00143654	0.118475	-3.07735	2.84268
A0A1D6D9J4	Polyadenylate-binding protein OS=Triticum aestivum PE=3 SV=1 - [A0A1D6D9J4_WHEAT]	0.000311654	5.69144e-05	27.1	RNA.processing	0.00803475	0.18262	-2.45308	2.09503
A0A1D5WFD3	Uncharacterized protein OS=Triticum aestivum PE=3 SV=1 - [A0A1D5WFD3_WHEAT]	0.000145739	2.94011e-05	28.1	DNA.synthesis/chromatin structure	0.00954471	0.201738	-2.30945	2.02024
W5DW34	Uncharacterized protein OS=Triticum aestivum PE=4 SV=1 - [W5DW34_WHEAT]	0.000291943	2.98995e-05	29.3.4.3	protein.targeting.secretory pathway.vacuole	0.00497229	0.102415	-3.28749	2.30344
A0A096UJY5	Poly [ADP-ribose] polymerase OS=Triticum aestivum PE=4 SV=1 - [A0A096UJY5_WHEAT]	0.000438075	0.000134345	29.4	protein.postranslational modification	0.00903285	0.306672	-1.70523	2.04418
W5EQM1	Uncharacterized protein OS=Triticum aestivum PE=3 SV=1 - [W5EQM1_WHEAT]	0.000134142	1.35307e-05	29.5.11.2	protein.degradation.ubiquitin.E1	0.000318735	0.100869	-3.30945	3.49657
A0A1D6DEM6	Uncharacterized protein OS=Triticum aestivum PE=4 SV=1 - [A0A1D6DEM6_WHEAT]	0.000337522	6.1093e-05	29.5.11.20	protein.degradation.ubiquitin.proteasom	0.00649579	0.181004	-2.4659	2.18737
A0A1D5VH80	Ubiquitinyl hydrolase 1 OS=Triticum aestivum PE=3 SV=1 - [A0A1D5VH80_WHEAT]	0.000106937	1.77516e-05	29.5.11.5	protein.degradation.ubiquitin.ubiquitin protease	0.00915528	0.166	-2.59074	2.03833
A0A077RU45	Ubiquitinyl hydrolase 1 OS=Triticum aestivum GN=TRAES_3BF085400040CFD_c1 PE=3 SV=1 - [A0A077RU45_WHEAT]	0.000106937	1.77516e-05	29.5.11.5	protein.degradation.ubiquitin.ubiquitin protease	0.00915528	0.166	-2.59074	2.03833
W4ZUV9	Beta-hexosaminidase OS=Triticum aestivum PE=3 SV=1 - [W4ZUV9_WHEAT]	0.000407867	0.000114859	29.7.5	protein.glycosylation.alpha-1,3-mannosyl-glycoprotein 2-beta-N-acetylglucosaminyltransferase (GnTI)	0.00273092	0.281609	-1.82823	2.56369
A0A1D5ZUW3	Uncharacterized protein OS=Triticum aestivum PE=4 SV=1 - [A0A1D5ZUW3_WHEAT]	0.000341827	1.57858e-05	3.2.1	minor CHO metabolism.trehalose.TPS	0.00753293	0.0461808	-4.43656	2.12304
A0A1D6B5N3	Uncharacterized protein OS=Triticum aestivum PE=4 SV=1 - [A0A1D6B5N3_WHEAT]	0.00026318	7.34123e-05	3.2.1	minor CHO metabolism.trehalose.TPS	0.0048876	0.278943	-1.84196	2.3109
A0A1D5W8N9	Uncharacterized protein OS=Triticum aestivum PE=4 SV=1 - [A0A1D5W8N9_WHEAT]	0.000812462	7.6284e-05	35.2	not assigned.unknown	0.00132556	0.0938924	-3.41285	2.8776
A0A1D5VLG8	Uncharacterized protein OS=Triticum aestivum PE=4 SV=1 - [A0A1D5VLG8_WHEAT]	0.000563271	8.13031e-05	35.2	not assigned.unknown	0.00302842	0.144341	-2.79245	2.51878
A0A1D5Z6P0	rRNA N-glycosidase OS=Triticum aestivum PE=3 SV=1 - [A0A1D5Z6P0_WHEAT]	0.00266491	0.000551552	35.2	not assigned.unknown	1.75312e-05	0.206968	-2.27252	4.75619
A0A1D5WVH9	Uncharacterized protein OS=Triticum aestivum PE=4 SV=1 - [A0A1D5WVH9_WHEAT]	0.000515638	0.00011378	35.2	not assigned.unknown	0.00201843	0.220659	-2.18011	2.69499
A0A1D5ZL98	rRNA N-glycosidase OS=Triticum aestivum PE=3 SV=1 - [A0A1D5ZL98_WHEAT]	0.00214616	0.000531924	35.2	not assigned.unknown	4.06875e-05	0.247849	-2.01247	4.39054
A0A1D5TG13	Uncharacterized protein OS=Triticum aestivum PE=4 SV=1 - [A0A1D5TG13_WHEAT]	0.000472531	0.00011706	35.2	not assigned.unknown	0.00988845	0.247729	-2.01316	2.00487
A0A1D5S2X8	Uncharacterized protein OS=Triticum aestivum PE=4 SV=1 - [A0A1D5S2X8_WHEAT]	0.000713826	7.20028e-05	35.2	not assigned.unknown	0.000318735	0.100869	-3.30945	3.49657
A0A1D6RUC3	Uncharacterized protein OS=Triticum aestivum PE=3 SV=1 - [A0A1D6RUC3_WHEAT]	0.00026421	6.86217e-05	4.1.15	glycolysis.cytosolic branch.phospho-enol-pyruvate carboxylase (PEPC)	0.0080691	0.259724	-1.94495	2.09317
A0A1D6C446	Uncharacterized protein OS=Triticum aestivum PE=3 SV=1 - [A0A1D6C446_WHEAT]	0.00034458	4.78889e-05	4.1.15	glycolysis.cytosolic branch.phospho-enol-pyruvate carboxylase (PEPC)	0.00533286	0.138978	-2.84708	2.27304
A0A1D6BRX9	Uncharacterized protein OS=Triticum aestivum PE=3 SV=1 - [A0A1D6BRX9_WHEAT]	0.00034458	4.78889e-05	4.1.15	glycolysis.cytosolic branch.phospho-enol-pyruvate carboxylase (PEPC)	0.00533286	0.138978	-2.84708	2.27304
A0A1D6ALV9	Uncharacterized protein OS=Triticum aestivum PE=3 SV=1 - [A0A1D6ALV9_WHEAT]	0.000323782	4.47066e-05	4.1.15	glycolysis.cytosolic branch.phospho-enol-pyruvate carboxylase (PEPC)	0.00488989	0.138076	-2.85646	2.3107
A0A1D5WS21	Uncharacterized protein OS=Triticum aestivum PE=3 SV=1 - [A0A1D5WS21_WHEAT]	0.000299547	5.73837e-05	5.2	fermentation.PDC	0.00701895	0.191568	-2.38407	2.15373
A0A1D5VMK3	Uncharacterized protein OS=Triticum aestivum PE=3 SV=1 - [A0A1D5VMK3_WHEAT]	0.000299547	5.73837e-05	5.2	fermentation.PDC	0.00701895	0.191568	-2.38407	2.15373
A0A1D5ZNY8	Uncharacterized protein OS=Triticum aestivum PE=3 SV=1 - [A0A1D5ZNY8_WHEAT]	0.000268026	5.4071e-05	5.3	fermentation.ADH	0.00954471	0.201738	-2.30945	2.02024
A0A1D5XYE0	Aconitate hydratase OS=Triticum aestivum PE=3 SV=1 - [A0A1D5XYE0_WHEAT]	0.000190023	3.71231e-05	8.1.3	TCA / organic transformation.TCA.aconitase	0.000786176	0.19536	-2.35579	3.10448
A0A1D5WCE5	Malic enzyme OS=Triticum aestivum PE=3 SV=1 - [A0A1D5WCE5_WHEAT]	0.000400159	2.26163e-05	8.2.10	TCA / organic transformation.other organic acid transformations.malic	0.00254646	0.0565182	-4.14514	2.59406
