# Supplementary material for: Physiological and Proteomic Signatures Reveal Mechanisms of Superior Drought Resilience in Pearl Millet Compared to Wheat
Source: Front Plant Sci. 2021 Jan 13;11:600278. doi: 10.3389/fpls.2020.600278 (PMC7838129; doi:10.3389/fpls.2020.600278)
Supplement: Supplementary Table 1 — Details of the sample code for the raw files measured and submitted in PRIDE repository for Wheat and Pearl millet genotypes. [file Data_Sheet_2.ZIP › Table S8.xlsx]

## Sheet:  All clusters ICTP8203
Table S8: Cluster analysis of pearl millet tolerant (ICTP8203)genotype using Kmeans script in Matlab
Abbreviation :	PM-T-C-R: Pearl millet-Tolerant-Control-Roots; PM-T-St-R: Pearl millet-Tolerant-Stress-Roots, PM-T-C-L: Pearl millet -Tolerant-Control-Leaves , PM-T-St-L -Pearl millet -Tolerant-Stress-Leaves, PM-T-C-S: Pearl millet-Tolerant-Control-Seeds, PM-T-St-S: Pearl millet-Tolerant-Stress-Seeds
Accession	Description	Bin No	Functional Categorization	PM-T-C-R	PM-T-St-R	PM-T-C-L	PM-T-St-L	PM-T-C-S	PM-T-St-S	Clusters No
Pgl_GLEAN_10021358	Ribosomal L9-like protein [Sotub08g010400.1.1]	29.2.1.2.2.9	protein.synthesis.ribosomal protein.eukaryotic.60S subunit.L9	0	0	0.18447	0.0941957	0.420629	0.300705	1
Pgl_GLEAN_10018860	DAG protein, chloroplast precursor, putative, expressed [LOC_Os11g11020]	33.99	development.unspecified	0	0	0.237087	0.0986923	0.337465	0.326756	1
Pgl_GLEAN_10021896	ATP dependent RNA helicase [Sotub12g032870.1.1]	27.1.2	RNA.processing.RNA helicase	0.0655867	0	0.19634	0.0899132	0.329944	0.318217	1
Pgl_GLEAN_10006877	Glucose-1-phosphate adenylyltransferase [Sotub07g023520.1.1]	2.1.2.1	major CHO metabolism.synthesis.starch.AGPase	0	0	0.280448	0.0545495	0.400627	0.264376	1
Pgl_GLEAN_10008480	Small ubiquitin-related modifier 2 [Sotub07g018540.1.1]	29.5.11.1	protein.degradation.ubiquitin.ubiquitin	0	0	0.230279	0.142932	0.394232	0.232557	1
Pgl_GLEAN_10008022	UV excision repair protein RAD23 [Sotub02g028990.1.1]	28.2	DNA.repair	0	0	0.222902	0.101569	0.343088	0.332441	1
Pgl_GLEAN_10028119	Proteasome subunit beta type [Sotub09g023740.1.1]	29.5.11.20	protein.degradation.ubiquitin.proteasom	0	0	0.260647	0.116072	0.333407	0.289873	1
Pgl_GLEAN_10028706	Alpha-galactosidase [Sotub03g024450.1.1]	3.8.2	minor CHO metabolism.galactose.alpha-galactosidases	0	0	0.290158	0.161211	0.378943	0.169688	1
Pgl_GLEAN_10032453	Phosphorylase [Sotub05g005530.1.1]	2.2.2.2	major CHO metabolism.degradation.starch.starch phosphorylase	0.0515985	0.0411664	0.178443	0.130568	0.334775	0.26345	1
Pgl_GLEAN_10036722	Unknown protein	35.2	not assigned.unknown	0.0565152	0	0.222552	0.0762089	0.375806	0.268918	1
Pgl_GLEAN_10030017	Actin-depolymerizing factor [Sotub10g024280.1.1]	31.1	cell.organisation	0	0	0.178622	0.200118	0.417205	0.204055	1
Pgl_GLEAN_10010539	Proline iminopeptidase [Sotub11g017140.1.1]	35.2	not assigned.unknown	0	0	0.294372	0.0681827	0.438289	0.199156	1
Pgl_GLEAN_10013428	Alcohol dehydrogenase zinc-containing [Sotub12g029100.1.1]	26.7	misc.oxidases - copper, flavone etc	0	0	0.233606	0.134592	0.409661	0.222141	1
Pgl_GLEAN_10005751	Pentatricopeptide repeat-containing protein [Sotub01g049440.1.1]	35.1.5	not assigned.no ontology.pentatricopeptide (PPR) repeat-containing protein	0	0	0.219437	0.0362625	0.446872	0.297428	1
Pgl_GLEAN_10000380	Hydroxyacylglutathione hydrolase [Sotub06g014900.1.1]	13.2.3.2	amino acid metabolism.degradation.aspartate family.threonine	0	0	0.179411	0.13495	0.38538	0.300259	1
Pgl_GLEAN_10029629	Transmembrane emp24 domain-containing protein 3 [Sotub12g013440.1.1]	29.3.4.99	protein.targeting.secretory pathway.unspecified	0	0	0.230529	0.0533202	0.377693	0.338458	1
Pgl_GLEAN_10031742	Betaine aldehyde dehydrogenase [Sotub03g027160.1.1]	5.10	fermentation.aldehyde dehydrogenase	0	0	0.243923	0.0431361	0.397048	0.315892	1
Pgl_GLEAN_10020159	Mercaptopyruvate sulfurtransferase-like protein [Sotub07g027120.1.1]	13.2.5.3	amino acid metabolism.degradation.serine-glycine-cysteine group.cysteine	0	0	0.17876	0.119314	0.516639	0.185287	1
Pgl_GLEAN_10031090	Quinone oxidoreductase [Sotub02g021800.1.1]	16.2.1.10	secondary metabolism.phenylpropanoids.lignin biosynthesis.CAD	0	0	0.197411	0.130834	0.374248	0.297507	1
Pgl_GLEAN_10014292	Glucose-6-phosphate 1-dehydrogenase [Sotub05g021030.1.1]	7.1.1	OPP.oxidative PP.glucose-6-phosphate 1-dehydrogenase (G6PD)	0	0	0.221743	0.0410124	0.510258	0.226986	1
Pgl_GLEAN_10009321	Enoyl-CoA hydratase/isomerase family protein [Sotub01g030640.1.1]	11.9.4.3	lipid metabolism.lipid degradation.beta-oxidation.enoyl CoA hydratase	0	0	0.304469	0.104469	0.371761	0.219302	1
Pgl_GLEAN_10020857	AP-1 complex subunit mu-1 [Sotub05g014210.1.1]	10.1.5	cell wall.precursor synthesis.UXS	0	0	0.188524	0	0.541581	0.269895	1
Pgl_GLEAN_10014078	Protein transport SEC13-like protein [Sotub02g035550.1.1]	29.3.4.4	protein.targeting.secretory pathway.plasma membrane	0	0	0.246278	0.071256	0.474449	0.208017	1
Pgl_GLEAN_10012020	BCL-2 binding anthanogene-1 [Sotub10g023410.1.1]	20.2.99	stress.abiotic.unspecified	0	0	0.294557	0	0.373782	0.331661	1
Pgl_GLEAN_10007582	Glucosyltransferase [Solyc02g081690.1.1]	16.8.3	secondary metabolism.flavonoids.dihydroflavonols	0	0	0.233647	0.0702722	0.437564	0.258517	1
Pgl_GLEAN_10003861	copper/zinc superoxide dismutase 1 [AT1G08830]	21.6	redox.dismutases and catalases	0	0	0.183423	0.154264	0.447595	0.214718	1
Pgl_GLEAN_10035067	Eukaryotic translation initiation factor 3 subunit 6 [Sotub10g021590.1.1]	16.8.3	secondary metabolism.flavonoids.dihydroflavonols	0	0	0.216253	0.0781827	0.430211	0.275353	1
Pgl_GLEAN_10026036	GDSL esterase/lipase At1g28590 [Sotub12g014070.1.1]	26.28	misc.GDSL-motif lipase	0	0	0.234896	0.122293	0.348299	0.294512	1
Pgl_GLEAN_10025979	Unknown protein	35.2	not assigned.unknown	0	0	0.270027	0.124999	0.376741	0.228234	1
Pgl_GLEAN_10019674	RuvB-like helicase 2 [Sotub03g008730.1.1]	27.3.39	RNA.regulation of transcription.AtSR transcription factor family	0	0	0.235572	0.128014	0.383417	0.252998	1
Pgl_GLEAN_10007611	Unknown protein	35.2	not assigned.unknown	0	0	0.2637	0.103442	0.365422	0.267436	1
Pgl_GLEAN_10024300	Xylulose kinase [Sotub04g029970.1.1]	3.7	minor CHO metabolism.sugar kinases	0	0	0.234721	0	0.493498	0.271781	1
Pgl_GLEAN_10022913	Unknown protein	35.2	not assigned.unknown	0	0	0.242612	0.134795	0.352999	0.269594	1
Pgl_GLEAN_10007207	Hydrolase alpha/beta fold family protein [Sotub03g019250.1.1]	26.8	misc.nitrilases, nitrile lyases, berberine bridge enzymes, reticuline oxidases, troponine reductases	0	0	0.385819	0.0892379	0.367264	0.15768	1
Pgl_GLEAN_10027530	Ribosomal protein L3-like [Sotub01g041630.1.1]	29.2.1.2.2.3	protein.synthesis.ribosomal protein.eukaryotic.60S subunit.L3	0	0	0.187861	0.134173	0.365322	0.312644	1
Pgl_GLEAN_10032582	Tryptophan synthase alpha chain [Sotub01g036240.1.1]	13.1.6.5.5	amino acid metabolism.synthesis.aromatic aa.tryptophan.tryptophan synthase	0	0	0.359876	0	0.326516	0.313607	1
Pgl_GLEAN_10003499	Asparaginyl-tRNA synthetase 2 [Sotub10g022480.1.1]	29.1.22	protein.aa activation.asparagine-tRNA ligase	0	0	0.376091	0.0876794	0.355389	0.18084	1
Pgl_GLEAN_10012321	Unknown Protein [Sotub08g007130.1.1]	26.27	misc.calcineurin-like phosphoesterase family protein	0	0	0.203035	0.157356	0.375718	0.263891	1
Pgl_GLEAN_10026532	Disulfide-isomerase-like protein [Sotub01g038150.1.1]	21.1	redox.thioredoxin	0	0	0.233467	0	0.450807	0.315726	1
Pgl_GLEAN_10011308	Sucrose-phosphate-synthase [Sotub07g008720.1.1]	2.1.1.1	major CHO metabolism.synthesis.sucrose.SPS	0	0	0.281504	0.117702	0.515999	0.0847944	1
Pgl_GLEAN_10026459	40S ribosomal protein S10-like [Sotub01g037440.1.1]	29.2.1.2.1.10	protein.synthesis.ribosomal protein.eukaryotic.40S subunit.S10	0	0	0.287612	0.090884	0.374038	0.247466	1
Pgl_GLEAN_10030574	WD repeat-containing protein 1 [Sotub03g032560.1.1]	29.8	protein.assembly and cofactor ligation	0	0	0.272751	0.0430939	0.404543	0.279612	1
Pgl_GLEAN_10009235	Glutathione-S-transferase [Sotub01g027860.1.1]	26.9	misc.glutathione S transferases	0	0	0.285598	0	0.381493	0.332909	1
Pgl_GLEAN_10029349	class I heat shock protein [Sotub06g032360.1.1]	17.2.3	hormone metabolism.auxin.induced-regulated-responsive-activated	0	0	0.291753	0	0.375267	0.33298	1
Pgl_GLEAN_10034977	Histidinol-phosphate aminotransferase [Sotub04g009300.1.1]	13.1.7.9	amino acid metabolism.synthesis.histidine.histidinol-phosphate aminotransferase	0	0	0.309266	0.111862	0.455027	0.123845	1
Pgl_GLEAN_10012614	COP9 signalosome subunit 6 [Sotub10g005990.1.1]	30.11.1	signalling.light.COP9 signalosome	0	0	0.291784	0	0.462374	0.245842	1
Pgl_GLEAN_10009861	Proteasome subunit alpha type [Sotub02g025020.1.1]	16.8.4	secondary metabolism.flavonoids.flavonols	0	0	0.306246	0.070833	0.298457	0.324465	1
Pgl_GLEAN_10006079	GHMP kinase family protein [Sotub02g036590.1.1]	10.1.30.3	cell wall.precursor synthesis.sugar kinases.glucuronic acid kinase	0	0	0.330268	0.0763894	0.314385	0.278958	1
Pgl_GLEAN_10034313	Erlin-2 [Sotub05g005700.1.1]	29.5.4	protein.degradation.aspartate protease	0	0	0.181631	0.0559509	0.514116	0.248302	1
Pgl_GLEAN_10015232	Glutaminyl-tRNA synthetase [Sotub01g039330.1.1]	19.1	tetrapyrrole synthesis.glu-tRNA synthetase	0	0	0.224851	0.0650563	0.378567	0.331526	1
Pgl_GLEAN_10006025	Heat shock protein 4 [Sotub07g016650.1.1]	1.3.2	PS.calvin cycle.rubisco small subunit	0	0	0.209132	0.123616	0.536859	0.130394	1
Pgl_GLEAN_10007254	Mitochondrial inner membrane protease subunit 2 [Sotub09g019570.1.1]	29.2.2	protein.synthesis.ribosome biogenesis	0	0	0.264183	0.0825661	0.41887	0.234381	1
Pgl_GLEAN_10011280	Protein disulfide isomerase family [Sotub07g018640.1.1]	17.3.1.1.1	hormone metabolism.brassinosteroid.synthesis-degradation.BRs.DET2	0	0	0.156442	0.0737089	0.50068	0.269169	1
Pgl_GLEAN_10005764	Glutathione transferase [Sotub02g015040.1.1]	26.9	misc.glutathione S transferases	0	0	0.21153	0.148413	0.397633	0.242424	1
Pgl_GLEAN_10021185	Malonyl-CoA decarboxylase like protein [Sotub02g008340.1.1]	11.1.20	lipid metabolism.FA synthesis and FA elongation.MCD	0	0	0.229657	0.0718849	0.393156	0.305303	1
Pgl_GLEAN_10014479	WD-40 repeat protein-like (Fragment) [Sotub03g030830.1.1]	20.1	stress.biotic	0	0	0.169946	0.223611	0.460219	0.146224	1
Pgl_GLEAN_10024298	Eukaryotic translation initiation factor 6 [Sotub02g007230.1.1]	29.2.3	protein.synthesis.initiation	0	0	0.192831	0	0.469332	0.337837	1
Pgl_GLEAN_10008766	Eukaryotic translation initiation factor 4 gamma 1 [Sotub01g028830.1.1]	29.2.3	protein.synthesis.initiation	0	0	0.181361	0	0.509851	0.308788	1
Pgl_GLEAN_10001594	Pre-mRNA-splicing factor ATP-dependent RNA helicase [Sotub01g023520.1.1]	27.1.1	RNA.processing.splicing	0	0	0.356702	0	0.337256	0.306042	1
Pgl_GLEAN_10036255	WD-40 repeat protein [Sotub02g018790.1.1]	30.5	signalling.G-proteins	0	0	0.202202	0.0839963	0.380576	0.333226	1
Pgl_GLEAN_10014809	Aldose 1-epimerase family protein [Sotub07g010500.1.1]	3.5	minor CHO metabolism.others	0	0	0.19988	0	0.468952	0.331168	1
Pgl_GLEAN_10006838	Unknown protein	35.2	not assigned.unknown	0	0	0.34125	0	0.415133	0.243617	1
Pgl_GLEAN_10009040	Fas-associated factor 1-like protein [Sotub08g009280.1.1]	29.5	protein.degradation	0	0	0.357584	0	0.340387	0.302029	1
Pgl_GLEAN_10037674	Exoribonuclease 2 [Sotub02g025820.1.1]	11.2.4	lipid metabolism.FA desaturation.omega 6 desaturase	0	0	0.261084	0	0.506982	0.231934	1
Pgl_GLEAN_10000341	Glyceraldehyde 3-phosphate dehydrogenase [Sotub05g012770.1.1]	4.1.8	glycolysis.cytosolic branch.glyceraldehyde 3-phosphate dehydrogenase (GAP-DH)	0.251618	0.191299	0.106768	0.0732137	0.205143	0.171959	2
Pgl_GLEAN_10031269	Ribosomal protein [Sotub05g011070.1.1]	29.2.1.2.1.9	protein.synthesis.ribosomal protein.eukaryotic.40S subunit.S9	0.155703	0.290112	0.10684	0.0653097	0.202261	0.179775	2
Pgl_GLEAN_10025072	Ras-related protein Rab-1A [Sotub05g026850.1.1]	30.5	signalling.G-proteins	0.213499	0.330525	0.0788488	0.121704	0.129025	0.126399	2
Pgl_GLEAN_10010968	Enolase [Sotub09g011260.1.1]	4.1.13	glycolysis.cytosolic branch.enolase	0.20798	0.178393	0.0685543	0.129593	0.217554	0.197925	2
Pgl_GLEAN_10012981	Phosphoglycerate kinase [Sotub07g027110.1.1]	1.3.3	PS.calvin cycle.phosphoglycerate kinase	0.222022	0.150347	0.105589	0.0569526	0.252976	0.212114	2
Pgl_GLEAN_10023661	Ras-related protein Rab-25 [Sotub02g018760.1.1]	30.5	signalling.G-proteins	0.324757	0.193397	0.101734	0.0924777	0.144419	0.143215	2
Pgl_GLEAN_10031436	Ribosomal protein [Sotub08g013400.1.1]	29.2.1.2.1.3	protein.synthesis.ribosomal protein.eukaryotic.40S subunit.S3	0.172096	0.230129	0.095321	0.130392	0.223293	0.148769	2
Pgl_GLEAN_10005520	heat shock protein [Sotub11g023820.1.1]	10.3	cell wall.hemicellulose synthesis	0.216608	0.273165	0.0804498	0.086102	0.172848	0.170827	2
Pgl_GLEAN_10008934	CBS domain-containing protein [Sotub09g017390.1.1]	35.1	not assigned.no ontology	0.350374	0.209751	0.0403255	0.0334034	0.204488	0.161657	2
Pgl_GLEAN_10025719	heat shock protein [Sotub11g023820.1.1]	10.3	cell wall.hemicellulose synthesis	0.210602	0.276536	0.0866442	0.0941731	0.172125	0.15992	2
Pgl_GLEAN_10028496	heat shock protein [Sotub11g023860.1.1]	10.3	cell wall.hemicellulose synthesis	0.193808	0.287232	0.0679783	0.0867366	0.18094	0.183305	2
Pgl_GLEAN_10016757	30S ribosomal protein S11 [Sotub10g025830.1.1]	29.2.1.2.1.14	protein.synthesis.ribosomal protein.eukaryotic.40S subunit.S14	0.178904	0.274335	0.121684	0.101115	0.152642	0.171319	2
Pgl_GLEAN_10023839	Ribosomal protein L12 [Sotub11g026560.1.1]	15.2	metal handling.binding, chelation and storage	0.228622	0.259535	0.0972596	0.10713	0.124863	0.182589	2
Pgl_GLEAN_10033835	Glutathione S-transferase [Sotub12g006370.1.1]	26.9	misc.glutathione S transferases	0.150621	0.273053	0.0270134	0.103963	0.21822	0.22713	2
Pgl_GLEAN_10018665	Phosphoglycerate kinase [Sotub07g027110.1.1]	1.3.3	PS.calvin cycle.phosphoglycerate kinase	0.271033	0.251048	0.11815	0.128436	0.119392	0.111941	2
Pgl_GLEAN_10034166	30S ribosomal protein S11 [Sotub10g025830.1.1]	29.2.1.2.1.14	protein.synthesis.ribosomal protein.eukaryotic.40S subunit.S14	0.172985	0.326947	0.100803	0.0940446	0.160703	0.144517	2
Pgl_GLEAN_10024151	ADP-ribosylation factor family protein [Sotub01g038180.1.1]	30.5	signalling.G-proteins	0.205248	0.378815	0	0.0385493	0.0958403	0.281547	2
Pgl_GLEAN_10006894	Triosephosphate isomerase [Sotub04g010110.1.1]	1.3.5	PS.calvin cycle.TPI	0.222298	0.348958	0.0968804	0.0852884	0.120831	0.125745	2
Pgl_GLEAN_10026484	Nuclease domain-containing protein 1 [Sotub03g031460.1.1]	27.3.73	RNA.regulation of transcription.Zn-finger(CCHC)	0.286014	0.154452	0.0625591	0.0599955	0.268937	0.168043	2
Pgl_GLEAN_10001402	Proteasome subunit alpha type [Sotub01g048860.1.1]	17.8.1	hormone metabolism.salicylic acid.synthesis-degradation	0.270704	0.243332	0.0719717	0.108423	0.170437	0.135132	2
Pgl_GLEAN_10015218	stress responsive protein, putative, expressed [LOC_Os03g21040]	29.2.2	protein.synthesis.ribosome biogenesis	0.211458	0.259296	0.0574194	0.0386193	0.241539	0.191669	2
Pgl_GLEAN_10015914	Guanine nucleotide-binding protein beta subunit-like protein [Sotub03g032510.1.1]	27.3.99	RNA.regulation of transcription.unclassified	0.302913	0.254798	0.0753629	0.0907599	0.141771	0.134395	2
Pgl_GLEAN_10004517	5-methyltetrahydropteroyltriglutamate--homocysteine methyltransferase [Sotub10g026610.1.1]	13.1.3.4.3	amino acid metabolism.synthesis.aspartate family.methionine.methionine synthase	0.189697	0.177016	0.132756	0.0803232	0.227147	0.193061	2
Pgl_GLEAN_10008241	6-phosphogluconate dehydrogenase decarboxylating [Sotub05g006880.1.1]	7.1.3	OPP.oxidative PP.6-phosphogluconate dehydrogenase	0.200432	0.178875	0.164116	0.056062	0.190348	0.210168	2
Pgl_GLEAN_10014226	2 3-bisphosphoglycerate-independent phosphoglycerate mutase [Sotub07g016990.1.1]	4.1.12	glycolysis.cytosolic branch.phosphoglycerate mutase	0.281396	0.193556	0.145234	0.0989543	0.158309	0.12255	2
Pgl_GLEAN_10026356	UBX domain-containing protein 1 [Sotub07g018450.1.1]	29.5	protein.degradation	0.193748	0.299369	0.125432	0.0959124	0.155586	0.129953	2
Pgl_GLEAN_10000489	Legumin 11S-globulin [Sotub11g030120.1.1]	28.2	DNA.repair	0.220238	0.20731	0.136308	0.088259	0.202037	0.145848	2
Pgl_GLEAN_10029044	6-phosphogluconate dehydrogenase decarboxylating [Sotub12g024160.1.1]	7.1.3	OPP.oxidative PP.6-phosphogluconate dehydrogenase	0.215997	0.236104	0.121301	0.0457175	0.162237	0.218643	2
Pgl_GLEAN_10011806	Elongation factor [Sotub08g012740.1.1]	29.2.4	protein.synthesis.elongation	0.248964	0.181222	0.108745	0.0828967	0.178994	0.199178	2
Pgl_GLEAN_10032134	Catalase [Sotub04g035910.1.1]	21.6	redox.dismutases and catalases	0.185755	0.250876	0.128713	0.0977181	0.156118	0.180821	2
Pgl_GLEAN_10003711	heat shock protein [Sotub09g009340.1.1]	10.3	cell wall.hemicellulose synthesis	0.237917	0.280869	0.0972711	0.107505	0.13896	0.137478	2
Pgl_GLEAN_10007291	Peptidyl-prolyl cis-trans isomerase [Sotub01g048580.1.1]	2.2.1.3.1	major CHO metabolism.degradation.sucrose.invertases.neutral	0.241299	0.338246	0.106848	0.0686299	0.131598	0.113378	2
Pgl_GLEAN_10013317	Ribosomal protein [Sotub05g011070.1.1]	29.2.1.2.1.9	protein.synthesis.ribosomal protein.eukaryotic.40S subunit.S9	0.196255	0.365671	0.108119	0.0447954	0.141194	0.143965	2
Pgl_GLEAN_10016462	5-methyltetrahydropteroyltriglutamate--homocysteine methyltransferase [Sotub10g026610.1.1]	13.1.3.4.3	amino acid metabolism.synthesis.aspartate family.methionine.methionine synthase	0.197742	0.184523	0.133107	0.0793199	0.204678	0.200628	2
Pgl_GLEAN_10023776	Tubulin alpha-7 chain [Sotub04g029950.1.1]	2.2.1.3.1	major CHO metabolism.degradation.sucrose.invertases.neutral	0.207081	0.246099	0.0911553	0.0307641	0.221953	0.202948	2
Pgl_GLEAN_10019910	Enoyl- [Sotub10g020170.1.1]	11.1.6	lipid metabolism.FA synthesis and FA elongation.enoyl ACP reductase	0.288854	0.202429	0.0960574	0.131803	0.150118	0.130738	2
Pgl_GLEAN_10014693	30S ribosomal protein S8 [Sotub06g018770.1.1]	29.2.1.2.1.515	protein.synthesis.ribosomal protein.eukaryotic.40S subunit.S15A	0.257257	0.31198	0.092276	0.103135	0.118465	0.116888	2
Pgl_GLEAN_10018169	Peptidyl-prolyl cis-trans isomerase [Sotub01g048580.1.1]	2.2.1.3.1	major CHO metabolism.degradation.sucrose.invertases.neutral	0.240496	0.226809	0.146597	0.0819245	0.156852	0.147322	2
Pgl_GLEAN_10010310	Aminopeptidase-like protein [Sotub08g012990.1.1]	29.5.7	protein.degradation.metalloprotease	0.231611	0.221232	0.106739	0.115839	0.162886	0.161693	2
Pgl_GLEAN_10022648	Unknown protein	35.2	not assigned.unknown	0.135676	0.291104	0.0614964	0.132724	0.179329	0.199669	2
Pgl_GLEAN_10030014	Ras-related protein Rab-8A [Sotub10g028490.1.1]	29.2.2	protein.synthesis.ribosome biogenesis	0.208077	0.340763	0.14705	0.0815192	0.109877	0.112715	2
Pgl_GLEAN_10038569	Aldo/keto reductase family protein [Sotub09g030230.1.1]	17.2.3	hormone metabolism.auxin.induced-regulated-responsive-activated	0.314965	0.242998	0.105107	0.0773959	0.131389	0.128145	2
Pgl_GLEAN_10004963	Protein disulfide isomerase [Sotub06g019370.1.1]	21.1	redox.thioredoxin	0.21842	0.313361	0.0883012	0.0533745	0.164181	0.162362	2
Pgl_GLEAN_10030044	Ras-related protein Rab-25 [Sotub06g032250.1.1]	30.5	signalling.G-proteins	0.286991	0.236082	0.119395	0.0777531	0.131355	0.148424	2
Pgl_GLEAN_10000393	ATP citrate lyase [Sotub01g018060.1.1]	8.2.11	TCA / organic transformation.other organic acid transformations.atp-citrate lyase	0.341381	0.184046	0.136292	0.0597629	0.142184	0.136334	2
Pgl_GLEAN_10011773	Ribose-phosphate pyrophosphokinase 4 [Sotub10g007410.1.1]	13.1.7	amino acid metabolism.synthesis.histidine	0.241571	0.370429	0.0410945	0.0158501	0.181914	0.149141	2
Pgl_GLEAN_10011207	Xylose isomerase [Sotub07g005100.1.1]	3.5.1	minor CHO metabolism.others.xylose isomerase	0.222055	0.278265	0.0390727	0.0332785	0.225733	0.201596	2
Pgl_GLEAN_10032591	Pyruvate kinase [Sotub09g024850.1.1]	4.2.14	glycolysis.plastid branch.pyruvate kinase (PK)	0.217461	0.263719	0.0390009	0.0558754	0.19255	0.231393	2
Pgl_GLEAN_10030297	Late-embryogenesis abundant protein 2 [Sotub08g010540.1.1]	33.2	development.late embryogenesis abundant	0.224068	0.294578	0.122361	0.0511436	0.176277	0.131572	2
Pgl_GLEAN_10014986	Asparaginyl-tRNA synthetase [Sotub05g029450.1.1]	29.1.12	protein.aa activation.aspartate-tRNA ligase	0.230469	0.307086	0.113493	0.0833409	0.153258	0.112353	2
Pgl_GLEAN_10021526	Chaperone protein htpG [Sotub04g034950.1.1]	10.5.2	cell wall.cell wall proteins.proline rich proteins	0.249263	0.2703	0.127329	0.0741069	0.133357	0.145644	2
Pgl_GLEAN_10036767	Elongation factor 1 gamma-like protein [Sotub06g011990.1.1]	29.2.4	protein.synthesis.elongation	0.319779	0.178984	0.0430616	0.112661	0.166299	0.179216	2
Pgl_GLEAN_10021545	Fructose-bisphosphate aldolase [Sotub05g009130.1.1]	1.3.6	PS.calvin cycle.aldolase	0.31227	0.211503	0.0845548	0.104706	0.14503	0.141937	2
Pgl_GLEAN_10001659	Aminotransferase [Sotub07g016480.1.1]	13.1.1.1.2	amino acid metabolism.synthesis.central amino acid metabolism.GABA.GABA transaminase	0.178245	0.198382	0.186933	0.0787763	0.167843	0.189821	2
Pgl_GLEAN_10006975	UDP-glucose dehydrogenase [Sotub03g028860.1.1]	10.1.4	cell wall.precursor synthesis.UGD	0.264619	0.379269	0.0175765	0.0168651	0.17107	0.150601	2
Pgl_GLEAN_10018384	Phosphoglycerate dehydrogenase [Sotub11g022710.1.1]	1.1.2.1	PS.lightreaction.photosystem I.LHC-I	0.253626	0.221369	0.098809	0.153112	0.124675	0.148409	2
Pgl_GLEAN_10004706	heat shock protein [Sotub12g021940.1.1]	2.2.1.3.1	major CHO metabolism.degradation.sucrose.invertases.neutral	0.21834	0.200615	0.0940229	0.11155	0.15611	0.219363	2
Pgl_GLEAN_10009163	Acyl-coenzyme A oxidase [Sotub08g024120.1.1]	11.9.4.2	lipid metabolism.lipid degradation.beta-oxidation.acyl CoA DH	0.205578	0.249308	0.0641299	0.0412083	0.140412	0.299363	2
Pgl_GLEAN_10006767	T-complex protein 1 subunit epsilon [Sotub05g015070.1.1]	4.1.12	glycolysis.cytosolic branch.phosphoglycerate mutase	0.330976	0.177208	0.118196	0.0354404	0.211685	0.126495	2
Pgl_GLEAN_10008343	T-complex protein theta subunit [Sotub01g025330.1.1]	29.6	protein.folding	0.202193	0.277241	0.0701967	0.125971	0.172744	0.151654	2
Pgl_GLEAN_10037791	COP9 signalosome complex subunit 1 [Sotub01g030810.1.1]	30.11.1	signalling.light.COP9 signalosome	0.165466	0.385382	0.0988832	0.0632069	0.161145	0.125916	2
Pgl_GLEAN_10018470	Heat shock protein 90 (Fragment) [Sotub03g012220.1.1]	20.2.1	stress.abiotic.heat	0.167064	0.29062	0.122721	0.111908	0.145288	0.1624	2
Pgl_GLEAN_10001224	Enoyl-(Acyl-carrier-protein) reductase II [Sotub01g042440.1.1]	26.1	misc.misc2	0.264605	0.249446	0.0598562	0.0615701	0.175302	0.18922	2
Pgl_GLEAN_10033184	Alpha-L-arabinofuranosidase [Sotub10g027020.1.1]	10.6.2	cell wall.degradation.mannan-xylose-arabinose-fucose	0.238195	0.178789	0.130486	0.102062	0.173398	0.177069	2
Pgl_GLEAN_10036006	Programmed cell death 4a [Sotub03g023440.1.1]	1.2.2	PS.photorespiration.glycolate oxydase	0.23798	0.270235	0.0861973	0.0554088	0.203199	0.146979	2
Pgl_GLEAN_10006414	Coatomer alpha subunit-like protein [Sotub04g034370.1.1]	31.4	cell.vesicle transport	0.185632	0.22512	0.14949	0.0938994	0.163547	0.182311	2
Pgl_GLEAN_10013192	Signal recognition particle 68 [Sotub03g018770.1.1]	26.10	misc.cytochrome P450	0.200922	0.366522	0.103211	0	0.26494	0.0644051	2
Pgl_GLEAN_10026090	26S proteasome regulatory subunit [Sotub07g021600.1.1]	10.1.5	cell wall.precursor synthesis.UXS	0.304851	0.266961	0.117125	0.0541286	0.132777	0.124157	2
Pgl_GLEAN_10035871	Enoyl-CoA-hydratase [Sotub12g006490.1.1]	11.9.4.3	lipid metabolism.lipid degradation.beta-oxidation.enoyl CoA hydratase	0.291393	0.185503	0.0313812	0.04006	0.317222	0.134441	2
Pgl_GLEAN_10024210	Coatomer subunit gamma [Sotub01g046920.1.1]	31.4	cell.vesicle transport	0.246671	0.281216	0.117883	0.129417	0.112213	0.1126	2
Pgl_GLEAN_10019760	Phosphatase 2A regulatory A subunit [Sotub05g007720.1.1]	29.4	protein.postranslational modification	0.148906	0.360041	0.063224	0.144257	0.149203	0.134369	2
Pgl_GLEAN_10028206	expressed protein [LOC_Os07g43960]	35.2	not assigned.unknown	0.284657	0.256698	0.0223509	0.0513379	0.186582	0.198374	2
Pgl_GLEAN_10030016	Nedd8 activating enzyme E1 subunit 1 [Sotub11g029230.1.1]	17.2.2	hormone metabolism.auxin.signal transduction	0.172315	0.26889	0.119749	0.0912904	0.209858	0.137898	2
Pgl_GLEAN_10025239	NAD-dependent epimerase/dehydratase family protein-like protein [Sotub01g034840.1.1]	10.1.5	cell wall.precursor synthesis.UXS	0.236629	0.311093	0.179892	0.0540107	0.122615	0.0957609	2
Pgl_GLEAN_10021049	Neutral ceramidase [Sotub04g035600.1.1]	11.8.1.1	lipid metabolism.exotics (steroids, squalene etc).sphingolipids.ceramidase	0.29228	0.341992	0.0782271	0.0182667	0.158452	0.110783	2
Pgl_GLEAN_10006140	Cytochrome P450 cinnamate 4-hydroxylase [Sotub06g033350.1.1]	16.2.1.2	secondary metabolism.phenylpropanoids.lignin biosynthesis.C4H	0.363318	0.214914	0.120348	0	0.173161	0.128259	2
Pgl_GLEAN_10012968	Cell division control protein 48 homolog D [Sotub11g026820.1.1]	29.5.9	protein.degradation.AAA type	0.252372	0.30578	0.123328	0.0599372	0.154032	0.10455	2
Pgl_GLEAN_10005786	Blue copper protein [Sotub01g041430.1.1]	26.19	misc.plastocyanin-like	0.224493	0.383245	0.0464054	0	0.183253	0.162603	2
Pgl_GLEAN_10034281	WD repeat-containing protein 5 homolog [Sotub07g009420.1.1]	29.5.3	protein.degradation.cysteine protease	0.173832	0.252989	0.0405085	0.046909	0.27286	0.212901	2
Pgl_GLEAN_10007903	Bifunctional aspartokinase/homoserine dehydrogenase I [Sotub06g020670.1.1]	13.1.3.6.1.1	amino acid metabolism.synthesis.aspartate family.misc.homoserine.aspartate kinase	0.289732	0.371294	0.0382029	0	0.203236	0.0975355	2
Pgl_GLEAN_10000756	ARGONAUTE 1 [Sotub02g015500.1.1]	27.3.36	RNA.regulation of transcription.argonaute transcription factor family	0.290674	0.202641	0.096107	0	0.186851	0.223727	2
Pgl_GLEAN_10033363	Electron-transfer flavoprotein ubiquinone oxidoreductase [Sotub12g016460.1.1]	9.3	mitochondrial electron transport / ATP synthesis.electron transfer flavoprotein	0.145605	0.405416	0.135802	0	0.198474	0.114704	2
Pgl_GLEAN_10032990	Clp protease ATP binding subunit [Sotub12g020950.1.1]	20.2.1	stress.abiotic.heat	0.21975	0.105654	0.255246	0.245324	0.110235	0.0637912	3
Pgl_GLEAN_10000673	Ribulose bisphosphate carboxylase large chain [Solyc01g007330.2.1]	1.3.1	PS.calvin cycle.rubisco large subunit	0.11111	0.134923	0.370729	0.314738	0.057679	0.0108207	3
Pgl_GLEAN_10027187	Aminomethyltransferase [Sotub02g023940.1.1]	1.2.4.2	PS.photorespiration.glycine cleavage.T subunit	0.254288	0	0.425818	0.181618	0.113211	0.0250648	3
Pgl_GLEAN_10034667	NADP-dependent glyceraldehyde-3-phosphate dehydrogenase [Sotub07g006650.1.1]	1.3.4	PS.calvin cycle.GAP	0.287586	0	0.175664	0.286256	0.143721	0.106772	3
Pgl_GLEAN_10013928	NAD-dependent malic enzyme 2 [Sotub08g008850.1.1]	2.2.1.4	major CHO metabolism.degradation.sucrose.hexokinase	0.201069	0.0864546	0.234936	0.280002	0.117679	0.0798597	3
Pgl_GLEAN_10012911	Adenine phosphoribosyltransferase-like [Sotub04g030980.1.1]	21.6	redox.dismutases and catalases	0.221422	0	0.227484	0.28348	0.100621	0.166993	3
Pgl_GLEAN_10015428	H-ATPase [Sotub06g027130.1.1]	2.2.1.3.1	major CHO metabolism.degradation.sucrose.invertases.neutral	0.318854	0.0558206	0.337561	0.117871	0.147348	0.0225461	3
Pgl_GLEAN_10003203	Unknown protein	35.2	not assigned.unknown	0.239566	0	0.426173	0.284516	0.0261311	0.0236136	3
Pgl_GLEAN_10028705	Alpha-galactosidase 1 [Sotub04g008440.1.1]	3.8.2	minor CHO metabolism.galactose.alpha-galactosidases	0.354197	0.0893461	0.200306	0.220579	0.0798678	0.0557045	3
Pgl_GLEAN_10007288	Mitochondrial import inner membrane translocase [Sotub03g017280.1.1]	29.3.2	protein.targeting.mitochondria	0.316211	0	0.340188	0.143668	0.0299409	0.169992	3
Pgl_GLEAN_10026058	Unknown protein	35.2	not assigned.unknown	0.243535	0	0.397526	0.358939	0	0	3
Pgl_GLEAN_10036587	Uridine kinase [Sotub06g024620.1.1]	10.1.5	cell wall.precursor synthesis.UXS	0.434028	0	0.372196	0.193775	0	0	3
Pgl_GLEAN_10016086	Monodehydroascorbate reductase [Sotub09g010820.1.1]	21.2.1	redox.ascorbate and glutathione.ascorbate	0.316872	0	0.24886	0.307964	0.126304	0	3
Pgl_GLEAN_10022888	Glutamate synthase (Ferredoxin) [Sotub03g019370.1.1]	12.2.1.1	N-metabolism.ammonia metabolism.glutamate synthase.ferredoxin dependent	0.312116	0	0.335004	0.18898	0.0882172	0.0756828	3
Pgl_GLEAN_10027112	Glutamate dehydrogenase [Sotub10g020460.1.1]	12.3.1	N-metabolism.N-degradation.glutamate dehydrogenase	0.292553	0.114868	0.201612	0.332086	0.0588813	0	3
Pgl_GLEAN_10019278	FYVE, RhoGEF and PH domain-containing protein 6 [Sotub04g035120.1.1]	26.8	misc.nitrilases, nitrile lyases, berberine bridge enzymes, reticuline oxidases, troponine reductases	0.354802	0	0.410683	0.172283	0	0.0622324	3
Pgl_GLEAN_10028220	Peptide-N4-(N-acetyl-beta-glucosaminyl)asparagine amidase A [Sotub03g020960.1.1]	15.2	metal handling.binding, chelation and storage	0.221768	0	0.238826	0.331081	0.132512	0.0758122	3
Pgl_GLEAN_10034584	Vesicle-associated membrane protein-associated protein A [Sotub01g030060.1.1]	31.4	cell.vesicle transport	0.316115	0	0.37147	0.312416	0	0	3
Pgl_GLEAN_10014734	Hydrolase alpha/beta fold family protein expressed [Sotub02g011540.1.1]	35.2	not assigned.unknown	0.376736	0	0.380258	0.243006	0	0	3
Pgl_GLEAN_10036180	Glutathione reductase [Sotub09g020720.1.1]	21.2.2	redox.ascorbate and glutathione.glutathione	0.31986	0	0.246299	0.320942	0.1129	0	3
Pgl_GLEAN_10014499	V-type proton ATPase subunit a [Sotub01g047550.1.1]	10.1.5	cell wall.precursor synthesis.UXS	0.276535	0	0.216303	0.365411	0.0743136	0.067437	3
Pgl_GLEAN_10005970	K+ efflux antiporter 2 [AT4G00630]	34.15	transport.potassium	0.277021	0	0.306775	0.207347	0.113186	0.0956708	3
Pgl_GLEAN_10028364	U-box domain-containing protein 4 [Sotub01g020270.1.1]	26.7	misc.oxidases - copper, flavone etc	0.290072	0	0.366714	0.343214	0	0	3
Pgl_GLEAN_10035611	NADPH dehydrogenase 3 [Sotub11g017720.1.1]	17.7.1.5	hormone metabolism.jasmonate.synthesis-degradation.12-oxophytodienoate reductase 3	0.377031	0	0.209048	0.369209	0.0447116	0	3
Pgl_GLEAN_10009155	DNAJ heat shock N-terminal domain-containing protein [AT2G26890]	20.2.1	stress.abiotic.heat	0.316587	0.122422	0.134789	0.263614	0.0917414	0.0708457	3
Pgl_GLEAN_10034558	NAD-dependent malic enzyme 2 [Sotub01g031560.1.1]	2.2.1.4	major CHO metabolism.degradation.sucrose.hexokinase	0.330172	0	0.233584	0.261514	0.13656	0.0381702	3
Pgl_GLEAN_10023678	OsSCP41 - Putative Serine Carboxypeptidase homologue, expressed [LOC_Os08g44640]	1.2.3	PS.photorespiration.aminotransferases peroxisomal	0.417142	0	0.201169	0.381689	0	0	3
Pgl_GLEAN_10017516	Cellulose synthase [Sotub07g028150.1.1]	10.2.1	cell wall.cellulose synthesis.cellulose synthase	0.39926	0.127655	0.0443994	0.40586	0.0228262	0	3
Pgl_GLEAN_10006971	Ankyrin repeat domain protein [Sotub05g005450.1.1]	31.1	cell.organisation	0.480398	0	0.195048	0.324554	0	0	3
Pgl_GLEAN_10022105	Bifunctional nitrilase/nitrile hydratase NIT4 [Sotub11g025460.1.1]	16.5.1.3.3	secondary metabolism.sulfur-containing.glucosinolates.degradation.nitrilase	0.330428	0	0.472772	0.196801	0	0	3
Pgl_GLEAN_10014921	Dienelactone hydrolase family protein [Sotub09g021310.1.1]	26.1	misc.misc2	0.380927	0	0.195677	0.280341	0.143055	0	3
Pgl_GLEAN_10018093	D-tyrosyl-tRNA(Tyr) deacylase [Sotub06g026310.1.1]	26.8	misc.nitrilases, nitrile lyases, berberine bridge enzymes, reticuline oxidases, troponine reductases	0.385237	0	0.0971459	0.329284	0.144673	0.0436601	3
Pgl_GLEAN_10017388	KH domain containing protein, putative, expressed [LOC_Os12g40560]	26.28	misc.GDSL-motif lipase	0.205045	0.0666657	0.197888	0.316487	0.123305	0.0906091	3
Pgl_GLEAN_10021513	Aspartic proteinase-like protein 1 [Sotub02g026740.1.1]	29.5.4	protein.degradation.aspartate protease	0.287125	0	0.246221	0.466654	0	0	3
Pgl_GLEAN_10032940	Serine carboxypeptidase 1 [Sotub06g035500.1.1]	29.5.5	protein.degradation.serine protease	0.314394	0	0.442712	0.242893	0	0	3
Pgl_GLEAN_10023441	Sec7 guanine nucleotide exchange factor [Sotub01g030560.1.1]	30.5	signalling.G-proteins	0.330336	0	0	0.512662	0.157002	0	3
Pgl_GLEAN_10026835	TBC1 domain family member 8B [Sotub04g009500.1.1]	30.5	signalling.G-proteins	0.237792	0	0.334692	0.427516	0	0	3
Pgl_GLEAN_10029045	Nucleoside diphosphate kinase [Sotub01g029210.1.1]	23.4.10	nucleotide metabolism.phosphotransfer and pyrophosphatases.nucleoside diphosphate kinase	0.180605	0.192351	0.150287	0.135573	0.169844	0.171339	4
Pgl_GLEAN_10006596	14-3-3-like protein GF14 epsilon [Sotub04g028310.1.1]	30.7	signalling.14-3-3 proteins	0.159933	0.193841	0.156052	0.288	0.126819	0.0753544	4
Pgl_GLEAN_10035988	Glyceraldehyde-3-phosphate dehydrogenase [Sotub06g029090.1.1]	4.1.8	glycolysis.cytosolic branch.glyceraldehyde 3-phosphate dehydrogenase (GAP-DH)	0.211248	0.225341	0.118219	0.17334	0.139286	0.132566	4
Pgl_GLEAN_10022515	Histone H4 [Sotub11g023960.1.1]	28.1.3	DNA.synthesis/chromatin structure.histone	0.14649	0.208373	0.186996	0.232462	0.120482	0.105197	4
Pgl_GLEAN_10017255	14-3-3-like protein GF14 epsilon [Sotub02g010700.1.1]	30.7	signalling.14-3-3 proteins	0.196117	0.213047	0.0978747	0.164607	0.180099	0.148255	4
Pgl_GLEAN_10007318	14-3-3-like protein GF14 epsilon [Sotub02g010700.1.1]	30.7	signalling.14-3-3 proteins	0.212565	0.198898	0.122519	0.193569	0.140862	0.131587	4
Pgl_GLEAN_10024418	14-3-3-like protein GF14 epsilon [Sotub02g010700.1.1]	30.7	signalling.14-3-3 proteins	0.127645	0.174996	0.151937	0.202406	0.173561	0.169454	4
Pgl_GLEAN_10038288	Actin [Sotub03g020330.1.1]	31.1	cell.organisation	0.179709	0.278019	0.113907	0.199974	0.123673	0.104717	4
Pgl_GLEAN_10002809	Actin [Sotub03g020330.1.1]	31.1	cell.organisation	0.195332	0.216269	0.121169	0.207994	0.136514	0.122722	4
Pgl_GLEAN_10037166	Enolase [Sotub09g011260.1.1]	4.1.13	glycolysis.cytosolic branch.enolase	0.225305	0.142937	0.115473	0.137782	0.178571	0.199931	4
Pgl_GLEAN_10034604	Actin [Sotub03g020330.1.1]	31.1	cell.organisation	0.187448	0.289991	0.102394	0.19963	0.1187	0.101838	4
Pgl_GLEAN_10017707	40S ribosomal protein S19-like [Sotub12g018720.1.1]	29.2.1.2.1.19	protein.synthesis.ribosomal protein.eukaryotic.40S subunit.S19	0.237288	0.140363	0.0982942	0.191336	0.158154	0.174564	4
Pgl_GLEAN_10013359	Mitochondrial processing peptidase beta subunit [Sotub02g034180.1.1]	29.3.2	protein.targeting.mitochondria	0.238066	0.180136	0.15894	0.149166	0.143094	0.130598	4
Pgl_GLEAN_10002833	Glutamine synthetase [Sotub04g011590.1.1]	12.2.2	N-metabolism.ammonia metabolism.glutamine synthetase	0	0.233356	0.273652	0.243826	0.102612	0.146554	4
Pgl_GLEAN_10018073	Catalase [Sotub02g026140.1.1]	21.6	redox.dismutases and catalases	0.135823	0.164715	0.212251	0.138148	0.154227	0.194837	4
Pgl_GLEAN_10010101	Aldehyde dehydrogenase 1 [Sotub03g027530.1.1]	5.10	fermentation.aldehyde dehydrogenase	0.246096	0.160954	0.228378	0.136419	0.108534	0.11962	4
Pgl_GLEAN_10034748	Profilin [Sotub11g027320.1.1]	27.3.32	RNA.regulation of transcription.WRKY domain transcription factor family	0.102608	0.281701	0.0937291	0.245437	0.11897	0.157556	4
Pgl_GLEAN_10037130	Proteasome subunit beta type [Sotub07g008820.1.1]	13.1.6.1.7	amino acid metabolism.synthesis.aromatic aa.chorismate.chorismate synthase	0.141135	0.213963	0.128301	0.196816	0.190516	0.129268	4
Pgl_GLEAN_10006658	6-phosphogluconate dehydrogenase decarboxylating [Sotub05g006880.1.1]	7.1.3	OPP.oxidative PP.6-phosphogluconate dehydrogenase	0.200068	0.168031	0.206404	0.1101	0.150641	0.164757	4
Pgl_GLEAN_10024804	Integrin-linked kinase-associated serine/threonine phosphatase 2C [Sotub12g028860.1.1]	17.3.1.2.7	hormone metabolism.brassinosteroid.synthesis-degradation.sterols.DWF5	0.207405	0.14678	0.207921	0.229114	0.115579	0.0932018	4
Pgl_GLEAN_10015010	Ras-related protein Rab-7 [Sotub03g036240.1.1]	30.5	signalling.G-proteins	0	0.217049	0.280724	0.262612	0.0922425	0.147372	4
Pgl_GLEAN_10032422	60S ribosomal protein L5-1 [Sotub06g035320.1.1]	29.2.1.2.2.5	protein.synthesis.ribosomal protein.eukaryotic.60S subunit.L5	0.0535741	0.243601	0.174172	0.200685	0.199818	0.12815	4
Pgl_GLEAN_10008909	60S ribosomal protein L5-1 [Sotub06g035320.1.1]	29.2.1.2.2.5	protein.synthesis.ribosomal protein.eukaryotic.60S subunit.L5	0.0547605	0.214134	0.178029	0.210788	0.21671	0.125578	4
Pgl_GLEAN_10031169	Heat shock protein 90-2 [Sotub10g005730.1.1]	20.2.1	stress.abiotic.heat	0.13079	0.211082	0.117305	0.194543	0.220665	0.125615	4
Pgl_GLEAN_10024651	Mitochondrial processing peptidase alpha subunit [Sotub05g018240.1.1]	29.3.2	protein.targeting.mitochondria	0.173812	0.134098	0.207498	0.154976	0.16611	0.163506	4
Pgl_GLEAN_10010546	Malate dehydrogenase [Sotub12g005230.1.1]	8.1.9	TCA / organic transformation.TCA.malate DH	0.162088	0.20108	0.181523	0.165138	0.145927	0.144244	4
Pgl_GLEAN_10034841	Spfh domain / band 7 family protein [Sotub02g013350.1.1]	2.2.1.3.1	major CHO metabolism.degradation.sucrose.invertases.neutral	0.226247	0.253421	0.202384	0.205362	0.0698957	0.04269	4
Pgl_GLEAN_10005032	Argininosuccinate synthase [Sotub05g005750.1.1]	13.1.2.3.22	amino acid metabolism.synthesis.glutamate family.arginine.argininosuccinate synthase	0.0572251	0.124	0.262289	0.235057	0.171772	0.149658	4
Pgl_GLEAN_10016765	Agmatinase [Sotub01g030270.1.1]	13.2.2.3	amino acid metabolism.degradation.glutamate family.arginine	0.250958	0.162381	0.141334	0.165446	0.133384	0.146497	4
Pgl_GLEAN_10022408	Heat shock protein 90-2 [Sotub10g005730.1.1]	20.2.1	stress.abiotic.heat	0.128279	0.20703	0.117353	0.201015	0.223115	0.123208	4
Pgl_GLEAN_10002603	Eukaryotic initiation factor 4A (ATP-dependent RNA helicase eIF4A) [Sotub07g011660.1.1]	27.1.2	RNA.processing.RNA helicase	0.123186	0.243986	0.166709	0.195976	0.160646	0.109496	4
Pgl_GLEAN_10008830	Malate dehydrogenase [Sotub07g024580.1.1]	8.1.9	TCA / organic transformation.TCA.malate DH	0.153163	0.190008	0.180831	0.20062	0.1438	0.131578	4
Pgl_GLEAN_10022288	Serine hydroxymethyltransferase [Sotub05g026690.1.1]	1.2.5	PS.photorespiration.serine hydroxymethyltransferase	0.12174	0.165396	0.270969	0.116184	0.135558	0.190153	4
Pgl_GLEAN_10029229	Clp protease ATP binding subunit [Sotub12g020950.1.1]	20.2.1	stress.abiotic.heat	0.262726	0.160941	0.19876	0.195016	0.109526	0.0730306	4
Pgl_GLEAN_10030412	Heat shock protein 90-2 [Sotub10g005730.1.1]	20.2.1	stress.abiotic.heat	0.140004	0.225954	0.108744	0.1843	0.225078	0.11592	4
Pgl_GLEAN_10025636	26S proteasome non-ATPase regulatory subunit [Sotub07g010330.1.1]	17.3.1.2.1	hormone metabolism.brassinosteroid.synthesis-degradation.sterols.SMT1	0.249247	0.136726	0.101839	0.210915	0.228111	0.0731626	4
Pgl_GLEAN_10008675	Mitogen-activated protein kinase [Sotub08g028940.1.1]	10.6.3	cell wall.degradation.pectate lyases and polygalacturonases	0.244951	0.198612	0.202419	0.129983	0.141846	0.0821882	4
Pgl_GLEAN_10029230	Clp protease ATP binding subunit [Sotub12g020950.1.1]	20.2.1	stress.abiotic.heat	0.263545	0.161443	0.196263	0.195623	0.109868	0.0732581	4
Pgl_GLEAN_10006836	chaperonin 2 [Sotub11g026720.1.1]	1.3.13	PS.calvin cycle.rubisco interacting	0.136371	0.121046	0.195812	0.189519	0.188611	0.168641	4
Pgl_GLEAN_10035766	60S ribosomal protein L27 [Sotub06g027680.1.1]	27.3.6	RNA.regulation of transcription.basic helix-loop-helix family (bHLH)	0.158126	0.333941	0.127711	0.163736	0.122227	0.0942592	4
Pgl_GLEAN_10031063	26S protease regulatory subunit 6A [Sotub01g037540.1.1]	20.2.1	stress.abiotic.heat	0.162476	0.211939	0.161839	0.139349	0.181942	0.142456	4
Pgl_GLEAN_10007586	Histone H2A [Sotub09g020590.1.1]	10.1.5	cell wall.precursor synthesis.UXS	0	0.279765	0.235134	0.255237	0.109901	0.119963	4
Pgl_GLEAN_10005857	Cysteine synthase [Sotub09g024030.1.1]	13.1.5.3.1	amino acid metabolism.synthesis.serine-glycine-cysteine group.cysteine.OASTL	0.227932	0.214057	0.194425	0.191112	0.0868065	0.085667	4
Pgl_GLEAN_10014726	Spfh domain / band 7 family protein [Sotub03g026740.1.1]	2.2.1.3.1	major CHO metabolism.degradation.sucrose.invertases.neutral	0.178836	0.213205	0.208943	0.202707	0.105234	0.0910746	4
Pgl_GLEAN_10028861	Asparaginyl-tRNA synthetase 2 [Sotub10g022480.1.1]	29.1.22	protein.aa activation.asparagine-tRNA ligase	0.123071	0.25036	0.192141	0.250521	0.102296	0.0816102	4
Pgl_GLEAN_10000590	Alpha-soluble NSF attachment protein [Sotub06g011010.1.1]	29.3.4.99	protein.targeting.secretory pathway.unspecified	0.0649719	0.289119	0.0756961	0.219198	0.17305	0.177965	4
Pgl_GLEAN_10038442	Integrin-linked kinase-associated serine/threonine phosphatase 2C [Sotub12g028860.1.1]	17.3.1.2.7	hormone metabolism.brassinosteroid.synthesis-degradation.sterols.DWF5	0.139748	0.336231	0.149809	0.161366	0.146919	0.0659266	4
Pgl_GLEAN_10002501	NADH dehydrogenase [Sotub02g022150.1.1]	9.2.1	mitochondrial electron transport / ATP synthesis.NADH-DH (type II).internal matrix	0.279212	0.207598	0.152877	0.135971	0.124271	0.100072	4
Pgl_GLEAN_10037545	2-oxoglutarate dehydrogenase E1 component [Sotub04g010270.1.1]	8.1.5	TCA / organic transformation.TCA.2-oxoglutarate dehydrogenase	0.213229	0.112422	0.1593	0.219433	0.1511	0.144515	4
Pgl_GLEAN_10015466	Chaperone protein htpG [Sotub05g006510.1.1]	20.2.1	stress.abiotic.heat	0.229354	0.128106	0.171228	0.160111	0.158153	0.153049	4
Pgl_GLEAN_10032399	5-dehydro-2-deoxygluconokinase [Sotub06g027780.1.1]	2.2.1.1	major CHO metabolism.degradation.sucrose.fructokinase	0.270788	0.12881	0.145005	0.179983	0.151804	0.123609	4
Pgl_GLEAN_10024296	heat shock protein [Sotub12g021940.1.1]	2.2.1.3.1	major CHO metabolism.degradation.sucrose.invertases.neutral	0.20839	0.191472	0.0903031	0.167731	0.17747	0.164633	4
Pgl_GLEAN_10031127	Glutathione reductase [Sotub09g028340.1.1]	9.9	mitochondrial electron transport / ATP synthesis.F1-ATPase	0.189962	0.132431	0.105326	0.231149	0.182295	0.158837	4
Pgl_GLEAN_10015005	Oxalyl-CoA decarboxylase [Sotub02g029680.1.1]	5.2	fermentation.PDC	0.192519	0.205729	0.152527	0.203669	0.137704	0.107852	4
Pgl_GLEAN_10025410	Glutathione reductase [Sotub09g028340.1.1]	9.9	mitochondrial electron transport / ATP synthesis.F1-ATPase	0.172449	0.120221	0.134062	0.209838	0.204748	0.158682	4
Pgl_GLEAN_10032993	Disease resistance response [Sotub07g016300.1.1]	20.1.2	stress.biotic.receptors	0.262397	0.221588	0.335591	0.12864	0.0378241	0.0139589	4
Pgl_GLEAN_10007697	Vacuolar protein sorting-associated protein 26-like protein [Sotub04g019160.1.1]	29.3.4.3	protein.targeting.secretory pathway.vacuole	0.199735	0.139243	0.178469	0.215581	0.132496	0.134476	4
Pgl_GLEAN_10001789	Mitochondrial ATP synthase [Sotub04g026170.1.1]	9.9	mitochondrial electron transport / ATP synthesis.F1-ATPase	0.253439	0.212793	0.120368	0.198745	0.105057	0.109598	4
Pgl_GLEAN_10012441	Gibberellin receptor GID1L2 [Sotub09g023200.1.1]	11.9.3.2	lipid metabolism.lipid degradation.lysophospholipases.carboxylesterase	0.0784951	0.276482	0.218249	0.24176	0.123212	0.0618019	4
Pgl_GLEAN_10003355	H-ATPase [Sotub06g027130.1.1]	2.2.1.3.1	major CHO metabolism.degradation.sucrose.invertases.neutral	0.193371	0.303544	0.18984	0.125833	0.159066	0.0283468	4
Pgl_GLEAN_10006489	S-adenosylmethionine synthase [Sotub12g030950.1.1]	13.1.3.4.11	amino acid metabolism.synthesis.aspartate family.methionine.S-adenosylmethionine synthetase	0.159785	0.2292	0.247855	0.100441	0.0995287	0.163191	4
Pgl_GLEAN_10018636	Formate--tetrahydrofolate ligase [Sotub01g006670.1.1]	25.2	C1-metabolism.formate-tetrahydrofolate ligase	0.280279	0.184351	0.203153	0.157698	0.08471	0.0898077	4
Pgl_GLEAN_10017935	Vacuolar protein sorting-associated protein 27 [Sotub03g017720.1.1]	31.4	cell.vesicle transport	0.257557	0.227863	0.17673	0.150405	0.0675568	0.119888	4
Pgl_GLEAN_10007489	Chaperone protein htpG [Sotub07g017930.1.1]	20.2.1	stress.abiotic.heat	0.243961	0.136264	0.131017	0.132918	0.178334	0.177506	4
Pgl_GLEAN_10026609	FIP1 [Sotub07g012370.1.1]	17.1.3	hormone metabolism.abscisic acid.induced-regulated-responsive-activated	0.206936	0.251479	0.185271	0.20317	0.0820067	0.0711371	4
Pgl_GLEAN_10001595	Adenylosuccinate lyase [Sotub07g005250.1.1]	23.1.2.8	nucleotide metabolism.synthesis.purine.SAICAR lyase	0.0885482	0.126584	0.213216	0.21505	0.182151	0.174451	4
Pgl_GLEAN_10016313	Translocase of chloroplast 34 [Sotub09g022170.1.1]	29.3.3	protein.targeting.chloroplast	0.0936349	0.217592	0.270772	0.139462	0.136964	0.141576	4
Pgl_GLEAN_10028261	Unknown protein	35.2	not assigned.unknown	0.184648	0.282421	0.109426	0.173496	0.117283	0.132726	4
Pgl_GLEAN_10030879	Reductase [Sotub08g028900.1.1]	21.2.1	redox.ascorbate and glutathione.ascorbate	0.172772	0.177013	0.157769	0.206708	0.154122	0.131616	4
Pgl_GLEAN_10032866	R1 protein alpha-glucan water dikinase [Sotub05g014130.1.1]	2.2.2.3	major CHO metabolism.degradation.starch.glucan water dikinase	0.282034	0.146185	0.183549	0.17136	0.132297	0.0845748	4
Pgl_GLEAN_10005072	Phosphoribosylanthranilate transferase (Fragment) [Sotub08g009850.1.1]	13.1.6.5.3	amino acid metabolism.synthesis.aromatic aa.tryptophan.phosphoribosyanthranilate isomerase	0.19241	0.287186	0.171913	0.234523	0.084821	0.0291469	4
Pgl_GLEAN_10014047	Unknown protein	35.2	not assigned.unknown	0.177309	0.271527	0.15205	0.12595	0.144737	0.128427	4
Pgl_GLEAN_10008368	Unknown protein	35.2	not assigned.unknown	0.163356	0.223989	0.180537	0.19667	0.129594	0.105854	4
Pgl_GLEAN_10023350	Dihydrolipoyllysine-residue acetyltransferase component of pyruvate dehydrogenase complex [Sotub11g010530.1.1]	8.1.1.2	TCA / organic transformation.TCA.pyruvate DH.E2	0.0902654	0.131369	0.27201	0.183304	0.180833	0.142218	4
Pgl_GLEAN_10011960	cDNA clone 001-043-A08 full insert sequence [Sotub03g011690.1.1]	29.5.1	protein.degradation.subtilases	0.251292	0.201427	0.129085	0.214794	0.094371	0.109031	4
Pgl_GLEAN_10009592	DNAJ chaperone [Sotub01g029730.1.1]	20.2.1	stress.abiotic.heat	0.296855	0.117709	0.114696	0.21936	0.125489	0.125891	4
Pgl_GLEAN_10004132	Exocyst complex component protein [Sotub03g018390.1.1]	31.4	cell.vesicle transport	0.192667	0.111466	0.136272	0.26487	0.228653	0.0660725	4
Pgl_GLEAN_10001358	Protein transport protein sec31 [Sotub01g025380.1.1]	35.1	not assigned.no ontology	0.192626	0.193129	0.114416	0.160545	0.218532	0.120753	4
Pgl_GLEAN_10020192	Ribosomal protein [Sotub01g016210.1.1]	29.2.1.1.3.2.510	protein.synthesis.ribosomal protein.prokaryotic.unknown organellar.50S subunit.L10A	0.183601	0.24568	0.157445	0.130418	0.149873	0.132984	4
Pgl_GLEAN_10003133	Peroxidase [Sotub03g015450.1.1]	26.12	misc.peroxidases	0.126464	0.235632	0.225907	0.314235	0.0323587	0.0654034	5
Pgl_GLEAN_10036040	Calmodulin [Sotub11g028980.1.1]	29.4	protein.postranslational modification	0.0463633	0.286538	0.149756	0.346459	0.0899733	0.0809097	5
Pgl_GLEAN_10022395	REF-like stress related protein 1 [Sotub01g037450.1.1]	16.1	secondary metabolism.isoprenoids	0.233813	0.290356	0.0533758	0.422455	0	0	5
Pgl_GLEAN_10021466	Calmodulin-binding protein (Fragment) [Sotub07g008030.1.1]	8.2.11	TCA / organic transformation.other organic acid transformations.atp-citrate lyase	0.152038	0.202547	0.185035	0.364632	0.0569788	0.0387694	5
Pgl_GLEAN_10017738	Chalcone synthase [Sotub05g026310.1.1]	16.8.2.1	secondary metabolism.flavonoids.chalcones.naringenin-chalcone synthase	0.264743	0.257744	0.194514	0.282999	0	0	5
Pgl_GLEAN_10017743	Chalcone synthase [Sotub05g026310.1.1]	16.8.2.1	secondary metabolism.flavonoids.chalcones.naringenin-chalcone synthase	0.247785	0.241235	0.18251	0.32847	0	0	5
Pgl_GLEAN_10030922	Lecithin cholesterol acyltransferase (Fragment) [Sotub05g022960.1.1]	11.8.10	lipid metabolism.exotics (steroids, squalene etc).phosphatidylcholine-sterol O-acyltransferase	0	0.390844	0.0683418	0.540815	0	0	5
Pgl_GLEAN_10030844	Glucan endo-1 3-beta-glucosidase 5 [Sotub12g020500.1.1]	26.4.1	misc.beta 1,3 glucan hydrolases.glucan endo-1,3-beta-glucosidase	0.236401	0.352845	0.127134	0.27423	0.00939054	0	5
Pgl_GLEAN_10037162	ATP-dependent Clp protease proteolytic subunit [Sotub08g025610.1.1]	29.5.5	protein.degradation.serine protease	0.175958	0.215009	0.190113	0.386501	0	0.0324193	5
Pgl_GLEAN_10005129	Laccase [Sotub12g025310.1.1]	16.2	secondary metabolism.phenylpropanoids	0.0646719	0.193663	0.28872	0.452946	0	0	5
Pgl_GLEAN_10029367	TPR repeat-containing protein [Sotub04g034430.1.1]	30.3	signalling.calcium	0	0.341335	0.213996	0.390745	0.0539236	0	5
Pgl_GLEAN_10011323	Rhomboid family protein [Sotub03g014790.1.1]	29.5.5	protein.degradation.serine protease	0	0.334832	0.159225	0.505943	0	0	5
Pgl_GLEAN_10017488	Unknown protein	35.2	not assigned.unknown	0.220892	0.305734	0.0858607	0.272366	0.0840946	0.0310526	5
Pgl_GLEAN_10000749	AT-hook motif nuclear localized protein 2 [Sotub12g028050.1.1]	12.2.99	N-metabolism.ammonia metabolism.unspecified	0.246643	0.219365	0.110192	0.399394	0.0244061	0	5
Pgl_GLEAN_10028665	Unknown protein	35.2	not assigned.unknown	0	0.353334	0.19786	0.448806	0	0	5
Pgl_GLEAN_10005798	Multidrug resistance protein ABC transporter family [Sotub09g022070.1.1]	34.16	transport.ABC transporters and multidrug resistance systems	0.133032	0.178012	0.257508	0.309878	0.0252673	0.0963025	5
Pgl_GLEAN_10021146	SPX domain-containing membrane protein At4g22990 [Sotub08g026250.1.1]	1.2.4	PS.photorespiration.glycine cleavage	0	0.231172	0.121812	0.488802	0.158214	0	5
Pgl_GLEAN_10030569	Unknown protein	35.2	not assigned.unknown	0	0.399074	0.164553	0.403736	0.0326372	0	5
Pgl_GLEAN_10034513	Calmodulin-binding protein (Fragment) [Sotub02g022010.1.1]	8.2.11	TCA / organic transformation.other organic acid transformations.atp-citrate lyase	0.25767	0.342442	0	0.399889	0	0	5
Pgl_GLEAN_10001524	Ras-related protein Rab-7a [Sotub01g046900.1.1]	30.5	signalling.G-proteins	0	0	0.0623888	0.722238	0.0829105	0.132463	6
Pgl_GLEAN_10014617	Carboxymethylenebutenolidase-like protein [Sotub05g018430.1.1]	26.1	misc.misc2	0	0	0	0.700865	0	0.299135	6
Pgl_GLEAN_10030923	Lecithin cholesterol acyltransferase (Fragment) [Sotub05g022960.1.1]	11.8.10	lipid metabolism.exotics (steroids, squalene etc).phosphatidylcholine-sterol O-acyltransferase	0	0	0.119346	0.880654	0	0	6
Pgl_GLEAN_10002802	Genomic DNA chromosome 5 P1 clone MUK11 [Sotub11g011030.1.1]	35.2	not assigned.unknown	0	0	0.0806724	0.919328	0	0	6
Pgl_GLEAN_10010593	SPFH domain / Band 7 family protein [Sotub11g028990.1.1]	27.3.44	RNA.regulation of transcription.chromatin remodeling factors	0	0	0.115294	0.807293	0.0774128	0	6
Pgl_GLEAN_10016090	Unknown protein	35.2	not assigned.unknown	0	0	0.108938	0.891062	0	0	6
Pgl_GLEAN_10000934	Transcription initiation factor TFIID subunit 8 [Sotub09g007690.1.1]	30.2.25	signalling.receptor kinases.wall associated kinase	0	0	0	1	0	0	6
Pgl_GLEAN_10000112	Uroporphyrinogen decarboxylase [Sotub10g007880.1.1]	19.7	tetrapyrrole synthesis.uroporphyrinogen decarboxylase	0	0	0	1	0	0	6
Pgl_GLEAN_10038293	VIRE2-interacting protein 1 [AT1G43700]	27.3.35	RNA.regulation of transcription.bZIP transcription factor family	0	0	0	1	0	0	6
Pgl_GLEAN_10012284	Cinnamoyl CoA reductase-like protein [Sotub01g009170.1.1]	16.8.3	secondary metabolism.flavonoids.dihydroflavonols	0	0	0	1	0	0	6
Pgl_GLEAN_10011925	Novel plant SNARE 11 [Sotub12g030910.1.1]	17.2.3	hormone metabolism.auxin.induced-regulated-responsive-activated	0	0	0	0.872047	0.127953	0	6
Pgl_GLEAN_10032466	Soul heme-binding family protein [Sotub10g023780.1.1]	11.1.13	lipid metabolism.FA synthesis and FA elongation.acyl-CoA binding protein	0	0	0	1	0	0	6
Pgl_GLEAN_10018407	Cytochrome P450 NADPH-reductase [Sotub04g029280.1.1]	16.2	secondary metabolism.phenylpropanoids	0	0	0	1	0	0	6
Pgl_GLEAN_10028660	WD-40 repeat protein [Sotub06g020190.1.1]	29.2.2	protein.synthesis.ribosome biogenesis	0	0	0	0.694755	0.305245	0	6
Pgl_GLEAN_10005799	Unknown protein	35.2	not assigned.unknown	0	0	0	1	0	0	6
Pgl_GLEAN_10023923	RNA polymerase II-associated factor 1 homolog [Sotub03g035940.1.1]	27.3	RNA.regulation of transcription	0	0	0.111061	0.766643	0.122296	0	6
Pgl_GLEAN_10038281	WD repeat-containing protein 48 [Sotub01g035710.1.1]	10.7	cell wall.modification	0	0	0	0.937954	0	0.0620463	6
Pgl_GLEAN_10013783	Unknown protein	35.2	not assigned.unknown	0	0	0	0	0.402756	0.597244	7
Pgl_GLEAN_10006719	Chymotrypsin inhibitor-2 [Solyc08g080630.2.1]	35.2	not assigned.unknown	0	0	0	0	0.408867	0.591133	7
Pgl_GLEAN_10018574	expressed protein [LOC_Os08g01370]	35.2	not assigned.unknown	0	0	0	0	0.373158	0.626842	7
Pgl_GLEAN_10007200	Glutathione S-transferase [Sotub06g007440.1.1]	26.9	misc.glutathione S transferases	0	0	0.105198	0	0.345957	0.548845	7
Pgl_GLEAN_10022293	Pore protein homolog [Sotub01g014710.1.1]	29.3.2	protein.targeting.mitochondria	0	0	0	0	0.417966	0.582034	7
Pgl_GLEAN_10000498	Serine/threonine-protein phosphatase 2A activator 2 [Sotub01g008660.1.1]	27.3.44	RNA.regulation of transcription.chromatin remodeling factors	0	0	0	0	0.399241	0.600759	7
Pgl_GLEAN_10001113	Unknown protein	35.2	not assigned.unknown	0	0	0	0	0.403307	0.596693	7
Pgl_GLEAN_10033988	60S ribosomal protein L7 [Sotub07g009700.1.1]	27.3.6	RNA.regulation of transcription.basic helix-loop-helix family (bHLH)	0	0	0	0.0289828	0.390492	0.580525	7
Pgl_GLEAN_10001293	Glucose-1-phosphate adenylyltransferase [Sotub07g011850.1.1]	2.1.2.1	major CHO metabolism.synthesis.starch.AGPase	0	0	0	0	0.381945	0.618055	7
Pgl_GLEAN_10024544	Aldose 1-epimerase-like protein [Sotub03g032150.1.1]	3.5	minor CHO metabolism.others	0	0	0.129764	0	0.325997	0.544239	7
Pgl_GLEAN_10002816	Peroxidase [Sotub04g026530.1.1]	26.12	misc.peroxidases	0	0	0.0283473	0.0262417	0.399162	0.546249	7
Pgl_GLEAN_10035931	Chitinase [Sotub04g026440.1.1]	20.1.7.3	stress.biotic.PR-proteins.PR3/4/8/11 (chitinases and chitin binding proteins)	0	0	0	0	0.34508	0.65492	7
Pgl_GLEAN_10022444	Cytochrome c [Sotub01g040200.1.1]	9.6	mitochondrial electron transport / ATP synthesis.cytochrome c	0	0	0.13203	0	0.30359	0.56438	7
Pgl_GLEAN_10037251	DUF1264 domain protein [Sotub09g030880.1.1]	29.3.2	protein.targeting.mitochondria	0	0	0	0.0393411	0.324804	0.635855	7
Pgl_GLEAN_10007133	Unknown protein	35.2	not assigned.unknown	0	0	0	0	0.394181	0.605819	7
Pgl_GLEAN_10020374	60S ribosomal protein L7 [Sotub07g009700.1.1]	27.3.6	RNA.regulation of transcription.basic helix-loop-helix family (bHLH)	0	0	0	0.0316098	0.395616	0.572775	7
Pgl_GLEAN_10027846	Succinate semialdehyde dehydrogenase [Sotub09g025220.1.1]	8.1.99	TCA / organic transformation.TCA.misc	0	0	0	0	0.407314	0.592686	7
Pgl_GLEAN_10014593	alpha-galactosidase 1 [AT5G08380]	3.8.2	minor CHO metabolism.galactose.alpha-galactosidases	0	0	0	0	0.396801	0.603199	7
Pgl_GLEAN_10029257	Acetamidase/Formamidase family protein [AT4G37560]	26.1	misc.misc2	0	0	0	0.0550259	0.284546	0.660428	7
Pgl_GLEAN_10020096	Alliinase (Fragment) [Sotub11g022250.1.1]	16.5.99.1	secondary metabolism.sulfur-containing.misc.alliinase	0	0	0	0	0.339982	0.660018	7
Pgl_GLEAN_10027422	Unknown protein	35.2	not assigned.unknown	0	0	0	0	0.417691	0.582309	7
Pgl_GLEAN_10016254	Unknown protein	35.2	not assigned.unknown	0	0	0	0	0.343694	0.656306	7
Pgl_GLEAN_10011054	Serpin (Serine protease inhibitor) [Sotub04g032620.1.1]	20.1.7.6	stress.biotic.PR-proteins.PR6 (proteinase inhibitors)	0	0	0	0	0.324114	0.675886	7
Pgl_GLEAN_10015435	Proteasome subunit beta type [Sotub11g026010.1.1]	19.4	tetrapyrrole synthesis.ALA dehydratase	0	0	0	0.100595	0.323559	0.575846	7
Pgl_GLEAN_10000488	Dehydroascorbate reductase (Fragment) [Sotub05g027810.1.1]	11.1.9	lipid metabolism.FA synthesis and FA elongation.long chain fatty acid CoA ligase	0	0	0	0.0965316	0.369207	0.534261	7
Pgl_GLEAN_10022466	GRAM-containing/ABA-responsive protein (Fragment) [Sotub08g024270.1.1]	17.1.3	hormone metabolism.abscisic acid.induced-regulated-responsive-activated	0	0	0	0.0201684	0.401754	0.578077	7
Pgl_GLEAN_10031369	Desiccation-related protein PCC13-62 [Sotub05g026010.1.1]	17.8.1	hormone metabolism.salicylic acid.synthesis-degradation	0	0	0	0	0.377574	0.622426	7
Pgl_GLEAN_10004238	26S proteasome regulatory subunit [Sotub01g008750.1.1]	29.5.11.20	protein.degradation.ubiquitin.proteasom	0	0	0	0.0868354	0.349383	0.563782	7
Pgl_GLEAN_10023242	Unknown protein	35.2	not assigned.unknown	0	0	0.157094	0	0.290967	0.551939	7
Pgl_GLEAN_10003743	Xyloglucan specific endoglucanase inhibitor [Sotub01g024400.1.1]	17.2.3	hormone metabolism.auxin.induced-regulated-responsive-activated	0	0	0	0	0.360315	0.639685	7
Pgl_GLEAN_10008544	Os01g0611000 protein (Fragment) [Sotub08g015950.1.1]	35.2	not assigned.unknown	0	0	0.111089	0	0.315504	0.573408	7
Pgl_GLEAN_10005250	UDP-glucosyltransferase family 1 protein [Sotub10g029040.1.1]	26.2	misc.UDP glucosyl and glucoronyl transferases	0	0	0	0	0.323577	0.676423	7
Pgl_GLEAN_10030504	Phosphatase 1 regulatory subunit 7 [Sotub05g017320.1.1]	29.4	protein.postranslational modification	0	0	0	0	0.323267	0.676733	7
Pgl_GLEAN_10029186	Unknown protein	35.2	not assigned.unknown	0	0	0	0	0.414529	0.585471	7
Pgl_GLEAN_10023265	Elongation factor 1-beta [Sotub07g008850.1.1]	29.2.4	protein.synthesis.elongation	0	0	0.071101	0.0658197	0.32122	0.541859	7
Pgl_GLEAN_10034397	Nucleoredoxin 1 [Sotub05g013100.1.1]	35.1.26	not assigned.no ontology.DC1 domain containing protein	0	0	0.114254	0	0.32176	0.563986	7
Pgl_GLEAN_10033102	Glycine oxidase ThiO [Sotub03g010310.1.1]	26.7	misc.oxidases - copper, flavone etc	0	0	0	0	0.399302	0.600698	7
Pgl_GLEAN_10017226	Cathepsin B-like cysteine proteinase [Sotub03g023320.1.1]	29.4	protein.postranslational modification	0	0	0	0	0.345527	0.654473	7
Pgl_GLEAN_10010001	Chaperone DnaK [Sotub01g043450.1.1]	20.2.1	stress.abiotic.heat	0	0	0.107226	0.0825396	0.267776	0.542458	7
Pgl_GLEAN_10004191	Unknown protein	35.2	not assigned.unknown	0	0	0.113602	0	0.301519	0.584878	7
Pgl_GLEAN_10008734	Unknown protein	35.2	not assigned.unknown	0	0	0	0.128254	0.304297	0.567449	7
Pgl_GLEAN_10007225	FAD-binding domain-containing protein [Sotub09g005040.1.1]	26.7	misc.oxidases - copper, flavone etc	0	0	0	0	0.371195	0.628805	7
Pgl_GLEAN_10028390	5-dehydro-2-deoxygluconokinase [Sotub11g019050.1.1]	2.2.1.1	major CHO metabolism.degradation.sucrose.fructokinase	0	0	0.157823	0	0.28917	0.553007	7
Pgl_GLEAN_10012136	Flavonol synthase [Sotub06g034370.1.1]	16.4.1	secondary metabolism.N misc.alkaloid-like	0	0	0	0	0.406155	0.593845	7
Pgl_GLEAN_10003192	Unknown protein	35.2	not assigned.unknown	0	0	0	0	0.353076	0.646924	7
Pgl_GLEAN_10012739	Glycerophosphoryl diester phosphodiesterase family protein [Sotub12g013230.1.1]	11.9.3.3	lipid metabolism.lipid degradation.lysophospholipases.glycerophosphodiester phosphodiesterase	0	0	0.0210923	0	0.391374	0.587534	7
Pgl_GLEAN_10014389	Glucan endo-1 3-beta-glucosidase 3 [Sotub04g007880.1.1]	26.4.1	misc.beta 1,3 glucan hydrolases.glucan endo-1,3-beta-glucosidase	0	0	0	0	0.39553	0.60447	7
Pgl_GLEAN_10007163	Calreticulin 2 calcium-binding protein [Sotub01g038210.1.1]	30.3	signalling.calcium	0	0	0	0	0.399073	0.600927	7
Pgl_GLEAN_10032544	General vesicular transport factor p115 [Sotub08g029010.1.1]	29.3.4.2	protein.targeting.secretory pathway.golgi	0	0	0	0.0611043	0.327762	0.611134	7
Pgl_GLEAN_10008760	Serine carboxypeptidase F13S12.6 [Sotub04g024310.1.1]	29.5.5	protein.degradation.serine protease	0	0	0	0	0.317678	0.682322	7
Pgl_GLEAN_10016332	Ras GTPase-activating protein-binding protein 2 [Sotub09g014930.1.1]	29.3.1	protein.targeting.nucleus	0	0	0.0951294	0	0.345696	0.559175	7
Pgl_GLEAN_10004629	Pyruvate dehydrogenase E1 component alpha subunit [Sotub12g008600.1.1]	8.1.1.1	TCA / organic transformation.TCA.pyruvate DH.E1	0	0	0	0	0.365367	0.634633	7
Pgl_GLEAN_10035071	LTPL169 - Protease inhibitor/seed storage/LTP family protein precursor, expressed [LOC_Os07g12080]	35.2	not assigned.unknown	0	0	0	0	0.343694	0.656306	7
Pgl_GLEAN_10024005	Unknown protein	35.2	not assigned.unknown	0	0	0	0	0.393259	0.606741	7
Pgl_GLEAN_10030769	Unknown protein	35.2	not assigned.unknown	0	0	0.0903702	0	0.356869	0.552761	7
Pgl_GLEAN_10013301	4-alpha-glucanotransferase [Sotub04g021520.1.1]	2.2.2.4	major CHO metabolism.degradation.starch.D enzyme	0	0	0	0	0.405269	0.594731	7
Pgl_GLEAN_10012798	Acyl-CoA dehydrogenase [Sotub10g027440.1.1]	11.9.4.2	lipid metabolism.lipid degradation.beta-oxidation.acyl CoA DH	0	0	0	0.081791	0.320842	0.597367	7
Pgl_GLEAN_10038265	Signal peptidase complex catalytic subunit SEC11A [Sotub12g010830.1.1]	20.2.1	stress.abiotic.heat	0	0	0	0	0.406873	0.593127	7
Pgl_GLEAN_10019484	Beta-glucosidase [Sotub03g032550.1.1]	3.5	minor CHO metabolism.others	0	0	0	0	0.317678	0.682322	7
Pgl_GLEAN_10022661	Phosducin-like protein 3 [Sotub10g020050.1.1]	31.2	cell.division	0	0	0	0	0.343694	0.656306	7
Pgl_GLEAN_10019304	Mitochondrial carrier family [Sotub08g014360.1.1]	2.1.2.5	major CHO metabolism.synthesis.starch.transporter	0	0	0	0	0.417338	0.582662	7
Pgl_GLEAN_10017315	Unknown protein	35.2	not assigned.unknown	0	0	0	0	0.408076	0.591924	7
Pgl_GLEAN_10022035	Protein SEY1 [Sotub02g006250.1.1]	30.5	signalling.G-proteins	0	0	0	0	0.344539	0.655461	7
Pgl_GLEAN_10038567	Importin-7 (Imp7) (Ran-binding protein 7) (RanBP7) [Sotub09g031410.1.1]	29.3.1	protein.targeting.nucleus	0	0	0	0	0.359064	0.640936	7
Pgl_GLEAN_10019569	Calcium-binding protein Calnexin [Sotub03g031490.1.1]	30.3	signalling.calcium	0	0	0	0	0.393095	0.606905	7
Pgl_GLEAN_10036695	UDP-glucosyltransferase family 1 protein [Sotub08g007610.1.1]	26.2	misc.UDP glucosyl and glucoronyl transferases	0	0	0	0	0.391879	0.608121	7
Pgl_GLEAN_10015608	Aspartic proteinase nepenthesin-1 [Sotub08g015880.1.1]	27.3.99	RNA.regulation of transcription.unclassified	0	0	0	0	0.365367	0.634633	7
Pgl_GLEAN_10020399	Pectinacetylesterase like protein (Fragment) [Sotub08g006630.1.1]	10.8.2	cell wall.pectinesterases.acetyl esterase	0	0	0	0	0.365679	0.634321	7
Pgl_GLEAN_10030927	La related protein-like [Sotub06g027440.1.1]	35.2	not assigned.unknown	0	0	0	0	0.347961	0.652039	7
Pgl_GLEAN_10005978	Phosphoribosylanthranilate transferase (Fragment) [Sotub08g009850.1.1]	13.1.6.5.3	amino acid metabolism.synthesis.aromatic aa.tryptophan.phosphoribosyanthranilate isomerase	0	0	0	0	0.376293	0.623707	7
Pgl_GLEAN_10029382	Importin beta [Sotub01g041070.1.1]	29.3.1	protein.targeting.nucleus	0	0	0	0	0.376293	0.623707	7
Pgl_GLEAN_10029261	RNA recognition motif containing protein, expressed [LOC_Os01g56000]	29.5.11	protein.degradation.ubiquitin	0	0	0	0	0.406873	0.593127	7
Pgl_GLEAN_10010788	Chlorophyll a-b binding protein 8, chloroplastic [Sotub10g007480.1.1]	1.1.1.1	PS.lightreaction.photosystem II.LHC-II	0	0	0.752552	0.247448	0	0	8
Pgl_GLEAN_10008964	cDNA clone 002-143-C11 full insert sequence [Sotub06g005130.1.1]	35.2	not assigned.unknown	0	0	0.773652	0.226348	0	0	8
Pgl_GLEAN_10017725	Unknown protein	35.2	not assigned.unknown	0	0	0.823208	0.176792	0	0	8
Pgl_GLEAN_10013298	Unknown protein	35.2	not assigned.unknown	0	0	0.828371	0.171629	0	0	8
Pgl_GLEAN_10038622	Aldo/keto reductase family protein [Sotub07g016660.1.1]	3.5	minor CHO metabolism.others	0	0	0.810658	0.189342	0	0	8
Pgl_GLEAN_10017092	Oxygen-evolving enhancer protein 3 [Sotub02g023000.1.1]	1.1.1.2	PS.lightreaction.photosystem II.PSII polypeptide subunits	0	0	0.758789	0.241211	0	0	8
Pgl_GLEAN_10005358	Annexin 11 [Sotub01g035030.1.1]	31.1	cell.organisation	0	0.143933	0.690852	0.165215	0	0	8
Pgl_GLEAN_10037666	PsbQ-like 1 [AT3G01440]	1.1.1.2	PS.lightreaction.photosystem II.PSII polypeptide subunits	0	0	0.809442	0.190558	0	0	8
Pgl_GLEAN_10002522	Nitrite reductase [Sotub01g045870.1.1]	12.1.2	N-metabolism.nitrate metabolism.nitrite reductase	0	0	0.849616	0.150384	0	0	8
Pgl_GLEAN_10037318	Cytosolic Fe-S cluster assembly factor NUBP2 homolog [Sotub12g009070.1.1]	29.2.2	protein.synthesis.ribosome biogenesis	0	0	0.766191	0.233809	0	0	8
Pgl_GLEAN_10026005	Unknown protein	35.2	not assigned.unknown	0	0	0.829748	0.170252	0	0	8
Pgl_GLEAN_10006250	GDSL esterase/lipase At5g33370 [Sotub04g019350.1.1]	26.28	misc.GDSL-motif lipase	0	0	0.890414	0.109586	0	0	8
Pgl_GLEAN_10028824	Cysteine synthase [Sotub10g012490.1.1]	13.1.5.3.1	amino acid metabolism.synthesis.serine-glycine-cysteine group.cysteine.OASTL	0	0	0.812629	0.187371	0	0	8
Pgl_GLEAN_10025830	Genomic DNA chromosome 3 P1 clone MXO21 [Sotub02g034500.1.1]	27.3.32	RNA.regulation of transcription.WRKY domain transcription factor family	0	0	0.778164	0.221836	0	0	8
Pgl_GLEAN_10027703	SET domain-containing protein [Sotub07g017470.1.1]	20.1.2	stress.biotic.receptors	0	0	0.808389	0.191611	0	0	8
Pgl_GLEAN_10005793	Steroid 5-alpha reductase family protein [Sotub06g025930.1.1]	20.2	stress.abiotic	0	0	0.812153	0.187847	0	0	8
Pgl_GLEAN_10027583	albumin-2, putative [LOC_Os04g13540]	35.2	not assigned.unknown	0	0	0.779326	0.220674	0	0	8
Pgl_GLEAN_10000816	HAD superfamily hydrolase [Sotub10g012520.1.1]	29.2.2	protein.synthesis.ribosome biogenesis	0	0	0.851104	0.148896	0	0	8
Pgl_GLEAN_10012551	Conserved domain protein [Sotub07g007600.1.1]	35.2	not assigned.unknown	0	0	0.802437	0.197563	0	0	8
Pgl_GLEAN_10017828	Methyltransferase type 11 [Sotub02g036740.1.1]	35.1	not assigned.no ontology	0	0	0.764537	0.235463	0	0	8
Pgl_GLEAN_10004013	UDP-sulfoquinovose synthase [Sotub08g014500.1.1]	11.10.3	lipid metabolism.glycolipid synthesis.UDP-sulfoquinovose synthase	0	0	0.896373	0.103627	0	0	8
Pgl_GLEAN_10011508	Unknown protein	35.2	not assigned.unknown	0	0	0.812153	0.187847	0	0	8
Pgl_GLEAN_10012254	Methyltransferase-like [Sotub07g013950.1.1]	30.6	signalling.MAP kinases	0	0	0.874652	0.125348	0	0	8
Pgl_GLEAN_10014192	Coenzyme F420 hydrogenase/dehydrogenase beta subunit-like [Sotub09g027100.1.1]	13.1.4.5	amino acid metabolism.synthesis.branched chain group.isoleucine specific	0	0	0.880657	0.119343	0	0	8
Pgl_GLEAN_10000605	Unknown protein	35.2	not assigned.unknown	0	0	0.787611	0.212389	0	0	8
Pgl_GLEAN_10003550	50S ribosomal protein L6 [Sotub12g032450.1.1]	29.2.1.1.1.2.6	protein.synthesis.ribosomal protein.prokaryotic.chloroplast.50S subunit.L6	0	0	0.763495	0.236505	0	0	8
Pgl_GLEAN_10038351	Unknown protein	35.2	not assigned.unknown	0	0	0.842907	0.157093	0	0	8
Pgl_GLEAN_10030730	3-ketoacyl-CoA synthase [Sotub08g016740.1.1]	11.1.10	lipid metabolism.FA synthesis and FA elongation.beta ketoacyl CoA synthase	0	0	0.833642	0.166358	0	0	8
Pgl_GLEAN_10015492	Trigger factor-like protein [Sotub07g028900.1.1]	27.3.44	RNA.regulation of transcription.chromatin remodeling factors	0	0	0.87207	0.12793	0	0	8
Pgl_GLEAN_10038509	Glycerate kinase [Sotub03g036630.1.1]	1.2.7	PS.photorespiration.glycerate kinase	0	0	0.843841	0.156159	0	0	8
Pgl_GLEAN_10001686	Protein kinase [Sotub10g022770.1.1]	1.1.30	PS.lightreaction.state transition	0	0	0.828401	0.171599	0	0	8
Pgl_GLEAN_10024382	G-type lectin S-receptor-like serine/threonine-protein kinase At5g24080 [Sotub04g027320.1.1]	17.3.2.99	hormone metabolism.brassinosteroid.signal transduction.other	0	0	0.812034	0.187966	0	0	8
Pgl_GLEAN_10012128	Unknown protein	35.2	not assigned.unknown	0	0	0.704545	0.162958	0	0.132498	8
Pgl_GLEAN_10031398	Serine/threonine protein phosphatase family protein [Sotub09g011110.1.1]	11.1.9	lipid metabolism.FA synthesis and FA elongation.long chain fatty acid CoA ligase	0	0	0.812153	0.187847	0	0	8
Pgl_GLEAN_10015134	Sulfate adenylyltransferase [Sotub03g005490.1.1]	14.1	S-assimilation.APS	0	0	0.844897	0.155103	0	0	8
Pgl_GLEAN_10029353	Unknown Protein [Sotub06g005500.1.1]	26.1	misc.misc2	0	0	0.791008	0.208992	0	0	8
Pgl_GLEAN_10009434	Cytochrome P450 NADPH-reductase [Sotub04g029280.1.1]	16.2	secondary metabolism.phenylpropanoids	0	0	0.844897	0.155103	0	0	8
Pgl_GLEAN_10025010	Os04g0639300 protein (Fragment) [Sotub04g010830.1.1]	29.4	protein.postranslational modification	0	0	0.896341	0.103659	0	0	8
Pgl_GLEAN_10030289	Carotenoid isomerase 1 [Sotub05g007000.1.1]	16.1.4	secondary metabolism.isoprenoids.carotenoids	0	0	0.88331	0.11669	0	0	8
Pgl_GLEAN_10020349	Aldehyde dehydrogenase [Sotub06g019340.1.1]	5.10	fermentation.aldehyde dehydrogenase	0	0	0.883786	0.116214	0	0	8
Pgl_GLEAN_10034170	Sex-linked protein 9 (Fragment) [Sotub06g029940.1.1]	1.1.2.2	PS.lightreaction.photosystem I.PSI polypeptide subunits	0	0	0.764691	0.235309	0	0	8
Pgl_GLEAN_10017131	Tropinone reductase-like protein 16 [Sotub06g033960.1.1]	16.4.1	secondary metabolism.N misc.alkaloid-like	0	0	0.842907	0.157093	0	0	8
Pgl_GLEAN_10008124	Potassium transporter [Sotub06g012250.1.1]	34.15	transport.potassium	0	0	0.795945	0.204055	0	0	8
Pgl_GLEAN_10029061	Unknown protein	35.2	not assigned.unknown	0	0	0.810942	0.189058	0	0	8
Pgl_GLEAN_10014812	Unknown Protein [Sotub06g025540.1.1]	13.1.3.6.1.4	amino acid metabolism.synthesis.aspartate family.misc.homoserine.homoserine kinase	0	0	0.764691	0.235309	0	0	8
Pgl_GLEAN_10027147	Mitochondrial carrier-like protein [Sotub08g028360.1.1]	34.9	transport.metabolite transporters at the mitochondrial membrane	0	0	0.843768	0.156232	0	0	8
Pgl_GLEAN_10023728	BEL1-like homeodomain protein 4 [Sotub02g012310.1.1]	27.3.22	RNA.regulation of transcription.homeobox transcription factor family (HB)	0	0	0.843768	0.156232	0	0	8
Pgl_GLEAN_10007376	TPR repeat protein [Sotub03g033860.1.1]	35.2	not assigned.unknown	0	0	0.810942	0.189058	0	0	8
Pgl_GLEAN_10035186	Cytochrome P450 [Sotub10g025300.1.1]	26.10	misc.cytochrome P450	0	0	0.866657	0.133343	0	0	8
Pgl_GLEAN_10038262	Long-chain-fatty-acid--CoA ligase 4 [Sotub11g014800.1.1]	2.2.1.3.1	major CHO metabolism.degradation.sucrose.invertases.neutral	0	0	0.705532	0.173423	0.0821303	0.0389148	8
Pgl_GLEAN_10022690	Threonyl-tRNA synthetase [Sotub08g017750.1.1]	27.3.99	RNA.regulation of transcription.unclassified	0	0	0.715231	0.0741512	0.0710072	0.139611	8
Pgl_GLEAN_10035011	Hydrolase alpha/beta fold family protein [Sotub02g010220.1.1]	28.2	DNA.repair	0	0	0.812153	0.187847	0	0	8
Pgl_GLEAN_10005652	Phosphoacetylglucosamine mutase [Sotub08g022670.1.1]	10.1	cell wall.precursor synthesis	0	0	0.735635	0.135045	0.129319	0	8
Pgl_GLEAN_10002076	Outer membrane protein [Sotub04g032440.1.1]	35.1	not assigned.no ontology	0	0	0.812153	0.187847	0	0	8
Pgl_GLEAN_10011603	Ferrochelatase [Sotub05g017640.1.1]	19.20	tetrapyrrole synthesis.ferrochelatase	0	0	0.775596	0.224404	0	0	8
Pgl_GLEAN_10032290	Pentatricopeptide repeat protein [Sotub04g019260.1.1]	28.1	DNA.synthesis/chromatin structure	0	0	0.775596	0.224404	0	0	8
Pgl_GLEAN_10020730	ABC transporter G family member 7 [Sotub05g009400.1.1]	20.2.99	stress.abiotic.unspecified	0	0	0.812153	0.187847	0	0	8
Pgl_GLEAN_10021551	Unknown protein	35.2	not assigned.unknown	0	0	0	0	0.25038	0.74962	9
Pgl_GLEAN_10021864	expressed protein [LOC_Os03g26490]	35.2	not assigned.unknown	0	0	0	0	0.286118	0.713882	9
Pgl_GLEAN_10002391	Glutathione S-transferase 1 [Sotub12g016940.1.1]	26.9	misc.glutathione S transferases	0	0	0.0368502	0.0353586	0.250362	0.677429	9
Pgl_GLEAN_10021999	Cyanate hydratase [Sotub09g025540.1.1]	16.4.3.1	secondary metabolism.N misc.cyanogenic glycosides.cyanase	0	0	0.0389046	0	0.253464	0.707632	9
Pgl_GLEAN_10026148	late embryogenesis abundant protein 1, putative, expressed [LOC_Os03g20680]	33.2	development.late embryogenesis abundant	0	0	0	0	0.240927	0.759073	9
Pgl_GLEAN_10027592	Thioredoxin [Sotub04g034250.1.1]	21.1	redox.thioredoxin	0	0	0	0	0.171644	0.828356	9
Pgl_GLEAN_10030287	Prohibitin 1-like protein [Sotub10g008630.1.1]	9.1.1	mitochondrial electron transport / ATP synthesis.NADH-DH (type I).complex I	0	0	0	0	0.190493	0.809507	9
Pgl_GLEAN_10010086	Universal stress protein family protein [Sotub05g014760.1.1]	20.2.2	stress.abiotic.cold	0	0	0	0	0.256446	0.743554	9
Pgl_GLEAN_10007443	Maleylacetoacetate isomerase / glutathione S-transferase [Sotub01g039520.1.1]	26.9	misc.glutathione S transferases	0	0	0	0	0.211317	0.788683	9
Pgl_GLEAN_10015124	limit dextrinase [AT5G04360]	2.1.2.4	major CHO metabolism.synthesis.starch.debranching	0	0	0	0	0.296696	0.703304	9
Pgl_GLEAN_10028731	NADH dehydrogenase [Sotub11g005800.1.1]	9.1.1	mitochondrial electron transport / ATP synthesis.NADH-DH (type I).complex I	0	0	0	0	0.18828	0.81172	9
Pgl_GLEAN_10000571	60S acidic ribosomal protein P1 [Sotub03g016860.1.1]	27.1.1	RNA.processing.splicing	0	0	0	0	0.172482	0.827518	9
Pgl_GLEAN_10030838	Ribosomal protein S27 [Sotub01g008460.1.1]	29.2.1.2.1.27	protein.synthesis.ribosomal protein.eukaryotic.40S subunit.S27	0	0	0	0	0.294525	0.705475	9
Pgl_GLEAN_10026000	Indole-3-acetic acid-amido synthetase GH3.8 [Sotub02g031290.1.1]	17.2.3	hormone metabolism.auxin.induced-regulated-responsive-activated	0	0	0	0	0.295376	0.704624	9
Pgl_GLEAN_10019592	Thioredoxin [Sotub04g034250.1.1]	21.1	redox.thioredoxin	0	0	0	0	0.171644	0.828356	9
Pgl_GLEAN_10032207	26S proteasome non-ATPase regulatory subunit 8 [Sotub08g027550.1.1]	29.5.11.20	protein.degradation.ubiquitin.proteasom	0	0	0	0	0.231521	0.768479	9
Pgl_GLEAN_10022738	Cysteine proteinase inhibitor [Sotub03g017970.1.1]	29.5.3	protein.degradation.cysteine protease	0	0	0	0.265994	0.110275	0.623731	9
Pgl_GLEAN_10031787	60S ribosomal protein L6 [Sotub05g027000.1.1]	29.2.1.2.2.6	protein.synthesis.ribosomal protein.eukaryotic.60S subunit.L6	0	0	0	0.138207	0.132346	0.729447	9
Pgl_GLEAN_10009937	Unknown protein	35.2	not assigned.unknown	0	0	0	0	0.229658	0.770342	9
Pgl_GLEAN_10015904	ribosomal protein L7/L12 C-terminal domain containing protein, expressed [LOC_Os05g48050]	29.2.1.1.1.2.12	protein.synthesis.ribosomal protein.prokaryotic.chloroplast.50S subunit.L12	0	0	0	0	0.150392	0.849608	9
Pgl_GLEAN_10014576	Glutathione S-transferase 1 [Sotub12g016940.1.1]	26.9	misc.glutathione S transferases	0	0	0	0.214971	0	0.785029	9
Pgl_GLEAN_10032854	Plasma membrane associated protein [Sotub05g025830.1.1]	15.2	metal handling.binding, chelation and storage	0	0	0	0	0.293305	0.706695	9
Pgl_GLEAN_10037033	Endoribonuclease L-PSP family protein [Sotub10g005280.1.1]	27.1.19	RNA.processing.ribonucleases	0	0	0	0	0.207263	0.792737	9
Pgl_GLEAN_10030941	Glutathione S-transferase 1 [Sotub12g016940.1.1]	26.9	misc.glutathione S transferases	0	0	0	0.13175	0.139071	0.729179	9
Pgl_GLEAN_10020094	Alliinase (Fragment) [Sotub06g029410.1.1]	16.5.99.1	secondary metabolism.sulfur-containing.misc.alliinase	0	0	0	0	0.195861	0.804139	9
Pgl_GLEAN_10037696	Ubiquitin-like protein [Sotub02g026150.1.1]	29.5.11.1	protein.degradation.ubiquitin.ubiquitin	0	0	0	0	0.191211	0.808789	9
Pgl_GLEAN_10007292	Acetyl-coenzyme A synthetase 2 [Sotub07g010520.1.1]	11.1.8	lipid metabolism.FA synthesis and FA elongation.acyl CoA ligase	0	0	0.222811	0	0.110813	0.666375	9
Pgl_GLEAN_10001033	Ribosomal protein L15 [Sotub06g020590.1.1]	29.2.1.2.2.15	protein.synthesis.ribosomal protein.eukaryotic.60S subunit.L15	0	0	0	0	0.207263	0.792737	9
Pgl_GLEAN_10015552	Unknown protein	35.2	not assigned.unknown	0	0	0	0	0.292998	0.707002	9
Pgl_GLEAN_10031928	Cell division protein ftsZ [Sotub07g028800.1.1]	31.2	cell.division	0	0	0	0	0.293703	0.706297	9
Pgl_GLEAN_10028444	Unknown protein	35.2	not assigned.unknown	0	0	0	0.152945	0.14646	0.700595	9
Pgl_GLEAN_10034975	F1-ATP synthase delta subunit [Sotub01g026360.1.1]	9.9	mitochondrial electron transport / ATP synthesis.F1-ATPase	0	0	0	0.178363	0.170295	0.651342	9
Pgl_GLEAN_10030662	Receptor-like serine/threonine-protein kinase At1g78530 [Sotub06g011140.1.1]	17.3.2.1	hormone metabolism.brassinosteroid.signal transduction.BRI	0	0	0	0	0.176168	0.823832	9
Pgl_GLEAN_10025870	Unknown protein	35.2	not assigned.unknown	0	0	0	0	0.15077	0.84923	9
Pgl_GLEAN_10011683	Unknown protein	35.2	not assigned.unknown	0	0	0	0	0.171707	0.828293	9
Pgl_GLEAN_10038634	Pre-mRNA-splicing factor cef1 [Sotub04g010000.1.1]	27.3.26	RNA.regulation of transcription.MYB-related transcription factor family	0	0	0	0	0.20775	0.79225	9
Pgl_GLEAN_10006157	nucleolar matrix protein-related, putative, expressed [LOC_Os05g30880]	35.1	not assigned.no ontology	0	0	0	0	0.207263	0.792737	9
Pgl_GLEAN_10018872	Ubiquitin carboxyl-terminal hydrolase family protein expressed [Sotub05g028150.1.1]	29.5.11.5	protein.degradation.ubiquitin.ubiquitin protease	0	0	0	0	0.278085	0.721915	9
Pgl_GLEAN_10033824	Phosphatidylglycerol/phosphatidylinositol transfer protein [Sotub10g026300.1.1]	13.1.4.1	amino acid metabolism.synthesis.branched chain group.common	0	0	0	0	0.191211	0.808789	9
Pgl_GLEAN_10034401	Ubiquinone biosynthesis protein COQ9 mitochondrial [Sotub07g015460.1.1]	35.2	not assigned.unknown	0.430566	0.0815584	0.057237	0.0474119	0.234465	0.148762	10
Pgl_GLEAN_10003500	Glutathione S-transferase [Sotub06g007440.1.1]	26.9	misc.glutathione S transferases	0.330012	0.0559438	0.14435	0.165732	0.138109	0.165854	10
Pgl_GLEAN_10015693	Transcriptional activator protein Pur-alpha [Sotub01g010980.1.1]	27.3.99	RNA.regulation of transcription.unclassified	0.319046	0.144867	0.179415	0.139748	0.120214	0.0967105	10
Pgl_GLEAN_10021171	RNA-binding protein [Sotub06g015950.1.1]	27.4	RNA.RNA binding	0.545344	0	0.0978054	0.162745	0.0931016	0.101004	10
Pgl_GLEAN_10027068	Homology to unknown gene (Fragment) [Sotub01g025640.1.1]	27.3.39	RNA.regulation of transcription.AtSR transcription factor family	0.47632	0	0.162919	0.125573	0.112806	0.122381	10
Pgl_GLEAN_10005408	NADH-ubiquinone oxidoreductase subunit [Sotub11g007950.1.1]	9.1.2	mitochondrial electron transport / ATP synthesis.NADH-DH (type I).localisation not clear	0.347591	0	0.185392	0.116613	0.199199	0.151205	10
Pgl_GLEAN_10014382	Tubulin alpha-4 chain [Sotub12g032790.1.1]	2.2.1.3.1	major CHO metabolism.degradation.sucrose.invertases.neutral	0.514587	0	0.158034	0.0764472	0.153109	0.0978232	10
Pgl_GLEAN_10013708	Ras-related protein Rab-25 [Sotub07g021740.1.1]	30.5	signalling.G-proteins	0.321346	0.163501	0.137456	0.112282	0.116363	0.149052	10
Pgl_GLEAN_10022218	Phenylcoumaran benzylic ether reductase [Sotub04g033940.1.1]	16.8.5.1	secondary metabolism.flavonoids.isoflavonols.isoflavone reductase	0.465187	0.188359	0.0883548	0	0.133442	0.124658	10
Pgl_GLEAN_10020577	Galactose-6-phosphate isomerase subunit lacB [Sotub01g035310.1.1]	28.2	DNA.repair	0.416596	0.106463	0.0927251	0.124323	0.163817	0.0960754	10
Pgl_GLEAN_10036749	RuvB-like helicase 2 [Sotub03g008730.1.1]	27.3.39	RNA.regulation of transcription.AtSR transcription factor family	0.312117	0.156303	0.117899	0.146219	0.177311	0.0901502	10
Pgl_GLEAN_10022823	Glucose-6-phosphate isomerase [Sotub12g005010.1.1]	4.1.3	glycolysis.cytosolic branch.glucose-6-phosphate isomerase	0.313669	0.12869	0.153953	0.159998	0.137206	0.106485	10
Pgl_GLEAN_10024852	Poly(RC) binding protein 3 [Sotub02g034740.1.1]	27.4	RNA.RNA binding	0.393193	0.133879	0.0942346	0.138161	0.142214	0.0983186	10
Pgl_GLEAN_10029319	Stress-induced protein sti1-like protein [Sotub08g025030.1.1]	20.1.6	stress.biotic.heat shock proteins	0.381281	0.0762724	0.108688	0.0941523	0.171014	0.168591	10
Pgl_GLEAN_10012483	Sumo-activating enzyme subunit 1 [Sotub06g028980.1.1]	16.2.1.8	secondary metabolism.phenylpropanoids.lignin biosynthesis.F5H	0.309143	0.121382	0.212877	0.166391	0.0999551	0.0902523	10
Pgl_GLEAN_10034701	Malate dehydrogenase [Sotub03g029460.1.1]	6.3	gluconeogenesis / glyoxylate cycle.malate dehydrogenase	0.483604	0.159075	0.0614884	0.0553756	0.11624	0.124217	10
Pgl_GLEAN_10012602	Eukaryotic translation initiation factor 3 subunit 2 [Sotub11g013780.1.1]	17.3.2.99	hormone metabolism.brassinosteroid.signal transduction.other	0.338342	0.155932	0.0966429	0.138806	0.135457	0.134822	10
Pgl_GLEAN_10019698	Pyruvate dehydrogenase E1 component subunit beta [Sotub04g006680.1.1]	1.3.8	PS.calvin cycle.transketolase	0.639788	0	0	0	0.189649	0.170563	10
Pgl_GLEAN_10025267	Acyl-CoA oxidase 6 [Sotub10g008540.1.1]	11.9.4.2	lipid metabolism.lipid degradation.beta-oxidation.acyl CoA DH	0.392354	0.154053	0.108113	0.0812927	0.12931	0.134877	10
Pgl_GLEAN_10014250	Unknown protein	35.2	not assigned.unknown	0.426545	0	0.214997	0.186052	0.0923647	0.0800418	10
Pgl_GLEAN_10012609	Syntaxin [Sotub10g026540.1.1]	31.4	cell.vesicle transport	0.484662	0.160635	0.0935919	0.104711	0.0655029	0.0908967	10
Pgl_GLEAN_10023930	O-methyltransferase [Sotub03g017050.1.1]	16.2.1.9	secondary metabolism.phenylpropanoids.lignin biosynthesis.COMT	0.529441	0	0.307749	0.106127	0.0209688	0.0357142	10
Pgl_GLEAN_10023896	Ribokinase [Sotub07g025260.1.1]	2.2.1.1	major CHO metabolism.degradation.sucrose.fructokinase	0.512688	0.104864	0.0913319	0.0609598	0.105839	0.124318	10
Pgl_GLEAN_10002062	Diphosphomevalonate decarboxylase-like protein [Sotub11g011760.1.1]	16.1.2.6	secondary metabolism.isoprenoids.mevalonate pathway.mevalonate diphosphate decarboxylase	0.504154	0.128839	0	0	0.194274	0.172733	10
Pgl_GLEAN_10023085	GTPase obg [Sotub02g007550.1.1]	30.5	signalling.G-proteins	0.308204	0.0624392	0.184926	0.142966	0.179589	0.121876	10
Pgl_GLEAN_10019945	ATPase [Sotub01g041970.1.1]	29.5.9	protein.degradation.AAA type	0.330709	0.0976581	0.201534	0.170455	0.105329	0.0943143	10
Pgl_GLEAN_10037569	Dihydrolipoyllysine-residue succinyltransferase component of 2-oxoglutarate dehydrogenase complex [Sotub07g029040.1.1]	8.1.1.2	TCA / organic transformation.TCA.pyruvate DH.E2	0.385416	0	0.130069	0.213913	0.142089	0.128513	10
Pgl_GLEAN_10032835	G-type lectin S-receptor-like serine/threonine-protein kinase At1g61480 [Sotub12g030730.1.1]	29.4.1.57	protein.postranslational modification.kinase.receptor like cytoplasmatic kinase VII	0.458585	0.148185	0.182922	0.10225	0.0459992	0.0620591	10
Pgl_GLEAN_10027875	Phosphoribosylformylglycinamidine cyclo-ligase [Sotub04g022930.1.1]	23.1.2.5	nucleotide metabolism.synthesis.purine.AIR synthase	0.405779	0.0665472	0.127967	0.14428	0.156173	0.099253	10
Pgl_GLEAN_10015996	Peroxidase 1 [Sotub03g017090.1.1]	1.1.1.2	PS.lightreaction.photosystem II.PSII polypeptide subunits	0.479851	0.155057	0.0805321	0.181069	0.0794825	0.0240081	10
Pgl_GLEAN_10029485	T-complex protein 1 subunit alpha [Sotub01g029890.1.1]	29.4	protein.postranslational modification	0.397727	0.101641	0.0527894	0.0645378	0.200613	0.182691	10
Pgl_GLEAN_10019221	pex14, putative, expressed [LOC_Os05g01090]	29.3.5	protein.targeting.peroxisomes	0.370018	0	0.0765548	0.169656	0.189629	0.194143	10
Pgl_GLEAN_10024792	26S proteasome regulatory subunit [Sotub07g021600.1.1]	10.1.5	cell wall.precursor synthesis.UXS	0.368469	0	0.156383	0.0713438	0.207201	0.196604	10
Pgl_GLEAN_10000896	Arginyl-tRNA synthetase [Sotub12g009730.1.1]	29.1.19	protein.aa activation.arginine-tRNA ligase	0.495782	0.0677658	0.0755673	0.10792	0.12399	0.128975	10
Pgl_GLEAN_10024554	Alanyl-tRNA synthetase [Sotub03g017990.1.1]	29.1.7	protein.aa activation.alanine-tRNA ligase	0.352124	0.13994	0.122881	0.111288	0.153189	0.120578	10
Pgl_GLEAN_10028265	Coatomer subunit gamma [Sotub01g046920.1.1]	31.4	cell.vesicle transport	0.321427	0.144859	0.140239	0.121734	0.140517	0.131224	10
Pgl_GLEAN_10017396	Unknown protein	35.2	not assigned.unknown	0.488356	0	0.168189	0.222935	0.0655241	0.0549959	10
Pgl_GLEAN_10005488	Polyribonucleotide 5';-hydroxyl-kinase Clp1 [Sotub01g010180.1.1]	10.1.5	cell wall.precursor synthesis.UXS	0.546711	0	0.147802	0.0348438	0.143401	0.127242	10
Pgl_GLEAN_10016608	Hexokinase 7 [Sotub03g035890.1.1]	2.2.1.4	major CHO metabolism.degradation.sucrose.hexokinase	0.374369	0.194307	0.151356	0.0501302	0.116544	0.113293	10
Pgl_GLEAN_10033749	Ubiquitin carboxyl-terminal hydrolase [Sotub07g026690.1.1]	29.5.11.5	protein.degradation.ubiquitin.ubiquitin protease	0.452102	0	0.151492	0.167039	0.144577	0.0847902	10
Pgl_GLEAN_10003981	Cytochrome P450 [Sotub04g031220.1.1]	26.10	misc.cytochrome P450	0.563865	0	0.155373	0.0359371	0.11359	0.131235	10
Pgl_GLEAN_10038571	Aldo/keto reductase family protein [Sotub09g030230.1.1]	17.2.3	hormone metabolism.auxin.induced-regulated-responsive-activated	0.347719	0	0.260932	0.123499	0.141921	0.125929	10
Pgl_GLEAN_10002742	Nodal modulator 2 [Sotub06g007870.1.1]	35.2	not assigned.unknown	0.472766	0.133888	0.111287	0.114877	0.108267	0.0589142	10
Pgl_GLEAN_10014407	Unknown protein	35.2	not assigned.unknown	0.344597	0	0.0807284	0.261587	0.156815	0.156273	10
Pgl_GLEAN_10037826	AP-2 complex subunit alpha [Sotub06g031030.1.1]	31.4	cell.vesicle transport	0.441879	0.102273	0.147544	0.0896191	0.161192	0.0574936	10
Pgl_GLEAN_10018503	Aldose 1-epimerase family protein [Sotub07g010500.1.1]	3.5	minor CHO metabolism.others	0.399983	0.102218	0.124243	0.119365	0.11753	0.136661	10
Pgl_GLEAN_10002267	26S protease regulatory subunit 7 [Sotub03g034240.1.1]	29.5.11.20	protein.degradation.ubiquitin.proteasom	0.363577	0.163082	0.0973093	0.148885	0.129312	0.0978337	10
Pgl_GLEAN_10026142	3-hydroxyisobutyrate dehydrogenase-like protein [Solyc02g022930.2.1]	7.1.3	OPP.oxidative PP.6-phosphogluconate dehydrogenase	0.421037	0	0.170947	0.0395391	0.155212	0.213265	10
Pgl_GLEAN_10036995	Nucleoporin (Fragment) [Sotub03g030600.1.1]	29.3.1	protein.targeting.nucleus	0.460417	0	0.152512	0.091057	0.229598	0.0664157	10
Pgl_GLEAN_10034989	Carbamoyl-phosphate synthase small chain [Sotub03g029110.1.1]	13.1.2.3.11	amino acid metabolism.synthesis.glutamate family.arginine.carbamoyl-phosphate synthase	0.396069	0	0.200988	0.179733	0.153181	0.0700292	10
Pgl_GLEAN_10011551	Diphosphate-fructose-6-phosphate 1-phosphotransferase [Sotub02g024270.1.1]	4.2.5	glycolysis.plastid branch.pyrophosphate-fructose-6-P phosphotransferase	0.373608	0	0.210302	0.0386066	0.2365	0.140983	10
Pgl_GLEAN_10036736	Oxidoreductase [Sotub01g045330.1.1]	26.7	misc.oxidases - copper, flavone etc	0.487202	0	0.0476827	0.0572328	0.240804	0.167079	10
Pgl_GLEAN_10033266	L-galactono-1 4-lactone dehydrogenase protein [Sotub10g021180.1.1]	21.2.1.5	redox.ascorbate and glutathione.ascorbate.L-galactono-1,4-lactone dehydrogenase	0.365314	0	0.148323	0.246804	0.174041	0.0655179	10
Pgl_GLEAN_10013072	Lysyl-tRNA synthetase [Sotub06g027650.1.1]	29.1.6	protein.aa activation.lysine-tRNA ligase	0.486785	0.079832	0.0699846	0.14934	0.13148	0.0825789	10
Pgl_GLEAN_10019210	Argonaute 4-like protein [Sotub06g027450.1.1]	27.3.36	RNA.regulation of transcription.argonaute transcription factor family	0.397077	0.10682	0.154754	0.200524	0.0697685	0.0710576	10
Pgl_GLEAN_10035997	Serine/threonine-protein phosphatase 2A regulatory subunit delta 1 isoform [Sotub02g014070.1.1]	27.5.2.1	RNA.silencing.RISC formation.RNA helicase	0.51061	0	0.138197	0.20174	0.10953	0.0399227	10
Pgl_GLEAN_10026376	26S proteasome regulatory subunit [Sotub09g028270.1.1]	29.5.11.20	protein.degradation.ubiquitin.proteasom	0.475779	0	0.0948298	0.0893599	0.231046	0.108985	10
Pgl_GLEAN_10003980	Cytochrome P450 [Sotub02g031340.1.1]	26.10	misc.cytochrome P450	0.374761	0	0.20779	0.0387258	0.200365	0.178358	10
Pgl_GLEAN_10033428	Magnesium transporter protein 1 [Sotub03g008300.1.1]	34.3	transport.amino acids	0.484505	0.190236	0.168209	0.0308792	0.0680327	0.0581389	10
Pgl_GLEAN_10031692	Coatomer subunit beta-1 [Sotub10g026180.1.1]	31.4	cell.vesicle transport	0.399171	0.177512	0.108978	0.0480626	0.152088	0.114188	10
Pgl_GLEAN_10029067	Os02g0742100 protein (Fragment) [Solyc03g114060.2.1]	27.3.99	RNA.regulation of transcription.unclassified	0.624466	0	0.316891	0.058643	0	0	10
Pgl_GLEAN_10001239	N-alpha-acetyltransferase 25, NatB auxiliary subunit [Sotub09g017650.1.1]	35.2	not assigned.unknown	0.482602	0.123331	0.0865528	0.170655	0.0823902	0.054469	10
Pgl_GLEAN_10036129	Kinase interacting family protein [Sotub09g023550.1.1]	35.2	not assigned.unknown	0.424032	0.144375	0.0516526	0.197911	0.0964485	0.0855801	10
Pgl_GLEAN_10026001	Aspartyl protease family protein [Sotub10g015480.1.1]	27.3.99	RNA.regulation of transcription.unclassified	0.352891	0.173647	0.194479	0.0805476	0.116304	0.0821321	10
Pgl_GLEAN_10024277	14-3-3-like protein GF14 epsilon [Sotub02g010700.1.1]	30.7	signalling.14-3-3 proteins	0.0779599	0.188023	0.160904	0.178144	0.213525	0.181445	11
Pgl_GLEAN_10029754	Transaldolase-like protein [Sotub11g017620.1.1]	7.2.2	OPP.non-reductive PP.transaldolase	0.0716958	0.149648	0.141239	0.111791	0.288011	0.237615	11
Pgl_GLEAN_10022090	Actin [Sotub03g020330.1.1]	31.1	cell.organisation	0.154311	0.187136	0.0553503	0.136545	0.2598	0.206857	11
Pgl_GLEAN_10026038	Flowering locus T-like 2 [Sotub03g010860.1.1]	26.9	misc.glutathione S transferases	0	0.419393	0.0689644	0.0757227	0.211583	0.224337	11
Pgl_GLEAN_10012373	Glucan endo-1 3-beta-glucosidase [Sotub06g032020.1.1]	26.4.1	misc.beta 1,3 glucan hydrolases.glucan endo-1,3-beta-glucosidase	0	0.195933	0.0920605	0.0897134	0.301037	0.321256	11
Pgl_GLEAN_10028688	PBSP domain-containing protein [Sotub01g022120.1.1]	13.2.7	amino acid metabolism.degradation.histidine	0	0.218186	0.138562	0.181222	0.232659	0.229371	11
Pgl_GLEAN_10008200	Sucrose synthase 4 [Sotub12g008670.1.1]	2.2.1.5	major CHO metabolism.degradation.sucrose.Susy	0.0679717	0.179754	0.059843	0.0363491	0.247023	0.409058	11
Pgl_GLEAN_10014399	Calcium binding protein Caleosin [Sotub09g025350.1.1]	16.2.1.10	secondary metabolism.phenylpropanoids.lignin biosynthesis.CAD	0	0.298949	0	0	0.40981	0.291242	11
Pgl_GLEAN_10010501	5-methyltetrahydropteroyltriglutamate--homocysteine methyltransferase [Sotub10g026610.1.1]	13.1.3.4.3	amino acid metabolism.synthesis.aspartate family.methionine.methionine synthase	0.114747	0.123824	0.156256	0.0949277	0.270144	0.240102	11
Pgl_GLEAN_10033321	Alanine aminotransferase [Sotub06g022150.1.1]	13.1.1.3.1	amino acid metabolism.synthesis.central amino acid metabolism.alanine.alanine aminotransferase	0	0.260861	0.126536	0	0.336369	0.276234	11
Pgl_GLEAN_10007112	Malate dehydrogenase [Sotub02g011240.1.1]	6.3	gluconeogenesis / glyoxylate cycle.malate dehydrogenase	0.141263	0.171312	0.14568	0.126567	0.189001	0.226176	11
Pgl_GLEAN_10006263	3-ketoacyl CoA thiolase 2 [Sotub09g027790.1.1]	11.9.4.5	lipid metabolism.lipid degradation.beta-oxidation.acyl-CoA thioesterase	0.106599	0.129275	0.129387	0.121511	0.269216	0.244013	11
Pgl_GLEAN_10022567	Isocitrate dehydrogenase [Sotub01g005780.1.1]	8.1.4	TCA / organic transformation.TCA.IDH	0	0.1469	0.142002	0.155963	0.239462	0.315673	11
Pgl_GLEAN_10022363	T-complex protein 1 subunit beta [Sotub11g025210.1.1]	29.6	protein.folding	0	0.161692	0.156374	0.023967	0.291216	0.366751	11
Pgl_GLEAN_10010135	Peroxidase [Sotub03g015450.1.1]	26.12	misc.peroxidases	0	0.35995	0.0566198	0.106708	0.191422	0.285301	11
Pgl_GLEAN_10024395	UDP-glucuronosyltransferase [Sotub01g042430.1.1]	17.4.1	hormone metabolism.cytokinin.synthesis-degradation	0.197963	0.184672	0	0	0.325523	0.291842	11
Pgl_GLEAN_10001165	Tubulin beta chain [Sotub10g027750.1.1]	11.1.8	lipid metabolism.FA synthesis and FA elongation.acyl CoA ligase	0.156342	0.189599	0.151389	0.0677401	0.185549	0.24938	11
Pgl_GLEAN_10034843	Aminopeptidase-like protein [Sotub08g012990.1.1]	29.5.7	protein.degradation.metalloprotease	0.0771753	0.0865884	0.097155	0.154355	0.304676	0.28005	11
Pgl_GLEAN_10025804	Alpha-1 4-glucan-protein synthase [Sotub05g005970.1.1]	10.5.5	cell wall.cell wall proteins.RGP	0.15609	0.209228	0.116256	0.0779679	0.239463	0.200995	11
Pgl_GLEAN_10022048	3-ketoacyl-CoA thiolase [Sotub07g017430.1.1]	13.2.3.5	amino acid metabolism.degradation.aspartate family.lysine	0	0.178169	0.0570901	0.112564	0.326029	0.326148	11
Pgl_GLEAN_10028772	Eukaryotic translation initiation factor 3 subunit B [Sotub01g028380.1.1]	29.2.3	protein.synthesis.initiation	0.0986679	0.13203	0.126834	0.0636212	0.340799	0.238049	11
Pgl_GLEAN_10016602	Malic enzyme [Sotub08g015720.1.1]	8.2.10	TCA / organic transformation.other organic acid transformations.malic	0.136248	0.253863	0	0.00868356	0.292565	0.308641	11
Pgl_GLEAN_10006259	Voltage-gated potassium channel beta subunit [Sotub12g029910.1.1]	17.2.3	hormone metabolism.auxin.induced-regulated-responsive-activated	0.0967252	0.108523	0.153933	0.156741	0.261753	0.222324	11
Pgl_GLEAN_10011928	Genomic DNA chromosome 5 P1 clone MCL19 [Sotub01g022520.1.1]	35.2	not assigned.unknown	0	0.354575	0.0891789	0.161084	0.142058	0.253104	11
Pgl_GLEAN_10008379	Glycyl-tRNA synthetase [Sotub11g017630.1.1]	20.2.3	stress.abiotic.drought/salt	0.0789842	0.211381	0.169946	0.131808	0.253435	0.154446	11
Pgl_GLEAN_10031743	Propionyl-CoA carboxylase [Sotub01g045190.1.1]	13.2.4.4	amino acid metabolism.degradation.branched chain group.leucine	0	0.112817	0.158504	0.172962	0.255792	0.299925	11
Pgl_GLEAN_10017783	Mitochondrial processing peptidase alpha subunit [Sotub05g018240.1.1]	29.3.2	protein.targeting.mitochondria	0	0.293783	0.195645	0.153831	0.132512	0.224229	11
Pgl_GLEAN_10009176	5-hydroxyisourate hydrolase [Sotub01g028250.1.1]	20.2.3	stress.abiotic.drought/salt	0.0836873	0.121796	0.234105	0.12478	0.186605	0.249028	11
Pgl_GLEAN_10034613	Serine carboxypeptidase S28 family protein [Sotub03g009330.1.1]	29.5.5	protein.degradation.serine protease	0.136514	0.133583	0.178279	0.0782284	0.209119	0.264277	11
Pgl_GLEAN_10024906	NAD-dependent epimerase/dehydratase [Sotub10g011900.1.1]	33.99	development.unspecified	0	0.250153	0.131814	0.14542	0.330131	0.142481	11
Pgl_GLEAN_10009647	60S ribosomal protein L18a [Sotub02g017030.1.1]	29.2.1.2.2.518	protein.synthesis.ribosomal protein.eukaryotic.60S subunit.L18A	0	0.160094	0.176659	0.11467	0.333926	0.214652	11
Pgl_GLEAN_10027203	Prolyl-tRNA synthetase [Sotub06g023830.1.1]	16.1.2.7	secondary metabolism.isoprenoids.mevalonate pathway.isopentenyl pyrophosphate:dimethyllallyl pyrophosphate isomerase	0	0.232723	0	0	0.35646	0.410817	11
Pgl_GLEAN_10027240	60S ribosomal protein L14 [Solyc09g066430.2.1]	29.2.1.2.2.14	protein.synthesis.ribosomal protein.eukaryotic.60S subunit.L14	0.0870998	0.126762	0.183427	0.115793	0.267972	0.218946	11
Pgl_GLEAN_10007757	Protein transport protein SEC24 [Sotub02g025580.1.1]	27.3.99	RNA.regulation of transcription.unclassified	0	0.164816	0.114729	0.149318	0.307389	0.263749	11
Pgl_GLEAN_10033942	Alpha-mannosidase [Sotub06g026070.1.1]	26.3.3	misc.gluco-, galacto- and mannosidases.alpha-mannosidase	0	0.309284	0	0.210026	0.188543	0.292146	11
Pgl_GLEAN_10008908	LETM1 and EF-hand domain-containing protein 1, mitochondrial [Sotub12g029280.1.1]	27.1.20	RNA.processing.degradation dicer	0	0.184555	0.115957	0.0820676	0.316988	0.300432	11
Pgl_GLEAN_10007366	ATP dependent RNA helicase [Sotub11g022350.1.1]	17.5.3	hormone metabolism.ethylene.induced-regulated-responsive-activated	0.123968	0.180419	0.199007	0.0601959	0.186812	0.249598	11
Pgl_GLEAN_10022396	Phenylalanyl-tRNA synthetase beta chain [Sotub01g008690.1.1]	29.1.20	protein.aa activation.phenylalanine-tRNA ligase	0	0.13609	0.174428	0.117649	0.312819	0.259014	11
Pgl_GLEAN_10006846	exportin 1B [AT3G03110]	29.3.1	protein.targeting.nucleus	0.108707	0.158208	0.177644	0.113319	0.289331	0.152791	11
Pgl_GLEAN_10008574	OTU domain-containing protein 6B [Sotub04g021450.1.1]	29.5.3	protein.degradation.cysteine protease	0	0.205521	0.144233	0.163857	0.242741	0.243649	11
Pgl_GLEAN_10019781	Nicalin [Sotub11g025510.1.1]	35.2	not assigned.unknown	0	0.249873	0.160132	0.20672	0.187793	0.195483	11
Pgl_GLEAN_10016958	Acyl-CoA oxidase [Sotub04g020910.1.1]	11.9.4.2	lipid metabolism.lipid degradation.beta-oxidation.acyl CoA DH	0.127312	0.325926	0	0.0252517	0.292463	0.229046	11
Pgl_GLEAN_10027783	Unknown protein	35.2	not assigned.unknown	0	0.382791	0.134585	0	0.25572	0.226904	11
Pgl_GLEAN_10018265	Late embryogenesis abundant protein [Sotub09g005020.1.1]	17.1.3	hormone metabolism.abscisic acid.induced-regulated-responsive-activated	0	0	0	0	0.55236	0.44764	12
Pgl_GLEAN_10001933	Unknown protein	35.2	not assigned.unknown	0	0	0	0.0309947	0.514514	0.454491	12
Pgl_GLEAN_10029426	Short-chain dehydrogenase/reductase family protein [Sotub01g036550.1.1]	26.22	misc.short chain dehydrogenase/reductase (SDR)	0	0	0.0184448	0.0201313	0.509531	0.451893	12
Pgl_GLEAN_10018263	Late embryogenesis abundant protein [Sotub09g005020.1.1]	17.1.3	hormone metabolism.abscisic acid.induced-regulated-responsive-activated	0	0	0	0	0.538891	0.461109	12
Pgl_GLEAN_10028849	Poly [Sotub11g025080.1.1]	29.4	protein.postranslational modification	0	0	0	0	0.533267	0.466733	12
Pgl_GLEAN_10014336	40S ribosomal protein S7-like protein [Sotub06g025820.1.1]	29.2.1.2.1.7	protein.synthesis.ribosomal protein.eukaryotic.40S subunit.S7	0	0	0	0	0.547962	0.452038	12
Pgl_GLEAN_10014914	Unknown protein	35.2	not assigned.unknown	0.231749	0	0	0	0.47115	0.297101	12
Pgl_GLEAN_10034574	Unknown protein	35.2	not assigned.unknown	0	0	0	0	0.558492	0.441508	12
Pgl_GLEAN_10009469	5'-AMP-activated protein kinase subunit gamma-3 [Sotub06g023690.1.1]	35.1	not assigned.no ontology	0	0	0	0	0.521713	0.478287	12
Pgl_GLEAN_10031750	Vicilin (Fragment) [Sotub09g020260.1.1]	26.9	misc.glutathione S transferases	0	0.0343385	0.0131864	0.0225469	0.599682	0.330246	12
Pgl_GLEAN_10037377	DUF1264 domain protein [Sotub02g018230.1.1]	35.2	not assigned.unknown	0	0	0	0	0.562715	0.437285	12
Pgl_GLEAN_10019941	ClpB chaperone [Sotub03g028720.1.1]	20.2.1	stress.abiotic.heat	0	0	0	0	0.545353	0.454647	12
Pgl_GLEAN_10016440	Glyoxalase/bleomycin resistance protein/dioxygenase [Sotub09g023970.1.1]	35.2	not assigned.unknown	0	0	0	0.043877	0.528726	0.427397	12
Pgl_GLEAN_10037553	Short-chain dehydrogenase/reductase SDR [Sotub06g028300.1.1]	26.22	misc.short chain dehydrogenase/reductase (SDR)	0	0	0	0	0.54553	0.45447	12
Pgl_GLEAN_10005530	Triosephosphate isomerase [Sotub06g009960.1.1]	1.3.5	PS.calvin cycle.TPI	0	0	0	0	0.521431	0.478569	12
Pgl_GLEAN_10006454	Proteasome subunit beta type [Sotub02g028060.1.1]	17.6.3	hormone metabolism.gibberelin.induced-regulated-responsive-activated	0	0	0	0	0.569847	0.430153	12
Pgl_GLEAN_10018368	Glutaredoxin [Sotub06g005640.1.1]	21.4	redox.glutaredoxins	0	0	0.0582992	0	0.496056	0.445645	12
Pgl_GLEAN_10022093	Inorganic pyrophosphatase [Sotub12g024490.1.1]	23.4.99	nucleotide metabolism.phosphotransfer and pyrophosphatases.misc	0	0	0	0	0.584929	0.415071	12
Pgl_GLEAN_10030261	Iaa-amino acid hydrolase 4 [Sotub06g018160.1.1]	17.2.1	hormone metabolism.auxin.synthesis-degradation	0	0	0	0	0.568896	0.431104	12
Pgl_GLEAN_10018806	Late embryogenesis abundant protein [Sotub01g032580.1.1]	33.2	development.late embryogenesis abundant	0	0	0	0	0.603411	0.396589	12
Pgl_GLEAN_10004417	Glucose-1-phosphate adenylyltransferase [Sotub07g023520.1.1]	2.1.2.1	major CHO metabolism.synthesis.starch.AGPase	0	0	0.0549214	0	0.499927	0.445151	12
Pgl_GLEAN_10001488	Splicing factor arginine/serine-rich 7 [Sotub08g017200.1.1]	27.1.1	RNA.processing.splicing	0	0	0.0768214	0.0481545	0.513093	0.361931	12
Pgl_GLEAN_10031501	Unknown protein	35.2	not assigned.unknown	0	0	0	0	0.630506	0.369494	12
Pgl_GLEAN_10032027	Cytochrome P450 [Sotub03g023130.1.1]	26.10	misc.cytochrome P450	0	0	0	0	0.530851	0.469149	12
Pgl_GLEAN_10035895	Unknown protein	35.2	not assigned.unknown	0	0	0	0	0.575685	0.424315	12
Pgl_GLEAN_10036325	Ubiquitin-like modifier-activating enzyme 5 [Sotub03g023740.1.1]	1.1.40	PS.lightreaction.cyclic electron flow-chlororespiration	0	0	0.0613999	0.0566939	0.517926	0.36398	12
Pgl_GLEAN_10012105	FLOWERING LOCUS T/ TERMINAL FLOWER 1-like protein [Sotub03g032570.1.1]	26.12	misc.peroxidases	0	0	0	0	0.550795	0.449205	12
Pgl_GLEAN_10030031	Expansin-1 [Sotub06g032040.1.1]	2.2.1.3.1	major CHO metabolism.degradation.sucrose.invertases.neutral	0	0	0	0	0.622738	0.377262	12
Pgl_GLEAN_10010143	Germin-like protein [Sotub01g039310.1.1]	15.2	metal handling.binding, chelation and storage	0	0	0	0	0.627891	0.372109	12
Pgl_GLEAN_10004839	Glycogen synthase [Sotub02g034860.1.1]	2.1.2.2	major CHO metabolism.synthesis.starch.starch synthase	0	0	0.0529667	0.0316237	0.492567	0.422843	12
Pgl_GLEAN_10036632	Short-chain dehydrogenase/reductase SDR [Sotub03g018150.1.1]	26.22	misc.short chain dehydrogenase/reductase (SDR)	0	0	0	0	0.519893	0.480107	12
Pgl_GLEAN_10030292	11-beta-hydroxysteroid dehydrogenase-like protein [Sotub06g020570.1.1]	26.22	misc.short chain dehydrogenase/reductase (SDR)	0	0	0	0	0.534061	0.465939	12
Pgl_GLEAN_10014490	Ubiquitin-fold modifier-conjugating enzyme 1 [Sotub04g028710.1.1]	35.2	not assigned.unknown	0	0	0	0	0.570721	0.429279	12
Pgl_GLEAN_10027043	Germin-like protein [Sotub01g039290.1.1]	15.2	metal handling.binding, chelation and storage	0	0	0	0	0.61634	0.38366	12
Pgl_GLEAN_10016697	Chaperone protein clpB 2 [Sotub02g034270.1.1]	20.2.1	stress.abiotic.heat	0	0	0	0.0269678	0.508803	0.46423	12
Pgl_GLEAN_10033559	Elongation factor 1 alpha-like factor [Sotub03g032480.1.1]	27.3.25	RNA.regulation of transcription.MYB domain transcription factor family	0	0	0.0526109	0.0647952	0.55973	0.322864	12
Pgl_GLEAN_10008227	Unknown protein	35.2	not assigned.unknown	0	0	0	0	0.615152	0.384848	12
Pgl_GLEAN_10025850	Unknown protein	35.2	not assigned.unknown	0	0	0.0398242	0	0.603687	0.356489	12
Pgl_GLEAN_10031282	Cytochrome P450 [Sotub05g012350.1.1]	26.10	misc.cytochrome P450	0	0	0	0	0.52079	0.47921	12
Pgl_GLEAN_10015547	heat shock protein, putative, expressed [LOC_Os09g30418]	20.2.1	stress.abiotic.heat	0	0	0	0	0.533834	0.466166	12
Pgl_GLEAN_10024432	Unknown protein	35.2	not assigned.unknown	0	0	0	0	0.529854	0.470146	12
Pgl_GLEAN_10001669	LanC-like protein 2 [Sotub07g023880.1.1]	9.7	mitochondrial electron transport / ATP synthesis.cytochrome c oxidase	0	0	0	0	0.534594	0.465406	12
Pgl_GLEAN_10018399	60S ribosomal protein L19-like protein [Sotub09g022970.1.1]	29.2.1.2.2.19	protein.synthesis.ribosomal protein.eukaryotic.60S subunit.L19	0	0	0	0.0781211	0.494484	0.427395	12
Pgl_GLEAN_10019559	26S protease regulatory subunit 6B [Sotub06g006660.1.1]	29.5.11.20	protein.degradation.ubiquitin.proteasom	0	0	0	0	0.576389	0.423611	12
Pgl_GLEAN_10038150	Activator of heat shock protein ATPase homolog 1 [Sotub10g019940.1.1]	21.1	redox.thioredoxin	0	0	0	0.0803114	0.484338	0.435351	12
Pgl_GLEAN_10007411	stress responsive protein, putative, expressed [LOC_Os07g48490]	29.2.2	protein.synthesis.ribosome biogenesis	0	0	0	0	0.526424	0.473576	12
Pgl_GLEAN_10015001	ATP-dependent zinc metalloprotease FtsH [Sotub08g028660.1.1]	27.5.2.1	RNA.silencing.RISC formation.RNA helicase	0	0	0	0	0.547551	0.452449	12
Pgl_GLEAN_10018612	Genomic DNA chromosome 3 P1 clone MZE19 [Sotub11g005060.1.1]	28.1.1.4	DNA.synthesis/chromatin structure.retrotransposon/transposase.hat-like transposase	0	0	0	0	0.597313	0.402687	12
Pgl_GLEAN_10035696	60S ribosomal protein L24 [Sotub10g023050.1.1]	29.2.1.2.2.24	protein.synthesis.ribosomal protein.eukaryotic.60S subunit.L24	0	0	0	0	0.581318	0.418682	12
Pgl_GLEAN_10021848	Proteasome subunit alpha type [Sotub10g008440.1.1]	29.5.11.20	protein.degradation.ubiquitin.proteasom	0	0	0	0	0.63182	0.36818	12
Pgl_GLEAN_10035655	Adenosine kinase [Sotub09g007480.1.1]	11.1.8	lipid metabolism.FA synthesis and FA elongation.acyl CoA ligase	0	0	0	0	0.550618	0.449382	12
Pgl_GLEAN_10032138	1 4-alpha-glucan branching enzyme [Sotub04g035850.1.1]	2.1.2.3	major CHO metabolism.synthesis.starch.starch branching	0	0	0	0.0260205	0.509392	0.464588	12
Pgl_GLEAN_10020863	dehydrin family protein, expressed [LOC_Os01g50700]	35.2	not assigned.unknown	0	0	0	0	0.566716	0.433284	12
Pgl_GLEAN_10009107	Heat shock protein 1 [Sotub09g024170.1.1]	20.2.1	stress.abiotic.heat	0	0	0	0	0.521484	0.478516	12
Pgl_GLEAN_10012294	Unknown protein	35.2	not assigned.unknown	0	0	0	0	0.530742	0.469258	12
Pgl_GLEAN_10012024	Abscisic acid receptor PYL4 [Sotub10g023390.1.1]	20.2.99	stress.abiotic.unspecified	0	0	0	0	0.589282	0.410718	12
Pgl_GLEAN_10024089	Serine carboxypeptidase 1 [Sotub01g045680.1.1]	29.5.5	protein.degradation.serine protease	0	0	0	0	0.552693	0.447307	12
Pgl_GLEAN_10010075	Gamma-glutamyl phosphate reductase [Sotub08g012490.1.1]	13.1.2.2.1	amino acid metabolism.synthesis.glutamate family.proline.delta 1-pyrroline-5-carboxylate synthetase	0	0	0.049726	0.0477132	0.552893	0.349668	12
Pgl_GLEAN_10005575	Tetratricopeptide repeat protein 38 [Sotub05g011620.1.1]	35.2	not assigned.unknown	0	0	0	0	0.56042	0.43958	12
Pgl_GLEAN_10001572	Unknown protein	35.2	not assigned.unknown	0	0	0	0	0.548412	0.451588	12
Pgl_GLEAN_10025852	60S ribosomal protein L23a [Sotub10g024330.1.1]	29.2.1.2.2.523	protein.synthesis.ribosomal protein.eukaryotic.60S subunit.L23A	0	0	0	0	0.585614	0.414386	12
Pgl_GLEAN_10018455	Nucellin-like aspartic protease (Fragment) [Sotub06g011470.1.1]	27.3.44	RNA.regulation of transcription.chromatin remodeling factors	0	0	0	0	0.560519	0.439481	12
Pgl_GLEAN_10025732	Unknown protein	35.2	not assigned.unknown	0	0	0	0	0.606474	0.393526	12
Pgl_GLEAN_10007218	Conserved thioredoxin domain protein [Sotub09g022450.1.1]	35.2	not assigned.unknown	0	0	0	0	0.609953	0.390047	12
Pgl_GLEAN_10036347	Acetolactate synthase [Sotub07g025380.1.1]	13.1.4.1.1	amino acid metabolism.synthesis.branched chain group.common.acetolactate synthase	0	0	0.0703036	0	0.516582	0.413115	12
Pgl_GLEAN_10035252	Unknown protein	35.2	not assigned.unknown	0	0	0	0	0.586102	0.413898	12
Pgl_GLEAN_10005455	Protein SEY1 [Sotub03g035360.1.1]	30.5	signalling.G-proteins	0	0	0	0	0.615465	0.384535	12
Pgl_GLEAN_10026059	Glycogen synthase 2 [Sotub03g013130.1.1]	2.1.2.2	major CHO metabolism.synthesis.starch.starch synthase	0	0	0.0620378	0	0.558621	0.379341	12
Pgl_GLEAN_10006386	Aminotransferase [Sotub03g036610.1.1]	13.1.6.2	amino acid metabolism.synthesis.aromatic aa.phenylalanine and tyrosine	0	0	0	0	0.527597	0.472403	12
Pgl_GLEAN_10030638	Aminotransferase like protein [Sotub04g022360.1.1]	13.1.1.3.11	amino acid metabolism.synthesis.central amino acid metabolism.alanine.alanine-glyoxylate aminotransferase	0	0	0	0	0.574709	0.425291	12
Pgl_GLEAN_10005287	aquaporin protein, putative, expressed [LOC_Os04g44570]	34.19.2	transport.major intrinsic proteins.TIP	0	0	0	0	0.601827	0.398173	12
Pgl_GLEAN_10011739	Translocon-associated protein alpha subunit [Sotub01g048560.1.1]	35.1	not assigned.no ontology	0	0	0	0	0.613686	0.386314	12
Pgl_GLEAN_10006316	Eukaryotic translation initiation factor 3 subunit 8-like protein [Sotub06g032000.1.1]	29.2.3	protein.synthesis.initiation	0	0	0.0616037	0.0363081	0.474811	0.427278	12
Pgl_GLEAN_10014398	class I heat shock protein [Sotub12g008730.1.1]	17.2.3	hormone metabolism.auxin.induced-regulated-responsive-activated	0	0	0	0	0.581454	0.418546	12
Pgl_GLEAN_10036425	Nucleic acid binding protein [Sotub10g018320.1.1]	1.1.1.2	PS.lightreaction.photosystem II.PSII polypeptide subunits	0	0	0	0	0.529854	0.470146	12
Pgl_GLEAN_10037665	4-coumarate-coa ligase [Sotub12g027780.1.1]	11.1.8	lipid metabolism.FA synthesis and FA elongation.acyl CoA ligase	0	0	0	0	0.530471	0.469529	12
Pgl_GLEAN_10024397	UDP-glucuronosyltransferase [Sotub12g025610.1.1]	17.4.1	hormone metabolism.cytokinin.synthesis-degradation	0	0	0	0	0.529271	0.470729	12
Pgl_GLEAN_10011330	UDP-glucose 4-epimerase [Sotub08g026620.1.1]	10.1.2	cell wall.precursor synthesis.UGE	0	0	0	0	0.576423	0.423577	12
Pgl_GLEAN_10020533	Leucine-rich repeat receptor-like protein kinase [Sotub12g027120.1.1]	10.5.3	cell wall.cell wall proteins.LRR	0	0	0	0	0.529154	0.470846	12
Pgl_GLEAN_10001059	Pathogenesis-related protein-like protein [Sotub12g005070.1.1]	20.1.7	stress.biotic.PR-proteins	0	0	0	0	0.586102	0.413898	12
Pgl_GLEAN_10009190	Mitochondrial carrier protein [Sotub01g024070.1.1]	34.9	transport.metabolite transporters at the mitochondrial membrane	0	0	0	0	0.590375	0.409625	12
Pgl_GLEAN_10005692	Serine/threonine-protein phosphatase [Sotub02g025590.1.1]	26.13	misc.acid and other phosphatases	0	0	0	0.113736	0.468086	0.418178	12
Pgl_GLEAN_10038511	Unknown protein	35.2	not assigned.unknown	0	0	0.100948	0	0.489075	0.409978	12
Pgl_GLEAN_10012825	ARGONAUTE 1 [Sotub06g028680.1.1]	27.3.36	RNA.regulation of transcription.argonaute transcription factor family	0	0	0	0.0936682	0.474928	0.431404	12
Pgl_GLEAN_10009672	2 3-bisphosphoglycerate-independent phosphoglycerate mutase [Sotub07g016990.1.1]	4.1.12	glycolysis.cytosolic branch.phosphoglycerate mutase	0	0	0	0	0.571652	0.428348	12
Pgl_GLEAN_10002649	Glucan endo-13-beta-glucosidase [Sotub12g013080.1.1]	26.4.1	misc.beta 1,3 glucan hydrolases.glucan endo-1,3-beta-glucosidase	0	0	0	0	0.567985	0.432015	12
Pgl_GLEAN_10012012	NADH dehydrogenase [Sotub06g006160.1.1]	9.2.1	mitochondrial electron transport / ATP synthesis.NADH-DH (type II).internal matrix	0	0	0	0	0.563155	0.436845	12
Pgl_GLEAN_10031886	UBX domain-containing protein [Sotub04g006790.1.1]	29.5	protein.degradation	0	0	0	0	0.523848	0.476152	12
Pgl_GLEAN_10021943	Dienelactone hydrolase domain protein [Sotub08g019770.1.1]	20.1.7	stress.biotic.PR-proteins	0	0	0	0	0.530273	0.469727	12
Pgl_GLEAN_10024655	Hexokinase 5 [Sotub12g009670.1.1]	2.2.1.4	major CHO metabolism.degradation.sucrose.hexokinase	0	0	0	0	0.531748	0.468252	12
Pgl_GLEAN_10012374	Unknown protein	35.2	not assigned.unknown	0	0	0	0	0.529854	0.470146	12
Pgl_GLEAN_10002835	Erwinia induced protein 2 [Sotub04g011560.1.1]	20.1.2	stress.biotic.receptors	0	0	0	0	0.529854	0.470146	12
Pgl_GLEAN_10021002	Unknown protein	35.2	not assigned.unknown	0	0	0	0	0.603316	0.396684	12
Pgl_GLEAN_10036807	Unknown protein	35.2	not assigned.unknown	0	0	0	0	0.536647	0.463353	12
Pgl_GLEAN_10021257	Cytochrome P450 [Sotub02g025400.1.1]	26.10	misc.cytochrome P450	0	0	0	0	0.586102	0.413898	12
Pgl_GLEAN_10032242	Unknown protein	35.2	not assigned.unknown	0	0	0	0	0.563636	0.436364	12
Pgl_GLEAN_10031969	Aldehyde oxidase [Sotub11g028010.1.1]	17.1.1.1.12	hormone metabolism.abscisic acid.synthesis-degradation.synthesis.abscisic aldehyde oxidase	0	0	0	0	0.594153	0.405847	12
Pgl_GLEAN_10029375	Guanine nucleotide exchange factor Vps9 [Sotub01g034490.1.1]	29.3.4.3	protein.targeting.secretory pathway.vacuole	0	0	0	0	0.604214	0.395786	12
Pgl_GLEAN_10010674	Unknown protein	35.2	not assigned.unknown	0	0	0	0	0.529854	0.470146	12
Pgl_GLEAN_10033746	Asparagine synthetase [Sotub06g006200.1.1]	13.1.3.1.1	amino acid metabolism.synthesis.aspartate family.asparagine.asparagine synthetase	0	0	0	0	0.578298	0.421702	12
Pgl_GLEAN_10016234	DUF455 domain-containing protein [Sotub08g026150.1.1]	9.7	mitochondrial electron transport / ATP synthesis.cytochrome c oxidase	0	0	0	0	0.583123	0.416877	12
Pgl_GLEAN_10026989	Serine protease Do [Solyc02g082720.2.1]	29.5.5	protein.degradation.serine protease	0	0	0	0	0.529854	0.470146	12
Pgl_GLEAN_10037731	Glycoside hydrolase family 28 protein/polygalacturonase family protein [Sotub08g028950.1.1]	10.6.3	cell wall.degradation.pectate lyases and polygalacturonases	0	0	0	0	0.529854	0.470146	12
Pgl_GLEAN_10014643	Laccase [Sotub05g018470.1.1]	16.10	secondary metabolism.simple phenols	0	0	0	0.102858	0.521525	0.375617	12
Pgl_GLEAN_10017414	CS domain containing protein, putative, expressed [LOC_Os06g12530]	31.1	cell.organisation	0	0	0.0319232	0.0356915	0.506153	0.426232	12
Pgl_GLEAN_10011516	Vacuolar sorting receptor [Sotub09g014340.1.1]	29.3.4.3	protein.targeting.secretory pathway.vacuole	0	0	0	0.11406	0.469419	0.416522	12
Pgl_GLEAN_10006004	Unknown protein	35.2	not assigned.unknown	0	0	0	0	0.570943	0.429057	12
Pgl_GLEAN_10011540	Peptide transporter [Sotub02g035570.1.1]	34.13	transport.peptides and oligopeptides	0	0	0	0	0.529854	0.470146	12
Pgl_GLEAN_10034316	Nucleolar complex protein 3 homolog [Sotub04g027840.1.1]	35.2	not assigned.unknown	0	0	0	0	0.570835	0.429165	12
Pgl_GLEAN_10029494	protein kinase domain containing protein, expressed [LOC_Os06g08280]	29.4	protein.postranslational modification	0	0	0	0	0.529854	0.470146	12
Pgl_GLEAN_10009527	Flavoprotein wrbA [Sotub10g006880.1.1]	11.8	lipid metabolism.exotics (steroids, squalene etc)	0.600456	0.349749	0	0.0359357	0	0.0138599	13
Pgl_GLEAN_10010748	Mitochondrial import receptor subunit TOM20 [Sotub02g014200.1.1]	29.3.2	protein.targeting.mitochondria	0.492335	0.22355	0.0157764	0.0492118	0.0941261	0.125	13
Pgl_GLEAN_10009713	Peroxidase [Sotub02g031070.1.1]	26.12	misc.peroxidases	0.46178	0.273916	0.117471	0.146833	0	0	13
Pgl_GLEAN_10030234	Cell number regulator 10 [Sotub12g020740.1.1]	35.2	not assigned.unknown	0.608927	0.391073	0	0	0	0	13
Pgl_GLEAN_10037097	Unknown protein	35.2	not assigned.unknown	0.723565	0.276435	0	0	0	0	13
Pgl_GLEAN_10015998	Peroxidase 1 [Sotub03g017090.1.1]	1.1.1.2	PS.lightreaction.photosystem II.PSII polypeptide subunits	0.477388	0.364115	0.0301773	0.11397	0.011021	0.00332896	13
Pgl_GLEAN_10004831	UDP-glucosyltransferase [Sotub04g033290.1.1]	26.2	misc.UDP glucosyl and glucoronyl transferases	0.525723	0.334828	0	0.121717	0	0.0177317	13
Pgl_GLEAN_10003702	Peroxidase 1 [Sotub03g017090.1.1]	1.1.1.2	PS.lightreaction.photosystem II.PSII polypeptide subunits	0.589902	0.410098	0	0	0	0	13
Pgl_GLEAN_10028778	Tetraspanin family protein [Sotub08g022610.1.1]	33.99	development.unspecified	0.549658	0.162956	0.102308	0.185078	0	0	13
Pgl_GLEAN_10004928	5'-methylthioadenosine/S-adenosylhomocysteine nucleosidase [Sotub11g010540.1.1]	35.1	not assigned.no ontology	0.589172	0.410828	0	0	0	0	13
Pgl_GLEAN_10006851	5'-AMP-activated protein kinase gamma-1 subunit [Sotub01g037100.1.1]	29.4	protein.postranslational modification	0.478827	0.234419	0.11716	0.0805053	0.0130404	0.076049	13
Pgl_GLEAN_10030235	PLANT CADMIUM RESISTANCE 2 [AT1G14870]	16.2.1.8	secondary metabolism.phenylpropanoids.lignin biosynthesis.F5H	0.660248	0.339752	0	0	0	0	13
Pgl_GLEAN_10014669	harpin-induced protein 1 domain containing protein, expressed [LOC_Os07g14700]	33.2	development.late embryogenesis abundant	0.484803	0.290943	0.152231	0.0720224	0	0	13
Pgl_GLEAN_10009225	Unknown protein	35.2	not assigned.unknown	0.517956	0.285928	0.0798781	0.116239	0	0	13
Pgl_GLEAN_10010187	Aspartic proteinase nepenthesin-1 [Sotub08g015880.1.1]	27.3.99	RNA.regulation of transcription.unclassified	0.660493	0.155031	0.0745287	0.0593182	0.0506286	0	13
Pgl_GLEAN_10015809	Sec7 guanine nucleotide exchange factor [Sotub12g014710.1.1]	30.5	signalling.G-proteins	0.480905	0.1978	0.0491653	0.0949244	0.0674364	0.109769	13
Pgl_GLEAN_10006958	Receptor-like protein kinase [Sotub07g027160.1.1]	13.1.1.1.2	amino acid metabolism.synthesis.central amino acid metabolism.GABA.GABA transaminase	0.470366	0.349378	0.163318	0.0169372	0	0	13
Pgl_GLEAN_10022575	Unknown protein	35.2	not assigned.unknown	0.594838	0.236064	0.0790743	0.0182895	0.036768	0.0349664	13
Pgl_GLEAN_10017151	Concanavalin A-like lectin protein kinase family protein [AT5G10530]	26.16	misc.myrosinases-lectin-jacalin	0.545016	0.19459	0.0977466	0.162647	0	0	13
Pgl_GLEAN_10008931	expressed protein [LOC_Os03g52700]	35.2	not assigned.unknown	0.576535	0.364981	0.0199488	0	0.0385347	0	13
Pgl_GLEAN_10006863	ADP-ribosylation factor GTPase-activating protein 3 [Sotub08g007030.1.1]	29.5.11.5	protein.degradation.ubiquitin.ubiquitin protease	0.561202	0.151332	0.052136	0.2094	0.0259294	0	13
Pgl_GLEAN_10014403	receptor-like kinase 1 [AT1G48480]	30.2.3	signalling.receptor kinases.leucine rich repeat III	0.593805	0.355482	0.050713	0	0	0	13
Pgl_GLEAN_10021505	expressed protein [LOC_Os06g50850]	35.1	not assigned.no ontology	0.569867	0.15948	0.0756371	0.170063	0.0249528	0	13
Pgl_GLEAN_10020015	uncharacterized 50.6 kDa protein in the 5region of gyrA and gyrB, putative, expressed [LOC_Os01g07300]	35.2	not assigned.unknown	0.580666	0.369821	0	0.0240871	0.0254256	0	13
Pgl_GLEAN_10019252	Beta-hexosaminidase 1 [Sotub01g027510.1.1]	29.7.5	protein.glycosylation.alpha-1,3-mannosyl-glycoprotein 2-beta-N-acetylglucosaminyltransferase (GnTI)	0.62012	0.37988	0	0	0	0	13
Pgl_GLEAN_10011732	retrotransposon protein, putative, unclassified, expressed [LOC_Os05g12680]	29.4.1.57	protein.postranslational modification.kinase.receptor like cytoplasmatic kinase VII	0.57006	0.145682	0.0246447	0.207515	0.0520991	0	13
Pgl_GLEAN_10024291	GDSL esterase/lipase At1g28580 [Sotub10g009740.1.1]	26.28	misc.GDSL-motif lipase	0.545501	0.377188	0	0	0.0160614	0.0612497	13
Pgl_GLEAN_10015341	Histone deacetylase [Sotub09g027750.1.1]	27.3.55	RNA.regulation of transcription.HDA	0.504974	0.270368	0.067024	0.0540718	0.0440985	0.0594631	13
Pgl_GLEAN_10002283	Receptor protein kinase-like protein [Sotub04g035700.1.1]	29.4.1.52	protein.postranslational modification.kinase.receptor like cytoplasmatic kinase II	0.510359	0.293878	0.0237922	0.152305	0	0.0196656	13
Pgl_GLEAN_10009045	Alpha alpha-trehalase [Sotub08g027410.1.1]	3.2.4	minor CHO metabolism.trehalose.trehalase	0.533546	0.30723	0	0.159224	0	0	13
Pgl_GLEAN_10027824	Calcium-transporting ATPase 1 [Sotub07g009770.1.1]	27.3.99	RNA.regulation of transcription.unclassified	0.602056	0.307717	0	0.0902276	0	0	13
Pgl_GLEAN_10010468	Fructose-bisphosphate aldolase [Sotub10g025590.1.1]	1.3.6	PS.calvin cycle.aldolase	0.242428	0.0482175	0.127198	0.0730551	0.217118	0.291983	14
Pgl_GLEAN_10033247	Calpain-2 catalytic subunit [Sotub10g021600.1.1]	30.3	signalling.calcium	0.235075	0.163881	0.078856	0.0242914	0.192881	0.305016	14
Pgl_GLEAN_10038128	NADPH dehydrogenase 3 [Sotub07g008620.1.1]	17.7.1.5	hormone metabolism.jasmonate.synthesis-degradation.12-oxophytodienoate reductase 3	0.207952	0.102327	0.14335	0.0342117	0.244826	0.267333	14
Pgl_GLEAN_10007320	Prohibitin [Sotub11g014300.1.1]	9.1.1	mitochondrial electron transport / ATP synthesis.NADH-DH (type I).complex I	0.375791	0	0.0508331	0.047901	0.0915364	0.433938	14
Pgl_GLEAN_10030346	Elongation factor Tu [Sotub06g007360.1.1]	21.2	redox.ascorbate and glutathione	0.218033	0.106153	0.141537	0.0776801	0.191163	0.265434	14
Pgl_GLEAN_10017437	Superoxide dismutase [Sotub06g013090.1.1]	21.6	redox.dismutases and catalases	0.244027	0.0809961	0.103813	0.039984	0.191868	0.339311	14
Pgl_GLEAN_10034921	Sucrose synthase 4 [Sotub12g008670.1.1]	2.2.1.5	major CHO metabolism.degradation.sucrose.Susy	0.186993	0.120604	0.0310512	0	0.232492	0.42886	14
Pgl_GLEAN_10025873	Profilin [Sotub08g014950.1.1]	27.3.32	RNA.regulation of transcription.WRKY domain transcription factor family	0.308808	0	0.10359	0.167559	0.131329	0.288714	14
Pgl_GLEAN_10019256	Tubulin alpha-4 chain [Sotub12g032790.1.1]	2.2.1.3.1	major CHO metabolism.degradation.sucrose.invertases.neutral	0.28703	0	0.135319	0.0158634	0.311197	0.25059	14
Pgl_GLEAN_10027756	Aldehyde dehydrogenase 1 [Sotub03g027530.1.1]	5.10	fermentation.aldehyde dehydrogenase	0.215759	0	0.0860624	0.0407794	0.280126	0.377273	14
Pgl_GLEAN_10017270	Mitochondrial F0 ATP synthase D chain [Sotub06g010820.1.1]	9.9	mitochondrial electron transport / ATP synthesis.F1-ATPase	0.342711	0	0.150013	0.083386	0.191649	0.232241	14
Pgl_GLEAN_10023526	Ribosomal protein S5 [Sotub11g020240.1.1]	29.2.1.2.1.5	protein.synthesis.ribosomal protein.eukaryotic.40S subunit.S5	0.327004	0	0.119984	0.129572	0.159415	0.264026	14
Pgl_GLEAN_10024286	NADH-ubiquinone oxidoreductase 21 kDa subunit [Sotub07g028600.1.1]	35.2	not assigned.unknown	0.313766	0	0.134533	0.181482	0.092353	0.277866	14
Pgl_GLEAN_10036555	3-oxoacyl- [Sotub02g017190.1.1]	3.4.1	minor CHO metabolism.myo-inositol.poly-phosphatases	0.17513	0	0.163339	0.0975215	0.191554	0.372455	14
Pgl_GLEAN_10025314	Enolase [Sotub03g028000.1.1]	4.1.13	glycolysis.cytosolic branch.enolase	0.287051	0	0	0	0.397721	0.315227	14
Pgl_GLEAN_10002473	Cullin-associated NEDD8-dissociated protein 1 [Sotub01g040010.1.1]	17.2.2	hormone metabolism.auxin.signal transduction	0.298718	0.106653	0.0932222	0.0608633	0.250134	0.190409	14
Pgl_GLEAN_10013885	Serine carboxypeptidase 1 [Sotub04g030620.1.1]	29.5.5	protein.degradation.serine protease	0.185395	0	0	0.0827708	0.263859	0.467975	14
Pgl_GLEAN_10018425	Importin-7 (Imp7) (Ran-binding protein 7) (RanBP7) [Sotub09g031410.1.1]	29.3.1	protein.targeting.nucleus	0.240689	0.146887	0.0462103	0.049008	0.202194	0.315012	14
Pgl_GLEAN_10011164	Acyl-CoA dehydrogenase [Sotub01g020430.1.1]	11.9.4.2	lipid metabolism.lipid degradation.beta-oxidation.acyl CoA DH	0.236284	0	0.0781972	0.0874429	0.257228	0.340847	14
Pgl_GLEAN_10020824	Pyruvate kinase [Sotub03g012540.1.1]	4.2.14	glycolysis.plastid branch.pyruvate kinase (PK)	0.28598	0	0.0817103	0	0.340205	0.292105	14
Pgl_GLEAN_10028786	Pyruvate kinase [Sotub08g022580.1.1]	4.2.14	glycolysis.plastid branch.pyruvate kinase (PK)	0.382211	0	0.109206	0	0.226359	0.282224	14
Pgl_GLEAN_10024448	Glycerophosphoryl diester phosphodiesterase family protein [Sotub07g028730.1.1]	11.9.3.3	lipid metabolism.lipid degradation.lysophospholipases.glycerophosphodiester phosphodiesterase	0.401341	0	0	0.0596495	0.150586	0.388424	14
Pgl_GLEAN_10025250	Laccase-22 [Sotub03g019780.1.1]	10.8.99	cell wall.pectinesterases.misc	0.445634	0	0.0908759	0	0.206581	0.25691	14
Pgl_GLEAN_10001411	Bifunctional polymyxin resistance arnA protein [Sotub06g031020.1.1]	10.1.3	cell wall.precursor synthesis.AXS	0.401832	0	0.0378826	0	0.219213	0.341072	14
Pgl_GLEAN_10033891	AKIN gamma [Sotub03g023770.1.1]	10.5	cell wall.cell wall proteins	0.517149	0	0	0	0.108274	0.374577	14
Pgl_GLEAN_10018825	N-acetyltransferase 10 [Sotub04g021740.1.1]	35.2	not assigned.unknown	0.413681	0	0	0	0.187871	0.398448	14
Pgl_GLEAN_10014658	Epoxide hydrolase 1 [Sotub01g020570.1.1]	17.3.1.1.1	hormone metabolism.brassinosteroid.synthesis-degradation.BRs.DET2	1	0	0	0	0	0	15
Pgl_GLEAN_10014045	O-methyltransferase [Sotub06g012130.1.1]	16.2	secondary metabolism.phenylpropanoids	0.89069	0.0922122	0	0.0170979	0	0	15
Pgl_GLEAN_10036818	O-methyltransferase [Sotub06g012130.1.1]	16.2	secondary metabolism.phenylpropanoids	0.895953	0.104047	0	0	0	0	15
Pgl_GLEAN_10026415	UDP glucosyltransferase [Sotub01g044990.1.1]	26.2	misc.UDP glucosyl and glucoronyl transferases	1	0	0	0	0	0	15
Pgl_GLEAN_10032189	Aminotransferase [Sotub07g016480.1.1]	13.1.1.1.2	amino acid metabolism.synthesis.central amino acid metabolism.GABA.GABA transaminase	0.923459	0	0.0399228	0	0	0.0366181	15
Pgl_GLEAN_10016573	Taurine catabolism dioxygenase TauD/TfdA [Sotub05g007340.1.1]	16.2.1.10	secondary metabolism.phenylpropanoids.lignin biosynthesis.CAD	1	0	0	0	0	0	15
Pgl_GLEAN_10013484	membrane associated DUF588 domain containing protein, putative, expressed [LOC_Os11g34730]	35.2	not assigned.unknown	1	0	0	0	0	0	15
Pgl_GLEAN_10027804	Oxidoreductase 2OG-Fe(II) oxygenase family [Sotub06g019080.1.1]	17.6.1	hormone metabolism.gibberelin.synthesis-degradation	0.75427	0	0.180767	0.0331847	0.0317776	0	15
Pgl_GLEAN_10026043	Long-chain-fatty-acid-CoA ligase [Sotub08g028090.1.1]	11.1.8	lipid metabolism.FA synthesis and FA elongation.acyl CoA ligase	0.731819	0.0983282	0.0630139	0.106839	0	0	15
Pgl_GLEAN_10019136	O-methyltransferase [Sotub06g012130.1.1]	16.2	secondary metabolism.phenylpropanoids	0.916136	0.0838645	0	0	0	0	15
Pgl_GLEAN_10011283	Unknown protein	35.2	not assigned.unknown	0.715348	0	0	0.250598	0.0340544	0	15
Pgl_GLEAN_10025467	MHD domain-containing death-inducing protein [Sotub01g022660.1.1]	31.4	cell.vesicle transport	0.901338	0	0	0.0986625	0	0	15
Pgl_GLEAN_10031202	Monooxygenase FAD-binding protein [Sotub12g005780.1.1]	20.1.2	stress.biotic.receptors	1	0	0	0	0	0	15
Pgl_GLEAN_10002280	Strictosidine synthase family protein [Sotub02g026260.1.1]	16.4.1	secondary metabolism.N misc.alkaloid-like	0.736439	0	0	0	0.139649	0.123912	15
Pgl_GLEAN_10000413	10-deacetylbaccatin III-10-O-acetyl transferase-like [Sotub01g023150.1.1]	16.2	secondary metabolism.phenylpropanoids	1	0	0	0	0	0	15
Pgl_GLEAN_10014174	Oxidoreductase family protein [Sotub12g025290.1.1]	35.1	not assigned.no ontology	0.714278	0	0.128103	0.0666937	0.0909255	0	15
Pgl_GLEAN_10028323	Zeta-carotene desaturase [Sotub01g035320.1.1]	16.1.4.3	secondary metabolism.isoprenoids.carotenoids.zeta-carotene desaturase	0.718853	0	0.19808	0.045815	0	0.0372513	15
Pgl_GLEAN_10018513	protein kinase domain containing protein, expressed [LOC_Os04g56120]	29.4	protein.postranslational modification	0.781338	0.218662	0	0	0	0	15
Pgl_GLEAN_10016265	Arginyl-tRNA synthetase [Sotub12g009730.1.1]	29.1.19	protein.aa activation.arginine-tRNA ligase	0.797902	0	0	0	0.0483251	0.153773	15
Pgl_GLEAN_10019625	Transcriptional activator TenA family [Sotub09g015500.1.1]	20.2.3	stress.abiotic.drought/salt	0.938432	0	0	0	0.061568	0	15
Pgl_GLEAN_10019955	Alpha alpha-trehalose-phosphate synthase [Sotub07g025170.1.1]	3.2.1	minor CHO metabolism.trehalose.TPS	0.666546	0	0.148359	0.0713728	0.0609173	0.052805	15
Pgl_GLEAN_10014233	Receptor protein kinase-like [Sotub10g022780.1.1]	29.4.1.57	protein.postranslational modification.kinase.receptor like cytoplasmatic kinase VII	1	0	0	0	0	0	15
Pgl_GLEAN_10011908	ADP-ribosylation factor [Sotub01g038660.1.1]	29.3.4.99	protein.targeting.secretory pathway.unspecified	0.151306	0.352969	0.142608	0.139486	0.109309	0.104323	16
Pgl_GLEAN_10013468	Actin [Sotub10g022240.1.1]	31.1	cell.organisation	0.212081	0.3281	0.0915172	0.180343	0.103412	0.0845465	16
Pgl_GLEAN_10017685	Actin [Sotub10g022240.1.1]	31.1	cell.organisation	0.275516	0.377771	0.0787057	0.154976	0.0678875	0.0451441	16
Pgl_GLEAN_10019406	Flavoprotein wrbA [Sotub10g006880.1.1]	11.8	lipid metabolism.exotics (steroids, squalene etc)	0.316826	0.382642	0.0595791	0.181538	0.0287186	0.0306957	16
Pgl_GLEAN_10014948	Vesicle transport v-SNARE 11-like [Sotub03g029240.1.1]	31.4	cell.vesicle transport	0.259025	0.386791	0.0653995	0.247059	0.0173128	0.0244122	16
Pgl_GLEAN_10002188	Unknown protein	35.2	not assigned.unknown	0.257684	0.444922	0.123762	0.173632	0	0	16
Pgl_GLEAN_10012729	Ras-related protein Rab-2-A [Sotub12g006520.1.1]	30.5	signalling.G-proteins	0.25561	0.442281	0.0424638	0.114801	0.073543	0.071301	16
Pgl_GLEAN_10017344	Unknown protein	35.2	not assigned.unknown	0.282165	0.434808	0.0832478	0.0968809	0.0739433	0.0289551	16
Pgl_GLEAN_10028325	Ubiquinol-cytochrome c reductase complex protein [Sotub08g015960.1.1]	9.5	mitochondrial electron transport / ATP synthesis.cytochrome c reductase	0.302041	0.432905	0.0216338	0.0240803	0.079225	0.140114	16
Pgl_GLEAN_10036047	UDP-glucosyltransferase [Sotub01g033070.1.1]	16.8.3	secondary metabolism.flavonoids.dihydroflavonols	0.26315	0.356396	0.105679	0.114951	0.0764504	0.083374	16
Pgl_GLEAN_10007409	Stress responsive protein [Sotub01g017600.1.1]	29.2.2	protein.synthesis.ribosome biogenesis	0.211363	0.513206	0.0214354	0.0470598	0.101616	0.10532	16
Pgl_GLEAN_10020325	Ras-related protein Rab-1A [Sotub08g023640.1.1]	30.5	signalling.G-proteins	0.228644	0.353972	0.0724618	0.117396	0.127558	0.0999671	16
Pgl_GLEAN_10014717	Histone H3 [Sotub10g009520.1.1]	20.1	stress.biotic	0.145701	0.440159	0.0820145	0.104063	0.093617	0.134446	16
Pgl_GLEAN_10038641	40S ribosomal protein S8 [Sotub06g033610.1.1]	29.2.1.2.1.8	protein.synthesis.ribosomal protein.eukaryotic.40S subunit.S8	0.218552	0.389854	0.0628514	0.0813361	0.136214	0.111192	16
Pgl_GLEAN_10011088	Histone H3 [Sotub11g009470.1.1]	20.1	stress.biotic	0.15418	0.465774	0.0867873	0.110119	0.0838535	0.0992862	16
Pgl_GLEAN_10013681	Syntaxin 8 [Sotub07g028820.1.1]	29.3.4.99	protein.targeting.secretory pathway.unspecified	0.254614	0.396668	0.0894937	0.185439	0.0418892	0.0318968	16
Pgl_GLEAN_10007432	Alpha-galactosidase [Sotub03g024450.1.1]	3.8.2	minor CHO metabolism.galactose.alpha-galactosidases	0.249975	0.394559	0.124283	0.136186	0.0470835	0.0479134	16
Pgl_GLEAN_10021285	Unknown Protein [Sotub10g018280.1.1]	35.2	not assigned.unknown	0.302435	0.473529	0.0941523	0.124304	0	0.00557928	16
Pgl_GLEAN_10004890	Protein transport protein Sec61 beta subunit [Sotub06g010570.1.1]	29.3.4.99	protein.targeting.secretory pathway.unspecified	0.33753	0.409328	0.0756174	0.0687711	0.0576234	0.05113	16
Pgl_GLEAN_10028064	Aquaporin [Sotub06g012350.1.1]	34.19.1	transport.major intrinsic proteins.PIP	0.242636	0.338987	0.096591	0.160755	0.0937282	0.0673027	16
Pgl_GLEAN_10009061	Sh4 homologue protein [Sotub04g017380.1.1]	35.2	not assigned.unknown	0.223913	0.369595	0.204683	0.20181	0	0	16
Pgl_GLEAN_10013929	Ras-related protein Rab-6A [Sotub01g028700.1.1]	30.5	signalling.G-proteins	0.292121	0.408536	0.0764053	0.091854	0.066539	0.0645441	16
Pgl_GLEAN_10037347	Malic enzyme [Sotub08g015720.1.1]	8.2.10	TCA / organic transformation.other organic acid transformations.malic	0.255554	0.391234	0.0769576	0.204226	0.0467705	0.0252575	16
Pgl_GLEAN_10029010	Unknown protein	35.2	not assigned.unknown	0.230997	0.538187	0.0593602	0.171456	0	0	16
Pgl_GLEAN_10035817	Primary amine oxidase [Sotub08g025870.1.1]	26.7	misc.oxidases - copper, flavone etc	0.322347	0.390916	0.114023	0.0434699	0.0947173	0.0345264	16
Pgl_GLEAN_10020173	Pleckstrin homology domain-containing protein 1 [Sotub06g032650.1.1]	30.4	signalling.phosphinositides	0.303999	0.428482	0.145437	0.122082	0	0	16
Pgl_GLEAN_10000704	U-box domain-containing protein [Sotub04g036050.1.1]	20.1.3	stress.biotic.signalling	0.215966	0.434105	0.0268277	0.28542	0.0262969	0.0113853	16
Pgl_GLEAN_10032385	FAD binding domain-containing protein [Sotub02g007890.1.1]	17.3.1.2.8	hormone metabolism.brassinosteroid.synthesis-degradation.sterols.DWF1	0.135839	0.432265	0.120188	0.0315958	0.130316	0.149797	16
Pgl_GLEAN_10018983	Reticulon family protein [Sotub01g032640.1.1]	20.1	stress.biotic	0.24998	0.428301	0.0805904	0.176583	0.0304522	0.0340938	16
Pgl_GLEAN_10007497	Phosphoglycerate dehydrogenase [Sotub03g034130.1.1]	1.1.2.1	PS.lightreaction.photosystem I.LHC-I	0.292813	0.482934	0.224253	0	0	0	16
Pgl_GLEAN_10014835	Ubiquitin-conjugating enzyme E2 N [Sotub07g024670.1.1]	35.2	not assigned.unknown	0.28527	0.397098	0.100696	0.0253316	0.0832186	0.108387	16
Pgl_GLEAN_10031691	Unknown protein	35.2	not assigned.unknown	0.191985	0.452184	0.118984	0.236847	0	0	16
Pgl_GLEAN_10014543	Unknown protein	35.2	not assigned.unknown	0.239339	0.511049	0.0371913	0.0764791	0.0790631	0.0568778	16
Pgl_GLEAN_10005504	Annexin [Sotub04g031760.1.1]	31.1	cell.organisation	0.236199	0.381634	0.0700438	0.123296	0.107449	0.0813773	16
Pgl_GLEAN_10002276	Unknown protein	35.2	not assigned.unknown	0.156083	0.471522	0.0516065	0.116032	0.117358	0.0873976	16
Pgl_GLEAN_10010145	Germin-like protein [Sotub01g039300.1.1]	15.2	metal handling.binding, chelation and storage	0.30441	0.369163	0.0545947	0.0908438	0.0664249	0.114564	16
Pgl_GLEAN_10029841	Signal peptidase complex catalytic subunit SEC11A [Sotub12g010830.1.1]	20.2.1	stress.abiotic.heat	0.296551	0.442624	0.06701	0.074832	0.0505926	0.0683906	16
Pgl_GLEAN_10026440	Protein disulfide isomerase [Sotub06g024340.1.1]	21.1	redox.thioredoxin	0.344486	0.399713	0.0805665	0.066402	0.0585784	0.0502538	16
Pgl_GLEAN_10029403	Aspartic proteinase 4 [Sotub01g039110.1.1]	29.5.4	protein.degradation.aspartate protease	0.301395	0.431439	0.117539	0.149627	0	0	16
Pgl_GLEAN_10009069	Long-chain-fatty-acid--CoA ligase 3 [Sotub07g017490.1.1]	2.2.1.3.1	major CHO metabolism.degradation.sucrose.invertases.neutral	0.215907	0.401966	0.115725	0.100838	0.0763133	0.0892514	16
Pgl_GLEAN_10009936	Alpha-L-arabinofuranosidase [Sotub10g027020.1.1]	10.6.2	cell wall.degradation.mannan-xylose-arabinose-fucose	0.184595	0.34271	0.114363	0.148994	0.0926473	0.116692	16
Pgl_GLEAN_10037507	Isocitrate lyase [Sotub05g029470.1.1]	6.9	gluconeogenesis / glyoxylate cycle.isocitrate lyase	0.248274	0.509877	0.1241	0.051734	0.0533779	0.0126367	16
Pgl_GLEAN_10014811	Plasma membrane ATPase 4 [Sotub07g010540.1.1]	2.2.1.3.1	major CHO metabolism.degradation.sucrose.invertases.neutral	0.319179	0.402292	0.109417	0.13487	0.0242829	0.00995888	16
Pgl_GLEAN_10012095	Alpha alpha-trehalose-phosphate synthase (UDP-forming) [Sotub07g005290.1.1]	3.2.1	minor CHO metabolism.trehalose.TPS	0.178988	0.49185	0.0128201	0.160365	0.0851726	0.0708048	16
Pgl_GLEAN_10008634	Metal ion binding protein [Sotub02g026860.1.1]	15.2	metal handling.binding, chelation and storage	0.202682	0.43203	0.0905511	0.0750075	0.0861963	0.113533	16
Pgl_GLEAN_10013700	Phosphoribosylanthranilate transferase (Fragment) [Sotub10g022150.1.1]	13.1.6.5.3	amino acid metabolism.synthesis.aromatic aa.tryptophan.phosphoribosyanthranilate isomerase	0.312886	0.379443	0.0561149	0.0594616	0.121764	0.0703304	16
Pgl_GLEAN_10009418	HXXXD-type acyl-transferase family protein [AT5G07850]	35.2	not assigned.unknown	0.15799	0.477282	0.0705843	0.10061	0.0875711	0.105962	16
Pgl_GLEAN_10038309	NHL1 (Fragment) [Sotub11g025320.1.1]	20.1	stress.biotic	0.231187	0.430756	0.0795759	0.144035	0.0606399	0.0538066	16
Pgl_GLEAN_10027086	Phosphatidylserine decarboxylase proenzyme 2 [Sotub01g041940.1.1]	11.3.8	lipid metabolism.phospholipid synthesis.phosphatidylserine decarboxylase	0.161834	0.488895	0.0535078	0.120308	0.0848383	0.0906177	16
Pgl_GLEAN_10021600	Unknown protein	35.2	not assigned.unknown	0.330221	0.400465	0.0592239	0.116771	0.043297	0.0500228	16
Pgl_GLEAN_10028023	Ras-related protein Rab-1A [Sotub01g040300.1.1]	35.2	not assigned.unknown	0.261284	0.427899	0.0969668	0.0776164	0.0696926	0.0665417	16
Pgl_GLEAN_10035657	Phenylalanine ammonia-lyase [Sotub09g007460.1.1]	16.2.1.1	secondary metabolism.phenylpropanoids.lignin biosynthesis.PAL	0.32947	0.399554	0.177788	0.0801396	0.0130488	0	16
Pgl_GLEAN_10011345	AP-1 complex subunit gamma-1 [Sotub08g020400.1.1]	31.4	cell.vesicle transport	0.302268	0.415215	0.0999815	0.0363551	0.0934162	0.0527648	16
Pgl_GLEAN_10031055	K(+)-insensitive pyrophosphate-energized proton pump [Sotub07g007300.1.1]	1.3.2	PS.calvin cycle.rubisco small subunit	0.251437	0.45895	0.0450943	0.153517	0.0529134	0.0380884	16
Pgl_GLEAN_10027326	Primary amine oxidase [Sotub03g005380.1.1]	26.7	misc.oxidases - copper, flavone etc	0.307765	0.373232	0.109351	0.0744584	0.0903964	0.0447976	16
Pgl_GLEAN_10023670	Dihydroxy-acid dehydratase [Sotub05g026300.1.1]	1.3.6	PS.calvin cycle.aldolase	0.237553	0.364166	0.0954486	0.0708919	0.141417	0.0905236	16
Pgl_GLEAN_10008847	ATP-dependent RNA helicase [Sotub08g014440.1.1]	28.1	DNA.synthesis/chromatin structure	0.229367	0.463128	0.0941847	0.0718017	0.0741612	0.0673571	16
Pgl_GLEAN_10018443	Legumin 11S-globulin [Sotub11g030120.1.1]	28.2	DNA.repair	0.140381	0.454628	0.151674	0.0370438	0.114593	0.10168	16
Pgl_GLEAN_10027899	Malic enzyme [Sotub08g015720.1.1]	8.2.10	TCA / organic transformation.other organic acid transformations.malic	0.265063	0.493876	0.0730382	0.0985263	0.0533485	0.0161487	16
Pgl_GLEAN_10021361	Glycoside hydrolase family 28 protein/polygalacturonase family protein [Sotub08g028950.1.1]	10.6.3	cell wall.degradation.pectate lyases and polygalacturonases	0.29734	0.436577	0.0523198	0.0445611	0.0908834	0.0783186	16
Pgl_GLEAN_10036215	Coatomer alpha subunit-like protein [Sotub04g034370.1.1]	31.4	cell.vesicle transport	0.20869	0.364817	0.102932	0.0911094	0.114276	0.118177	16
Pgl_GLEAN_10014032	Chitinase [Sotub04g026440.1.1]	20.1.7.3	stress.biotic.PR-proteins.PR3/4/8/11 (chitinases and chitin binding proteins)	0.29752	0.443593	0.045383	0.148334	0.0651713	0	16
Pgl_GLEAN_10032550	Tryptophanyl-tRNA synthetase [Sotub08g017640.1.1]	28.1.1.3	DNA.synthesis/chromatin structure.retrotransposon/transposase.copia-like retrotransposon	0.194834	0.534901	0.0585431	0.084399	0.0928737	0.0344487	16
Pgl_GLEAN_10011752	Calcium dependent protein kinase-like protein [Sotub01g033850.1.1]	16.1.5	secondary metabolism.isoprenoids.terpenoids	0.213903	0.475538	0.0716872	0.238872	0	0	16
Pgl_GLEAN_10024882	Ubiquitin conjugation factor E4 [Sotub06g030900.1.1]	27.3.3	RNA.regulation of transcription.AP2/EREBP, APETALA2/ethylene-responsive element binding protein family	0.242462	0.451765	0.084177	0.11117	0.0813314	0.0290946	16
Pgl_GLEAN_10004359	Solute carrier family 2, facilitated glucose transporter member 3 [Sotub02g022210.1.1]	34.2	transport.sugars	0.325636	0.420037	0.0584016	0.180423	0.015502	0	16
Pgl_GLEAN_10021393	Polyadenylate-binding protein 1-like [Sotub10g007400.1.1]	13.1.7	amino acid metabolism.synthesis.histidine	0.253266	0.539855	0.113151	0.0937276	0	0	16
Pgl_GLEAN_10001660	retrotransposon protein, putative, unclassified, expressed [LOC_Os04g52460]	35.2	not assigned.unknown	0.193807	0.36111	0.212644	0.0689407	0.073285	0.0902138	16
Pgl_GLEAN_10021512	Aspartyl protease family protein [Sotub02g026750.1.1]	29.5.4	protein.degradation.aspartate protease	0.289938	0.512556	0.0581645	0.0871456	0.0196408	0.0325547	16
Pgl_GLEAN_10021701	Serine/threonine protein kinase [Solyc02g031860.2.1]	29.4	protein.postranslational modification	0.136324	0.399304	0.2035	0.123875	0.111204	0.025792	16
Pgl_GLEAN_10033017	Transmembrane 9 superfamily protein member 3 [Sotub10g011320.1.1]	28.99	DNA.unspecified	0.304237	0.436407	0	0.226171	0.0331853	0	16
Pgl_GLEAN_10029950	Endo-beta-1 3-glucanase [Sotub02g033220.1.1]	20.1.7.2	stress.biotic.PR-proteins.PR2 (endo-beta-1,3-glucanases)	0.211659	0.410014	0.107348	0.0976293	0.0818037	0.0915454	16
Pgl_GLEAN_10001002	Serine carboxypeptidase K10B2.2 [Sotub07g005980.1.1]	10.1.5	cell wall.precursor synthesis.UXS	0.28091	0.447636	0.0725017	0.103845	0.050722	0.0443855	16
Pgl_GLEAN_10007364	Dolichyl-diphosphooligosaccharide--protein glycosyltransferase subunit 2 [Sotub05g021720.1.1]	33.99	development.unspecified	0.184319	0.400387	0.089357	0.0844009	0.128447	0.11309	16
Pgl_GLEAN_10022419	Pre-mRNA-splicing factor CLF1 [Sotub12g024220.1.1]	31.3	cell.cycle	0.275537	0.514144	0.107762	0	0.0787818	0.0237751	16
Pgl_GLEAN_10024398	Oxygen evolving enhancer protein 3 [Sotub05g010100.1.1]	1.1.1.2	PS.lightreaction.photosystem II.PSII polypeptide subunits	0	0	0.373088	0.626912	0	0	17
Pgl_GLEAN_10025857	Outer membrane lipoprotein blc [Sotub12g007620.1.1]	34.99	transport.misc	0	0	0.196821	0.665251	0.0657776	0.0721507	17
Pgl_GLEAN_10031921	cDNA clone 002-130-C06 full insert sequence [Sotub03g010540.1.1]	3.4.1	minor CHO metabolism.myo-inositol.poly-phosphatases	0	0	0.310556	0.659254	0.0301904	0	17
Pgl_GLEAN_10001189	Plastocyanin [Sotub04g035400.1.1]	1.1.5.1	PS.lightreaction.other electron carrier (ox/red).plastocyanin	0	0	0.288735	0.711265	0	0	17
Pgl_GLEAN_10038138	Oxalate oxidase-like germin 171 [Sotub07g014810.1.1]	20.2.1	stress.abiotic.heat	0	0	0.288979	0.711021	0	0	17
Pgl_GLEAN_10002815	Syntaxin-like protein [Sotub12g027330.1.1]	27.3.44	RNA.regulation of transcription.chromatin remodeling factors	0	0	0.119613	0.656977	0.171533	0.0518769	17
Pgl_GLEAN_10002243	Ribulose-1 5-bisphosphate carboxylase/oxygenase activase 1 [Sotub10g024020.1.1]	1.3.13	PS.calvin cycle.rubisco interacting	0	0	0.298125	0.57275	0.0916961	0.0374288	17
Pgl_GLEAN_10023742	Lecithin cholesterol acyltransferase (Fragment) [Sotub05g022960.1.1]	35.2	not assigned.unknown	0	0	0.32662	0.67338	0	0	17
Pgl_GLEAN_10014272	Pectinesterase [Sotub06g007610.1.1]	10.8.1	cell wall.pectinesterases.PME	0	0	0.302869	0.667565	0.0295662	0	17
Pgl_GLEAN_10002891	Unknown protein	35.2	not assigned.unknown	0	0	0.27162	0.72838	0	0	17
Pgl_GLEAN_10006365	UDP-glucosyltransferase [Sotub04g033290.1.1]	26.2	misc.UDP glucosyl and glucoronyl transferases	0	0	0.199303	0.65884	0.104749	0.0371072	17
Pgl_GLEAN_10000596	Unknown protein	35.2	not assigned.unknown	0	0	0.336425	0.663575	0	0	17
Pgl_GLEAN_10030409	Unknown protein	35.2	not assigned.unknown	0	0	0.287695	0.607266	0.0733027	0.0317366	17
Pgl_GLEAN_10001294	50S ribosomal protein L31 [Sotub04g034030.1.1]	29.2.1.1.1.2.31	protein.synthesis.ribosomal protein.prokaryotic.chloroplast.50S subunit.L31	0	0	0.292825	0.707175	0	0	17
Pgl_GLEAN_10006755	Ascorbate peroxidase [Sotub11g014780.1.1]	21.2.1	redox.ascorbate and glutathione.ascorbate	0	0	0.30951	0.69049	0	0	17
Pgl_GLEAN_10026554	Peroxidase 1 [Sotub12g014660.1.1]	26.12	misc.peroxidases	0	0	0.319066	0.680934	0	0	17
Pgl_GLEAN_10024029	Subtilisin-like protease 2 [Sotub06g021980.1.1]	29.5.11.4.2	protein.degradation.ubiquitin.E3.RING	0	0	0.225182	0.774818	0	0	17
Pgl_GLEAN_10011488	FHA domain containing protein [Sotub01g009910.1.1]	35.1	not assigned.no ontology	0	0	0.376409	0.623591	0	0	17
Pgl_GLEAN_10015011	Cytochrome P450 [Sotub11g022840.1.1]	26.10	misc.cytochrome P450	0	0	0.278036	0.721964	0	0	17
Pgl_GLEAN_10030393	Charged multivesicular body protein 3 [Sotub11g024050.1.1]	27.3.71	RNA.regulation of transcription.SNF7	0	0	0.262787	0.737213	0	0	17
Pgl_GLEAN_10003875	Solute carrier family 2, facilitated glucose transporter member 12 [Sotub04g036180.1.1]	34.2	transport.sugars	0	0	0.180333	0.67888	0.140787	0	17
Pgl_GLEAN_10011011	Acetyltransferase-like protein [Sotub10g018360.1.1]	26.24	misc.GCN5-related N-acetyltransferase	0	0	0.277664	0.722336	0	0	17
Pgl_GLEAN_10033589	Unknown protein	35.2	not assigned.unknown	0	0	0.263927	0.736073	0	0	17
Pgl_GLEAN_10026167	Alpha-L-arabinofuranosidase [Sotub10g027020.1.1]	10.6.2	cell wall.degradation.mannan-xylose-arabinose-fucose	0	0	0.201972	0.798028	0	0	17
Pgl_GLEAN_10024661	Taurine catabolism dioxygenase TauD/TfdA [Sotub03g035920.1.1]	16.2.1.10	secondary metabolism.phenylpropanoids.lignin biosynthesis.CAD	0	0	0.224184	0.629354	0.0547342	0.0917273	17
Pgl_GLEAN_10021528	Os01g0873900 protein (Fragment) [Sotub04g034890.1.1]	17.3.1.1.1	hormone metabolism.brassinosteroid.synthesis-degradation.BRs.DET2	0	0	0.206748	0.793252	0	0	17
Pgl_GLEAN_10017620	Peroxidase 5 [Sotub11g029720.1.1]	26.12	misc.peroxidases	0	0	0.37538	0.62462	0	0	17
Pgl_GLEAN_10017346	YuxK [Sotub03g030010.1.1]	27.1.19	RNA.processing.ribonucleases	0	0	0.310734	0.689266	0	0	17
Pgl_GLEAN_10010036	Abscisic acid receptor PYL8 [Sotub12g024310.1.1]	20.2.99	stress.abiotic.unspecified	0	0	0.37538	0.62462	0	0	17
Pgl_GLEAN_10037115	NADH pyrophosphatase [Solyc06g075080.2.1]	23.3.3	nucleotide metabolism.salvage.NUDIX hydrolases	0	0	0.263927	0.736073	0	0	17
Pgl_GLEAN_10010997	Bile acid sodium symporter [Sotub05g019220.1.1]	34.14	transport.unspecified cations	0	0	0.305843	0.694157	0	0	17
Pgl_GLEAN_10016759	Beta-fructofuranosidase insoluble isoenzyme 2 [Sotub10g025810.1.1]	2.2.1.3.2	major CHO metabolism.degradation.sucrose.invertases.cell wall	0	0	0.273266	0.59747	0.069277	0.0599874	17
Pgl_GLEAN_10000108	Nucleoredoxin 1 [Sotub04g035290.1.1]	35.1	not assigned.no ontology	0	0	0.37538	0.62462	0	0	17
Pgl_GLEAN_10025819	kinase, pfkB family, putative, expressed [LOC_Os03g40550]	2.2.1.1	major CHO metabolism.degradation.sucrose.fructokinase	0	0	0.37538	0.62462	0	0	17
Pgl_GLEAN_10021964	Chlorophyll a-b binding protein, chloroplastic [Sotub01g042080.1.1]	1.1.1.1	PS.lightreaction.photosystem II.LHC-II	0	0	0.64839	0.322209	0.0172084	0.012192	18
Pgl_GLEAN_10008082	Triosephosphate isomerase [Sotub01g048530.1.1]	1.3.5	PS.calvin cycle.TPI	0	0	0.622653	0.276129	0.0609156	0.0403021	18
Pgl_GLEAN_10031251	DnaJ domain family [Sotub06g035420.1.1]	17.3.1.1.1	hormone metabolism.brassinosteroid.synthesis-degradation.BRs.DET2	0	0	0.656412	0.343588	0	0	18
Pgl_GLEAN_10028482	ATP synthase subunit b' [Sotub06g025030.1.1]	1.1.4.9	PS.lightreaction.ATP synthase.subunit B (ATPX)	0	0	0.696431	0.303569	0	0	18
Pgl_GLEAN_10028471	Photosystem II oxygen evolving complex protein PsbP [Sotub10g017740.1.1]	1.1.1.2	PS.lightreaction.photosystem II.PSII polypeptide subunits	0	0	0.658163	0.341837	0	0	18
Pgl_GLEAN_10003241	CBS domain containing membrane protein, putative, expressed [LOC_Os04g05010]	35.2	not assigned.unknown	0	0	0.684995	0.315005	0	0	18
Pgl_GLEAN_10006356	Thylakoid lumenal 19 kDa protein, chloroplastic [Sotub01g026460.1.1]	1.1.1.2	PS.lightreaction.photosystem II.PSII polypeptide subunits	0	0	0.707128	0.292872	0	0	18
Pgl_GLEAN_10037219	PsbP domain-containing protein 6, chloroplastic [Sotub06g024520.1.1]	1.1.1.2	PS.lightreaction.photosystem II.PSII polypeptide subunits	0	0	0.720581	0.279419	0	0	18
Pgl_GLEAN_10003680	Glyoxylate/hydroxypyruvate reductase B [Sotub01g049040.1.1]	1.2.6	PS.photorespiration.hydroxypyruvate reductase	0	0	0.621867	0.360343	0.0177897	0	18
Pgl_GLEAN_10032447	Fructose-1 6-bisphosphatase class 1 [Sotub05g025260.1.1]	1.3.9	PS.calvin cycle.sedoheptulose bisphosphatase	0	0	0.642847	0.334209	0.0229442	0	18
Pgl_GLEAN_10036651	Alkyl hydroperoxide reductase/ Thiol specific antioxidant/ Mal allergen [Sotub07g016220.1.1]	2.2.1.3.1	major CHO metabolism.degradation.sucrose.invertases.neutral	0	0	0.695928	0.276527	0	0.0275449	18
Pgl_GLEAN_10023186	uncharacterized conserved membrane protein specific to cyanobacteria, putative, expressed [LOC_Os05g33290]	35.2	not assigned.unknown	0	0	0.664926	0.335074	0	0	18
Pgl_GLEAN_10035522	Rieske (2Fe-2S) domain protein [Sotub11g020310.1.1]	26.30	misc.other Ferredoxins and Rieske domain	0	0	0.679602	0.320398	0	0	18
Pgl_GLEAN_10028436	50S ribosomal protein L10 [Sotub04g009480.1.1]	29.2.1.1.1.2.10	protein.synthesis.ribosomal protein.prokaryotic.chloroplast.50S subunit.L10	0	0	0.654665	0.345335	0	0	18
Pgl_GLEAN_10023710	Glucose-1-phosphate adenylyltransferase [Sotub01g024100.1.1]	2.1.2.1	major CHO metabolism.synthesis.starch.AGPase	0	0	0.693196	0.288811	0.0179929	0	18
Pgl_GLEAN_10013690	Elongation factor G [Sotub08g025040.1.1]	29.2.4	protein.synthesis.elongation	0	0	0.671611	0.311423	0.0169658	0	18
Pgl_GLEAN_10034350	Glucose-6-phosphate 1-dehydrogenase [Sotub07g017230.1.1]	7.1.1	OPP.oxidative PP.glucose-6-phosphate 1-dehydrogenase (G6PD)	0	0	0.603042	0.256642	0.0512669	0.0890492	18
Pgl_GLEAN_10027288	Ribulose bisphosphate carboxylase large chain (Fragment) [Sotub06g027050.1.1]	1.3.1	PS.calvin cycle.rubisco large subunit	0	0	0.626722	0.342023	0.0312549	0	18
Pgl_GLEAN_10027750	Extracellular calcium sensing receptor [Sotub03g027900.1.1]	26.23	misc.rhodanese	0	0	0.652887	0.347113	0	0	18
Pgl_GLEAN_10010425	Unknown protein	35.2	not assigned.unknown	0	0	0.619387	0.289697	0.033885	0.0570302	18
Pgl_GLEAN_10020515	50S ribosomal protein L3 [Sotub06g014190.1.1]	29.2.1.1.1.2.3	protein.synthesis.ribosomal protein.prokaryotic.chloroplast.50S subunit.L3	0	0	0.647266	0.352734	0	0	18
Pgl_GLEAN_10035091	NAD-dependent epimerase/dehydratase [Sotub09g019880.1.1]	27.3.99	RNA.regulation of transcription.unclassified	0	0	0.706147	0.293853	0	0	18
Pgl_GLEAN_10019506	Alcohol dehydrogenase [Sotub11g008620.1.1]	16.2.1.10	secondary metabolism.phenylpropanoids.lignin biosynthesis.CAD	0	0	0.662571	0.337429	0	0	18
Pgl_GLEAN_10018525	Geranylgeranyl reductase [Sotub03g029450.1.1]	16.1.1	secondary metabolism.isoprenoids.non-mevalonate pathway	0	0	0.710027	0.289973	0	0	18
Pgl_GLEAN_10027216	Glycosyl transferase family 9 [Sotub03g030320.1.1]	17.3.1.2.1	hormone metabolism.brassinosteroid.synthesis-degradation.sterols.SMT1	0	0	0.731767	0.268233	0	0	18
Pgl_GLEAN_10036987	Phosphoadenosine phosphosulfate reductase [Sotub02g023810.1.1]	14.2	S-assimilation.APR	0	0	0.664905	0.299475	0.0356203	0	18
Pgl_GLEAN_10029258	Formamidase [Sotub02g031030.1.1]	26.1	misc.misc2	0	0	0.680803	0.236117	0.0830795	0	18
Pgl_GLEAN_10032554	Unknown protein	35.2	not assigned.unknown	0	0	0.638795	0.309115	0.0520895	0	18
Pgl_GLEAN_10012722	Chaperone protein dnaJ 3 [Sotub09g022510.1.1]	20.2.1	stress.abiotic.heat	0	0	0.691136	0.308864	0	0	18
Pgl_GLEAN_10023017	PsbP domain-containing protein 2, chloroplastic [Sotub04g009370.1.1]	1.1.1.2	PS.lightreaction.photosystem II.PSII polypeptide subunits	0	0	0.662517	0.337483	0	0	18
Pgl_GLEAN_10005681	SET domain-containing protein [Sotub02g014120.1.1]	27.3.69	RNA.regulation of transcription.SET-domain transcriptional regulator family	0	0	0.64171	0.268646	0.0314229	0.0582206	18
Pgl_GLEAN_10037156	Ribosome-binding factor A [Sotub01g048000.1.1]	13.1.3.6.1.4	amino acid metabolism.synthesis.aspartate family.misc.homoserine.homoserine kinase	0	0	0.708036	0.291964	0	0	18
Pgl_GLEAN_10006314	50S ribosomal protein L9 [Sotub11g024240.1.1]	29.2.1.1.1.2.9	protein.synthesis.ribosomal protein.prokaryotic.chloroplast.50S subunit.L9	0	0	0.741179	0.258821	0	0	18
Pgl_GLEAN_10013653	Protein kinase [Sotub12g017950.1.1]	1.1.30	PS.lightreaction.state transition	0	0	0.670645	0.329355	0	0	18
Pgl_GLEAN_10019812	DNA photolyase [AT4G25290]	28.2	DNA.repair	0	0	0.667747	0.332253	0	0	18
Pgl_GLEAN_10033664	Carbohydrate kinase FGGY-like protein [Sotub11g019010.1.1]	3.7	minor CHO metabolism.sugar kinases	0	0	0.717963	0.282037	0	0	18
Pgl_GLEAN_10016522	Aldo-keto reductase/ oxidoreductase [Sotub11g024970.1.1]	3.5	minor CHO metabolism.others	0	0	0.679804	0.320196	0	0	18
Pgl_GLEAN_10035734	Glutamate-1-semialdehyde-2 1-aminomutase [Sotub04g009130.1.1]	19.3	tetrapyrrole synthesis.GSA	0	0	0.679166	0.320834	0	0	18
Pgl_GLEAN_10028657	Protein translocase subunit secA [Sotub01g023090.1.1]	29.3.3	protein.targeting.chloroplast	0	0	0.621917	0.257535	0.120549	0	18
Pgl_GLEAN_10005021	ATP-dependent zinc metalloprotease FtsH 2 [Sotub06g005960.1.1]	27.3.6	RNA.regulation of transcription.basic helix-loop-helix family (bHLH)	0	0	0.660342	0.339658	0	0	18
Pgl_GLEAN_10005779	Histidyl-tRNA synthetase 1 [Sotub03g032810.1.1]	29.1.21	protein.aa activation.histidine-tRNA ligase	0	0	0.66649	0.27205	0	0.06146	18
Pgl_GLEAN_10033854	FAD dependent oxidoreductase [Sotub10g006030.1.1]	26.7	misc.oxidases - copper, flavone etc	0	0	0.745494	0.254506	0	0	18
Pgl_GLEAN_10010173	Pyruvate, phosphate dikinase regulatory protein 2 [Sotub10g006280.1.1]	35.2	not assigned.unknown	0	0	0.647266	0.352734	0	0	18
Pgl_GLEAN_10002446	Hydrolase alpha/beta fold family protein expressed [Sotub02g011540.1.1]	35.1	not assigned.no ontology	0	0	0.645724	0.354276	0	0	18
Pgl_GLEAN_10030518	GTP-binding elongation factor family protein TypA/BipA [Sotub03g010670.1.1]	29.2.4	protein.synthesis.elongation	0	0	0.665182	0.334818	0	0	18
Pgl_GLEAN_10035689	Glutathione synthetase [Sotub01g036330.1.1]	21.2.2	redox.ascorbate and glutathione.glutathione	0	0	0.740191	0.259809	0	0	18
Pgl_GLEAN_10037214	Cytochrome P450 [Sotub10g019740.1.1]	26.10	misc.cytochrome P450	0	0	0.735654	0.264346	0	0	18
Pgl_GLEAN_10014066	thioredoxin, putative, expressed [LOC_Os02g35900]	21.1	redox.thioredoxin	0	0	0.649767	0.350233	0	0	18
Pgl_GLEAN_10013068	Chloroplast post-illumination chlorophyll fluorescence increase protein [Sotub12g021630.1.1]	1.1.40	PS.lightreaction.cyclic electron flow-chlororespiration	0	0	0.64787	0.35213	0	0	18
Pgl_GLEAN_10037734	Receptor-like kinase [Sotub11g029710.1.1]	29.4.1.57	protein.postranslational modification.kinase.receptor like cytoplasmatic kinase VII	0	0	0.645102	0.354898	0	0	18
Pgl_GLEAN_10035806	Cysteine desulfurase [Sotub05g028070.1.1]	27.2	RNA.transcription	0	0	0.623767	0.269006	0	0.107227	18
Pgl_GLEAN_10029048	FAD/NAD(P)-binding oxidoreductase family protein [AT2G35660]	26.7	misc.oxidases - copper, flavone etc	0	0	0.716579	0.283421	0	0	18
Pgl_GLEAN_10006826	oxidoreductase/ transition metal ion binding protein, putative, expressed [LOC_Os03g64400]	35.1	not assigned.no ontology	0	0	0.668037	0.241835	0.0901272	0	18
Pgl_GLEAN_10025143	Beta-glucosidase A [Sotub01g013100.1.1]	26.3	misc.gluco-, galacto- and mannosidases	0	0	0.706823	0.293177	0	0	18
Pgl_GLEAN_10036257	expressed protein [LOC_Os01g13390]	35.2	not assigned.unknown	0	0	0.657624	0.342376	0	0	18
Pgl_GLEAN_10002306	Unknown protein	35.2	not assigned.unknown	0	0	0.648221	0.351779	0	0	18
Pgl_GLEAN_10010057	Phosphoglycerate dehydrogenase [Sotub11g022710.1.1]	1.1.2.1	PS.lightreaction.photosystem I.LHC-I	0	0	0.636574	0.363426	0	0	18
Pgl_GLEAN_10025131	ATA15 protein [Sotub11g008400.1.1]	26.1	misc.misc2	0	0	0.676608	0.323392	0	0	18
Pgl_GLEAN_10017139	FeS assembly protein SufD [Sotub08g006230.1.1]	34.16	transport.ABC transporters and multidrug resistance systems	0	0	0.693154	0.279361	0.027485	0	18
Pgl_GLEAN_10028328	Xaa-Pro aminopeptidase [Sotub01g036920.1.1]	2.2.1.4	major CHO metabolism.degradation.sucrose.hexokinase	0	0	0.649781	0.29716	0.0530593	0	18
Pgl_GLEAN_10035615	Kinesin-like protein [Sotub11g009120.1.1]	31.1	cell.organisation	0	0	0.728627	0.271373	0	0	18
Pgl_GLEAN_10023623	Unknown protein	35.2	not assigned.unknown	0	0	0.647245	0.352755	0	0	18
Pgl_GLEAN_10037793	Hydrolase alpha/beta fold family protein [Sotub11g011750.1.1]	15	metal handling	0	0	0.656896	0.196966	0.146138	0	18
Pgl_GLEAN_10029866	Acetyl-CoA carboxylase [Sotub12g025490.1.1]	11.1.1.1	lipid metabolism.FA synthesis and FA elongation.acetyl CoA carboxylation.homomeric enzyme	0	0	0.655781	0.344219	0	0	18
Pgl_GLEAN_10003704	Peroxidase 1 [Sotub03g017090.1.1]	26.12	misc.peroxidases	0	0	0.657624	0.342376	0	0	18
Pgl_GLEAN_10029938	Carotenoid isomerase [Sotub10g026470.1.1]	16.1.4.8	secondary metabolism.isoprenoids.carotenoids.carotenoid isomerase	0	0	0.676608	0.323392	0	0	18
Pgl_GLEAN_10006042	Amino acid permease [Sotub06g017860.1.1]	27.3.3	RNA.regulation of transcription.AP2/EREBP, APETALA2/ethylene-responsive element binding protein family	0	0	0.657624	0.342376	0	0	18
Pgl_GLEAN_10015409	Exostosin family protein [Sotub07g017660.1.1]	10.3	cell wall.hemicellulose synthesis	0	0	0.743647	0.256353	0	0	18
Pgl_GLEAN_10026109	Glutamate-gated kainate-type ion channel receptor subunit glur5 [Sotub05g021410.1.1]	13.1.3.6.1.4	amino acid metabolism.synthesis.aspartate family.misc.homoserine.homoserine kinase	0	0	0.741179	0.258821	0	0	18
Pgl_GLEAN_10011257	Ferric reductase oxidase [Sotub01g039500.1.1]	15.1	metal handling.acquisition	0	0	0.649767	0.350233	0	0	18
Pgl_GLEAN_10021994	Tyrosyl-tRNA synthetase [Sotub07g009870.1.1]	29.1.1	protein.aa activation.tyrosine-tRNA ligase	0	0	0.734375	0.265625	0	0	18
Pgl_GLEAN_10002618	Glucan synthase like 3 [Sotub01g006780.1.1]	3.6	minor CHO metabolism.callose	0	0	0.663779	0.23857	0	0.0976507	18
Pgl_GLEAN_10024003	Polyphosphoinositide phosphatase [Sotub07g010840.1.1]	11.9.3	lipid metabolism.lipid degradation.lysophospholipases	0	0	0.657624	0.342376	0	0	18
Pgl_GLEAN_10003423	ATP synthase subunit beta [Sotub05g009270.1.1]	1.1.4	PS.lightreaction.ATP synthase	0.331261	0.234285	0.107642	0.119644	0.103177	0.103991	19
Pgl_GLEAN_10024785	eukaryotic translation initiation factor 4A1 [AT3G13920]	27.1.2	RNA.processing.RNA helicase	0.336015	0.295834	0.105847	0.0822929	0.0951557	0.0848564	19
Pgl_GLEAN_10038475	Eukaryotic initiation factor 4A (ATP-dependent RNA helicase eIF4A) [Sotub08g012860.1.1]	27.1.2	RNA.processing.RNA helicase	0.325505	0.260394	0.131388	0.0845246	0.10683	0.0913581	19
Pgl_GLEAN_10021630	Unknown protein	35.2	not assigned.unknown	0.337733	0.240965	0.0974377	0.138878	0.0941603	0.0908256	19
Pgl_GLEAN_10006633	Peroxidase 17 [Sotub11g009570.1.1]	26.12	misc.peroxidases	0.289524	0.315337	0.0927729	0.160216	0.0655651	0.0765855	19
Pgl_GLEAN_10037644	Glutathione S-transferase [Sotub12g027670.1.1]	26.9	misc.glutathione S transferases	0.346933	0.276281	0.124991	0.242721	0.00907464	0	19
Pgl_GLEAN_10023148	60S ribosomal protein L22-2 [Sotub09g022760.1.1]	2.1.1.3	major CHO metabolism.synthesis.sucrose.FBPase	0.241293	0.284618	0.109438	0.16804	0.104175	0.0924356	19
Pgl_GLEAN_10030018	Actin-depolymerizing factor 1 [Sotub09g009540.1.1]	16.4.1	secondary metabolism.N misc.alkaloid-like	0.270637	0.322769	0.0839276	0.118967	0.114087	0.0896121	19
Pgl_GLEAN_10038278	V-type proton ATPase subunit C [Sotub03g022440.1.1]	34.1.1	transport.p- and v-ATPases.H+-transporting two-sector ATPase	0.262899	0.271238	0.109197	0.187656	0.0895692	0.079441	19
Pgl_GLEAN_10003005	V-type ATP synthase alpha chain [Sotub12g023750.1.1]	1.1.4	PS.lightreaction.ATP synthase	0.296641	0.251756	0.113728	0.202249	0.0697667	0.0658595	19
Pgl_GLEAN_10026552	Ubiquitin [Sotub01g023250.1.1]	29.5.11.1	protein.degradation.ubiquitin.ubiquitin	0.325107	0.332602	0.0482216	0.178651	0.0565513	0.0588671	19
Pgl_GLEAN_10024475	ATP synthase subunit alpha chloroplastic [Sotub09g017900.1.1]	1.1.4.1	PS.lightreaction.ATP synthase.alpha subunit	0.329348	0.259395	0.122158	0.149645	0.0744286	0.0650258	19
Pgl_GLEAN_10010877	Cell division control protein 48 homolog E [Sotub10g024990.1.1]	29.5.9	protein.degradation.AAA type	0.297433	0.296969	0.0832356	0.107613	0.121317	0.0934327	19
Pgl_GLEAN_10012413	Annexin 2 [Sotub04g020660.1.1]	20.2.1	stress.abiotic.heat	0.330186	0.272131	0.0903681	0.106271	0.115397	0.0856459	19
Pgl_GLEAN_10010638	Polyamine oxidase [Sotub01g025840.1.1]	22.2.1	polyamine metabolism.degradation.polyamin oxidase	0.370723	0.273333	0.150892	0.134302	0.0412294	0.0295202	19
Pgl_GLEAN_10010199	Mitochondrial ADP/ATP carrier proteins [Sotub11g016220.1.1]	2.1.2.5	major CHO metabolism.synthesis.starch.transporter	0.346208	0.268766	0.122839	0.0817273	0.0634207	0.117039	19
Pgl_GLEAN_10022988	Proteasome subunit alpha type [Sotub12g027380.1.1]	29.5.11.20	protein.degradation.ubiquitin.proteasom	0.310989	0.246966	0.0470489	0.171835	0.122281	0.10088	19
Pgl_GLEAN_10021287	Unknown Protein [Sotub10g018280.1.1]	35.2	not assigned.unknown	0.27247	0.330429	0.109082	0.266898	0.0119307	0.00918991	19
Pgl_GLEAN_10005198	Chorismate mutase 2 [Sotub11g013610.1.1]	13.1.6.2.1	amino acid metabolism.synthesis.aromatic aa.phenylalanine and tyrosine.chorismate mutase	0.28928	0.319629	0.0963303	0.219515	0.0327321	0.0425144	19
Pgl_GLEAN_10037711	Mitochondrial ADP/ATP carrier proteins [Sotub11g016220.1.1]	2.1.2.5	major CHO metabolism.synthesis.starch.transporter	0.291394	0.328265	0.0922516	0.0859438	0.0708019	0.131344	19
Pgl_GLEAN_10009603	Cell division control protein 48 homolog E [Sotub06g030700.1.1]	29.5.9	protein.degradation.AAA type	0.342494	0.184219	0.0812791	0.167624	0.111985	0.112399	19
Pgl_GLEAN_10038161	Glutamate decarboxylase [Sotub01g005580.1.1]	13.1.1.1.1	amino acid metabolism.synthesis.central amino acid metabolism.GABA.glutamate decarboxylase	0.405571	0.210879	0.107575	0.093906	0.102793	0.0792766	19
Pgl_GLEAN_10030607	Dynamin-2A [Sotub11g015620.1.1]	26.17	misc.dynamin	0.329314	0.259322	0.163152	0.132999	0.0821027	0.0331109	19
Pgl_GLEAN_10011175	60S ribosomal protein L22-2 [Sotub01g037610.1.1]	2.1.1.3	major CHO metabolism.synthesis.sucrose.FBPase	0.280515	0.330883	0.0795076	0.13897	0.0886917	0.0814328	19
Pgl_GLEAN_10021961	Lipoxygenase homology domain-containing protein 1 [Sotub03g021470.1.1]	35.1	not assigned.no ontology	0.274501	0.338972	0.139751	0.138347	0.0533853	0.055044	19
Pgl_GLEAN_10013990	3-isopropylmalate dehydrogenase [Sotub02g006980.1.1]	8.1.4	TCA / organic transformation.TCA.IDH	0.353153	0.214819	0.122404	0.14239	0.0857322	0.0815017	19
Pgl_GLEAN_10015411	Methylmalonate-semialdehyde dehydrogenase [Sotub01g043290.1.1]	13.2.4.3	amino acid metabolism.degradation.branched chain group.valine	0.268851	0.300289	0.113704	0.128414	0.0998702	0.0888732	19
Pgl_GLEAN_10013129	Phospholipid scramblase 1 [Sotub03g007560.1.1]	35.1	not assigned.no ontology	0.309123	0.19679	0.174004	0.229803	0.0643069	0.0259724	19
Pgl_GLEAN_10018376	Cathepsin B-like cysteine proteinase [Sotub12g026810.1.1]	29.5.3	protein.degradation.cysteine protease	0.327435	0.345854	0.0982482	0.221014	0.00744899	0	19
Pgl_GLEAN_10018509	Plasma membrane ATPase 4 [Sotub07g010540.1.1]	2.2.1.3.1	major CHO metabolism.degradation.sucrose.invertases.neutral	0.352804	0.363302	0.123694	0.120408	0.0238685	0.0159233	19
Pgl_GLEAN_10002210	Guanine nucleotide-binding protein beta subunit-like protein [Sotub03g032510.1.1]	27.3.99	RNA.regulation of transcription.unclassified	0.343119	0.333037	0.0734302	0.0407977	0.137305	0.072311	19
Pgl_GLEAN_10032998	Disease resistance response [Sotub07g016300.1.1]	20.1.2	stress.biotic.receptors	0.360325	0.39568	0.0876986	0.14766	0	0.00863642	19
Pgl_GLEAN_10031351	Aspartate carbamoyltransferase [Sotub11g005080.1.1]	23.1.1.2	nucleotide metabolism.synthesis.pyrimidine.aspartate transcarbamoylase	0.317992	0.210789	0.17659	0.197704	0.0813477	0.015578	19
Pgl_GLEAN_10033055	Phosphoenolpyruvate carboxylase 1 [Sotub07g022100.1.1]	4.1.15	glycolysis.cytosolic branch.phospho-enol-pyruvate carboxylase (PEPC)	0.376036	0.287098	0.0879638	0.0713828	0.0871909	0.0903288	19
Pgl_GLEAN_10026101	Peroxidase [Sotub05g021550.1.1]	1.1.1.2	PS.lightreaction.photosystem II.PSII polypeptide subunits	0.393417	0.348743	0.0522347	0.124938	0.0385677	0.0420995	19
Pgl_GLEAN_10017342	Phospholipase D [Sotub06g023630.1.1]	1.1.5.1	PS.lightreaction.other electron carrier (ox/red).plastocyanin	0.262488	0.316444	0.124415	0.126138	0.106635	0.0638794	19
Pgl_GLEAN_10037635	3-isopropylmalate dehydratase large subunit [Sotub12g011890.1.1]	8.1.3	TCA / organic transformation.TCA.aconitase	0.298012	0.255981	0.107741	0.12797	0.115749	0.0945473	19
Pgl_GLEAN_10017799	Hexokinase 5 [Sotub12g009670.1.1]	2.2.1.4	major CHO metabolism.degradation.sucrose.hexokinase	0.265792	0.322331	0.142973	0.211917	0.0359296	0.0210565	19
Pgl_GLEAN_10018742	Tubulin beta chain [Sotub10g027750.1.1]	11.1.8	lipid metabolism.FA synthesis and FA elongation.acyl CoA ligase	0.353112	0.358249	0.0790685	0.0585938	0.0751467	0.0758303	19
Pgl_GLEAN_10029489	Unknown protein	35.2	not assigned.unknown	0.319864	0.263125	0.133071	0.0611582	0.148336	0.0744455	19
Pgl_GLEAN_10030008	Leukotriene A-4 hydrolase/aminopeptidase [Sotub04g013900.1.1]	29.5	protein.degradation	0.34166	0.318722	0.0612754	0.0507571	0.0990036	0.128583	19
Pgl_GLEAN_10035656	Phenylalanine ammonia-lyase [Sotub09g007460.1.1]	16.2.1.1	secondary metabolism.phenylpropanoids.lignin biosynthesis.PAL	0.322405	0.33071	0.183389	0.0935572	0.0461417	0.0237971	19
Pgl_GLEAN_10015645	Ras-related protein Rab-25 [Sotub11g006720.1.1]	30.5	signalling.G-proteins	0.342239	0.28153	0.142379	0.0436241	0.0897687	0.100459	19
Pgl_GLEAN_10000310	Phenylalanine ammonia-lyase [Sotub09g007460.1.1]	16.2.1.1	secondary metabolism.phenylpropanoids.lignin biosynthesis.PAL	0.357867	0.31928	0.141152	0.127871	0.0355144	0.0183162	19
Pgl_GLEAN_10031500	COP9 signalosome complex subunit 4 [Sotub04g033420.1.1]	29.2.2	protein.synthesis.ribosome biogenesis	0.379963	0.329948	0.0660013	0.0823524	0.0709653	0.0707699	19
Pgl_GLEAN_10016521	Monodehydroascorbate reductase [Sotub09g010820.1.1]	21.2.1	redox.ascorbate and glutathione.ascorbate	0.373515	0.180257	0.135805	0.209415	0.0896535	0.0113553	19
Pgl_GLEAN_10004251	Band 7 stomatin family protein [Sotub03g017180.1.1]	35.1	not assigned.no ontology	0.346438	0.296441	0.0621324	0.103386	0.0729058	0.118696	19
Pgl_GLEAN_10024669	Cytokinin oxidase/dehydrogenase [Sotub04g034220.1.1]	17.4.1	hormone metabolism.cytokinin.synthesis-degradation	0.295304	0.350944	0.0401583	0.132971	0.0914612	0.0891612	19
Pgl_GLEAN_10008801	Dynamin [Sotub05g022730.1.1]	3.4.1	minor CHO metabolism.myo-inositol.poly-phosphatases	0.307628	0.308538	0.0798575	0.0896339	0.117128	0.0972141	19
Pgl_GLEAN_10006073	Glycerophosphoryl diester phosphodiesterase family protein expressed [Sotub06g026430.1.1]	11.9.3.3	lipid metabolism.lipid degradation.lysophospholipases.glycerophosphodiester phosphodiesterase	0.381948	0.3241	0.114005	0.179947	0	0	19
Pgl_GLEAN_10037851	Tubulin beta chain [Sotub10g027750.1.1]	11.1.8	lipid metabolism.FA synthesis and FA elongation.acyl CoA ligase	0.362061	0.329802	0.0853933	0.0462826	0.0882828	0.0881782	19
Pgl_GLEAN_10006119	Dihydroorotate dehydrogenase family protein [Sotub03g022550.1.1]	17.5.1	hormone metabolism.ethylene.synthesis-degradation	0.339909	0.325348	0.0298839	0.156593	0.0607487	0.087517	19
Pgl_GLEAN_10027130	Pyruvate kinase [Sotub09g024850.1.1]	4.2.14	glycolysis.plastid branch.pyruvate kinase (PK)	0.331469	0.263554	0.0993226	0.132973	0.0825202	0.0901612	19
Pgl_GLEAN_10001700	Glutamate-cysteine ligase [Sotub08g029420.1.1]	21.2.2	redox.ascorbate and glutathione.glutathione	0.298813	0.278751	0.079899	0.154152	0.0878021	0.100583	19
Pgl_GLEAN_10021024	1-phosphatidylinositol-4 5-bisphosphate phosphodiesterase (Phosphoinositide-specific phospholipase c) [Sotub05g025410.1.1]	11.9.3	lipid metabolism.lipid degradation.lysophospholipases	0.367504	0.374272	0.090199	0.144728	0.0232965	0	19
Pgl_GLEAN_10011552	Dynamin-2A [Sotub11g015620.1.1]	26.17	misc.dynamin	0.359943	0.317396	0.122988	0.0919464	0.0680691	0.0396576	19
Pgl_GLEAN_10028099	Lipoxygenase [Sotub01g036960.1.1]	17.7.1.2	hormone metabolism.jasmonate.synthesis-degradation.lipoxygenase	0.430806	0.2217	0.214666	0.0651513	0.0550637	0.0126122	19
Pgl_GLEAN_10024341	Serine/threonine phosphatase family protein [Sotub07g024260.1.1]	26.2	misc.UDP glucosyl and glucoronyl transferases	0.248882	0.346489	0.144981	0.22884	0.0308076	0	19
Pgl_GLEAN_10019381	Glutathione reductase [Sotub09g020720.1.1]	21.2.2	redox.ascorbate and glutathione.glutathione	0.354869	0.166668	0.153013	0.23528	0.0655091	0.024661	19
Pgl_GLEAN_10034287	Unknown protein	35.2	not assigned.unknown	0.436875	0.262181	0.0203665	0.105694	0.0745837	0.1003	19
Pgl_GLEAN_10006789	expressed protein [LOC_Os05g25210]	20.2.1	stress.abiotic.heat	0.374693	0.19729	0.132173	0.185043	0.0819906	0.0288104	19
Pgl_GLEAN_10000931	Phenylalanine ammonia-lyase [Sotub09g007450.1.1]	16.2.1.1	secondary metabolism.phenylpropanoids.lignin biosynthesis.PAL	0.345309	0.351224	0.221551	0.070446	0.0114704	0	19
Pgl_GLEAN_10004167	T-complex protein eta subunit [Sotub06g024560.1.1]	29.6	protein.folding	0.387626	0.236629	0.0664434	0.06465	0.132394	0.112257	19
Pgl_GLEAN_10029149	Spfh domain / band 7 family protein [Sotub02g013350.1.1]	2.2.1.3.1	major CHO metabolism.degradation.sucrose.invertases.neutral	0.266286	0.298269	0.118938	0.223963	0.0573519	0.0351919	19
Pgl_GLEAN_10022182	UDP glucosyltransferase [Sotub01g044980.1.1]	26.2	misc.UDP glucosyl and glucoronyl transferases	0.374439	0.208045	0.0677649	0.205386	0.0721223	0.0722427	19
Pgl_GLEAN_10037227	Tubulin beta chain [Sotub10g027210.1.1]	11.1.8	lipid metabolism.FA synthesis and FA elongation.acyl CoA ligase	0.367543	0.355479	0.086804	0.0469834	0.0719597	0.0712311	19
Pgl_GLEAN_10009753	Phospholipase D [Sotub08g015520.1.1]	1.1.5.1	PS.lightreaction.other electron carrier (ox/red).plastocyanin	0.39642	0.26547	0.142544	0.110615	0.0683516	0.0165982	19
Pgl_GLEAN_10006298	10-deacetylbaccatin III-10-O-acetyl transferase-like [Sotub01g023150.1.1]	16.2	secondary metabolism.phenylpropanoids	0.34016	0.279821	0.187463	0.106485	0.0477643	0.038307	19
Pgl_GLEAN_10001731	Unknown protein	35.2	not assigned.unknown	0.373736	0.270137	0.19333	0.0789798	0.058228	0.0255893	19
Pgl_GLEAN_10032171	Receptor-like protein kinase [Sotub07g027160.1.1]	13.1.1.1.2	amino acid metabolism.synthesis.central amino acid metabolism.GABA.GABA transaminase	0.364301	0.218627	0.180259	0.236813	0	0	19
Pgl_GLEAN_10003829	Enoyl-CoA hydratase [Solyc05g018410.1.1]	11.9.4.3	lipid metabolism.lipid degradation.beta-oxidation.enoyl CoA hydratase	0.284441	0.301336	0.094675	0.139136	0.0601208	0.120291	19
Pgl_GLEAN_10032110	Sucrose synthase 7 [Sotub02g024410.1.1]	2.2.1.5	major CHO metabolism.degradation.sucrose.Susy	0.411002	0.317092	0.10665	0.150372	0.0148838	0	19
Pgl_GLEAN_10007410	stress responsive protein, putative, expressed [LOC_Os07g48490]	29.2.2	protein.synthesis.ribosome biogenesis	0.391318	0.22274	0.113438	0.0853466	0.105527	0.0816301	19
Pgl_GLEAN_10028607	Mitochondrial 2-oxoglutarate/malate carrier protein [Sotub01g005840.1.1]	34.9	transport.metabolite transporters at the mitochondrial membrane	0.401309	0.21306	0.0902201	0.132566	0.0865999	0.0762464	19
Pgl_GLEAN_10023458	Beta-D-glucosidase [Sotub06g030410.1.1]	10.6.1	cell wall.degradation.cellulases and beta-1,4-glucanases	0.366341	0.338362	0.080892	0.11323	0.0582127	0.0429615	19
Pgl_GLEAN_10016273	Serine carboxypeptidase K10B2.2 [Sotub04g013070.1.1]	29.5.5	protein.degradation.serine protease	0.342425	0.238719	0.227978	0.162107	0	0.0287704	19
Pgl_GLEAN_10034970	little nuclei1 [AT1G67230]	27.1	RNA.processing	0.416731	0.289856	0.102066	0.0640785	0.0711691	0.0560998	19
Pgl_GLEAN_10006072	Glycerophosphoryl diester phosphodiesterase family protein expressed [Sotub06g026430.1.1]	11.9.3.3	lipid metabolism.lipid degradation.lysophospholipases.glycerophosphodiester phosphodiesterase	0.281327	0.287693	0.180521	0.250459	0	0	19
Pgl_GLEAN_10001527	Gamma-glutamyl hydrolase 2 [Sotub07g025030.1.1]	18	Co-factor and vitamine metabolism	0.248345	0.330049	0.231625	0.0670164	0.122964	0	19
Pgl_GLEAN_10017064	Vacuolar ATPase subunit H protein [Sotub07g006010.1.1]	19.4	tetrapyrrole synthesis.ALA dehydratase	0.398733	0.368439	0.0889147	0.0892797	0.026214	0.0284194	19
Pgl_GLEAN_10021968	Gamma-glutamyltranspeptidase 1 [Sotub05g024400.1.1]	20.2	stress.abiotic	0.278885	0.338209	0.0375201	0.220181	0.0608879	0.0643165	19
Pgl_GLEAN_10028987	Pre-mRNA splicing factor [Sotub04g014720.1.1]	27.3.99	RNA.regulation of transcription.unclassified	0.289574	0.283357	0.120414	0.107637	0.116616	0.0824016	19
Pgl_GLEAN_10023922	Mitogen-activated protein kinase [Sotub08g028940.1.1]	10.6.3	cell wall.degradation.pectate lyases and polygalacturonases	0.263368	0.307497	0.206004	0.170642	0.0524885	0	19
Pgl_GLEAN_10025278	Vesicle-associated membrane protein-associated protein A [Sotub01g030060.1.1]	28.99	DNA.unspecified	0.315803	0.365665	0.0590158	0.164591	0.0561776	0.0387485	19
Pgl_GLEAN_10008380	Os06g0524700 protein (Fragment) [Sotub02g031500.1.1]	17.5.2	hormone metabolism.ethylene.signal transduction	0.407043	0.363264	0.0913349	0.138357	0	0	19
Pgl_GLEAN_10010663	Pre-mRNA-splicing factor RSE1 [Sotub04g009690.1.1]	27.1.1	RNA.processing.splicing	0.402127	0.330076	0.0666547	0.0832106	0.0786069	0.0393249	19
Pgl_GLEAN_10026810	T-complex protein eta subunit [Sotub06g024560.1.1]	29.6	protein.folding	0.399461	0.243854	0.068472	0.0745425	0.112912	0.100759	19
Pgl_GLEAN_10008706	N-alpha-acetyltransferase 16, NatA auxiliary subunit [Sotub03g036700.1.1]	26.5	misc.acyl transferases	0.274063	0.341863	0.0786	0.129938	0.100999	0.0745378	19
Pgl_GLEAN_10016779	Transmembrane protein 115 [Sotub04g016720.1.1]	29.5.5	protein.degradation.serine protease	0.391172	0.356611	0.108855	0.0368829	0.061747	0.0447321	19
Pgl_GLEAN_10034437	Coatomer subunit beta-1 [Sotub10g026180.1.1]	31.4	cell.vesicle transport	0.40476	0.226729	0.0439022	0.0640536	0.132994	0.127562	19
Pgl_GLEAN_10011253	26S proteasome regulatory subunit [Sotub05g005130.1.1]	29.5.11.20	protein.degradation.ubiquitin.proteasom	0.343699	0.222744	0.100455	0.221528	0.0825861	0.0289882	19
Pgl_GLEAN_10020744	ATP synthase subunit beta [Sotub05g009270.1.1]	1.1.4	PS.lightreaction.ATP synthase	0.329005	0.342371	0.0906575	0.0750956	0.0862975	0.0765729	19
Pgl_GLEAN_10027641	Beta-D-glucosidase [Sotub06g005940.1.1]	10.6.1	cell wall.degradation.cellulases and beta-1,4-glucanases	0.374857	0.335224	0.0672291	0.101897	0.0714411	0.0493523	19
Pgl_GLEAN_10018817	Heterogeneous nuclear ribonucleoprotein H1 [Sotub02g009400.1.1]	17.3.1.1.1	hormone metabolism.brassinosteroid.synthesis-degradation.BRs.DET2	0.357333	0.338233	0.10108	0.107108	0.0738969	0.0223486	19
Pgl_GLEAN_10023541	Lectin-like receptor kinase 72 [Sotub09g008920.1.1]	20.2.1	stress.abiotic.heat	0.360077	0.316349	0.108248	0.178774	0.0365527	0	19
Pgl_GLEAN_10006339	Nucleic acid binding protein [Sotub09g019180.1.1]	26.28	misc.GDSL-motif lipase	0.299037	0.264561	0.0823999	0.205966	0.0784371	0.0695982	19
Pgl_GLEAN_10030551	Lectin-like receptor kinase [Sotub10g017560.1.1]	35.2	not assigned.unknown	0.252872	0.295243	0.296692	0.104796	0.0503968	0	19
Pgl_GLEAN_10029272	Lysosomal Pro-X carboxypeptidase [Sotub02g030440.1.1]	29.5.5	protein.degradation.serine protease	0.329398	0.246558	0.0865846	0.12349	0.130555	0.083415	19
Pgl_GLEAN_10020161	Receptor-like kinase [Sotub10g017540.1.1]	26.16	misc.myrosinases-lectin-jacalin	0.324474	0.378842	0.126901	0.105117	0.0646668	0	19
Pgl_GLEAN_10008131	Fumarate hydratase class II [Sotub09g022990.1.1]	8.1.8	TCA / organic transformation.TCA.fumarase	0.325276	0.314516	0.120393	0.0986213	0.0827537	0.0584396	19
Pgl_GLEAN_10018385	Alpha-N-acetylglucosaminidase [Sotub01g025820.1.1]	26.8	misc.nitrilases, nitrile lyases, berberine bridge enzymes, reticuline oxidases, troponine reductases	0.351905	0.323893	0.0631128	0.105018	0.0908952	0.0651767	19
Pgl_GLEAN_10005980	Receptor protein kinase-like protein [Sotub11g020710.1.1]	29.4.1.52	protein.postranslational modification.kinase.receptor like cytoplasmatic kinase II	0.356446	0.263653	0.0424967	0.337404	0	0	19
Pgl_GLEAN_10018121	L-lactate dehydrogenase [Sotub08g024710.1.1]	5.1	fermentation.LDH	0.410796	0.212334	0.136075	0.0812433	0.129531	0.0300217	19
Pgl_GLEAN_10034510	4-coumarate CoA ligase [Sotub06g025530.1.1]	16.2.1.3	secondary metabolism.phenylpropanoids.lignin biosynthesis.4CL	0.454417	0.195388	0.220159	0.0747593	0.0276515	0.0276257	19
Pgl_GLEAN_10029271	branched-chain amino acid aminotransferase 5 / branched-chain amino acid transaminase 5 (BCAT5) [AT5G65780]	13.1.4.1.4	amino acid metabolism.synthesis.branched chain group.common.branched-chain-amino-acid aminotransferase	0.378489	0.189731	0.0303796	0.202321	0.145428	0.0536518	19
Pgl_GLEAN_10012824	Receptor-like kinase [Sotub09g028450.1.1]	29.4	protein.postranslational modification	0.324474	0.378842	0.126901	0.105117	0.0646668	0	19
Pgl_GLEAN_10015009	Receptor-like protein kinase At5g59670 [Sotub12g009200.1.1]	29.4.1.57	protein.postranslational modification.kinase.receptor like cytoplasmatic kinase VII	0.453831	0.261328	0.0813928	0.203449	0	0	19
Pgl_GLEAN_10015625	Ribonuclease T2 [Sotub05g009890.1.1]	27.1.19	RNA.processing.ribonucleases	0.326086	0.352814	0.0924239	0.144442	0.0540129	0.0302216	19
Pgl_GLEAN_10001928	Glycerol-3-phosphate acyltransferase 9 [Sotub08g028030.1.1]	29.2.2	protein.synthesis.ribosome biogenesis	0.36592	0.341353	0.0656263	0.1092	0.0624702	0.0554306	19
Pgl_GLEAN_10035752	Cytochrome P450 [Sotub01g034170.1.1]	16.2.1.5	secondary metabolism.phenylpropanoids.lignin biosynthesis.C3H	0.389984	0.308464	0.0342864	0.136618	0.0696982	0.0609497	19
Pgl_GLEAN_10028752	Related to ATP dependent RNA helicase [Sotub06g032860.1.1]	27.1.2	RNA.processing.RNA helicase	0.387353	0.336684	0.0843653	0.120093	0.0608738	0.010631	19
Pgl_GLEAN_10033565	V-type ATP synthase beta chain [Sotub01g049150.1.1]	1.1.4	PS.lightreaction.ATP synthase	0.100095	0.0729985	0.259304	0.249462	0.157957	0.160183	20
Pgl_GLEAN_10021775	Nucleoside diphosphate kinase [Sotub01g029210.1.1]	23.4.10	nucleotide metabolism.phosphotransfer and pyrophosphatases.nucleoside diphosphate kinase	0.187428	0	0.120422	0.177918	0.222404	0.291828	20
Pgl_GLEAN_10004601	Malate dehydrogenase [Sotub09g025810.1.1]	8.2.9	TCA / organic transformation.other organic acid transformations.cyt MDH	0.120213	0.0216885	0.193277	0.168174	0.240247	0.256399	20
Pgl_GLEAN_10029326	60S ribosomal protein L4/L1 [Sotub10g028760.1.1]	29.2.1.2.2.141	protein.synthesis.ribosomal protein.eukaryotic.60S subunit.L4/L1	0.107322	0.059809	0.125551	0.164991	0.275882	0.266445	20
Pgl_GLEAN_10005402	Phosphoglucomutase [Sotub07g017160.1.1]	4.1.2	glycolysis.cytosolic branch.phosphoglucomutase (PGM)	0.192915	0.11292	0.135051	0.111816	0.241193	0.206105	20
Pgl_GLEAN_10013835	Pyruvate kinase [Sotub10g025400.1.1]	4.1.14	glycolysis.cytosolic branch.pyruvate kinase (PK)	0.125432	0	0.248048	0.171822	0.218314	0.236384	20
Pgl_GLEAN_10023852	60S ribosomal protein L14 [Sotub06g008360.1.1]	29.2.1.2.2.14	protein.synthesis.ribosomal protein.eukaryotic.60S subunit.L14	0.0757621	0.110262	0.230212	0.137508	0.269099	0.177157	20
Pgl_GLEAN_10018072	Heat shock protein 5 [Sotub03g012990.1.1]	10.3	cell wall.hemicellulose synthesis	0.248482	0.118716	0.100674	0.139491	0.219154	0.173482	20
Pgl_GLEAN_10018380	Elongation factor 1 gamma-like protein [Sotub06g011990.1.1]	29.2.4	protein.synthesis.elongation	0.199373	0.111591	0.0903924	0.148752	0.217538	0.232353	20
Pgl_GLEAN_10023404	Translocase of chloroplast 34 [Sotub05g024780.1.1]	29.3.3	protein.targeting.chloroplast	0.224441	0.0474362	0.173848	0.133403	0.203286	0.217586	20
Pgl_GLEAN_10015723	60S acidic ribosomal protein [Sotub06g031160.1.1]	29.2.1.2.2.82	protein.synthesis.ribosomal protein.eukaryotic.60S subunit.P2	0.162171	0	0.139068	0.231405	0.289267	0.178089	20
Pgl_GLEAN_10027129	60S ribosomal protein L4/L1 [Sotub09g006710.1.1]	29.2.1.2.2.141	protein.synthesis.ribosomal protein.eukaryotic.60S subunit.L4/L1	0.137587	0.076675	0.175273	0.203184	0.240572	0.166709	20
Pgl_GLEAN_10020610	Pyruvate dehydrogenase E1 component subunit beta [Sotub06g028390.1.1]	8.1.1.1	TCA / organic transformation.TCA.pyruvate DH.E1	0.242613	0.0651703	0.182864	0.17926	0.193069	0.137024	20
Pgl_GLEAN_10004572	Adenosine kinase [Sotub09g007480.1.1]	11.1.8	lipid metabolism.FA synthesis and FA elongation.acyl CoA ligase	0.223548	0.0961202	0.260124	0.0937676	0.183973	0.142467	20
Pgl_GLEAN_10029615	Pyruvate dehydrogenase E1 component subunit beta [Sotub06g028390.1.1]	8.1.1.1	TCA / organic transformation.TCA.pyruvate DH.E1	0.210563	0.119615	0.174256	0.143413	0.205447	0.146707	20
Pgl_GLEAN_10002939	Ascorbate peroxidase [Sotub09g006730.1.1]	21.2.1	redox.ascorbate and glutathione.ascorbate	0.142747	0	0.306506	0.183952	0.168002	0.198794	20
Pgl_GLEAN_10018337	Isocitrate lyase [Sotub05g029470.1.1]	6.9	gluconeogenesis / glyoxylate cycle.isocitrate lyase	0.191551	0.0489517	0.273744	0.141021	0.190935	0.153798	20
Pgl_GLEAN_10015988	Glutathione transferase [Sotub02g015040.1.1]	26.9	misc.glutathione S transferases	0.181862	0.120639	0.126726	0.128111	0.353848	0.0888136	20
Pgl_GLEAN_10022029	3-isopropylmalate dehydratase large subunit [Sotub12g011890.1.1]	8.1.3	TCA / organic transformation.TCA.aconitase	0.25855	0.106949	0.112473	0.133721	0.189139	0.199168	20
Pgl_GLEAN_10022404	40S ribosomal protein S4-like protein [Sotub02g016720.1.1]	29.2.1.2.1.4	protein.synthesis.ribosomal protein.eukaryotic.40S subunit.S4	0.165509	0.0692737	0.132326	0.158614	0.261427	0.21285	20
Pgl_GLEAN_10029860	Elongation factor 1-alpha [Sotub11g026840.1.1]	29.2.4	protein.synthesis.elongation	0.124638	0	0.2083	0.150232	0.263731	0.253098	20
Pgl_GLEAN_10001639	Adenosylhomocysteinase [Sotub12g030260.1.1]	13.2.3.4	amino acid metabolism.degradation.aspartate family.methionine	0.281955	0.0690181	0.155302	0.0874992	0.231673	0.174553	20
Pgl_GLEAN_10037989	Phosphoenolpyruvate carboxylase 1 [Sotub07g022100.1.1]	4.1.15	glycolysis.cytosolic branch.phospho-enol-pyruvate carboxylase (PEPC)	0.238328	0.0752798	0.11637	0.137824	0.240742	0.191456	20
Pgl_GLEAN_10004832	3-ketoacyl-CoA thiolase [Sotub07g017430.1.1]	13.2.3.5	amino acid metabolism.degradation.aspartate family.lysine	0.125125	0.0891276	0.18241	0.134588	0.222418	0.246331	20
Pgl_GLEAN_10009547	26S proteasome non-ATPase regulatory subunit 3 [Sotub01g049130.1.1]	29.5.11.20	protein.degradation.ubiquitin.proteasom	0.157123	0.0616926	0.161958	0.15598	0.255975	0.207271	20
Pgl_GLEAN_10034612	Serine carboxypeptidase S28 family protein [Sotub03g009330.1.1]	29.5.5	protein.degradation.serine protease	0.152351	0.0390233	0.169466	0.0955317	0.268516	0.275111	20
Pgl_GLEAN_10013492	Aldo/keto reductase family protein [Sotub01g034890.1.1]	17.2.3	hormone metabolism.auxin.induced-regulated-responsive-activated	0.17546	0	0.286879	0.198162	0.203439	0.13606	20
Pgl_GLEAN_10010682	Chaperone protein htpG [Sotub05g006510.1.1]	20.2.1	stress.abiotic.heat	0.18461	0.093714	0.2075	0.195478	0.176858	0.14184	20
Pgl_GLEAN_10022427	Rab GDP dissociation inhibitor [Sotub12g014170.1.1]	30.5	signalling.G-proteins	0.142425	0	0.194909	0.185828	0.285671	0.191167	20
Pgl_GLEAN_10018273	chaperonin 2 [Sotub11g026720.1.1]	1.3.13	PS.calvin cycle.rubisco interacting	0.147655	0.0548344	0.252488	0.2401	0.149297	0.155626	20
Pgl_GLEAN_10007115	Glycine-rich RNA-binding protein [Sotub01g047060.1.1]	27.3.75	RNA.regulation of transcription.GRP	0.215823	0	0.217908	0.182043	0.200625	0.1836	20
Pgl_GLEAN_10022426	Rab GDP dissociation inhibitor [Sotub12g014170.1.1]	30.5	signalling.G-proteins	0.200425	0	0.0966882	0.159756	0.289271	0.25386	20
Pgl_GLEAN_10019292	Regulator of ribonuclease activity A [Sotub04g007310.1.1]	25	C1-metabolism	0.117352	0	0.247354	0.115979	0.269105	0.25021	20
Pgl_GLEAN_10017768	Glucose-6-phosphate 1-dehydrogenase [Sotub02g037020.1.1]	7.1.1	OPP.oxidative PP.glucose-6-phosphate 1-dehydrogenase (G6PD)	0.194735	0.0663037	0.210224	0.0851498	0.197756	0.245832	20
Pgl_GLEAN_10037508	Isocitrate lyase [Sotub05g029470.1.1]	6.9	gluconeogenesis / glyoxylate cycle.isocitrate lyase	0.195809	0.0500401	0.201553	0.138717	0.234749	0.179131	20
Pgl_GLEAN_10017083	Isopentenyl-diphosphate delta-isomerase [Sotub04g020380.1.1]	16.1.2.7	secondary metabolism.isoprenoids.mevalonate pathway.isopentenyl pyrophosphate:dimethyllallyl pyrophosphate isomerase	0.248482	0.117284	0.184296	0.13007	0.196779	0.123088	20
Pgl_GLEAN_10003434	26S proteasome non-ATPase regulatory subunit 3 [Sotub01g049130.1.1]	29.5.11.20	protein.degradation.ubiquitin.proteasom	0.234036	0.0918916	0.0961466	0.130425	0.23135	0.216151	20
Pgl_GLEAN_10006422	Heat shock protein 5 [Sotub01g037430.1.1]	10.3	cell wall.hemicellulose synthesis	0.281888	0	0.0933745	0.155372	0.328695	0.14067	20
Pgl_GLEAN_10007329	Betaine aldehyde dehydrogenase [Sotub06g027340.1.1]	5.10	fermentation.aldehyde dehydrogenase	0.143049	0	0.275905	0.203226	0.228069	0.149751	20
Pgl_GLEAN_10025368	Unknown protein	35.2	not assigned.unknown	0.145923	0	0.283724	0.274758	0.213435	0.0821606	20
Pgl_GLEAN_10025633	Glucose-6-phosphate 1-dehydrogenase [Sotub02g037020.1.1]	7.1.1	OPP.oxidative PP.glucose-6-phosphate 1-dehydrogenase (G6PD)	0.267969	0.0594451	0.16721	0.101249	0.209716	0.19441	20
Pgl_GLEAN_10017892	Mitochondrial Rho GTPase [Sotub01g036620.1.1]	26.10	misc.cytochrome P450	0.248152	0.0910913	0.198324	0.124044	0.183754	0.154634	20
Pgl_GLEAN_10026714	Phosphoenolpyruvate carboxylase 1 [Sotub07g022100.1.1]	4.1.15	glycolysis.cytosolic branch.phospho-enol-pyruvate carboxylase (PEPC)	0.256719	0	0.157964	0.202515	0.226517	0.156285	20
Pgl_GLEAN_10007270	Alanine aminotransferase [Sotub06g022150.1.1]	13.1.1.3.1	amino acid metabolism.synthesis.central amino acid metabolism.alanine.alanine aminotransferase	0.13008	0	0.210429	0.180291	0.242202	0.236997	20
Pgl_GLEAN_10024161	Importin alpha-1b subunit [Sotub08g013540.1.1]	1.3.13	PS.calvin cycle.rubisco interacting	0.189666	0	0.268891	0.105049	0.16002	0.276373	20
Pgl_GLEAN_10020443	Fumarylacetoacetase [Sotub11g007020.1.1]	13.2.6.2	amino acid metabolism.degradation.aromatic aa.tyrosine	0.129364	0	0.209206	0.141591	0.263579	0.256259	20
Pgl_GLEAN_10018880	Indole-3-glycerol phosphate synthase-like [Sotub03g023160.1.1]	13.1.6.5.4	amino acid metabolism.synthesis.aromatic aa.tryptophan.indole-3-glycerol phosphate synthase	0.237007	0	0.276961	0.0285232	0.21957	0.237938	20
Pgl_GLEAN_10030688	Hydrolase [Sotub08g013260.1.1]	26.8	misc.nitrilases, nitrile lyases, berberine bridge enzymes, reticuline oxidases, troponine reductases	0.13073	0	0.234138	0.155724	0.241226	0.238181	20
Pgl_GLEAN_10002073	Unknown protein	35.2	not assigned.unknown	0.197083	0.0542409	0.157161	0.190859	0.222417	0.17824	20
Pgl_GLEAN_10029246	Glutathione S-transferase [Sotub06g007440.1.1]	26.9	misc.glutathione S transferases	0.229397	0	0.179242	0.136214	0.259646	0.1955	20
Pgl_GLEAN_10002600	Oligopeptidase A [Sotub02g030110.1.1]	17.3.1.2.1	hormone metabolism.brassinosteroid.synthesis-degradation.sterols.SMT1	0.251248	0	0.191007	0.18856	0.176196	0.192989	20
Pgl_GLEAN_10011348	Selenium binding protein [Sotub09g028690.1.1]	15	metal handling	0.189016	0.119751	0.152766	0.0990702	0.197047	0.242349	20
Pgl_GLEAN_10015459	Beta glucosidase like protein [Sotub09g022030.1.1]	10.6.1	cell wall.degradation.cellulases and beta-1,4-glucanases	0.254908	0	0.121035	0.196935	0.226312	0.20081	20
Pgl_GLEAN_10008136	Sucrose synthase 4 [Sotub12g008670.1.1]	2.2.1.5	major CHO metabolism.degradation.sucrose.Susy	0.147738	0.0619207	0.13882	0.174663	0.200407	0.276452	20
Pgl_GLEAN_10025720	Cysteinyl tRNA synthetase [Sotub05g008230.1.1]	21.2	redox.ascorbate and glutathione	0.283556	0	0.165338	0.232984	0.203597	0.114524	20
Pgl_GLEAN_10021029	Isovaleryl-CoA dehydrogenase [Sotub11g026040.1.1]	13.2.4.4	amino acid metabolism.degradation.branched chain group.leucine	0.12312	0	0.290211	0.21891	0.249173	0.118586	20
Pgl_GLEAN_10018786	Aspartate aminotransferase [Sotub04g021940.1.1]	13.1.1.2.1	amino acid metabolism.synthesis.central amino acid metabolism.aspartate.aspartate aminotransferase	0.2407	0.0897471	0.200738	0.142926	0.17825	0.147638	20
Pgl_GLEAN_10025980	Eukaryotic translation initiation factor 5A [Sotub04g005130.1.1]	26.8	misc.nitrilases, nitrile lyases, berberine bridge enzymes, reticuline oxidases, troponine reductases	0.0909875	0.121752	0.216055	0.180377	0.207305	0.183524	20
Pgl_GLEAN_10017933	26s protease regulatory subunit [Sotub03g017680.1.1]	29.5.9	protein.degradation.AAA type	0.155313	0	0.233183	0.221899	0.221288	0.168316	20
Pgl_GLEAN_10022387	Leucyl-tRNA synthetase [Sotub02g015320.1.1]	29.1.4	protein.aa activation.leucine-tRNA ligase	0.175245	0.0692698	0.145583	0.140301	0.241697	0.227903	20
Pgl_GLEAN_10006329	Diaminopimelate decarboxylase [Sotub01g047270.1.1]	13.1.3.5.5	amino acid metabolism.synthesis.aspartate family.lysine.diaminopimelate decarboxylase	0.218594	0	0.224578	0.177446	0.238648	0.140735	20
Pgl_GLEAN_10019253	Importin beta-3 [Sotub01g019620.1.1]	29.3.1	protein.targeting.nucleus	0.18882	0.108728	0.202753	0.125904	0.194901	0.178894	20
Pgl_GLEAN_10006456	Uridine kinase [Sotub06g024620.1.1]	10.1.5	cell wall.precursor synthesis.UXS	0.257953	0	0.329795	0.115165	0.15185	0.145238	20
Pgl_GLEAN_10033810	Aldehyde oxidase [Sotub11g028010.1.1]	17.1.1.1.12	hormone metabolism.abscisic acid.synthesis-degradation.synthesis.abscisic aldehyde oxidase	0.311284	0.052769	0.160593	0.117908	0.174448	0.182998	20
Pgl_GLEAN_10019105	Phospholipase D [Sotub06g023630.1.1]	1.1.5.1	PS.lightreaction.other electron carrier (ox/red).plastocyanin	0.17073	0	0.220943	0.308652	0.207539	0.0921365	20
Pgl_GLEAN_10023113	Nuclear pore complex protein Nup93 [Sotub04g014320.1.1]	29.3.1	protein.targeting.nucleus	0.286051	0	0.21762	0.130583	0.230446	0.1353	20
Pgl_GLEAN_10006328	Argininosuccinate lyase [Sotub04g029330.1.1]	13.1.2.3.23	amino acid metabolism.synthesis.glutamate family.arginine.argininosuccinate lyase	0.32718	0	0.184877	0.149818	0.200103	0.138021	20
Pgl_GLEAN_10007771	Mitochondrial phosphate carrier protein [Sotub02g037680.1.1]	27.1	RNA.processing	0.202885	0	0.157723	0.192095	0.234664	0.212633	20
Pgl_GLEAN_10005656	4-methyl-5(B-hydroxyethyl)-thiazole monophosphate biosynthesis enzyme ThiJ [Sotub07g024630.1.1]	18.2	Co-factor and vitamine metabolism.thiamine	0.288811	0	0.17068	0.126245	0.297618	0.116647	20
Pgl_GLEAN_10030348	26S proteasome non-ATPase regulatory subunit 12 [Sotub04g011020.1.1]	29.5.11.20	protein.degradation.ubiquitin.proteasom	0.176405	0	0.204188	0.234517	0.240565	0.144325	20
Pgl_GLEAN_10009866	AP-1 complex subunit gamma-1 [Sotub04g015310.1.1]	27.3.1	RNA.regulation of transcription.ABI3/VP1-related B3-domain-containing transcription factor family	0.1558	0	0.0561223	0.303863	0.245545	0.238669	20
Pgl_GLEAN_10014225	Pentatricopeptide repeat-containing protein [Sotub10g008350.1.1]	27.3.25	RNA.regulation of transcription.MYB domain transcription factor family	0.191315	0	0.203607	0.085414	0.308622	0.211041	20
Pgl_GLEAN_10009114	Unknown protein	35.2	not assigned.unknown	0.319012	0	0.255827	0.0738589	0.172213	0.17909	20
Pgl_GLEAN_10017268	sn-glycerol-3-phosphate import ATP-binding protein UgpC [Sotub07g009750.1.1]	27.2	RNA.transcription	0.272489	0.0964235	0.0617933	0.149972	0.220159	0.199164	20
Pgl_GLEAN_10008397	T-complex protein 1 subunit gamma [Sotub05g029510.1.1]	29.6	protein.folding	0.172385	0	0.239707	0.0866623	0.25988	0.241365	20
Pgl_GLEAN_10011556	Elongation factor Tu family protein [Sotub11g028230.1.1]	29.2.4	protein.synthesis.elongation	0.198374	0	0.0908269	0.153259	0.401353	0.156187	20
Pgl_GLEAN_10010703	Unknown protein	35.2	not assigned.unknown	0.243399	0	0.208724	0.172895	0.198686	0.176296	20
Pgl_GLEAN_10037652	Peptidoglycan-binding LysM domain-containing protein [Sotub01g049510.1.1]	35.2	not assigned.unknown	0.228266	0	0.212898	0.176353	0.20266	0.179822	20
Pgl_GLEAN_10009869	Pre-mRNA-processing-splicing factor 8 [Sotub07g009410.1.1]	27.1.1	RNA.processing.splicing	0.263007	0	0.234994	0.104071	0.191426	0.206502	20
Pgl_GLEAN_10031808	La-related protein 7 [Sotub12g028970.1.1]	27.4	RNA.RNA binding	0.283347	0	0.264271	0.142445	0.193202	0.116735	20
Pgl_GLEAN_10000661	Protein transport protein Sec23 [Sotub05g026710.1.1]	29.3.4.2	protein.targeting.secretory pathway.golgi	0.211608	0	0.197361	0.0456486	0.292644	0.252739	20
Pgl_GLEAN_10031897	Methylthioribose kinase [Sotub01g044680.1.1]	13.99	amino acid metabolism.misc	0.181021	0	0.270115	0.125732	0.292017	0.131116	20
Pgl_GLEAN_10004666	Unknown protein	35.2	not assigned.unknown	0	0	0.198771	0.0459366	0.190167	0.565125	21
Pgl_GLEAN_10013399	Fructose-bisphosphate aldolase [Sotub10g025590.1.1]	1.3.6	PS.calvin cycle.aldolase	0.115368	0	0.192771	0.0982586	0.279464	0.314138	21
Pgl_GLEAN_10030718	Proteasome subunit alpha type [Sotub12g008860.1.1]	27.4	RNA.RNA binding	0	0	0.184437	0.211415	0.232609	0.371539	21
Pgl_GLEAN_10012830	Eukaryotic translation initiation factor 3 subunit 5 [Sotub11g014050.1.1]	29.2.3	protein.synthesis.initiation	0	0	0.175235	0.104624	0.205505	0.514636	21
Pgl_GLEAN_10033667	50S ribosomal protein L2 [Sotub07g026440.1.1]	29.2.1.2.2.8	protein.synthesis.ribosomal protein.eukaryotic.60S subunit.L8	0	0	0.211467	0.147661	0.280362	0.360509	21
Pgl_GLEAN_10027051	Predicted NADPH-dependent FMN reductase [Sotub01g033920.1.1]	35.1	not assigned.no ontology	0	0	0.278513	0.0596168	0.264447	0.397423	21
Pgl_GLEAN_10035103	Dolichyl-diphosphooligosaccharide--protein glycosyltransferase subunit [Sotub01g046750.1.1]	26.1	misc.misc2	0	0	0.255301	0.06748	0.284129	0.39309	21
Pgl_GLEAN_10004647	40S ribosomal protein SA [Sotub03g024420.1.1]	29.2.1.2.1.31	protein.synthesis.ribosomal protein.eukaryotic.40S subunit.SA	0	0	0.218533	0.175326	0.237266	0.368874	21
Pgl_GLEAN_10028289	Serine hydroxymethyltransferase [Sotub05g026690.1.1]	1.2.5	PS.photorespiration.serine hydroxymethyltransferase	0	0	0.40381	0.086004	0.172808	0.337378	21
Pgl_GLEAN_10002584	Citrate synthase [Sotub12g006650.1.1]	6.1	gluconeogenesis / glyoxylate cycle.citrate synthase	0	0	0.207559	0.0982872	0.273097	0.421057	21
Pgl_GLEAN_10016126	60S ribosomal protein L13a-like protein [Sotub05g026540.1.1]	27.3.1	RNA.regulation of transcription.ABI3/VP1-related B3-domain-containing transcription factor family	0	0	0.164272	0.149063	0.14232	0.544345	21
Pgl_GLEAN_10019475	60S ribosomal protein L13 [Sotub08g020710.1.1]	29.2.1.2.2.13	protein.synthesis.ribosomal protein.eukaryotic.60S subunit.L13	0	0	0.187605	0.198794	0.220012	0.393589	21
Pgl_GLEAN_10016760	Glyoxylate/hydroxypyruvate reductase B [Sotub12g022040.1.1]	1.2.6	PS.photorespiration.hydroxypyruvate reductase	0	0	0.225944	0	0.299819	0.474237	21
Pgl_GLEAN_10014699	Bifunctional polymyxin resistance protein ArnA [Sotub10g028840.1.1]	10.1.5	cell wall.precursor synthesis.UXS	0	0	0.123163	0.236356	0.112832	0.527649	21
Pgl_GLEAN_10030347	Glutaredoxin-like protein 4 [Sotub02g025560.1.1]	18	Co-factor and vitamine metabolism	0	0	0.263197	0.060876	0.232835	0.443093	21
Pgl_GLEAN_10018661	Elongation factor 1-beta [Sotub07g008850.1.1]	29.2.4	protein.synthesis.elongation	0	0	0.278114	0.115771	0.256588	0.349527	21
Pgl_GLEAN_10006779	Unknown protein	35.2	not assigned.unknown	0	0	0.359326	0	0.265556	0.375119	21
Pgl_GLEAN_10007274	LL-diaminopimelate aminotransferase [Sotub06g027700.1.1]	13.1.3.5.3	amino acid metabolism.synthesis.aspartate family.lysine.LL-diaminopimelic acid aminotransferase	0	0	0.349497	0.0190574	0.284507	0.346939	21
Pgl_GLEAN_10008425	Proteasome subunit alpha type [Sotub02g016890.1.1]	29.5.11.20	protein.degradation.ubiquitin.proteasom	0	0	0.20215	0.12426	0.306411	0.367178	21
Pgl_GLEAN_10026521	Importin alpha-1b subunit [Sotub08g013540.1.1]	1.3.13	PS.calvin cycle.rubisco interacting	0	0	0.19167	0.154331	0.280968	0.373031	21
Pgl_GLEAN_10027248	Succinyl-CoA ligase [Sotub06g034240.1.1]	8.1.6	TCA / organic transformation.TCA.succinyl-CoA ligase	0	0	0.259394	0.109872	0.238641	0.392093	21
Pgl_GLEAN_10019743	Prohibitin 1-like protein [Sotub10g008630.1.1]	9.1.1	mitochondrial electron transport / ATP synthesis.NADH-DH (type I).complex I	0	0	0.18551	0.133174	0.278728	0.402588	21
Pgl_GLEAN_10010767	Stearoyl-acyl-carrier protein desaturase [Sotub06g017450.1.1]	11.1.15	lipid metabolism.FA synthesis and FA elongation.ACP desaturase	0	0	0.143592	0.153739	0.292477	0.410191	21
Pgl_GLEAN_10004857	Ubiquitin-like protein [Sotub02g026150.1.1]	29.5.11.1	protein.degradation.ubiquitin.ubiquitin	0	0	0.197991	0.131292	0.298058	0.372658	21
Pgl_GLEAN_10035920	Chitinase [Sotub04g026440.1.1]	20.1.7.3	stress.biotic.PR-proteins.PR3/4/8/11 (chitinases and chitin binding proteins)	0	0	0.20676	0	0.274659	0.51858	21
Pgl_GLEAN_10014467	Imidazole glycerol phosphate synthase subunit hisF [Sotub07g029030.1.1]	13.1.7.4	amino acid metabolism.synthesis.histidine.bifunctional phosphoribosyl-ATP pyrophosphatase / phosphoribosyl-AMP cyclohydrolase	0	0	0.339775	0.0638426	0.250436	0.345947	21
Pgl_GLEAN_10024612	Nucleosome assembly protein 1-like protein 2 [Sotub12g010120.1.1]	10.1.5	cell wall.precursor synthesis.UXS	0	0	0.260447	0.0602402	0.276679	0.402633	21
Pgl_GLEAN_10022583	Ketol-acid reductoisomerase [Sotub07g022000.1.1]	13.1.4.1.2	amino acid metabolism.synthesis.branched chain group.common.ketol-acid reductoisomerase	0	0	0.137514	0.151708	0.28167	0.429107	21
Pgl_GLEAN_10027035	Unknown protein	35.2	not assigned.unknown	0	0	0.220027	0.0949417	0.237607	0.447425	21
Pgl_GLEAN_10002078	Ubiquitin-activating enzyme E1 [Sotub06g006400.1.1]	29.5.11.2	protein.degradation.ubiquitin.E1	0	0	0.138357	0.199757	0.196036	0.465849	21
Pgl_GLEAN_10036338	Carnitine operon protein CaiE [Sotub03g024370.1.1]	1.1.1.2	PS.lightreaction.photosystem II.PSII polypeptide subunits	0	0	0.277489	0.0867245	0.165849	0.469938	21
Pgl_GLEAN_10024570	Histone-binding protein RBBP7 [Sotub03g035370.1.1]	27.3.62	RNA.regulation of transcription.nucleosome/chromatin assembly factor group	0	0	0.299423	0.151081	0.133245	0.41625	21
Pgl_GLEAN_10034248	L-threonine 3-dehydrogenase [Sotub01g006980.1.1]	3.3	minor CHO metabolism.sugar alcohols	0	0	0.206678	0.134937	0.304894	0.353491	21
Pgl_GLEAN_10018047	ARGONAUTE 1 [Sotub06g028680.1.1]	27.3.36	RNA.regulation of transcription.argonaute transcription factor family	0	0	0.199038	0.192409	0.244285	0.364268	21
Pgl_GLEAN_10004901	Ubiquitin-activating enzyme E1 [Sotub06g006400.1.1]	29.5.11.2	protein.degradation.ubiquitin.E1	0	0	0.136335	0.154885	0.193171	0.51561	21
Pgl_GLEAN_10005875	Nitrogen regulatory protein P-II [Sotub06g007750.1.1]	30.1.1	signalling.in sugar and nutrient physiology.misc	0	0	0.242833	0.13089	0.214661	0.411615	21
Pgl_GLEAN_10026080	Unknown protein	35.2	not assigned.unknown	0	0	0.118138	0.1608	0.256182	0.46488	21
Pgl_GLEAN_10034672	Outer membrane lipoprotein blc [Sotub12g007620.1.1]	34.99	transport.misc	0	0	0.314506	0.218854	0.111581	0.355059	21
Pgl_GLEAN_10007677	Dehydroquinate synthase [Sotub02g026900.1.1]	11.3	lipid metabolism.phospholipid synthesis	0	0	0.344073	0.0244731	0.271747	0.359706	21
Pgl_GLEAN_10033877	Inosine-5'-monophosphate dehydrogenase [Sotub10g021210.1.1]	23.1.2.30	nucleotide metabolism.synthesis.purine.IMP dehydrogenase	0	0	0.287972	0.15522	0.197684	0.359124	21
Pgl_GLEAN_10002244	Mitochondrial uncoupling protein [Sotub09g011960.1.1]	9.8	mitochondrial electron transport / ATP synthesis.uncoupling protein	0	0	0.130418	0.184343	0.176179	0.50906	21
Pgl_GLEAN_10027036	Orotidine 5'-phosphate decarboxylase (Orotate phosphoribosyltransferase) [Sotub11g025350.1.1]	23.1.1.5	nucleotide metabolism.synthesis.pyrimidine.uridine 5'-monophosphate synthase	0	0	0.313714	0.135368	0.22786	0.323058	21
Pgl_GLEAN_10030349	U2 small nuclear ribonucleoprotein a' [Sotub03g031380.1.1]	27.1.1	RNA.processing.splicing	0	0	0.329505	0.203006	0	0.467489	21
Pgl_GLEAN_10022422	26S proteasome regulatory subunit [Sotub04g032270.1.1]	29.5.11.20	protein.degradation.ubiquitin.proteasom	0	0	0.257374	0.0483596	0.296246	0.398021	21
Pgl_GLEAN_10025851	Protein grpE [Sotub10g026890.1.1]	1.1.1.2	PS.lightreaction.photosystem II.PSII polypeptide subunits	0	0	0.165746	0.238948	0.218265	0.37704	21
Pgl_GLEAN_10018119	IQ calmodulin-binding motif family protein [Sotub03g019810.1.1]	30.3	signalling.calcium	0	0	0.100468	0.192803	0.184355	0.522374	21
Pgl_GLEAN_10004447	LTPL11 - Protease inhibitor/seed storage/LTP family protein precursor, expressed [LOC_Os12g02310]	11.6	lipid metabolism.lipid transfer proteins etc	0	0	0.244262	0.0564965	0.286615	0.412626	21
Pgl_GLEAN_10005535	HECT-domain domain containing protein, expressed [LOC_Os12g24080]	20.2.3	stress.abiotic.drought/salt	0.0986449	0	0.137351	0.04256	0.256674	0.46477	21
Pgl_GLEAN_10022030	starch synthase 3 [AT1G11720]	2.1.2.2	major CHO metabolism.synthesis.starch.starch synthase	0	0	0.160717	0.0651632	0.192133	0.581987	21
Pgl_GLEAN_10037390	Alpha alpha-trehalose-phosphate synthase [Sotub02g018720.1.1]	3.2.1	minor CHO metabolism.trehalose.TPS	0	0	0.146526	0.155137	0.273974	0.424364	21
Pgl_GLEAN_10012887	Glucan endo-1 3-beta-glucosidase A6 [Sotub12g030330.1.1]	26.4.1	misc.beta 1,3 glucan hydrolases.glucan endo-1,3-beta-glucosidase	0	0	0.36636	0.112961	0.108171	0.412509	21
Pgl_GLEAN_10009186	heat shock protein DnaJ, putative, expressed [LOC_Os03g27460]	11.1.30	lipid metabolism.FA synthesis and FA elongation.pyruvate kinase	0	0	0.278098	0.23036	0.135413	0.356129	21
Pgl_GLEAN_10027909	Glutaminyl-tRNA synthetase [Sotub05g008200.1.1]	29.1.18	protein.aa activation.glutamine-tRNA ligase	0	0	0.225037	0.134301	0.300481	0.340181	21
Pgl_GLEAN_10026173	Glucose-6-phosphate 1-dehydrogenase [Sotub07g017230.1.1]	7.1.1	OPP.oxidative PP.glucose-6-phosphate 1-dehydrogenase (G6PD)	0	0	0.324612	0.0999958	0.21023	0.365163	21
Pgl_GLEAN_10025157	Splicing factor U2AF subunit [Sotub02g028700.1.1]	27.1.1	RNA.processing.splicing	0	0	0.213203	0.176605	0.250032	0.36016	21
Pgl_GLEAN_10018787	hypothetical protein (DUF1682) [AT4G24330]	17.2.3	hormone metabolism.auxin.induced-regulated-responsive-activated	0	0	0.244334	0.11512	0.220152	0.420394	21
Pgl_GLEAN_10027608	Unknown protein	35.2	not assigned.unknown	0	0	0.269285	0.145047	0.190456	0.395211	21
Pgl_GLEAN_10014873	50S ribosomal protein L1 [Sotub12g005440.1.1]	29.2.1.1.1.2.1	protein.synthesis.ribosomal protein.prokaryotic.chloroplast.50S subunit.L1	0	0	0.248982	0	0.245958	0.50506	21
Pgl_GLEAN_10010073	Uracil phosphoribosyltransferase [Sotub09g008660.1.1]	23.3.1.3	nucleotide metabolism.salvage.phosphoribosyltransferases.uracil phosphoribosyltransferase (UPP)	0	0	0.364828	0.224769	0	0.410403	21
Pgl_GLEAN_10026451	Co-chaperone GrpE family protein [AT1G36390]	1.1.1.2	PS.lightreaction.photosystem II.PSII polypeptide subunits	0	0	0.302769	0	0.267674	0.429557	21
Pgl_GLEAN_10005971	Unknown protein	35.2	not assigned.unknown	0	0	0.274606	0.129383	0.123531	0.47248	21
Pgl_GLEAN_10007613	Myrosinase-binding protein-like protein [Sotub04g033780.1.1]	20.1	stress.biotic	0.328693	0.510585	0.0491993	0.0332275	0.0432155	0.0350801	22
Pgl_GLEAN_10021702	Disease resistance response [Sotub07g016300.1.1]	20.1.2	stress.biotic.receptors	0.468747	0.531253	0	0	0	0	22
Pgl_GLEAN_10026408	Flavoprotein wrbA [Sotub02g022770.1.1]	11.8	lipid metabolism.exotics (steroids, squalene etc)	0.352928	0.457303	0.0469162	0.0997701	0.0239079	0.0191741	22
Pgl_GLEAN_10006305	Beta-glucosidase D4 [Sotub10g015190.1.1]	17.3.1.1.1	hormone metabolism.brassinosteroid.synthesis-degradation.BRs.DET2	0.510982	0.476585	0.0124334	0	0	0	22
Pgl_GLEAN_10015177	G-type lectin S-receptor-like serine/threonine-protein kinase At4g27290 [Sotub12g030930.1.1]	29.4.1.57	protein.postranslational modification.kinase.receptor like cytoplasmatic kinase VII	0.327988	0.544462	0.0365436	0.086368	0	0.00463914	22
Pgl_GLEAN_10028389	Peroxidase [Sotub06g032420.1.1]	26.12	misc.peroxidases	0.47995	0.451725	0.0683255	0	0	0	22
Pgl_GLEAN_10001383	Glutathione S-transferase [Sotub12g027670.1.1]	26.9	misc.glutathione S transferases	0.409702	0.449707	0.029355	0.111237	0	0	22
Pgl_GLEAN_10024506	Disease resistance-responsive (dirigent-like protein) family protein [AT1G58170]	20.1.2	stress.biotic.receptors	0.404331	0.547038	0	0.0486307	0	0	22
Pgl_GLEAN_10005915	Reticulon family protein [Sotub12g011290.1.1]	20.1	stress.biotic	0.367964	0.422625	0.074834	0.120573	0.0140037	0	22
Pgl_GLEAN_10003835	Cytochrome P450 [Sotub10g016270.1.1]	26.10	misc.cytochrome P450	0.50406	0.43879	0	0	0.0400283	0.0171221	22
Pgl_GLEAN_10025883	B-cell receptor-associated protein 31-like containing protein [Sotub02g024000.1.1]	26.27	misc.calcineurin-like phosphoesterase family protein	0.471744	0.458171	0.009955	0.0516627	0	0.00846762	22
Pgl_GLEAN_10015850	Peroxidase 4 [Sotub04g026540.1.1]	26.12	misc.peroxidases	0.428492	0.495188	0.0299349	0.0291391	0.0172461	0	22
Pgl_GLEAN_10018769	Unknown protein	35.2	not assigned.unknown	0.394953	0.473647	0.0710933	0.0603072	0	0	22
Pgl_GLEAN_10033172	Phenylalanine ammonia-lyase [Sotub09g007460.1.1]	16.2.1.1	secondary metabolism.phenylpropanoids.lignin biosynthesis.PAL	0.429203	0.374725	0.131426	0.0417801	0.0228648	0	22
Pgl_GLEAN_10005357	Annexin 3 [Sotub01g035040.1.1]	20.2.1	stress.abiotic.heat	0.440206	0.503855	0.0559391	0	0	0	22
Pgl_GLEAN_10021292	Sperm-associated SUN domain protein [Sotub01g034280.1.1]	35.1	not assigned.no ontology	0.364492	0.41337	0.042866	0.0955786	0.0291402	0.0545534	22
Pgl_GLEAN_10013353	UDP-glucose dehydrogenase [Sotub03g028860.1.1]	10.1.4	cell wall.precursor synthesis.UGD	0.465979	0.397857	0	0.0176916	0.0897023	0.0287695	22
Pgl_GLEAN_10007881	Syntaxin [Sotub10g026540.1.1]	31.4	cell.vesicle transport	0.376615	0.447576	0.0838262	0.0754927	0.0164908	0	22
Pgl_GLEAN_10030868	FAD-binding domain-containing protein [Sotub06g019830.1.1]	16.4.1	secondary metabolism.N misc.alkaloid-like	0.456376	0.489595	0.0295949	0.024434	0	0	22
Pgl_GLEAN_10015994	Peroxidase 1 [Sotub01g038870.1.1]	26.12	misc.peroxidases	0.36558	0.63442	0	0	0	0	22
Pgl_GLEAN_10038424	Peroxidase [Sotub07g010510.1.1]	26.12	misc.peroxidases	0.451757	0.403169	0	0	0.0592323	0.0858411	22
Pgl_GLEAN_10028548	Unknown protein	35.2	not assigned.unknown	0.451933	0.548067	0	0	0	0	22
Pgl_GLEAN_10005490	Serine/threonine-protein phosphatase [Sotub01g017250.1.1]	29.4	protein.postranslational modification	0.424568	0.414437	0.0646227	0.0859912	0.0103808	0	22
Pgl_GLEAN_10031522	Auxin induced-like protein [Sotub09g013720.1.1]	17.2.3	hormone metabolism.auxin.induced-regulated-responsive-activated	0.344063	0.532723	0.0106137	0.0364727	0.0761276	0	22
Pgl_GLEAN_10037799	T-complex protein 1 subunit delta [Sotub03g032420.1.1]	29.6	protein.folding	0.409859	0.368416	0.0544842	0.0283659	0.0928559	0.0460195	22
Pgl_GLEAN_10037643	Glutathione S-transferase [Sotub12g027670.1.1]	26.9	misc.glutathione S transferases	0.288478	0.566187	0.0794902	0.0658452	0	0	22
Pgl_GLEAN_10003470	harpin-induced protein 1 domain containing protein, expressed [LOC_Os04g58850]	20.1.99	stress.biotic.misc	0.39488	0.383276	0.0708441	0.0600623	0.0552403	0.0356975	22
Pgl_GLEAN_10035776	Metacaspase 7 [Sotub09g030720.1.1]	29.5	protein.degradation	0.387443	0.469859	0.0681743	0.0575587	0.016965	0	22
Pgl_GLEAN_10004208	Alternative oxidase [Sotub01g042270.1.1]	9.4	mitochondrial electron transport / ATP synthesis.alternative oxidase	0.400606	0.485821	0.0359945	0.0600371	0.0175413	0	22
Pgl_GLEAN_10017277	Patatin-like protein 1 [Sotub04g032360.1.1]	31.4	cell.vesicle transport	0.44919	0.55081	0	0	0	0	22
Pgl_GLEAN_10002813	abscisic stress-ripening, putative, expressed [LOC_Os01g73250]	35.2	not assigned.unknown	0.410132	0.497375	0.0177308	0.0609294	0	0.013833	22
Pgl_GLEAN_10038314	Harpin-induced protein-like (Fragment) [Sotub10g026120.1.1]	33.2	development.late embryogenesis abundant	0.380939	0.545041	0	0.0740206	0	0	22
Pgl_GLEAN_10006487	Peroxidase 1 [Sotub03g017090.1.1]	26.12	misc.peroxidases	0.431859	0.568141	0	0	0	0	22
Pgl_GLEAN_10030257	harpin-induced protein 1 domain containing protein, expressed [LOC_Os03g62010]	33.2	development.late embryogenesis abundant	0.347661	0.493188	0.0374353	0.0830387	0.0386769	0	22
Pgl_GLEAN_10036930	Beta-glucosidase D4 [Sotub10g015190.1.1]	17.3.1.1.1	hormone metabolism.brassinosteroid.synthesis-degradation.BRs.DET2	0.404639	0.506085	0.0757484	0.013527	0	0	22
Pgl_GLEAN_10034617	Cytochrome P450 [Sotub02g027690.1.1]	16.2.1.8	secondary metabolism.phenylpropanoids.lignin biosynthesis.F5H	0.414682	0.482493	0.0688987	0.0339261	0	0	22
Pgl_GLEAN_10035705	Trafficking protein particle complex subunit 5 [Sotub04g013360.1.1]	34.99	transport.misc	0.451933	0.548067	0	0	0	0	22
Pgl_GLEAN_10028140	expressed protein [LOC_Os03g48710]	26.13	misc.acid and other phosphatases	0.409736	0.433688	0	0	0.0829626	0.0736138	22
Pgl_GLEAN_10006516	NAD dependent epimerase/dehydratase family protein expressed [Sotub01g030310.1.1]	10.1.6	cell wall.precursor synthesis.GAE	0.377938	0.397811	0.0423587	0.0280733	0.0817923	0.072026	22
Pgl_GLEAN_10028909	Nuclease [Sotub06g011040.1.1]	28.99	DNA.unspecified	0.426764	0.377562	0	0.195674	0	0	22
Pgl_GLEAN_10033530	Peroxidase [Sotub02g010080.1.1]	26.12	misc.peroxidases	0.463886	0.536114	0	0	0	0	22
Pgl_GLEAN_10037928	Receptor-like serine/threonine-protein kinase At1g78530 [Sotub11g009750.1.1]	17.3.2.99	hormone metabolism.brassinosteroid.signal transduction.other	0.505677	0.471727	0.0225965	0	0	0	22
Pgl_GLEAN_10033482	Unknown protein	35.2	not assigned.unknown	0.460419	0.41974	0.0773716	0.0424694	0	0	22
Pgl_GLEAN_10016689	Lipoxygenase [Sotub08g011220.1.1]	17.7.1.2	hormone metabolism.jasmonate.synthesis-degradation.lipoxygenase	0.440247	0.408812	0.059744	0.0562312	0.0349654	0	22
Pgl_GLEAN_10025378	6-phosphofructo-2-kinase/fructose-2 6-biphosphatase 4 [Sotub06g032910.1.1]	4.1.6	glycolysis.cytosolic branch.fructose-2,6-bisphosphatase (Fru2,6BisPase)	0.423966	0.348761	0.029189	0.0359489	0.111206	0.0509296	22
Pgl_GLEAN_10022594	Unknown protein	35.2	not assigned.unknown	0.349416	0.479109	0.0240564	0	0.0660945	0.0813235	22
Pgl_GLEAN_10015871	DUF292 domain containing protein, expressed [LOC_Os08g07830]	17.3.2.99	hormone metabolism.brassinosteroid.signal transduction.other	0.383601	0.397476	0.0573234	0.0411893	0.055866	0.0645442	22
Pgl_GLEAN_10012569	Receptor protein kinase-like [Sotub10g018340.1.1]	29.4.1.54	protein.postranslational modification.kinase.receptor like cytoplasmatic kinase IV	0.380958	0.524377	0.0426204	0.039697	0.0123476	0	22
Pgl_GLEAN_10017209	Copine-like protein [Sotub02g036690.1.1]	24	biodegradation of xenobiotics	0.355792	0.431476	0.0324853	0.106178	0.0466498	0.0274194	22
Pgl_GLEAN_10009808	SEC1 family transport protein SLY1 [Sotub01g049970.1.1]	29.3.4.3	protein.targeting.secretory pathway.vacuole	0.414224	0.354444	0.0927993	0.0214942	0.0707166	0.0463225	22
Pgl_GLEAN_10009366	Calcium dependent protein kinase 3 [Sotub08g009670.1.1]	29.4	protein.postranslational modification	0.4596	0.48152	0.0146546	0.0442254	0	0	22
Pgl_GLEAN_10011496	Ethanolamine-phosphate cytidylyltransferase [Sotub10g018150.1.1]	11.3.6	lipid metabolism.phospholipid synthesis.choline-phosphate cytidylyltransferase	0.505183	0.471266	0.0235509	0	0	0	22
Pgl_GLEAN_10036666	Unknown protein	35.2	not assigned.unknown	0.409126	0.496155	0.0176873	0.0607799	0.0162517	0	22
Pgl_GLEAN_10001436	GMP synthase [Sotub08g029290.1.1]	23.1.2.31	nucleotide metabolism.synthesis.purine.GMP synthetase	0.407955	0.364078	0.0359172	0.0606059	0.0696464	0.0617982	22
Pgl_GLEAN_10021849	Embryo defective 2765 (Fragment) [Sotub01g024510.1.1]	28.1	DNA.synthesis/chromatin structure	0.467557	0.40008	0.0629031	0.0694604	0	0	22
Pgl_GLEAN_10037630	Transmembrane protein 63b [Sotub02g026720.1.1]	35.1	not assigned.no ontology	0.421202	0.403158	0	0.0232453	0.0885898	0.0638048	22
Pgl_GLEAN_10016457	Mediator of RNA polymerase II transcription subunit 13 [Sotub04g014850.1.1]	35.1	not assigned.no ontology	0.411075	0.441193	0.0434893	0.104243	0	0	22
Pgl_GLEAN_10014954	PITH domain-containing protein 1 [Sotub08g015410.1.1]	35.2	not assigned.unknown	0	0	0	0	0.668969	0.331031	23
Pgl_GLEAN_10017098	class IV heat shock protein [Sotub11g015500.1.1]	20.2.1	stress.abiotic.heat	0	0	0	0	0.658915	0.341085	23
Pgl_GLEAN_10008422	Peptidyl-prolyl cis-trans isomerase [Sotub01g042850.1.1]	26.21	misc.protease inhibitor/seed storage/lipid transfer protein (LTP) family protein	0	0	0	0	0.773318	0.226682	23
Pgl_GLEAN_10028100	Lipoxygenase [Sotub01g036960.1.1]	17.7.1.2	hormone metabolism.jasmonate.synthesis-degradation.lipoxygenase	0.28311	0	0.0423066	0	0.616341	0.0582421	23
Pgl_GLEAN_10033474	Universal stress protein family protein [Sotub01g011980.1.1]	17.5.3	hormone metabolism.ethylene.induced-regulated-responsive-activated	0	0	0	0	0.807126	0.192874	23
Pgl_GLEAN_10001395	3-ketoacyl-CoA reductase 1 [Sotub02g036840.1.1]	16.7	secondary metabolism.wax	0	0	0.0901346	0	0.600213	0.309652	23
Pgl_GLEAN_10028068	Alpha-amylase [Solyc04g078930.2.1]	2.2.2.1.1	major CHO metabolism.degradation.starch.starch cleavage.alpha amylase	0	0	0	0	0.669898	0.330102	23
Pgl_GLEAN_10023842	L-threonine aldolase [Sotub04g009990.1.1]	13.1.5.2	amino acid metabolism.synthesis.serine-glycine-cysteine group.glycine	0	0	0	0	0.65507	0.34493	23
Pgl_GLEAN_10007226	Unknown protein	35.2	not assigned.unknown	0	0	0	0	0.726915	0.273085	23
Pgl_GLEAN_10023808	Major pollen allergen Bet v 1-C [Sotub07g006660.1.1]	2.2.1.3.1	major CHO metabolism.degradation.sucrose.invertases.neutral	0	0	0	0	0.87977	0.12023	23
Pgl_GLEAN_10018268	Ran GTPase binding protein [Sotub06g006230.1.1]	27.3.3	RNA.regulation of transcription.AP2/EREBP, APETALA2/ethylene-responsive element binding protein family	0	0	0.11272	0	0.683421	0.203859	23
Pgl_GLEAN_10011187	Arginine N-methyltransferase family protein [Sotub12g031510.1.1]	26.6	misc.O-methyl transferases	0	0	0	0	0.643772	0.356228	23
Pgl_GLEAN_10014396	Calcium binding protein Caleosin [Sotub09g025350.1.1]	16.2.1.10	secondary metabolism.phenylpropanoids.lignin biosynthesis.CAD	0	0	0	0	0.652998	0.347002	23
Pgl_GLEAN_10005203	Ubiquitin fusion-degradation protein-like [Sotub01g047860.1.1]	29.5.11	protein.degradation.ubiquitin	0	0	0	0	0.695271	0.304729	23
Pgl_GLEAN_10006057	Heat shock protein 22 [Sotub08g024500.1.1]	20.2.1	stress.abiotic.heat	0	0	0	0	0.837262	0.162738	23
Pgl_GLEAN_10028138	Germin-like protein [Sotub03g026910.1.1]	12.2.2	N-metabolism.ammonia metabolism.glutamine synthetase	0	0	0	0	0.796195	0.203805	23
Pgl_GLEAN_10031283	Cytochrome P450 [Sotub03g017540.1.1]	26.10	misc.cytochrome P450	0	0	0	0	0.72033	0.27967	23
Pgl_GLEAN_10023479	Unknown protein	35.2	not assigned.unknown	0	0	0	0	0.811838	0.188162	23
Pgl_GLEAN_10025109	Genomic DNA chromosome 3 TAC clone K24A2 [Sotub02g013780.1.1]	35.2	not assigned.unknown	0	0	0	0.212558	0.657537	0.129905	23
Pgl_GLEAN_10010590	tRNA-modifying protein ygfZ [Sotub08g025830.1.1]	13.2.5.2	amino acid metabolism.degradation.serine-glycine-cysteine group.glycine	0	0	0	0	0.659203	0.340797	23
Pgl_GLEAN_10021522	Senescence-associated protein 12 [Sotub01g048840.1.1]	3.4.1	minor CHO metabolism.myo-inositol.poly-phosphatases	0	0	0	0	0.68685	0.31315	23
Pgl_GLEAN_10035239	Glutamyl-tRNA(Gln) amidotransferase subunit A [Sotub03g031470.1.1]	26.8	misc.nitrilases, nitrile lyases, berberine bridge enzymes, reticuline oxidases, troponine reductases	0	0	0	0	0.701466	0.298534	23
Pgl_GLEAN_10008252	26S proteasome regulatory subunit [Sotub09g028270.1.1]	29.5.11.20	protein.degradation.ubiquitin.proteasom	0	0	0.0985433	0.118068	0.578028	0.205361	23
Pgl_GLEAN_10034019	Lipase-like protein [Sotub09g022740.1.1]	11.9.2	lipid metabolism.lipid degradation.lipases	0	0	0	0	0.652998	0.347002	23
Pgl_GLEAN_10026015	Ras GTPase-activating protein-binding protein 2 [Sotub09g026890.1.1]	10.1.5	cell wall.precursor synthesis.UXS	0	0	0.075085	0	0.626609	0.298306	23
Pgl_GLEAN_10029954	Hydroxycinnamoyl-CoA shikimate/quinate hydroxycinnamoyltransferase [Sotub03g031070.1.1]	16.2.1.4	secondary metabolism.phenylpropanoids.lignin biosynthesis.HCT	0	0	0	0	0.680175	0.319825	23
Pgl_GLEAN_10001015	Ubiquitin-protein ligase Cullin 4 [Sotub01g021180.1.1]	17.4.2	hormone metabolism.cytokinin.signal transduction	0	0	0.0698064	0	0.621839	0.308354	23
Pgl_GLEAN_10012274	Eukaryotic translation initiation factor 1A [Sotub01g032860.1.1]	29.2.3	protein.synthesis.initiation	0	0	0	0	0.661282	0.338718	23
Pgl_GLEAN_10018481	Protein pelota homolog [Sotub10g025330.1.1]	29.2.5	protein.synthesis.release	0	0	0	0	0.811838	0.188162	23
Pgl_GLEAN_10013544	Protein transport protein SEC24 [Sotub11g025700.1.1]	29.3.4.2	protein.targeting.secretory pathway.golgi	0	0	0.112974	0	0.615814	0.271211	23
Pgl_GLEAN_10008758	Allene oxide synthase [Sotub04g032980.1.1]	17.7.1.3	hormone metabolism.jasmonate.synthesis-degradation.allene oxidase synthase	0	0	0	0	0.703967	0.296033	23
Pgl_GLEAN_10030706	Tubulin--tyrosine ligase-like protein 12 [Sotub07g014950.1.1]	31.1	cell.organisation	0	0	0	0	0.649162	0.350838	23
Pgl_GLEAN_10023256	Exportin-t [Sotub03g034590.1.1]	34.99	transport.misc	0	0	0.259076	0	0.740924	0	23
Pgl_GLEAN_10001439	Endoplasmic reticulum-Golgi intermediate compartment protein 3 [Sotub04g026920.1.1]	11.1.9	lipid metabolism.FA synthesis and FA elongation.long chain fatty acid CoA ligase	0	0	0.18146	0	0.664522	0.154018	23
Pgl_GLEAN_10036688	Inositol-tetrakisphosphate 1-kinase 1 [Solyc08g015630.2.1]	30.4.5	signalling.phosphinositides.inositol-tetrakisphosphate 1-kinase	0	0	0	0	0.732874	0.267126	23
Pgl_GLEAN_10024643	Proton pump interactor 1 [Sotub07g024120.1.1]	34	transport	0	0	0.236862	0	0.672398	0.0907397	23
Pgl_GLEAN_10013798	Os05g0264200 protein (Fragment) [Sotub05g008180.1.1]	13.1.6.1.7	amino acid metabolism.synthesis.aromatic aa.chorismate.chorismate synthase	0	0	0	0	0.695077	0.304923	23
Pgl_GLEAN_10027654	MYG1 protein [Sotub11g015210.1.1]	35.2	not assigned.unknown	0	0	0	0	0.699625	0.300375	23
Pgl_GLEAN_10014955	Peptidase M16 family protein [Sotub12g009880.1.1]	29.5.7	protein.degradation.metalloprotease	0	0	0	0	0.649624	0.350376	23
Pgl_GLEAN_10033750	Ubiquitin carboxyl-terminal hydrolase [Sotub07g026690.1.1]	29.5.11.5	protein.degradation.ubiquitin.ubiquitin protease	0	0	0.118318	0	0.575625	0.306057	23
Pgl_GLEAN_10021989	UDP-glucose glycoprotein glucosyltransferase 1 precursor, putative, expressed [LOC_Os02g44510]	29.7.4	protein.glycosylation.UDP-glucose glycoprotein glucosyltransferase	0	0	0	0.185089	0.572562	0.242349	23
Pgl_GLEAN_10032652	D-tagatose-1,6-bisphosphate aldolase subunit GatY [Sotub03g032140.1.1]	7.1.3	OPP.oxidative PP.6-phosphogluconate dehydrogenase	0	0	0	0	0.685882	0.314118	23
Pgl_GLEAN_10026105	30S ribosomal protein S11 [Sotub02g016950.1.1]	29.2.1.2.1.14	protein.synthesis.ribosomal protein.eukaryotic.40S subunit.S14	0.102486	0.383689	0.12198	0.11902	0.138894	0.133932	24
Pgl_GLEAN_10000177	Mitochondrial import inner membrane translocase subunit tim9 [Sotub10g028240.1.1]	17.3.1.1.1	hormone metabolism.brassinosteroid.synthesis-degradation.BRs.DET2	0	0.4551	0	0.243711	0	0.301189	24
Pgl_GLEAN_10012312	Pectinesterase [Sotub07g026090.1.1]	10.8.1	cell wall.pectinesterases.PME	0.0340025	0.562451	0.0944837	0.141959	0.0845499	0.0825541	24
Pgl_GLEAN_10027630	Acidic chitinase [Sotub01g032680.1.1]	20.1	stress.biotic	0	0.59338	0	0.013193	0.200716	0.192712	24
Pgl_GLEAN_10028689	PBSP domain protein [Sotub01g044670.1.1]	13.2.7	amino acid metabolism.degradation.histidine	0	0.4862	0.071903	0.119644	0.151238	0.171016	24
Pgl_GLEAN_10010809	Aquaporin-like protein [Sotub06g009110.1.1]	34.19.1	transport.major intrinsic proteins.PIP	0.0641937	0.426452	0.209049	0.149219	0.10212	0.0489662	24
Pgl_GLEAN_10001520	Aquaporin-like protein [Sotub06g009110.1.1]	34.19.1	transport.major intrinsic proteins.PIP	0.0761845	0.395232	0.194746	0.138792	0.136933	0.0581126	24
Pgl_GLEAN_10027539	Unknown protein	35.2	not assigned.unknown	0	0.498125	0.196048	0.305827	0	0	24
Pgl_GLEAN_10001328	Peroxidase 1 [Sotub01g038870.1.1]	26.12	misc.peroxidases	0.11754	0.521789	0.0471943	0.24398	0.0376034	0.0318935	24
Pgl_GLEAN_10004700	Leucine-rich repeat family protein [Sotub12g010540.1.1]	10.5.3	cell wall.cell wall proteins.LRR	0	0.525857	0.119235	0.135458	0.118741	0.10071	24
Pgl_GLEAN_10011343	FK506-binding protein 2 (EC 5.2.1.8)(Peptidyl-prolyl cis-trans isomerase)(PPIase)(Rotamase) [Solyc09g057670.2.1]	29.6	protein.folding	0	0.398135	0.0583955	0.333987	0.111031	0.0984518	24
Pgl_GLEAN_10019541	Aluminum-induced protein (Fragment) [Sotub09g024350.1.1]	15	metal handling	0	0.424846	0.140876	0.2368	0.10404	0.093438	24
Pgl_GLEAN_10022724	Beta glucosidase like protein [Sotub09g022020.1.1]	10.6.1	cell wall.degradation.cellulases and beta-1,4-glucanases	0	0.392875	0	0.358368	0.144212	0.104545	24
Pgl_GLEAN_10018771	Phosphoribosyltransferase (Fragment) [Sotub10g022160.1.1]	13.1.6.5.3	amino acid metabolism.synthesis.aromatic aa.tryptophan.phosphoribosyanthranilate isomerase	0	0.385475	0.153006	0.108158	0.203503	0.149859	24
Pgl_GLEAN_10037768	Unknown protein	35.2	not assigned.unknown	0.113347	0.58035	0.0252657	0.257306	0.0237312	0	24
Pgl_GLEAN_10033849	Ferredoxin--NADP reductase [Sotub02g007770.1.1]	1.1.5.3	PS.lightreaction.other electron carrier (ox/red).ferredoxin reductase	0	0.337661	0	0.358363	0.13811	0.165865	24
Pgl_GLEAN_10012466	Glutathione S-transferase [Sotub12g027670.1.1]	26.9	misc.glutathione S transferases	0.128093	0.570664	0.114303	0.18694	0	0	24
Pgl_GLEAN_10024964	Glycerol kinase [Sotub03g030950.1.1]	11.5.1	lipid metabolism.glycerol metabolism.glycerol kinase	0.135178	0.493183	0.13949	0.173064	0	0.0590849	24
Pgl_GLEAN_10021515	Phosphoribosylanthranilate transferase (Fragment) [Sotub10g022150.1.1]	13.1.6.5.3	amino acid metabolism.synthesis.aromatic aa.tryptophan.phosphoribosyanthranilate isomerase	0	0.374153	0.172394	0.246921	0.122851	0.0836811	24
Pgl_GLEAN_10022103	Serine carboxypeptidase [Sotub02g005560.1.1]	29.5.5	protein.degradation.serine protease	0	0.580745	0.0505658	0.368689	0	0	24
Pgl_GLEAN_10030585	Unknown protein	35.2	not assigned.unknown	0	0.460469	0.295093	0.244438	0	0	24
Pgl_GLEAN_10012866	Peroxidase [Sotub05g023190.1.1]	26.12	misc.peroxidases	0	0.487268	0.16322	0.318817	0	0.0306954	24
Pgl_GLEAN_10009104	Solute carrier family 2, facilitated glucose transporter member 3 [Sotub09g023380.1.1]	16.4.1	secondary metabolism.N misc.alkaloid-like	0	0.523375	0.205382	0.271243	0	0	24
Pgl_GLEAN_10034402	Sterol-4-alpha-carboxylate 3-dehydrogenase decarboxylating [Sotub02g009040.1.1]	11.8.4	lipid metabolism.exotics (steroids, squalene etc).3-beta hydroxysteroid dehydrogenase/isomerase	0	0.570698	0.0886988	0.0546965	0.1692	0.116706	24
Pgl_GLEAN_10020225	NHL1 (Fragment) [Sotub11g025320.1.1]	20.1	stress.biotic	0.147786	0.411489	0.137836	0.269236	0.0336525	0	24
Pgl_GLEAN_10018511	expressed protein [LOC_Os04g56140]	35.2	not assigned.unknown	0.146075	0.379635	0.118617	0.214534	0.116901	0.0242386	24
Pgl_GLEAN_10031222	Purple acid phosphatase 3 [Sotub07g007210.1.1]	26.13	misc.acid and other phosphatases	0	0.348968	0.195416	0.222004	0.147292	0.0863201	24
Pgl_GLEAN_10033786	Vicilin (Fragment) [Sotub09g020260.1.1]	26.9	misc.glutathione S transferases	0.0529718	0.0795335	0.0176396	0.015184	0.443903	0.390768	25
Pgl_GLEAN_10035923	Chitinase [Sotub04g026440.1.1]	20.1.7.3	stress.biotic.PR-proteins.PR3/4/8/11 (chitinases and chitin binding proteins)	0	0.0375793	0.0363291	0.116363	0.393416	0.416312	25
Pgl_GLEAN_10024324	Peroxiredoxin [Sotub03g020790.1.1]	21.5.1	redox.peroxiredoxin.BAS1	0.0814547	0.0329864	0.0186472	0.0403533	0.381563	0.444995	25
Pgl_GLEAN_10038412	Cysteine desulfurase [Sotub02g030380.1.1]	13.1.5.3	amino acid metabolism.synthesis.serine-glycine-cysteine group.cysteine	0	0	0.146447	0.0971698	0.414946	0.341437	25
Pgl_GLEAN_10027105	Peroxidase [Sotub04g026530.1.1]	26.12	misc.peroxidases	0	0	0.0446017	0.0644524	0.448722	0.442224	25
Pgl_GLEAN_10026697	Aspartate aminotransferase [Sotub08g018900.1.1]	10.1.5	cell wall.precursor synthesis.UXS	0.0558141	0.0445298	0.118902	0.0869421	0.372424	0.321388	25
Pgl_GLEAN_10023966	Alpha-glucosidase 1 [Sotub02g015880.1.1]	2.2.2.1	major CHO metabolism.degradation.starch.starch cleavage	0.0347664	0.0242371	0.0621189	0.0862982	0.384588	0.407991	25
Pgl_GLEAN_10016213	Peptidyl-prolyl cis-trans isomerase [Sotub06g032750.1.1]	29.4	protein.postranslational modification	0.144637	0	0.0978825	0.0921071	0.368455	0.296918	25
Pgl_GLEAN_10012268	1 4-alpha-glucan branching enzyme II [Sotub09g011090.1.1]	2.1.2.3	major CHO metabolism.synthesis.starch.starch branching	0	0	0.0772636	0.0273889	0.450215	0.445133	25
Pgl_GLEAN_10033371	Chaperone DnaK [Sotub01g043450.1.1]	20.2.1	stress.abiotic.heat	0.0330522	0.08975	0.148623	0.0576779	0.308787	0.36211	25
Pgl_GLEAN_10016370	Outer envelope membrane protein [Sotub06g032170.1.1]	29.3.3	protein.targeting.chloroplast	0.0349311	0	0.105878	0.106294	0.399516	0.353381	25
Pgl_GLEAN_10012726	6-phosphofructokinase 2 [Sotub04g013210.1.1]	4.1.4	glycolysis.cytosolic branch.phosphofructokinase (PFK)	0	0.2086	0	0	0.432688	0.358712	25
Pgl_GLEAN_10008578	30S ribosomal protein S5 [Sotub04g024990.1.1]	29.2.1.2.1.2	protein.synthesis.ribosomal protein.eukaryotic.40S subunit.S2	0	0	0.178439	0.1191	0.337234	0.365226	25
Pgl_GLEAN_10027916	Unknown protein	35.2	not assigned.unknown	0	0	0.0917524	0.0880385	0.345349	0.47486	25
Pgl_GLEAN_10029185	Pathogenesis-related protein 4B (Fragment) [Sotub01g034730.1.1]	20.1.7.3	stress.biotic.PR-proteins.PR3/4/8/11 (chitinases and chitin binding proteins)	0	0	0.115674	0.0958182	0.317545	0.470963	25
Pgl_GLEAN_10003490	T-complex protein 1 subunit zeta [Sotub02g010730.1.1]	29.4	protein.postranslational modification	0	0	0.118311	0.0209462	0.445907	0.414836	25
Pgl_GLEAN_10032289	chaperonin [Sotub05g026200.1.1]	20.2.1	stress.abiotic.heat	0.138865	0	0.155625	0.0303901	0.273213	0.401907	25
Pgl_GLEAN_10008836	Ketol-acid reductoisomerase [Sotub07g022000.1.1]	13.1.4.1.2	amino acid metabolism.synthesis.branched chain group.common.ketol-acid reductoisomerase	0	0	0.0731787	0.048816	0.380638	0.497367	25
Pgl_GLEAN_10008884	Glucose-1-phosphate adenylyltransferase [Sotub01g047210.1.1]	2.1.2.1	major CHO metabolism.synthesis.starch.AGPase	0	0	0.0304716	0.114063	0.402298	0.453167	25
Pgl_GLEAN_10028308	ATP dependent RNA helicase [Sotub12g032870.1.1]	27.1.2	RNA.processing.RNA helicase	0.0901256	0	0.130827	0.0489022	0.327966	0.402179	25
Pgl_GLEAN_10009128	Proteasome subunit beta type [Sotub05g029370.1.1]	11.1.9	lipid metabolism.FA synthesis and FA elongation.long chain fatty acid CoA ligase	0	0	0.129467	0.132578	0.371511	0.366444	25
Pgl_GLEAN_10003083	Aldehyde dehydrogenase 7b [Sotub03g034650.1.1]	5.1	fermentation.LDH	0	0.161791	0	0.0628658	0.381062	0.394281	25
Pgl_GLEAN_10017307	Lactoylglutathione lyase [Sotub02g023800.1.1]	13.2.3.2	amino acid metabolism.degradation.aspartate family.threonine	0	0	0.146509	0.0704829	0.358005	0.425003	25
Pgl_GLEAN_10007459	Chaperone DnaK [Sotub01g043450.1.1]	20.2.1	stress.abiotic.heat	0	0	0.169525	0.0450186	0.368074	0.417383	25
Pgl_GLEAN_10036390	Threonine synthase [Sotub03g035020.1.1]	13.1.3.2.1	amino acid metabolism.synthesis.aspartate family.threonine.threonine synthase	0	0	0.13494	0.117913	0.385834	0.361312	25
Pgl_GLEAN_10007702	Unknown protein	35.2	not assigned.unknown	0	0	0.205286	0.0272872	0.391763	0.375665	25
Pgl_GLEAN_10030394	Serine carboxypeptidase [Sotub11g012360.1.1]	29.5.5	protein.degradation.serine protease	0	0.121914	0.0586626	0.10086	0.390775	0.327788	25
Pgl_GLEAN_10015455	UPF0664 stress-induced protein C29B12.11c [Sotub02g007100.1.1]	35.2	not assigned.unknown	0	0	0.0637091	0.0989761	0.472721	0.364594	25
Pgl_GLEAN_10023332	ATP dependent RNA helicase [Sotub01g006340.1.1]	27.1.2	RNA.processing.RNA helicase	0.114825	0	0.140981	0.108719	0.310049	0.325426	25
Pgl_GLEAN_10030655	Adenylosuccinate synthetase [Sotub10g022050.1.1]	10.6.2	cell wall.degradation.mannan-xylose-arabinose-fucose	0	0	0.15203	0.0351937	0.427949	0.384827	25
Pgl_GLEAN_10031642	Pectinesterase family protein [Sotub11g005690.1.1]	10.8.1	cell wall.pectinesterases.PME	0	0.149356	0.0505326	0	0.41995	0.380162	25
Pgl_GLEAN_10020126	DEAD-box ATP-dependent RNA helicase, putative, expressed [LOC_Os12g41715]	27.1.2	RNA.processing.RNA helicase	0	0	0.17632	0	0.464187	0.359494	25
Pgl_GLEAN_10033766	Tubulin beta chain [Sotub10g027210.1.1]	11.1.8	lipid metabolism.FA synthesis and FA elongation.acyl CoA ligase	0	0	0.149087	0.0117777	0.375241	0.463895	25
Pgl_GLEAN_10014949	IAA-amino acid hydrolase [Sotub03g035690.1.1]	17.2.1	hormone metabolism.auxin.synthesis-degradation	0	0	0.0603866	0.0699277	0.40161	0.468076	25
Pgl_GLEAN_10018815	Dehydrogenase/reductase [Sotub11g007220.1.1]	26.8	misc.nitrilases, nitrile lyases, berberine bridge enzymes, reticuline oxidases, troponine reductases	0	0	0.102965	0.097026	0.399316	0.400693	25
Pgl_GLEAN_10014988	Ras-related protein Rab-18 [Sotub04g024710.1.1]	30.5	signalling.G-proteins	0	0	0.195091	0.05951	0.376028	0.36937	25
Pgl_GLEAN_10009098	Alpha-glucosidase [Sotub04g016870.1.1]	2.2.2.1	major CHO metabolism.degradation.starch.starch cleavage	0	0.181616	0.0280559	0	0.324471	0.465857	25
Pgl_GLEAN_10002933	2-oxoglutarate dehydrogenase E1 component [Sotub04g010270.1.1]	8.1.5	TCA / organic transformation.TCA.2-oxoglutarate dehydrogenase	0	0	0.0816971	0.133226	0.421037	0.364041	25
Pgl_GLEAN_10027299	Insulinase (Peptidase family M16) family protein [AT2G41790]	35.2	not assigned.unknown	0	0	0.179204	0.0844335	0.347491	0.388872	25
Pgl_GLEAN_10015956	Allene oxide synthase [Sotub11g026710.1.1]	17.7.1.3	hormone metabolism.jasmonate.synthesis-degradation.allene oxidase synthase	0	0	0.162993	0	0.42784	0.409167	25
Pgl_GLEAN_10024877	Chaperone protein clpB 2 [Sotub02g034270.1.1]	20.2.1	stress.abiotic.heat	0	0	0.206674	0.0425589	0.379241	0.371526	25
Pgl_GLEAN_10018267	Methionine aminopeptidase 2 [Sotub06g006220.1.1]	27.3.67	RNA.regulation of transcription.putative transcription regulator	0	0	0.0918026	0.0489552	0.379887	0.479355	25
Pgl_GLEAN_10014847	Peroxiredoxin [Sotub07g013010.1.1]	21.5	redox.peroxiredoxin	0	0	0.135646	0	0.397576	0.466778	25
Pgl_GLEAN_10019959	Unknown protein	35.2	not assigned.unknown	0	0	0.0615193	0.113899	0.408645	0.415936	25
Pgl_GLEAN_10030264	Nicotinate phosphoribosyltransferase-like protein [Sotub02g031780.1.1]	11.1.13	lipid metabolism.FA synthesis and FA elongation.acyl-CoA binding protein	0	0	0.203266	0	0.438734	0.358	25
Pgl_GLEAN_10024619	N-succinylglutamate 5-semialdehyde dehydrogenase [Sotub06g026990.1.1]	13.1.2.2	amino acid metabolism.synthesis.glutamate family.proline	0	0	0.103893	0.0489502	0.403053	0.444104	25
Pgl_GLEAN_10027591	BAH-PHD domain-containing protein [Sotub01g047470.1.1]	27.3.44	RNA.regulation of transcription.chromatin remodeling factors	0	0	0.198079	0	0.384637	0.417284	25
Pgl_GLEAN_10025380	Unknown protein	35.2	not assigned.unknown	0	0	0.125339	0.0396064	0.405739	0.429315	25
Pgl_GLEAN_10015854	40S ribosomal protein S6 [Sotub12g028650.1.1]	29.2.1.2.1.6	protein.synthesis.ribosomal protein.eukaryotic.40S subunit.S6	0	0	0.123356	0	0.414394	0.46225	25
Pgl_GLEAN_10026597	40S ribosomal protein S6 [Sotub12g028650.1.1]	29.2.1.2.1.6	protein.synthesis.ribosomal protein.eukaryotic.40S subunit.S6	0	0	0.138453	0.0639205	0.391751	0.405876	25
Pgl_GLEAN_10024354	UDP-glucosyltransferase [Sotub07g015590.1.1]	16.8.3	secondary metabolism.flavonoids.dihydroflavonols	0	0	0.0674305	0.104235	0.455471	0.372863	25
Pgl_GLEAN_10026519	Fe/S biogenesis protein nfuA [Sotub11g011660.1.1]	29.8	protein.assembly and cofactor ligation	0	0	0.1887	0	0.430972	0.380328	25
Pgl_GLEAN_10011220	UPF0061 protein ydiU [Sotub01g006960.1.1]	29.2.2	protein.synthesis.ribosome biogenesis	0	0	0.188887	0.0867359	0.358697	0.36568	25
Pgl_GLEAN_10018478	Alpha-1 4-glucan-protein synthase [Sotub04g019710.1.1]	10.5.5	cell wall.cell wall proteins.RGP	0	0	0.121554	0.0572713	0.410953	0.410222	25
Pgl_GLEAN_10005066	N-carbamoylputrescine amidase [Sotub11g025650.1.1]	23.2.1.5	nucleotide metabolism.degradation.pyrimidine.beta-ureidopropionase	0	0	0.120349	0.0695042	0.457341	0.352805	25
Pgl_GLEAN_10001084	Peroxisome biogenesis protein 22 [Sotub07g021230.1.1]	35.2	not assigned.unknown	0	0	0.139291	0	0.389175	0.471534	25
Pgl_GLEAN_10015336	Protein SEY1 [Sotub03g035360.1.1]	30.5	signalling.G-proteins	0	0	0.166441	0.0874228	0.353193	0.392944	25
Pgl_GLEAN_10033345	Pyridoxine/pyridoxamine 5'-phosphate oxidase [Sotub03g027140.1.1]	18	Co-factor and vitamine metabolism	0	0	0.157395	0.132792	0.344341	0.365473	25
Pgl_GLEAN_10032944	Maleylacetoacetate isomerase / glutathione S-transferase [Sotub01g039520.1.1]	26.9	misc.glutathione S transferases	0	0	0.156886	0	0.438541	0.404573	25
Pgl_GLEAN_10025834	RNA-binding La domain-containing protein [Sotub08g018880.1.1]	27.3.99	RNA.regulation of transcription.unclassified	0	0	0.106554	0.102241	0.322872	0.468334	25
Pgl_GLEAN_10023697	Aminopeptidase N [Sotub08g029170.1.1]	29.5.7	protein.degradation.metalloprotease	0	0	0.101028	0.1196	0.377995	0.401377	25
Pgl_GLEAN_10030278	Protein tolB [Sotub11g013240.1.1]	31.3	cell.cycle	0	0	0.150056	0.0694145	0.428519	0.35201	25
Pgl_GLEAN_10021450	Phospholipid diacylglycerol acyltransferase [Sotub07g014590.1.1]	11.8.10	lipid metabolism.exotics (steroids, squalene etc).phosphatidylcholine-sterol O-acyltransferase	0	0	0.189274	0	0.435465	0.375261	25
Pgl_GLEAN_10030350	Unknown protein	35.2	not assigned.unknown	0	0	0.108039	0	0.4171	0.474861	25
Pgl_GLEAN_10020695	UV excision repair protein RAD23 [Sotub02g028990.1.1]	28.2	DNA.repair	0	0	0.15038	0.0601662	0.386621	0.402833	25
Pgl_GLEAN_10006937	Unknown protein	35.2	not assigned.unknown	0.144106	0	0.0994675	0.0699741	0.282787	0.403666	25
Pgl_GLEAN_10030873	Tyrosyl-tRNA synthetase [Sotub01g046690.1.1]	29.1.1	protein.aa activation.tyrosine-tRNA ligase	0	0	0.118302	0	0.467171	0.414527	25
Pgl_GLEAN_10003223	UDP-glucosyltransferase [Sotub01g033070.1.1]	26.2	misc.UDP glucosyl and glucoronyl transferases	0	0	0.126398	0	0.462881	0.410721	25
Pgl_GLEAN_10028490	Dtdp-glucose 4 6-dehydratase [Sotub10g007680.1.1]	10.1.10	cell wall.precursor synthesis.RHM	0	0	0.128509	0.0789332	0.357636	0.434922	25
Pgl_GLEAN_10028492	Dtdp-glucose 4 6-dehydratase [Sotub10g007680.1.1]	10.1.10	cell wall.precursor synthesis.RHM	0	0	0.164375	0.100963	0.384992	0.34967	25
Pgl_GLEAN_10014994	Late embryogenesis abundant protein [Sotub01g032580.1.1]	33.2	development.late embryogenesis abundant	0	0	0	0	0.458404	0.541596	26
Pgl_GLEAN_10026634	Unknown protein	35.2	not assigned.unknown	0	0	0	0	0.458205	0.541795	26
Pgl_GLEAN_10010309	class II heat shock protein [Sotub08g013190.1.1]	20.2.1	stress.abiotic.heat	0	0	0	0	0.458353	0.541647	26
Pgl_GLEAN_10020250	Granule-bound starch synthase [Sotub08g026990.1.1]	2.1.2.2	major CHO metabolism.synthesis.starch.starch synthase	0	0	0.00490317	0.0162555	0.479496	0.499346	26
Pgl_GLEAN_10023437	Heat shock protein [Sotub03g016820.1.1]	17.3.1.1.1	hormone metabolism.brassinosteroid.synthesis-degradation.BRs.DET2	0	0	0	0	0.477175	0.522825	26
Pgl_GLEAN_10024584	late embryogenesis abundant protein, group 3, putative, expressed [LOC_Os05g46480]	33.2	development.late embryogenesis abundant	0	0	0	0	0.507703	0.492297	26
Pgl_GLEAN_10033258	2-isopropylmalate synthase 1 [Sotub06g017560.1.1]	13.1.4.4.1	amino acid metabolism.synthesis.branched chain group.leucine specific.2-isopropylmalate synthase	0	0	0.0466063	0	0.489649	0.463744	26
Pgl_GLEAN_10009232	Calcium binding protein Caleosin [Sotub12g029440.1.1]	16.2.1.10	secondary metabolism.phenylpropanoids.lignin biosynthesis.CAD	0	0	0	0.00204773	0.489531	0.508422	26
Pgl_GLEAN_10023452	Universal stress protein family protein [Sotub01g011980.1.1]	17.5.3	hormone metabolism.ethylene.induced-regulated-responsive-activated	0	0	0	0	0.433437	0.566563	26
Pgl_GLEAN_10014514	Polyphenol oxidase [Sotub02g021500.1.1]	16.10	secondary metabolism.simple phenols	0	0	0.0158877	0.0678433	0.450354	0.465915	26
Pgl_GLEAN_10037552	Short-chain dehydrogenase/reductase SDR [Sotub06g028300.1.1]	26.22	misc.short chain dehydrogenase/reductase (SDR)	0	0	0	0	0.483159	0.516841	26
Pgl_GLEAN_10000602	Vicilin-like protein (Fragment) [Sotub11g029120.1.1]	33.1	development.storage proteins	0.0235626	0	0.004233	0.0179523	0.481089	0.473163	26
Pgl_GLEAN_10005825	Chorismate mutase 1 [Sotub02g034450.1.1]	13.1.6.2.1	amino acid metabolism.synthesis.aromatic aa.phenylalanine and tyrosine.chorismate mutase	0	0	0	0	0.429275	0.570725	26
Pgl_GLEAN_10023013	Unknown protein	35.2	not assigned.unknown	0	0	0	0	0.497348	0.502652	26
Pgl_GLEAN_10015078	2-isopropylmalate synthase 1 [Sotub06g017560.1.1]	13.1.4.4.1	amino acid metabolism.synthesis.branched chain group.leucine specific.2-isopropylmalate synthase	0	0	0.0689309	0	0.426504	0.504565	26
Pgl_GLEAN_10018528	Expansin [Sotub03g029370.1.1]	10.7	cell wall.modification	0	0	0	0	0.458228	0.541772	26
Pgl_GLEAN_10021594	Amino acid selective channel protein [Sotub06g010030.1.1]	29.3.2	protein.targeting.mitochondria	0	0	0	0	0.425821	0.574179	26
Pgl_GLEAN_10038040	Unknown protein	35.2	not assigned.unknown	0	0	0	0.0233451	0.418843	0.557812	26
Pgl_GLEAN_10021249	Homoserine dehydrogenase-like [Sotub10g005780.1.1]	16.1.2.9	secondary metabolism.isoprenoids.mevalonate pathway.farnesyl pyrophosphate synthetase	0	0	0	0	0.498213	0.501787	26
Pgl_GLEAN_10023480	Unknown protein	35.2	not assigned.unknown	0	0	0	0	0.49639	0.50361	26
Pgl_GLEAN_10011783	Aspartic proteinase [Sotub02g024010.1.1]	29.5.4	protein.degradation.aspartate protease	0	0	0	0.0226814	0.459943	0.517375	26
Pgl_GLEAN_10003628	Chitinase 2 [Sotub11g029630.1.1]	35.2	not assigned.unknown	0	0	0	0	0.505748	0.494252	26
Pgl_GLEAN_10010480	Cathepsin B-like cysteine proteinase [Sotub05g015020.1.1]	29.4	protein.postranslational modification	0	0	0	0	0.447991	0.552009	26
Pgl_GLEAN_10036812	Acidic chitinase [Sotub01g032680.1.1]	20.1	stress.biotic	0	0	0	0	0.498484	0.501516	26
Pgl_GLEAN_10026659	Phosphatidylethanolamine-binding protein PEBP [Solyc09g005060.1.1]	31.4	cell.vesicle transport	0	0	0	0	0.461953	0.538047	26
Pgl_GLEAN_10013299	Aldehyde dehydrogenase [Sotub12g009120.1.1]	5.10	fermentation.aldehyde dehydrogenase	0	0	0	0	0.451092	0.548908	26
Pgl_GLEAN_10022104	Proteasome subunit alpha type [Sotub10g008440.1.1]	29.5.11.20	protein.degradation.ubiquitin.proteasom	0	0	0	0	0.511356	0.488644	26
Pgl_GLEAN_10028624	Dihydrolipoyllysine-residue acetyltransferase component of pyruvate dehydrogenase complex [Sotub01g020620.1.1]	8.1.1.2	TCA / organic transformation.TCA.pyruvate DH.E2	0	0	0	0	0.448799	0.551201	26
Pgl_GLEAN_10004038	rRNA 2'-O-methyltransferase fibrillarin [Sotub03g015570.1.1]	27.1	RNA.processing	0	0	0	0	0.466844	0.533156	26
Pgl_GLEAN_10003686	Unknown protein	35.2	not assigned.unknown	0	0	0	0.0423711	0.421716	0.535913	26
Pgl_GLEAN_10006974	alpha-glucan phosphorylast isozyme, putative, expressed [LOC_Os03g55090]	2.2.2.2	major CHO metabolism.degradation.starch.starch phosphorylase	0	0	0.064953	0.0229729	0.393395	0.518679	26
Pgl_GLEAN_10011059	Serpin (Serine protease inhibitor) [Sotub04g032620.1.1]	20.1.7.6	stress.biotic.PR-proteins.PR6 (proteinase inhibitors)	0	0	0.0409971	0	0.410055	0.548948	26
Pgl_GLEAN_10000116	60S acidic ribosomal protein P0 [Sotub05g027590.1.1]	29.2.1.2.2.80	protein.synthesis.ribosomal protein.eukaryotic.60S subunit.P0	0	0	0	0	0.510139	0.489861	26
Pgl_GLEAN_10016810	Calcium-binding EF hand family protein [Sotub01g048450.1.1]	30.3	signalling.calcium	0	0	0	0	0.505302	0.494698	26
Pgl_GLEAN_10036491	cytokinin-N-glucosyltransferase 1, putative, expressed [LOC_Os07g13940]	35.2	not assigned.unknown	0	0	0	0	0.473768	0.526232	26
Pgl_GLEAN_10003764	Jacalin-like lectin domain containing protein, putative, expressed [LOC_Os12g09700]	35.2	not assigned.unknown	0	0	0	0	0.507722	0.492278	26
Pgl_GLEAN_10002540	late embryogenesis abundant protein, group 3, putative, expressed [LOC_Os04g52110]	17.3.1.1.1	hormone metabolism.brassinosteroid.synthesis-degradation.BRs.DET2	0.0227127	0	0.00550638	0.0454376	0.448391	0.477952	26
Pgl_GLEAN_10020684	Unknown protein	35.2	not assigned.unknown	0	0	0	0	0.509867	0.490133	26
Pgl_GLEAN_10010301	Unknown protein	35.2	not assigned.unknown	0	0	0	0	0.426432	0.573568	26
Pgl_GLEAN_10013049	Expansin [Sotub02g034760.1.1]	10.7	cell wall.modification	0	0	0	0	0.454946	0.545054	26
Pgl_GLEAN_10030135	Pore protein homolog [Sotub01g014710.1.1]	29.3.2	protein.targeting.mitochondria	0	0	0	0	0.509618	0.490382	26
Pgl_GLEAN_10019485	Beta-glucosidase [Sotub03g032550.1.1]	3.5	minor CHO metabolism.others	0	0	0.031433	0	0.429976	0.538591	26
Pgl_GLEAN_10017846	Multiple inositol polyphosphate phosphatase [Sotub06g011280.1.1]	26.13	misc.acid and other phosphatases	0	0	0	0	0.502792	0.497208	26
Pgl_GLEAN_10018708	Mitochondrial carrier family [Sotub08g014360.1.1]	2.1.2.5	major CHO metabolism.synthesis.starch.transporter	0	0	0	0	0.42927	0.57073	26
Pgl_GLEAN_10029463	1-aminocyclopropane-1-carboxylate oxidase 1 [Sotub10g027710.1.1]	16.8.4	secondary metabolism.flavonoids.flavonols	0	0	0.0492437	0	0.414281	0.536475	26
Pgl_GLEAN_10026535	Dihydrolipoyl dehydrogenase [Sotub05g025770.1.1]	8.1.1.3	TCA / organic transformation.TCA.pyruvate DH.E3	0	0	0	0	0.434103	0.565897	26
Pgl_GLEAN_10030198	Cell division protein ftsZ [Sotub10g025690.1.1]	31.2	cell.division	0	0	0	0	0.48726	0.51274	26
Pgl_GLEAN_10034700	Ribonuclease T2 [Sotub05g009880.1.1]	27.1.19	RNA.processing.ribonucleases	0	0	0	0	0.473085	0.526915	26
Pgl_GLEAN_10015813	Alcohol dehydrogenase 2 [Sotub06g018560.1.1]	5.3	fermentation.ADH	0.143389	0	0	0	0.378793	0.477818	26
Pgl_GLEAN_10024541	Unknown protein	35.2	not assigned.unknown	0	0	0	0	0.478516	0.521484	26
Pgl_GLEAN_10023281	Proliferating cell nuclear antigen [Sotub06g032450.1.1]	27.3.67	RNA.regulation of transcription.putative transcription regulator	0	0	0.0763141	0	0.448569	0.475117	26
Pgl_GLEAN_10016717	Aspartate aminotransferase [Sotub07g022320.1.1]	13.1.1.2.1	amino acid metabolism.synthesis.central amino acid metabolism.aspartate.aspartate aminotransferase	0	0	0	0	0.465347	0.534653	26
Pgl_GLEAN_10010274	embryonic cell protein 63 [AT2G36640]	35.2	not assigned.unknown	0	0	0	0	0.50774	0.49226	26
Pgl_GLEAN_10003857	Nucleolar protein [Sotub01g038390.1.1]	27.3.67	RNA.regulation of transcription.putative transcription regulator	0	0	0.065099	0	0.462644	0.472257	26
Pgl_GLEAN_10007397	GDSL esterase/lipase At5g03980 [Sotub01g036860.1.1]	26.28	misc.GDSL-motif lipase	0	0	0	0	0.448754	0.551246	26
Pgl_GLEAN_10023910	Aspartic proteinase [Sotub02g024010.1.1]	29.5.4	protein.degradation.aspartate protease	0	0	0	0	0.441944	0.558056	26
Pgl_GLEAN_10031284	Alpha-humulene/(-)-(E)-beta-caryophyllene synthase [Sotub04g022300.1.1]	16.1.5	secondary metabolism.isoprenoids.terpenoids	0	0	0	0	0.468617	0.531383	26
Pgl_GLEAN_10001472	late embryogenesis abundant protein, group 3, putative, expressed [LOC_Os01g50910]	35.2	not assigned.unknown	0	0	0	0	0.455913	0.544087	26
Pgl_GLEAN_10032231	Fatty acid oxidation complex subunit alpha 1 [Sotub12g031400.1.1]	1.1.1.2	PS.lightreaction.photosystem II.PSII polypeptide subunits	0	0	0	0	0.440251	0.559749	26
Pgl_GLEAN_10022480	5-methylthioadenosine/S-adenosylhomocysteine deaminase [Solyc01g009940.1.1]	35.2	not assigned.unknown	0	0	0	0	0.496334	0.503666	26
Pgl_GLEAN_10017289	Cinnamoyl CoA reductase-like 1 [Sotub04g036290.1.1]	16.2.1.7	secondary metabolism.phenylpropanoids.lignin biosynthesis.CCR1	0	0	0	0	0.464948	0.535052	26
Pgl_GLEAN_10026403	Universal stress protein (Usp) [Sotub02g022380.1.1]	20.2.99	stress.abiotic.unspecified	0	0	0.0427596	0	0.443409	0.513832	26
Pgl_GLEAN_10029251	Chorismate mutase 1 [Sotub02g034450.1.1]	13.1.6.2.1	amino acid metabolism.synthesis.aromatic aa.phenylalanine and tyrosine.chorismate mutase	0	0	0	0	0.433202	0.566798	26
Pgl_GLEAN_10037028	3-isopropylmalate dehydratase large subunit [Sotub07g019480.1.1]	8.1.3	TCA / organic transformation.TCA.aconitase	0	0	0	0	0.496138	0.503862	26
Pgl_GLEAN_10022666	class II heat shock protein [Sotub08g013190.1.1]	20.2.1	stress.abiotic.heat	0	0	0	0	0.482487	0.517513	26
Pgl_GLEAN_10030611	Pyruvate dehydrogenase E1 component alpha subunit [Sotub05g011910.1.1]	8.1.1.1	TCA / organic transformation.TCA.pyruvate DH.E1	0	0	0	0	0.453415	0.546585	26
Pgl_GLEAN_10027894	Hexokinase 5 [Sotub12g009670.1.1]	2.2.1.4	major CHO metabolism.degradation.sucrose.hexokinase	0	0	0	0	0.428571	0.571429	26
Pgl_GLEAN_10009714	Peroxidase 5 [Sotub03g010400.1.1]	26.12	misc.peroxidases	0	0	0	0	0.472608	0.527392	26
Pgl_GLEAN_10021274	Glutamate-cysteine ligase [Sotub08g029420.1.1]	21.2.2	redox.ascorbate and glutathione.glutathione	0	0	0	0	0.498859	0.501141	26
Pgl_GLEAN_10025703	Tetratricopeptide repeat family [Sotub09g008970.1.1]	1.1.1.2	PS.lightreaction.photosystem II.PSII polypeptide subunits	0	0	0	0.0972588	0.409211	0.49353	26
Pgl_GLEAN_10030164	Enoyl-CoA hydratase [Sotub01g020360.1.1]	11.9.4.4	lipid metabolism.lipid degradation.beta-oxidation.hydroxybutyryl CoA DH	0	0	0.0505588	0	0.474749	0.474693	26
Pgl_GLEAN_10026373	Unknown protein	35.2	not assigned.unknown	0	0	0	0.0872073	0.442416	0.470377	26
Pgl_GLEAN_10009645	Transketolase 1 [Sotub05g023350.1.1]	1.3.8	PS.calvin cycle.transketolase	0	0	0.0572817	0	0.446696	0.496022	26
Pgl_GLEAN_10005676	Flavonol synthase [Sotub06g034370.1.1]	16.4.1	secondary metabolism.N misc.alkaloid-like	0	0	0	0	0.489277	0.510723	26
Pgl_GLEAN_10029318	Unknown protein	35.2	not assigned.unknown	0	0	0	0	0.465289	0.534711	26
Pgl_GLEAN_10010015	Uricase [Sotub11g011090.1.1]	23.2	nucleotide metabolism.degradation	0	0	0	0	0.473085	0.526915	26
Pgl_GLEAN_10036693	UDP-glucosyltransferase family 1 protein [Sotub08g007610.1.1]	17.8.1	hormone metabolism.salicylic acid.synthesis-degradation	0	0	0	0	0.463964	0.536036	26
Pgl_GLEAN_10033150	Receptor expression-enhancing protein 5 [Sotub03g018130.1.1]	17.1.1	hormone metabolism.abscisic acid.synthesis-degradation	0	0	0	0	0.455913	0.544087	26
Pgl_GLEAN_10036588	Lipase [Sotub02g014140.1.1]	3.4.1	minor CHO metabolism.myo-inositol.poly-phosphatases	0	0	0	0	0.492173	0.507827	26
Pgl_GLEAN_10020332	Oleosin [Sotub06g019120.1.1]	11.4	lipid metabolism.TAG synthesis	0	0	0	0	0.46786	0.53214	26
Pgl_GLEAN_10013007	Unknown protein	35.2	not assigned.unknown	0	0	0	0	0.448348	0.551652	26
Pgl_GLEAN_10037147	Purple acid phosphatase [Sotub09g010520.1.1]	10.3	cell wall.hemicellulose synthesis	0	0	0	0	0.500044	0.499956	26
Pgl_GLEAN_10008362	Susceptibility homeodomain transcription factor (Fragment) [Sotub02g016880.1.1]	16.1.2.5	secondary metabolism.isoprenoids.mevalonate pathway.phosphomevalonate kinase	0	0	0	0.131238	0.389507	0.479254	26
Pgl_GLEAN_10024237	Reductase 1 [Sotub03g022730.1.1]	3.5	minor CHO metabolism.others	0	0	0	0	0.471791	0.528209	26
Pgl_GLEAN_10018506	Peroxidase [Sotub07g010510.1.1]	26.12	misc.peroxidases	0	0	0	0	0.452156	0.547844	26
Pgl_GLEAN_10011069	Reticulon family protein [Sotub01g032640.1.1]	20.1	stress.biotic	0	0	0	0	0.44117	0.55883	26
Pgl_GLEAN_10025824	Acetolactate synthase small subunit [Sotub11g009930.1.1]	13.1.4.1.1	amino acid metabolism.synthesis.branched chain group.common.acetolactate synthase	0	0	0	0	0.467681	0.532319	26
Pgl_GLEAN_10037032	BNR/Asp-box repeat protein [Sotub12g013100.1.1]	35.1	not assigned.no ontology	0	0	0	0	0.502058	0.497942	26
Pgl_GLEAN_10036692	UDP-glucose glucosyltransferase [Sotub08g007620.1.1]	26.2	misc.UDP glucosyl and glucoronyl transferases	0	0	0	0	0.467349	0.532651	26
Pgl_GLEAN_10018151	Heat shock protein DnaJ domain protein [Sotub04g034450.1.1]	20.2.1	stress.abiotic.heat	0	0	0	0	0.471901	0.528099	26
Pgl_GLEAN_10026778	Unknown protein	35.2	not assigned.unknown	0	0	0	0	0.463964	0.536036	26
Pgl_GLEAN_10023004	Unknown protein	35.2	not assigned.unknown	0	0	0	0	0.448348	0.551652	26
Pgl_GLEAN_10022391	Unknown protein	35.2	not assigned.unknown	0	0	0	0	0.46669	0.53331	26
Pgl_GLEAN_10005405	Threonine dehydratase biosynthetic [Sotub10g025360.1.1]	13.1.4.5.1	amino acid metabolism.synthesis.branched chain group.isoleucine specific.threonine ammonia-lyase	0	0	0	0	0.45985	0.54015	26
Pgl_GLEAN_10030406	serine/threonine-protein kinase CTR1, putative, expressed [LOC_Os07g29330]	29.4	protein.postranslational modification	0	0	0	0	0.463964	0.536036	26
Pgl_GLEAN_10030323	Purple acid phosphatase [Sotub09g028560.1.1]	10.3	cell wall.hemicellulose synthesis	0	0	0	0	0.463964	0.536036	26
Pgl_GLEAN_10001151	protein kinase domain containing protein, expressed [LOC_Os06g43840]	29.4	protein.postranslational modification	0	0	0	0	0.438484	0.561516	26
Pgl_GLEAN_10002050	Aspartate aminotransferase [Sotub08g013570.1.1]	9.1.2	mitochondrial electron transport / ATP synthesis.NADH-DH (type I).localisation not clear	0	0	0.835274	0.0219838	0.0420412	0.100701	27
Pgl_GLEAN_10007462	Chlorophyll a-b binding protein, chloroplastic [Sotub12g008800.1.1]	1.1.1.1	PS.lightreaction.photosystem II.LHC-II	0	0	0.911545	0.0884553	0	0	27
Pgl_GLEAN_10025601	Adenylate kinase-like protein [Sotub12g007490.1.1]	23.4.1	nucleotide metabolism.phosphotransfer and pyrophosphatases.adenylate kinase	0	0	0.928562	0.0714384	0	0	27
Pgl_GLEAN_10028377	Ribosome recycling factor [Sotub09g020020.1.1]	29.2.5	protein.synthesis.release	0	0	1	0	0	0	27
Pgl_GLEAN_10004002	Aspartic proteinase nepenthesin I [Sotub05g029660.1.1]	27.3.99	RNA.regulation of transcription.unclassified	0	0	1	0	0	0	27
Pgl_GLEAN_10019477	Plastid-lipid associated protein pap [Sotub01g041330.1.1]	16.2.1.10	secondary metabolism.phenylpropanoids.lignin biosynthesis.CAD	0	0	1	0	0	0	27
Pgl_GLEAN_10037190	4-diphosphocytidyl-2-C-methyl-D-erythritol kinase [Sotub01g009820.1.1]	16.1.1.4	secondary metabolism.isoprenoids.non-mevalonate pathway.CMK	0	0	1	0	0	0	27
Pgl_GLEAN_10028726	Protochlorophyllide reductase [Sotub12g005670.1.1]	19.14	tetrapyrrole synthesis.protochlorophyllide reductase	0	0	1	0	0	0	27
Pgl_GLEAN_10038168	Photosystem I reaction center subunit [Sotub08g009120.1.1]	1.1.2.2	PS.lightreaction.photosystem I.PSI polypeptide subunits	0	0	1	0	0	0	27
Pgl_GLEAN_10012398	UDP-glucuronosyltransferase [Sotub04g028140.1.1]	17.4.1	hormone metabolism.cytokinin.synthesis-degradation	0	0	1	0	0	0	27
Pgl_GLEAN_10024977	Hydrolase alpha/beta fold family protein [Sotub06g023750.1.1]	11.3	lipid metabolism.phospholipid synthesis	0	0	0.922422	0.0775782	0	0	27
Pgl_GLEAN_10003717	50S ribosomal protein L1 [Sotub01g025660.1.1]	29.2.1.1.1.2.1	protein.synthesis.ribosomal protein.prokaryotic.chloroplast.50S subunit.L1	0	0	1	0	0	0	27
Pgl_GLEAN_10008708	Phytoene desaturase [Sotub03g034210.1.1]	10.1.5	cell wall.precursor synthesis.UXS	0	0	0.899345	0.0514919	0.0491628	0	27
Pgl_GLEAN_10021773	Unknown Protein [Sotub06g019170.1.1]	35.2	not assigned.unknown	0	0	1	0	0	0	27
Pgl_GLEAN_10019649	Carbonic anhydrase family protein [Sotub11g026340.1.1]	8.3	TCA / organic transformation.carbonic anhydrases	0	0	0.841707	0	0	0.158293	27
Pgl_GLEAN_10038513	NAD-dependent epimerase/dehydratase [Sotub08g010970.1.1]	30.11	signalling.light	0	0	0.928405	0.071595	0	0	27
Pgl_GLEAN_10032112	Phytoene synthase 2 [Sotub02g024440.1.1]	16.1.4.1	secondary metabolism.isoprenoids.carotenoids.phytoene synthase	0	0	1	0	0	0	27
Pgl_GLEAN_10028562	Phospholipase D [Sotub08g015520.1.1]	1.1.5.1	PS.lightreaction.other electron carrier (ox/red).plastocyanin	0	0	1	0	0	0	27
Pgl_GLEAN_10023237	Abhydrolase domain-containing protein 13 [Sotub07g014580.1.1]	21.6	redox.dismutases and catalases	0	0	1	0	0	0	27
Pgl_GLEAN_10027668	Unknown protein	35.2	not assigned.unknown	0	0	1	0	0	0	27
Pgl_GLEAN_10038657	Homology to unknown gene [Sotub09g022230.1.1]	13.1.1.1	amino acid metabolism.synthesis.central amino acid metabolism.GABA	0	0	1	0	0	0	27
Pgl_GLEAN_10030168	Unknown protein	35.2	not assigned.unknown	0	0	0.829593	0	0.170407	0	27
Pgl_GLEAN_10026969	Polyadenylate-binding protein 1-A [Sotub04g028520.1.1]	27.4	RNA.RNA binding	0	0	1	0	0	0	27
Pgl_GLEAN_10029364	Anthranilate synthase component I family protein expressed [Sotub06g006020.1.1]	10.1.5	cell wall.precursor synthesis.UXS	0	0	0.902423	0	0.097577	0	27
Pgl_GLEAN_10019792	cytochrome P450, putative, expressed [LOC_Os08g01520]	26.10	misc.cytochrome P450	0	0	1	0	0	0	27
Pgl_GLEAN_10018321	Os02g0129300 protein (Fragment) [Sotub08g022370.1.1]	20.1	stress.biotic	0	0	1	0	0	0	27
Pgl_GLEAN_10034924	Alkyl hydroperoxide reductase/ Thiol specific antioxidant/ Mal allergen [Sotub04g024140.1.1]	35.2	not assigned.unknown	0	0	1	0	0	0	27
Pgl_GLEAN_10002127	Integral membrane single C2 domain protein [Sotub04g006650.1.1]	35.1.19	not assigned.no ontology.C2 domain-containing protein	0	0	1	0	0	0	27
Pgl_GLEAN_10006104	Plastid-lipid associated protein PAP / fibrillin family protein [AT1G51110]	2.2.1.4	major CHO metabolism.degradation.sucrose.hexokinase	0	0	1	0	0	0	27
Pgl_GLEAN_10031631	Isoleucyl-tRNA synthetase [Sotub01g022110.1.1]	29.1.5	protein.aa activation.isoleucine-tRNA ligase	0	0	1	0	0	0	27
Pgl_GLEAN_10021626	Unknown protein	35.2	not assigned.unknown	0	0	1	0	0	0	27
Pgl_GLEAN_10013853	Phosphoglycolate phosphatase [Sotub11g010080.1.1]	1.2.1	PS.photorespiration.phosphoglycolate phosphatase	0	0	1	0	0	0	27
Pgl_GLEAN_10013983	UPF0052 domain protein [Sotub02g019580.1.1]	35.2	not assigned.unknown	0	0	1	0	0	0	27
Pgl_GLEAN_10027914	Unknown protein	35.2	not assigned.unknown	0	0	1	0	0	0	27
Pgl_GLEAN_10008852	Unknown protein	35.2	not assigned.unknown	0	0	1	0	0	0	27
Pgl_GLEAN_10017869	Methylenetetrahydrofolate reductase [Sotub11g009840.1.1]	25.6	C1-metabolism.methylenetetrahydrofolate reductase	0	0	0.872263	0	0	0.127737	27
Pgl_GLEAN_10012867	Threonyl-tRNA synthetase [Sotub07g018210.1.1]	29.1.3	protein.aa activation.threonine-tRNA ligase	0	0	1	0	0	0	27
Pgl_GLEAN_10031553	FZO-like protein [AT1G03160]	30.5	signalling.G-proteins	0	0	1	0	0	0	27
Pgl_GLEAN_10014871	Peroxidase 2 [Sotub11g015000.1.1]	35.2	not assigned.unknown	0	0	0.245957	0.341017	0.228494	0.184533	28
Pgl_GLEAN_10011351	RNA binding protein-like protein [Sotub05g026660.1.1]	27.4	RNA.RNA binding	0.0621193	0.0825561	0.12984	0.316018	0.238646	0.170821	28
Pgl_GLEAN_10027509	Ubiquitin-conjugating enzyme family protein-like [Sotub01g008090.1.1]	29.5.11.3	protein.degradation.ubiquitin.E2	0.0706602	0	0.120577	0.481173	0.175702	0.151888	28
Pgl_GLEAN_10014682	Core histone H2A/H2B/H3/H4 domain containing protein, putative, expressed [LOC_Os01g62230]	27.3.12	RNA.regulation of transcription.C3H zinc finger family	0	0	0.136487	0.375748	0.158246	0.329519	28
Pgl_GLEAN_10008320	Core histone H2A/H2B/H3/H4 domain containing protein, putative, expressed [LOC_Os08g38300]	27.3.12	RNA.regulation of transcription.C3H zinc finger family	0	0	0.168608	0.355868	0.154275	0.321249	28
Pgl_GLEAN_10028479	Histone H2A [Sotub09g009580.1.1]	16.2	secondary metabolism.phenylpropanoids	0	0.116204	0.163973	0.349487	0.166995	0.203342	28
Pgl_GLEAN_10019799	Histone H2A [Sotub09g009580.1.1]	16.2	secondary metabolism.phenylpropanoids	0	0	0.196091	0.37881	0.20191	0.223189	28
Pgl_GLEAN_10019800	Histone H2A [Sotub09g009580.1.1]	16.2	secondary metabolism.phenylpropanoids	0	0	0.240579	0.33159	0.228399	0.199432	28
Pgl_GLEAN_10019804	Histone H2A [Sotub09g009580.1.1]	16.2	secondary metabolism.phenylpropanoids	0	0	0.206585	0.438083	0.146074	0.209258	28
Pgl_GLEAN_10025730	Unknown protein	35.2	not assigned.unknown	0	0	0.167926	0.380285	0.177123	0.274665	28
Pgl_GLEAN_10029073	Abscisic acid receptor PYR1 [Sotub08g021300.1.1]	20.2.99	stress.abiotic.unspecified	0	0	0.26827	0.324545	0.259765	0.147421	28
Pgl_GLEAN_10009569	Ribosomal protein L26 [Sotub03g013870.1.1]	26.21	misc.protease inhibitor/seed storage/lipid transfer protein (LTP) family protein	0	0	0.100992	0.363866	0.312432	0.22271	28
Pgl_GLEAN_10001643	Unknown protein	35.2	not assigned.unknown	0.150685	0	0.169869	0.327823	0.207621	0.144003	28
Pgl_GLEAN_10020797	Reductase 2 [Sotub03g022740.1.1]	3.5	minor CHO metabolism.others	0	0	0.168425	0.359253	0.2256	0.246722	28
Pgl_GLEAN_10035707	Histone H3 [Sotub11g009470.1.1]	28.1.3	DNA.synthesis/chromatin structure.histone	0	0	0.310313	0.41809	0.133821	0.137775	28
Pgl_GLEAN_10003679	SKP1 [Sotub11g019020.1.1]	29.5.11.4.3.1	protein.degradation.ubiquitin.E3.SCF.SKP	0	0	0.267745	0.386093	0.236833	0.109329	28
Pgl_GLEAN_10025905	Calcineurin subunit B [Sotub03g030930.1.1]	30.3	signalling.calcium	0	0	0.117035	0.414138	0.331896	0.136931	28
Pgl_GLEAN_10010842	Peptidyl-prolyl cis-trans isomerase [Sotub01g048580.1.1]	31.3.1	cell.cycle.peptidylprolyl isomerase	0	0	0.259961	0.319761	0.223469	0.196809	28
Pgl_GLEAN_10025481	Histone H2A [Sotub09g024420.1.1]	16.2	secondary metabolism.phenylpropanoids	0	0	0.268854	0.337652	0.165434	0.22806	28
Pgl_GLEAN_10033033	DNA-directed RNA polymerase II subunit 3 [Sotub05g006840.1.1]	27.2	RNA.transcription	0	0	0.108318	0.464171	0.202396	0.225116	28
Pgl_GLEAN_10016150	26S protease regulatory subunit 8 [Sotub05g017560.1.1]	29.5.11.20	protein.degradation.ubiquitin.proteasom	0.0517105	0	0.157061	0.506983	0.170805	0.11344	28
Pgl_GLEAN_10009734	Kinase pfkB family protein [Sotub09g018300.1.1]	3.5	minor CHO metabolism.others	0	0	0.33078	0.413639	0.160171	0.0954093	28
Pgl_GLEAN_10017794	Profilin [Sotub08g014950.1.1]	27.3.32	RNA.regulation of transcription.WRKY domain transcription factor family	0	0	0.0999854	0.494586	0.12676	0.278668	28
Pgl_GLEAN_10024436	Small nuclear ribonucleoprotein Sm D1 [Sotub06g034610.1.1]	27.1.1	RNA.processing.splicing	0	0	0.218111	0.312899	0.260652	0.208337	28
Pgl_GLEAN_10022098	ATP-dependent Clp protease proteolytic subunit [Sotub04g009260.1.1]	29.5.5	protein.degradation.serine protease	0	0.149056	0.240706	0.295105	0.133244	0.181889	28
Pgl_GLEAN_10029521	Short-chain dehydrogenase/reductase family protein [Sotub03g015420.1.1]	26.22	misc.short chain dehydrogenase/reductase (SDR)	0	0	0.192355	0.404137	0.18754	0.215968	28
Pgl_GLEAN_10026268	ATP-dependent Clp protease proteolytic subunit [Sotub04g009260.1.1]	29.5.5	protein.degradation.serine protease	0	0.145834	0.235503	0.310343	0.130363	0.177957	28
Pgl_GLEAN_10017087	Histone H2A [Sotub12g012640.1.1]	16.2	secondary metabolism.phenylpropanoids	0	0	0.315441	0.37217	0.15076	0.161629	28
Pgl_GLEAN_10015160	Unknown protein	35.2	not assigned.unknown	0	0	0.231342	0.361547	0.176194	0.230917	28
Pgl_GLEAN_10003649	Unknown protein	35.2	not assigned.unknown	0	0	0.187882	0.515428	0.193825	0.102866	28
Pgl_GLEAN_10036260	Ran GTPase-activating protein 1 [Sotub09g019890.1.1]	30.5	signalling.G-proteins	0	0	0.319017	0.307449	0.131215	0.242319	28
Pgl_GLEAN_10016081	Cytochrome c1 [Sotub06g023490.1.1]	9.6	mitochondrial electron transport / ATP synthesis.cytochrome c	0	0	0.248146	0.306497	0.25844	0.186917	28
Pgl_GLEAN_10036780	Unknown protein	35.2	not assigned.unknown	0	0	0.286338	0.395085	0.181853	0.136724	28
Pgl_GLEAN_10020748	Carbamoyl-phosphate synthase large chain [Solyc06g075340.2.1]	11.1.30	lipid metabolism.FA synthesis and FA elongation.pyruvate kinase	0	0	0.191956	0.321038	0.216703	0.270303	28
Pgl_GLEAN_10031811	ubiquitin family protein, putative, expressed [LOC_Os07g31540]	29.2.3	protein.synthesis.initiation	0	0	0.0872982	0.563086	0.143216	0.206399	28
Pgl_GLEAN_10033580	Acetylglutamate kinase-like protein [Sotub11g005960.1.1]	3.5	minor CHO metabolism.others	0	0	0.225029	0.333531	0.267169	0.174271	28
Pgl_GLEAN_10003150	V-type proton ATPase subunit e 1 [Sotub08g028490.1.1]	29.2.3	protein.synthesis.initiation	0	0	0.3023	0.334687	0.190271	0.172743	28
Pgl_GLEAN_10012854	Eukaryotic peptide chain release factor subunit 1-3-like [Sotub05g028290.1.1]	26.10	misc.cytochrome P450	0	0	0.0644697	0.446977	0.379123	0.10943	28
Pgl_GLEAN_10008364	Polycomb complex protein BMI-1-B [Sotub10g022260.1.1]	29.5.11.4.2	protein.degradation.ubiquitin.E3.RING	0	0	0.209499	0.464709	0.204173	0.12162	28
Pgl_GLEAN_10001164	Ran GTPase-activating protein 1 [Sotub09g019890.1.1]	30.5	signalling.G-proteins	0	0	0.264857	0.48245	0.0910726	0.16162	28
Pgl_GLEAN_10032263	Pre-mRNA-processing factor 19 homolog 1 [Sotub09g025280.1.1]	17.3.2.2	hormone metabolism.brassinosteroid.signal transduction.BZR	0.126025	0	0.117623	0.38133	0.24981	0.125212	28
Pgl_GLEAN_10003418	N-lysine methyltransferase see1 [Sotub02g029750.1.1]	35.1	not assigned.no ontology	0	0	0.157607	0.486904	0.188506	0.166983	28
Pgl_GLEAN_10037337	Unknown protein	35.2	not assigned.unknown	0	0	0.108215	0.545348	0.166152	0.180285	28
Pgl_GLEAN_10037837	Dual-specificity protein-like phosphatase 3 [Sotub11g010680.1.1]	2.2.2.10	major CHO metabolism.degradation.starch.laforin like phosphoglucan phosphatase (SEX4)	0	0	0.273341	0.369489	0.211374	0.145795	28
Pgl_GLEAN_10005561	Eukaryotic translation initiation factor 4B [Sotub05g014590.1.1]	29.2.3	protein.synthesis.initiation	0	0	0.220752	0.534918	0.112492	0.131838	28
Pgl_GLEAN_10018140	NADP dependent sorbitol 6-phosphate dehydrogenase (Fragment) [Sotub01g047900.1.1]	3.5	minor CHO metabolism.others	0	0	0.146666	0.316585	0.284398	0.25235	28
Pgl_GLEAN_10000839	Tripeptidyl peptidase II [Sotub03g014090.1.1]	29.5.1	protein.degradation.subtilases	0	0	0.213841	0.33521	0.251835	0.199114	28
Pgl_GLEAN_10020202	Hydrolase alpha/beta fold family protein [Sotub10g025840.1.1]	35.2	not assigned.unknown	0	0	0.326129	0.409083	0.156702	0.108085	28
Pgl_GLEAN_10023294	Vacuolar protein sorting 35 [Sotub12g027520.1.1]	10.1.5	cell wall.precursor synthesis.UXS	0	0	0.205718	0.460829	0.19804	0.135413	28
Pgl_GLEAN_10028021	NADPH dehydrogenase 3 [Sotub11g017720.1.1]	17.7.1.5	hormone metabolism.jasmonate.synthesis-degradation.12-oxophytodienoate reductase 3	0	0	0.317174	0.325699	0	0.357127	28
Pgl_GLEAN_10009032	Spermidine synthase 1 [Sotub03g013500.1.1]	22.1.6	polyamine metabolism.synthesis.spermidine synthase	0	0	0.246417	0.312662	0.190465	0.250456	28
Pgl_GLEAN_10025007	Beta-xylosidase 4 [Sotub10g013810.1.1]	10.6.1	cell wall.degradation.cellulases and beta-1,4-glucanases	0	0.190313	0.114803	0.400468	0.123868	0.170549	28
Pgl_GLEAN_10031782	Ubiquitin carboxyl-terminal hydrolase family protein [Sotub02g014600.1.1]	29.5.11.1	protein.degradation.ubiquitin.ubiquitin	0	0	0.195929	0.489279	0.314792	0	28
Pgl_GLEAN_10021977	Serine/threonine-protein phosphatase 2A regulatory subunit B'' subunit gamma [Sotub04g009870.1.1]	29.4	protein.postranslational modification	0	0	0.26229	0.315216	0.199661	0.222833	28
Pgl_GLEAN_10028378	Chromosome 06 contig 1 DNA sequence [Sotub06g020220.1.1]	29.2.2	protein.synthesis.ribosome biogenesis	0	0	0.165099	0.322488	0.193619	0.318794	28
Pgl_GLEAN_10004859	ATP-binding cassette [Sotub07g009990.1.1]	34.16	transport.ABC transporters and multidrug resistance systems	0	0	0.228341	0.432766	0.338893	0	28
Pgl_GLEAN_10015853	Ubiquitin carboxyl-terminal hydrolase family protein expressed [Sotub10g026510.1.1]	29.5.11.5	protein.degradation.ubiquitin.ubiquitin protease	0	0	0.176378	0.483222	0.203824	0.136576	28
Pgl_GLEAN_10014150	At1g62390-like protein (Fragment) [Sotub08g011170.1.1]	2.2.1.3.1	major CHO metabolism.degradation.sucrose.invertases.neutral	0	0	0.259733	0.360159	0.197816	0.182292	28
Pgl_GLEAN_10014624	Zeaxanthin epoxidase chloroplastic [Sotub02g031970.1.1]	17.1.1.1.1	hormone metabolism.abscisic acid.synthesis-degradation.synthesis.zeaxanthin epoxidase	0	0	0.204354	0.405331	0.253558	0.136757	28
Pgl_GLEAN_10013673	Chaperone protein dnaJ 10 [Sotub01g047330.1.1]	3.5	minor CHO metabolism.others	0.165697	0	0.157352	0.45778	0.219171	0	28
Pgl_GLEAN_10028768	Dynamin [Sotub01g028660.1.1]	3.4.1	minor CHO metabolism.myo-inositol.poly-phosphatases	0	0	0.102145	0.341618	0.389157	0.167079	28
Pgl_GLEAN_10019463	Glutamyl-tRNA(Gln) amidotransferase subunit A [Sotub03g032190.1.1]	29.3.3	protein.targeting.chloroplast	0	0	0.250049	0.371592	0.238407	0.139952	28
Pgl_GLEAN_10028804	protein of unknown function domain containing protein, expressed [LOC_Os04g34940]	1.2.2	PS.photorespiration.glycolate oxydase	0	0	0	0.636154	0.279498	0.0843482	28
Pgl_GLEAN_10008451	expressed protein [LOC_Os03g48260]	10.1.5	cell wall.precursor synthesis.UXS	0	0	0.308084	0.344338	0.21149	0.136089	28
Pgl_GLEAN_10013733	Unknown protein	35.2	not assigned.unknown	0	0	0.212094	0.344625	0.0918756	0.351405	28
Pgl_GLEAN_10027531	Unknown protein	35.2	not assigned.unknown	0	0	0.278281	0.37069	0.162865	0.188164	28
Pgl_GLEAN_10037640	24-sterol C-methyltransferase [Sotub01g049220.1.1]	17.3.1.2.2	hormone metabolism.brassinosteroid.synthesis-degradation.sterols.SMT2	0	0	0.327211	0.441398	0.0868543	0.144537	28
Pgl_GLEAN_10001385	Cysteine desulfuration protein SufE [Sotub12g013580.1.1]	18.7	Co-factor and vitamine metabolism.iron-sulphur clusters	0	0	0.305658	0.407158	0.233083	0.0541009	28
Pgl_GLEAN_10013099	Acetylornithine aminotransferase [Sotub08g026410.1.1]	13.2.2.3	amino acid metabolism.degradation.glutamate family.arginine	0	0	0	0.416114	0.47402	0.109865	28
Pgl_GLEAN_10006882	Unknown protein	35.2	not assigned.unknown	0	0	0.234058	0.389464	0.222801	0.153677	28
Pgl_GLEAN_10009944	WD-40 repeat protein-like protein [Sotub11g005790.1.1]	27.3.28	RNA.regulation of transcription.squamosa promoter binding protein family (SBP)	0	0	0.110652	0.37007	0.421569	0.0977085	28
Pgl_GLEAN_10028366	KH domain-containing protein, putative, expressed [LOC_Os08g01930]	27.2	RNA.transcription	0	0	0.073076	0.504439	0.288575	0.133911	28
Pgl_GLEAN_10003751	Beta-glucanase [Sotub01g017930.1.1]	26.4.1	misc.beta 1,3 glucan hydrolases.glucan endo-1,3-beta-glucosidase	0.0207998	0.0555754	0.190128	0.21737	0.238226	0.2779	29
Pgl_GLEAN_10000937	14-3-3-like protein GF14 epsilon [Sotub02g010700.1.1]	30.7	signalling.14-3-3 proteins	0	0.0616367	0.185768	0.212622	0.285113	0.25486	29
Pgl_GLEAN_10014619	alpha/beta-Hydrolases superfamily protein [AT2G32520]	26.1	misc.misc2	0	0	0.196323	0.245057	0.270724	0.287896	29
Pgl_GLEAN_10003479	3-isopropylmalate dehydrogenase [Sotub05g008610.1.1]	13.1.4.4.3	amino acid metabolism.synthesis.branched chain group.leucine specific.3-isopropylmalate dehydrogenase	0	0	0.265963	0.168384	0.327032	0.238622	29
Pgl_GLEAN_10030813	UTP-glucose 1 phosphate uridylyltransferase [Sotub11g007290.1.1]	4.1.1	glycolysis.cytosolic branch.UGPase	0	0	0.269333	0.147614	0.27878	0.304273	29
Pgl_GLEAN_10015679	S18 ribosomal protein [Sotub11g005780.1.1]	29.2.1.2.1.18	protein.synthesis.ribosomal protein.eukaryotic.40S subunit.S18	0.0686513	0	0.219426	0.128675	0.280136	0.303111	29
Pgl_GLEAN_10025528	Redoxin domain protein [Sotub09g011280.1.1]	16.2.1.10	secondary metabolism.phenylpropanoids.lignin biosynthesis.CAD	0	0	0.197292	0.263366	0.235721	0.303621	29
Pgl_GLEAN_10027609	30S ribosomal protein S19 [Sotub06g016990.1.1]	29.2.1.2.1.15	protein.synthesis.ribosomal protein.eukaryotic.40S subunit.S15	0	0	0.230881	0.182341	0.297692	0.289086	29
Pgl_GLEAN_10029049	30S ribosomal protein S8 [Sotub03g014200.1.1]	29.2.1.2.1.515	protein.synthesis.ribosomal protein.eukaryotic.40S subunit.S15A	0	0	0.29322	0.186075	0.273671	0.247034	29
Pgl_GLEAN_10018912	Peroxidase [Sotub05g023190.1.1]	26.12	misc.peroxidases	0	0	0.187	0.166364	0.346483	0.300153	29
Pgl_GLEAN_10019059	Regulator of ribonuclease activity A [Sotub04g007310.1.1]	25	C1-metabolism	0	0	0.194841	0.220428	0.294413	0.290319	29
Pgl_GLEAN_10004051	Unknown protein	35.2	not assigned.unknown	0	0	0.197005	0.165967	0.303594	0.333434	29
Pgl_GLEAN_10032763	chaperonin 1 [Sotub01g015280.1.1]	1.3.13	PS.calvin cycle.rubisco interacting	0	0	0.297734	0.27264	0.227896	0.20173	29
Pgl_GLEAN_10015050	Pyruvate kinase [Sotub10g025400.1.1]	4.1.14	glycolysis.cytosolic branch.pyruvate kinase (PK)	0.0677048	0	0.257979	0.195868	0.227462	0.250986	29
Pgl_GLEAN_10018687	26S protease regulatory subunit [Sotub01g047380.1.1]	3.4.5	minor CHO metabolism.myo-inositol.inositol phosphatase	0	0.0975316	0.20342	0.17462	0.235908	0.28852	29
Pgl_GLEAN_10020468	Citrate synthase [Sotub01g027350.1.1]	8.1.2	TCA / organic transformation.TCA.CS	0.0529981	0	0.259303	0.12451	0.285081	0.278107	29
Pgl_GLEAN_10013046	Unknown protein	35.2	not assigned.unknown	0	0	0.23891	0.184035	0.322439	0.254616	29
Pgl_GLEAN_10000455	Elongation factor 1 gamma-like protein [Sotub06g011990.1.1]	29.2.4	protein.synthesis.elongation	0.0678073	0	0.183662	0.158713	0.306343	0.283475	29
Pgl_GLEAN_10012795	Ribosomal protein L10 [Sotub06g006720.1.1]	29.2.1.2.2.10	protein.synthesis.ribosomal protein.eukaryotic.60S subunit.L10	0	0	0.175475	0.298561	0.257753	0.26821	29
Pgl_GLEAN_10012061	Cytosol aminopeptidase family protein [Sotub12g007840.1.1]	20.2.99	stress.abiotic.unspecified	0.0996958	0	0.282299	0.180451	0.228699	0.208856	29
Pgl_GLEAN_10021631	Unknown protein	35.2	not assigned.unknown	0	0	0.217305	0.24395	0.258656	0.280088	29
Pgl_GLEAN_10020029	30S ribosomal protein S5 [Sotub04g024990.1.1]	29.2.1.2.1.2	protein.synthesis.ribosomal protein.eukaryotic.40S subunit.S2	0	0.109937	0.172904	0.192289	0.249213	0.275657	29
Pgl_GLEAN_10006723	Cytochrome b5 [Sotub06g033860.1.1]	12.1.1	N-metabolism.nitrate metabolism.NR	0.0817174	0	0.174059	0.265252	0.24154	0.237431	29
Pgl_GLEAN_10031396	1 4-alpha-glucan branching enzyme II [Sotub09g011090.1.1]	2.1.2.3	major CHO metabolism.synthesis.starch.starch branching	0	0	0.359118	0.142652	0.252741	0.24549	29
Pgl_GLEAN_10031531	RNA recognition motif containing protein, putative, expressed [LOC_Os08g23120]	27.4	RNA.RNA binding	0	0	0.25557	0.278132	0.249701	0.216596	29
Pgl_GLEAN_10002651	Chaperone DnaK [Sotub01g040390.1.1]	20.2.1	stress.abiotic.heat	0	0	0.248199	0.255964	0.269852	0.225984	29
Pgl_GLEAN_10028493	Bifunctional polymyxin resistance protein ArnA [Sotub05g027610.1.1]	10.1.5	cell wall.precursor synthesis.UXS	0	0	0.265379	0.115386	0.301568	0.317666	29
Pgl_GLEAN_10009703	Aspartate-semialdehyde dehydrogenase [Sotub01g005250.1.1]	13.1.3.6.1.2	amino acid metabolism.synthesis.aspartate family.misc.homoserine.aspartate semialdehyde dehydrogenase	0	0	0.304293	0.133283	0.321664	0.24076	29
Pgl_GLEAN_10032973	Alcohol dehydrogenase zinc-containing [Sotub12g029100.1.1]	26.7	misc.oxidases - copper, flavone etc	0	0	0.158975	0.257471	0.321053	0.262501	29
Pgl_GLEAN_10030777	30S ribosomal protein S9 [Sotub04g015840.1.1]	29.2.1.2.1.16	protein.synthesis.ribosomal protein.eukaryotic.40S subunit.S16	0	0	0.255573	0.193712	0.290679	0.260035	29
Pgl_GLEAN_10031843	Pyruvate kinase [Sotub04g008420.1.1]	4.1.14	glycolysis.cytosolic branch.pyruvate kinase (PK)	0.0908116	0	0.260568	0.158603	0.193579	0.296438	29
Pgl_GLEAN_10034557	Pyridoxal biosynthesis lyase pdxS [Sotub06g032770.1.1]	17.5.3	hormone metabolism.ethylene.induced-regulated-responsive-activated	0	0	0.267142	0.197309	0.282622	0.252926	29
Pgl_GLEAN_10024359	UDP-glucoronosyl and UDP-glucosyl transferase domain containing protein, expressed [LOC_Os07g32010]	16.8.3	secondary metabolism.flavonoids.dihydroflavonols	0.0999516	0	0.300078	0.175098	0.223844	0.201028	29
Pgl_GLEAN_10013766	Acireductone dioxygenase [Sotub09g024520.1.1]	15.3	metal handling.regulation	0	0	0.15306	0.229869	0.328768	0.288303	29
Pgl_GLEAN_10025280	60S ribosomal protein L34 [Sotub02g034930.1.1]	29.2.1.2.2.34	protein.synthesis.ribosomal protein.eukaryotic.60S subunit.L34	0	0	0.236278	0.250369	0.224914	0.288439	29
Pgl_GLEAN_10011472	Aspartokinase/homoserine dehydrogenase [Sotub11g028680.1.1]	13.1.3.6.1.1	amino acid metabolism.synthesis.aspartate family.misc.homoserine.aspartate kinase	0.0746862	0	0.224789	0.196685	0.313261	0.190579	29
Pgl_GLEAN_10013711	60S ribosomal protein L18a [Sotub02g017030.1.1]	29.2.1.2.2.518	protein.synthesis.ribosomal protein.eukaryotic.60S subunit.L18A	0	0	0.184682	0.262553	0.378408	0.174358	29
Pgl_GLEAN_10018367	Isocitrate dehydrogenase [Sotub02g036290.1.1]	8.1.4	TCA / organic transformation.TCA.IDH	0	0	0.318933	0.287233	0.218922	0.174912	29
Pgl_GLEAN_10035924	Chitinase [Sotub04g026440.1.1]	20.1.7.3	stress.biotic.PR-proteins.PR3/4/8/11 (chitinases and chitin binding proteins)	0	0	0.236856	0.232586	0.239043	0.291515	29
Pgl_GLEAN_10004328	Chaperone DnaK [Sotub01g040390.1.1]	20.2.1	stress.abiotic.heat	0	0	0.285192	0.246024	0.292601	0.176184	29
Pgl_GLEAN_10028202	30S ribosomal protein S8 [Sotub06g018770.1.1]	29.2.1.2.1.515	protein.synthesis.ribosomal protein.eukaryotic.40S subunit.S15A	0	0	0.299565	0.202052	0.278476	0.219907	29
Pgl_GLEAN_10002617	Chloroplast channel forming outer membrane protein [Sotub04g036160.1.1]	35.2	not assigned.unknown	0	0	0.241777	0.263885	0.225262	0.269076	29
Pgl_GLEAN_10021248	Homoserine dehydrogenase-like [Sotub10g005780.1.1]	16.1.2.9	secondary metabolism.isoprenoids.mevalonate pathway.farnesyl pyrophosphate synthetase	0	0	0.227233	0.190144	0.34557	0.237053	29
Pgl_GLEAN_10036020	Eukaryotic translation initiation factor 3 subunit G [Sotub03g021260.1.1]	29.2.3	protein.synthesis.initiation	0	0	0.173837	0.240542	0.331624	0.253998	29
Pgl_GLEAN_10034991	Universal stress protein family protein [Sotub01g011980.1.1]	1.1.5.2	PS.lightreaction.other electron carrier (ox/red).ferredoxin	0	0	0.218337	0.300134	0.256052	0.225477	29
Pgl_GLEAN_10026517	Ribosomal protein L18 [Sotub09g022860.1.1]	29.2.1.2.2.18	protein.synthesis.ribosomal protein.eukaryotic.60S subunit.L18	0	0	0.245475	0.270939	0.278614	0.204972	29
Pgl_GLEAN_10035050	co-chaperone GrpE protein, putative, expressed [LOC_Os08g25090]	29.6	protein.folding	0.101838	0	0.140585	0.159102	0.313254	0.285221	29
Pgl_GLEAN_10022003	Unknown protein	35.2	not assigned.unknown	0	0	0.327057	0.205874	0.255832	0.211237	29
Pgl_GLEAN_10008105	Fatty acid oxidation complex subunit alpha [Sotub08g023700.1.1]	11.9.4.3	lipid metabolism.lipid degradation.beta-oxidation.enoyl CoA hydratase	0	0	0.309053	0.172311	0.336925	0.181711	29
Pgl_GLEAN_10032412	Proteasome subunit beta type [Sotub05g014840.1.1]	29.5.11.20	protein.degradation.ubiquitin.proteasom	0	0	0.162401	0.307793	0.230211	0.299594	29
Pgl_GLEAN_10032305	3-ketoacyl CoA thiolase 1 [Sotub09g018750.1.1]	11.9.4.5	lipid metabolism.lipid degradation.beta-oxidation.acyl-CoA thioesterase	0	0	0.271083	0.17762	0.283758	0.267538	29
Pgl_GLEAN_10029619	Unknown protein	35.2	not assigned.unknown	0.0901852	0	0.274039	0.115013	0.255138	0.265625	29
Pgl_GLEAN_10032950	2-dehydro-3-deoxyphosphooctonate aldolase [Solyc11g072690.1.1]	3.5	minor CHO metabolism.others	0	0	0.267386	0.136324	0.315118	0.281171	29
Pgl_GLEAN_10037344	40S ribosomal protein S24 [Sotub09g020070.1.1]	29.2.1.2.1.24	protein.synthesis.ribosomal protein.eukaryotic.40S subunit.S24	0	0	0.314252	0.130974	0.239472	0.315301	29
Pgl_GLEAN_10013769	4-alpha-glucanotransferase [Sotub02g006950.1.1]	2.2.2.4	major CHO metabolism.degradation.starch.D enzyme	0	0	0.309266	0.143241	0.269961	0.277532	29
Pgl_GLEAN_10023182	Fatty acid oxidation complex subunit alpha 1 [Sotub07g011920.1.1]	1.1.1.2	PS.lightreaction.photosystem II.PSII polypeptide subunits	0.048261	0	0.270553	0.160314	0.258358	0.262515	29
Pgl_GLEAN_10009922	Aspartokinase/homoserine dehydrogenase [Sotub11g028680.1.1]	13.1.3.6.1.1	amino acid metabolism.synthesis.aspartate family.misc.homoserine.aspartate kinase	0.0733051	0	0.249161	0.137328	0.325747	0.21446	29
Pgl_GLEAN_10029634	Nuclear transport factor 2 [Sotub02g014230.1.1]	20.2.1	stress.abiotic.heat	0	0	0.341042	0.12277	0.24321	0.292977	29
Pgl_GLEAN_10012999	Serine/threonine protein phosphatase [Sotub08g007160.1.1]	29.4	protein.postranslational modification	0	0	0.180311	0.3024	0.291214	0.226074	29
Pgl_GLEAN_10014119	Eukaryotic translation initiation factor 3 subunit M [Sotub02g033860.1.1]	8.3	TCA / organic transformation.carbonic anhydrases	0	0	0.383217	0.0907215	0.276325	0.249737	29
Pgl_GLEAN_10022407	Unknown protein	35.2	not assigned.unknown	0	0	0.254298	0.288898	0.18591	0.270895	29
Pgl_GLEAN_10003667	chaperonin 1 [Sotub01g015280.1.1]	1.3.13	PS.calvin cycle.rubisco interacting	0	0	0.306694	0.269128	0.228123	0.196055	29
Pgl_GLEAN_10022920	4-alpha-glucanotransferase [Sotub02g006950.1.1]	2.2.2.4	major CHO metabolism.degradation.starch.D enzyme	0	0	0.291619	0.17374	0.255974	0.278667	29
Pgl_GLEAN_10030175	NADH dehydrogenase (Ubiquinone) [Sotub03g012030.1.1]	9.1.2	mitochondrial electron transport / ATP synthesis.NADH-DH (type I).localisation not clear	0	0	0.23772	0.158667	0.279945	0.323667	29
Pgl_GLEAN_10006338	N-carbamoyl-L-amino acid hydrolase (L-carbamoylase) [Sotub09g024680.1.1]	29.5	protein.degradation	0	0	0.24637	0.179941	0.239694	0.333995	29
Pgl_GLEAN_10035013	Ornithine carbamoyltransferase [Sotub12g027390.1.1]	13.1.2.3.21	amino acid metabolism.synthesis.glutamate family.arginine.ornithine carbamoyltransferase	0	0	0.205899	0.209036	0.318106	0.266959	29
Pgl_GLEAN_10022824	Succinate dehydrogenase flavoprotein subunit [Sotub02g028490.1.1]	8.1.7	TCA / organic transformation.TCA.succinate dehydrogenase	0.0976724	0	0.135753	0.198346	0.302564	0.265664	29
Pgl_GLEAN_10020306	Unknown protein	35.2	not assigned.unknown	0	0	0.331111	0.240654	0.205948	0.222286	29
Pgl_GLEAN_10019203	Nucleoside diphosphate kinase [Sotub08g027900.1.1]	23.4.10	nucleotide metabolism.phosphotransfer and pyrophosphatases.nucleoside diphosphate kinase	0	0	0.254414	0.221144	0.239184	0.285258	29
Pgl_GLEAN_10007951	ATP-dependent RNA helicase [Sotub07g017150.1.1]	27.1.2	RNA.processing.RNA helicase	0	0	0.248987	0.166187	0.333377	0.251449	29
Pgl_GLEAN_10007377	Glutaredoxin C4 [Sotub11g026630.1.1]	21.4	redox.glutaredoxins	0	0	0.258462	0.214096	0.309135	0.218307	29
Pgl_GLEAN_10018491	Integrin-linked kinase-associated serine/threonine phosphatase 2C [Sotub12g028860.1.1]	17.3.1.2.7	hormone metabolism.brassinosteroid.synthesis-degradation.sterols.DWF5	0	0	0.344832	0.245084	0.163698	0.246386	29
Pgl_GLEAN_10007468	N-carbamoylputrescine amidase [Sotub11g025650.1.1]	10.1.5	cell wall.precursor synthesis.UXS	0	0	0.291813	0.138758	0.285486	0.283942	29
Pgl_GLEAN_10037323	NADH-quinone oxidoreductase subunit B [Sotub11g027230.1.1]	1.1.6	PS.lightreaction.NADH DH	0	0	0.269574	0.2233	0.388048	0.119078	29
Pgl_GLEAN_10016665	Nascent polypeptide-associated complex subunit beta [Sotub07g009600.1.1]	27.3.50	RNA.regulation of transcription.general transcription	0	0	0.284855	0.184833	0.219578	0.310734	29
Pgl_GLEAN_10020007	Succinyl-diaminopimelate desuccinylase [Sotub08g021260.1.1]	29.5	protein.degradation	0	0	0.143642	0.309633	0.337049	0.209676	29
Pgl_GLEAN_10009380	SNF7 family protein [AT2G19830]	27.3.71	RNA.regulation of transcription.SNF7	0	0	0.285279	0.236309	0.41712	0.0612928	29
Pgl_GLEAN_10035884	Alpha alpha-trehalose-phosphate synthase [Sotub02g018720.1.1]	3.2.1	minor CHO metabolism.trehalose.TPS	0	0	0.211625	0.248055	0.292567	0.247753	29
Pgl_GLEAN_10002952	26S protease regulatory subunit 4 [Sotub09g018520.1.1]	29.5.11.20	protein.degradation.ubiquitin.proteasom	0	0	0.263232	0.172433	0.340043	0.224291	29
Pgl_GLEAN_10013421	Glutamyl-tRNA(Gln) amidotransferase subunit A [Sotub10g028560.1.1]	20.2.1	stress.abiotic.heat	0.108858	0	0.228627	0.252304	0.191131	0.21908	29
Pgl_GLEAN_10028361	Unknown protein	35.2	not assigned.unknown	0	0	0.174026	0.237956	0.331428	0.256589	29
Pgl_GLEAN_10009124	Mitogen-activated protein kinase [Sotub08g010260.1.1]	29.4	protein.postranslational modification	0	0	0.260879	0.197941	0.247953	0.293227	29
Pgl_GLEAN_10033826	DNAJ chaperone [Sotub11g010910.1.1]	20.2.1	stress.abiotic.heat	0.0815032	0	0.175807	0.176565	0.271074	0.295051	29
Pgl_GLEAN_10005587	Glycogen debranching enzyme [Sotub06g007640.1.1]	2.1.2.4	major CHO metabolism.synthesis.starch.debranching	0	0	0.229237	0.206738	0.331099	0.232926	29
Pgl_GLEAN_10030788	Valyl-tRNA synthetase [Sotub09g007120.1.1]	29.1.9	protein.aa activation.valine-tRNA ligase	0	0	0.269755	0.1732	0.329456	0.227589	29
Pgl_GLEAN_10007477	RING finger protein 38 [Sotub02g026690.1.1]	29.5.11.4.2	protein.degradation.ubiquitin.E3.RING	0	0	0.350132	0.149366	0.229369	0.271133	29
Pgl_GLEAN_10033851	Histidinol dehydrogenase [Sotub02g018510.1.1]	13.1.7.11	amino acid metabolism.synthesis.histidine.histidinol dehydrogenase	0	0	0.214027	0.177288	0.310375	0.29831	29
Pgl_GLEAN_10020262	30S ribosomal protein S10 [Sotub08g012520.1.1]	29.2.1.2.1.20	protein.synthesis.ribosomal protein.eukaryotic.40S subunit.S20	0	0	0.27587	0.228516	0.262603	0.233011	29
Pgl_GLEAN_10020273	Eukaryotic translation initiation factor 3 subunit 2 [Sotub03g033590.1.1]	29.4	protein.postranslational modification	0	0	0.318418	0.15158	0.295663	0.234338	29
Pgl_GLEAN_10016881	Importin subunit beta-1 [Sotub09g013380.1.1]	18	Co-factor and vitamine metabolism	0.0923612	0	0.171418	0.258587	0.246001	0.231634	29
Pgl_GLEAN_10004884	Mitochondrial trans-2-enoyl-CoA reductase [Sotub12g029130.1.1]	11.8.7	lipid metabolism.exotics (steroids, squalene etc).trans-2-enoyl-CoA reductase (NADPH)	0	0	0.364548	0.113583	0.298709	0.22316	29
Pgl_GLEAN_10028447	Glutathione S-transferase [Sotub10g024560.1.1]	26.9	misc.glutathione S transferases	0	0	0.22028	0.240989	0.245725	0.293005	29
Pgl_GLEAN_10000115	Cystathionine beta-lyase [Sotub10g021450.1.1]	13.1.3.4.2	amino acid metabolism.synthesis.aspartate family.methionine.cystathionine beta-lyase	0	0	0.222693	0.298094	0.150027	0.329186	29
Pgl_GLEAN_10016149	Eukaryotic translation initiation factor 3 subunit 2 [Sotub03g033590.1.1]	29.4	protein.postranslational modification	0	0	0.19424	0.214488	0.372565	0.218707	29
Pgl_GLEAN_10014486	TIM21-like protein mitochondrial [Sotub08g028990.1.1]	35.2	not assigned.unknown	0	0	0.276669	0.165185	0.324461	0.233686	29
Pgl_GLEAN_10033659	Spermidine synthase [Sotub04g015500.1.1]	22.1.6	polyamine metabolism.synthesis.spermidine synthase	0	0	0.253762	0.237227	0.241974	0.267037	29
Pgl_GLEAN_10004043	Poly(RC) binding protein 3 [Sotub11g010790.1.1]	27.4	RNA.RNA binding	0	0	0.347921	0.109122	0.243434	0.299524	29
Pgl_GLEAN_10025369	gamma-interferon-inducible lysosomal thiol reductase precursor, putative, expressed [LOC_Os03g18454]	27.3.7	RNA.regulation of transcription.C2C2(Zn) Constans-like zinc finger family (CO-like)	0	0	0.211793	0.255615	0.23738	0.295213	29
Pgl_GLEAN_10012721	Unknown protein	35.2	not assigned.unknown	0	0	0.301362	0.16937	0.289499	0.239769	29
Pgl_GLEAN_10003563	U4/U6 small nuclear ribonucleoprotein Prp4 [Sotub04g014540.1.1]	27.1	RNA.processing	0	0	0.17957	0.28707	0.341985	0.191375	29
Pgl_GLEAN_10031863	Anamorsin homolog [Sotub03g032960.1.1]	1.1.1.2	PS.lightreaction.photosystem II.PSII polypeptide subunits	0	0	0.260011	0.215379	0.247506	0.277104	29
Pgl_GLEAN_10014148	Bifunctional purine biosynthesis protein purH [Sotub08g020280.1.1]	23.1.2.9	nucleotide metabolism.synthesis.purine.AICAR transformylase and IMP synthase	0	0	0.313886	0.245136	0.210363	0.230616	29
Pgl_GLEAN_10013859	Protoporphyrinogen IX oxidase [Sotub03g005300.1.1]	19.9	tetrapyrrole synthesis.protoporphyrin IX oxidase	0	0	0.304148	0.258053	0.269736	0.168064	29
Pgl_GLEAN_10023908	TA9 protein (Fragment) [Sotub02g017520.1.1]	29.4	protein.postranslational modification	0	0	0.312439	0.294856	0.25511	0.137594	29
Pgl_GLEAN_10004819	Eukaryotic translation initiation factor 4G [Sotub07g006180.1.1]	29.2.3	protein.synthesis.initiation	0	0	0.260386	0.218572	0.299878	0.221165	29
Pgl_GLEAN_10004964	Class E vacuolar protein-sorting machinery protein HSE1 [Sotub04g025000.1.1]	31.4	cell.vesicle transport	0	0	0.220664	0.172935	0.367022	0.239379	29
Pgl_GLEAN_10002141	Uncharacterized ABC transporter ATP-binding protein C29A3.09c [Sotub08g027420.1.1]	27.3.1	RNA.regulation of transcription.ABI3/VP1-related B3-domain-containing transcription factor family	0	0	0.183209	0.242844	0.386233	0.187714	29
Pgl_GLEAN_10017863	Unknown protein	35.2	not assigned.unknown	0	0	0.27587	0.228516	0.262603	0.233011	29
Pgl_GLEAN_10028717	pH-response regulator protein palA/RIM20 [Sotub04g006150.1.1]	16.1.5	secondary metabolism.isoprenoids.terpenoids	0	0	0.245002	0.26884	0.308943	0.177214	29
Pgl_GLEAN_10017068	cDNA clone J075093E01 full insert sequence [Sotub09g008520.1.1]	27.3.39	RNA.regulation of transcription.AtSR transcription factor family	0	0	0.190744	0.216697	0.312511	0.280047	29
Pgl_GLEAN_10008081	Transcription initiation factor IIB-2 [Sotub10g021060.1.1]	27.2	RNA.transcription	0	0	0.341379	0.228238	0.199682	0.230701	29
Pgl_GLEAN_10030661	Os04g0479300 protein (Fragment) [Sotub09g016690.1.1]	11.3	lipid metabolism.phospholipid synthesis	0	0	0.319549	0.224806	0.241425	0.21422	29
Pgl_GLEAN_10014475	Beta-galactosidase [Sotub11g026110.1.1]	10.6.2	cell wall.degradation.mannan-xylose-arabinose-fucose	0	0	0.27499	0.251876	0.257205	0.215929	29
Pgl_GLEAN_10003396	PB1 domain containing protein, expressed [LOC_Os01g04650]	29.4	protein.postranslational modification	0	0	0.301462	0.156949	0.286963	0.254626	29
Pgl_GLEAN_10003653	Unknown protein	35.2	not assigned.unknown	0	0	0.260106	0.217695	0.265453	0.256746	29
Pgl_GLEAN_10006243	Alcohol dehydrogenase [Sotub09g015620.1.1]	5.3	fermentation.ADH	0	0	0.335108	0.167179	0.212033	0.28568	29
Pgl_GLEAN_10037867	expressed protein [LOC_Os02g55040]	27.3.22	RNA.regulation of transcription.homeobox transcription factor family (HB)	0	0	0.197944	0.224876	0.372763	0.204417	29
Pgl_GLEAN_10013187	Unknown protein	35.2	not assigned.unknown	0	0	0.27587	0.228516	0.262603	0.233011	29
Pgl_GLEAN_10016310	Serine/threonine-protein phosphatase 6 regulatory subunit 3 [Sotub02g016020.1.1]	15.2	metal handling.binding, chelation and storage	0	0	0.202426	0.214499	0.33596	0.247115	29
Pgl_GLEAN_10023455	Beta-D-glucosidase [Sotub06g030410.1.1]	10.6.1	cell wall.degradation.cellulases and beta-1,4-glucanases	0	0	0.407887	0.0777079	0.230632	0.283773	29
Pgl_GLEAN_10036017	COP9 signalosome complex subunit 3 [Sotub02g037110.1.1]	27.3.35	RNA.regulation of transcription.bZIP transcription factor family	0	0	0.297462	0.157847	0.288606	0.256084	29
Pgl_GLEAN_10015299	Splicing factor U2AF subunit [Sotub02g028700.1.1]	27.1.1	RNA.processing.splicing	0	0	0.212719	0.225406	0.249464	0.312411	29
Pgl_GLEAN_10016679	Unknown protein	35.2	not assigned.unknown	0	0	0.331528	0.232681	0.209025	0.226766	29
Pgl_GLEAN_10026620	AP-2 complex subunit mu-1 [Sotub04g029430.1.1]	29.3.4.99	protein.targeting.secretory pathway.unspecified	0	0	0.343041	0.163869	0.261265	0.231824	29
Pgl_GLEAN_10001753	Chaperone protein dnaJ [Sotub09g005400.1.1]	20.2.1	stress.abiotic.heat	0	0	0.250586	0.299224	0.238535	0.211655	29
Pgl_GLEAN_10009049	Nucleoside diphosphate kinase [Sotub06g029050.1.1]	23.4.10	nucleotide metabolism.phosphotransfer and pyrophosphatases.nucleoside diphosphate kinase	0	0	0.27587	0.228516	0.262603	0.233011	29
Pgl_GLEAN_10017880	Peptidyl-prolyl cis-trans isomerase [Sotub01g034010.1.1]	28.1	DNA.synthesis/chromatin structure	0	0	0.27587	0.228516	0.262603	0.233011	29
Pgl_GLEAN_10014210	2-oxoglutarate-dependent dioxygenase [Sotub06g023410.1.1]	16.5.1.1.1.11	secondary metabolism.sulfur-containing.glucosinolates.synthesis.aliphatic.glucosinolate 2-oxoglutarate-dependent dioxygenase (AOP)	0	0	0.217483	0.264882	0.422315	0.0953197	29
Pgl_GLEAN_10026551	Dihydrolipoyl dehydrogenase [Sotub05g025970.1.1]	8.1.1.3	TCA / organic transformation.TCA.pyruvate DH.E3	0	0	0.182864	0.244152	0.264278	0.308705	29
Pgl_GLEAN_10014313	Carbamoyl-phosphate synthase large chain [Sotub09g020300.1.1]	13.2.4.4	amino acid metabolism.degradation.branched chain group.leucine	0	0	0.294778	0.17734	0.328674	0.199208	29
Pgl_GLEAN_10002079	Ferritin [Sotub05g025130.1.1]	15.2	metal handling.binding, chelation and storage	0	0	0.271523	0.240673	0.258465	0.229339	29
Pgl_GLEAN_10025642	Unknown protein	35.2	not assigned.unknown	0	0	0.355789	0.119375	0.291674	0.233163	29
Pgl_GLEAN_10002342	Translational activator gcn1 [Sotub04g019250.1.1]	29.2	protein.synthesis	0	0	0.161231	0.260054	0.230269	0.348446	29
Pgl_GLEAN_10004280	FeS assembly ATP-binding protein SufC [Sotub06g014890.1.1]	29.8	protein.assembly and cofactor ligation	0	0	0.20252	0.305853	0.260491	0.231137	29
Pgl_GLEAN_10002953	D-alanine--D-alanine ligase family [Sotub10g023290.1.1]	35.1	not assigned.no ontology	0	0	0.270844	0.224352	0.276037	0.228766	29
Pgl_GLEAN_10031893	Cathepsin B-like cysteine proteinase [Sotub01g044880.1.1]	29.5.3	protein.degradation.cysteine protease	0	0	0.24207	0.170293	0.311362	0.276275	29
Pgl_GLEAN_10025327	Unknown protein	35.2	not assigned.unknown	0	0	0.305618	0.202549	0.232763	0.25907	29
Pgl_GLEAN_10011562	Rhomboid protease GlpG [Sotub10g026520.1.1]	29.5.11.3	protein.degradation.ubiquitin.E2	0	0	0.174184	0.20119	0.33096	0.293665	29
Pgl_GLEAN_10012612	Ubiquitin carboxyl-terminal hydrolase family protein expressed [Sotub10g026510.1.1]	29.5.11.5	protein.degradation.ubiquitin.ubiquitin protease	0	0	0.189449	0.236747	0.285006	0.288799	29
Pgl_GLEAN_10004493	PH domain containing protein [Sotub05g021170.1.1]	35.1	not assigned.no ontology	0	0	0.315162	0.188167	0.300005	0.196665	29
Pgl_GLEAN_10028625	Malignant T cell amplified sequence 1 [Sotub01g037680.1.1]	23.5.2	nucleotide metabolism.deoxynucleotide metabolism.pseudouridine synthase	0	0	0.219534	0.182393	0.347752	0.250321	29
Pgl_GLEAN_10021380	Unknown protein	35.2	not assigned.unknown	0	0	0.322962	0.168142	0.236109	0.272786	29
Pgl_GLEAN_10006288	Unknown protein	35.2	not assigned.unknown	0	0	0.27587	0.228516	0.262603	0.233011	29
Pgl_GLEAN_10029147	Porin/voltage-dependent anion-selective channel protein [Sotub02g013340.1.1]	18.5.2.1	Co-factor and vitamine metabolism.folate and vitamine K.vitamine K.isochorismate synthase	0	0	0.327469	0.201825	0.249405	0.221301	29
Pgl_GLEAN_10036198	Ectonucleotide pyrophosphatase/phosphodiesterase 1 [Sotub07g014090.1.1]	23.4.99	nucleotide metabolism.phosphotransfer and pyrophosphatases.misc	0	0	0.27587	0.228516	0.262603	0.233011	29
Pgl_GLEAN_10006447	expressed protein [LOC_Os03g51350]	35.2	not assigned.unknown	0	0	0	0	0	1	30
Pgl_GLEAN_10034566	Lipid transfer protein [Sotub02g029490.1.1]	11.6	lipid metabolism.lipid transfer proteins etc	0	0	0	0	0	1	30
Pgl_GLEAN_10024492	LTPL162 - Protease inhibitor/seed storage/LTP family protein precursor, expressed [LOC_Os11g40530]	35.2	not assigned.unknown	0	0	0	0	0	1	30
Pgl_GLEAN_10006455	Ribulose-phosphate 3-epimerase [Sotub05g011060.1.1]	1.3.11	PS.calvin cycle.RPE	0	0	0	0	0	1	30
Pgl_GLEAN_10035124	Expansin protein [Sotub01g029960.1.1]	10.7	cell wall.modification	0	0	0	0	0	1	30
Pgl_GLEAN_10023695	Unknown protein	35.2	not assigned.unknown	0	0	0	0	0	1	30
Pgl_GLEAN_10027401	Fertilization-independent endosperm protein [Sotub07g026170.1.1]	27.3.65	RNA.regulation of transcription.polycomb group (PcG)	0	0	0	0	0	1	30
Pgl_GLEAN_10001082	Unknown protein	35.2	not assigned.unknown	0	0	0	0	0	1	30
Pgl_GLEAN_10023135	40S ribosomal protein S21 [Sotub04g029760.1.1]	8.2.9	TCA / organic transformation.other organic acid transformations.cyt MDH	0	0	0.0718	0.197008	0.399726	0.331466	31
Pgl_GLEAN_10012198	60S ribosomal protein L13 [Sotub08g020710.1.1]	29.2.1.2.2.13	protein.synthesis.ribosomal protein.eukaryotic.60S subunit.L13	0	0	0.0939939	0.163743	0.409409	0.332855	31
Pgl_GLEAN_10012164	Ribosomal protein L10 [Sotub06g006720.1.1]	29.2.1.2.2.10	protein.synthesis.ribosomal protein.eukaryotic.60S subunit.L10	0	0	0	0.352093	0.293945	0.353962	31
Pgl_GLEAN_10031480	40S ribosomal protein S3 [Sotub06g028460.1.1]	29.2.1.2.1.53	protein.synthesis.ribosomal protein.eukaryotic.40S subunit.S3A	0	0	0.0584285	0.177934	0.35129	0.412348	31
Pgl_GLEAN_10017760	Unknown protein	35.2	not assigned.unknown	0.064333	0	0	0.136768	0.365122	0.433776	31
Pgl_GLEAN_10025973	40S ribosomal protein S3 [Sotub06g028460.1.1]	29.2.1.2.1.53	protein.synthesis.ribosomal protein.eukaryotic.40S subunit.S3A	0	0	0.0508796	0.147734	0.390016	0.411371	31
Pgl_GLEAN_10002492	60S ribosomal protein L17 [Sotub06g029180.1.1]	29.2.1.2.2.17	protein.synthesis.ribosomal protein.eukaryotic.60S subunit.L17	0	0	0.127417	0.147539	0.313426	0.411618	31
Pgl_GLEAN_10023261	Strictosidine synthase family protein [Sotub05g020800.1.1]	16.4.1	secondary metabolism.N misc.alkaloid-like	0	0	0	0.230551	0.383819	0.38563	31
Pgl_GLEAN_10014606	Zinc finger (Ran-binding) family protein [Sotub12g010740.1.1]	27.3.99	RNA.regulation of transcription.unclassified	0	0	0.149539	0.166988	0.318515	0.364957	31
Pgl_GLEAN_10037250	Proteasome subunit alpha type [Sotub10g019430.1.1]	10.1.5	cell wall.precursor synthesis.UXS	0	0	0.0786684	0.267815	0.353435	0.300081	31
Pgl_GLEAN_10026980	Unknown protein	35.2	not assigned.unknown	0	0	0	0.424645	0.101359	0.473996	31
Pgl_GLEAN_10032284	mRNA clone RTFL01-15-D07 [Sotub05g011320.1.1]	3.4.1	minor CHO metabolism.myo-inositol.poly-phosphatases	0	0	0.134647	0.167791	0.33778	0.359781	31
Pgl_GLEAN_10005356	Mitochondria fission 1 protein [Sotub11g020440.1.1]	29.2.2	protein.synthesis.ribosome biogenesis	0	0	0	0.30402	0.246917	0.449062	31
Pgl_GLEAN_10036591	Proteasome subunit beta type [Sotub02g028060.1.1]	17.6.3	hormone metabolism.gibberelin.induced-regulated-responsive-activated	0	0	0	0.202342	0.440524	0.357134	31
Pgl_GLEAN_10018989	Formate dehydrogenase [Sotub02g036030.1.1]	25.10	C1-metabolism.formate dehydrogenase	0	0	0.0567393	0.174929	0.256485	0.511846	31
Pgl_GLEAN_10002834	Peptidase M48 Ste24p [Solyc03g007000.2.1]	29.5	protein.degradation	0	0	0.0661465	0.300832	0.425618	0.207404	31
Pgl_GLEAN_10011161	Ribosomal protein L18 [Sotub01g037690.1.1]	29.2.1.2.2.18	protein.synthesis.ribosomal protein.eukaryotic.60S subunit.L18	0	0	0	0.198161	0.259958	0.541881	31
Pgl_GLEAN_10018147	Arginine/serine-rich splicing factor [Sotub03g015070.1.1]	27.1.1	RNA.processing.splicing	0	0	0.148844	0.158079	0.369626	0.32345	31
Pgl_GLEAN_10005683	Aspartyl aminopeptidase-like protein [Sotub03g023900.1.1]	29.5.4	protein.degradation.aspartate protease	0	0	0.0451092	0.250884	0.176194	0.527813	31
Pgl_GLEAN_10012755	Coatomer protein epsilon subunit family protein [Sotub02g006340.1.1]	27.3.39	RNA.regulation of transcription.AtSR transcription factor family	0	0	0	0.222636	0.41617	0.361194	31
Pgl_GLEAN_10034260	UBX domain-containing protein [Sotub08g026460.1.1]	26.17	misc.dynamin	0	0	0	0.259374	0.343135	0.397491	31
Pgl_GLEAN_10032728	N-methyl-L-tryptophan oxidase [Sotub08g007640.1.1]	13.1.5.2.41	amino acid metabolism.synthesis.serine-glycine-cysteine group.glycine.sarcosine oxidase	0	0	0.0588127	0.19158	0.501214	0.248394	31
Pgl_GLEAN_10005410	Nuclear envelope protein that mediates the nuclear export of importin alpha (Srp1p) [Sotub01g033500.1.1]	20.1	stress.biotic	0	0	0.139584	0.219211	0.354848	0.286358	31
Pgl_GLEAN_10026267	ATP-citrate lyase A-3 [Sotub01g038840.1.1]	8.2.11	TCA / organic transformation.other organic acid transformations.atp-citrate lyase	0	0	0.12994	0.158259	0.322507	0.389294	31
Pgl_GLEAN_10019586	NADH-quinone oxidoreductase E subunit [Sotub09g020650.1.1]	9.1.2	mitochondrial electron transport / ATP synthesis.NADH-DH (type I).localisation not clear	0	0	0.112838	0.187418	0.367355	0.332388	31
Pgl_GLEAN_10026104	Unknown protein	35.2	not assigned.unknown	0	0	0	0.320482	0.425804	0.253714	31
Pgl_GLEAN_10036111	Acireductone dioxygenase [Sotub09g024520.1.1]	15.3	metal handling.regulation	0	0	0.130039	0.247094	0.330029	0.292839	31
Pgl_GLEAN_10023145	RNA recognition motif containing protein, expressed [LOC_Os03g22380]	27.1.1	RNA.processing.splicing	0	0	0	0.193675	0.508179	0.298145	31
Pgl_GLEAN_10018342	Poly(A) RNA binding protein [Sotub01g045020.1.1]	27.1	RNA.processing	0.125573	0	0.107684	0.146047	0.347833	0.272863	31
Pgl_GLEAN_10010763	Dynamin-2 [Sotub01g043250.1.1]	26.17	misc.dynamin	0	0	0.0565495	0.247152	0.371065	0.325233	31
Pgl_GLEAN_10002184	Protein transport protein SEC22 [Sotub12g022950.1.1]	27.3.25	RNA.regulation of transcription.MYB domain transcription factor family	0	0	0	0.274788	0.336472	0.38874	31
Pgl_GLEAN_10036660	Arsenite-transporting ATPase [Sotub01g031080.1.1]	26.27	misc.calcineurin-like phosphoesterase family protein	0	0	0.101754	0.175508	0.334902	0.387836	31
Pgl_GLEAN_10013944	4-methyl-5(B-hydroxyethyl)-thiazole monophosphate biosynthesis enzyme ThiJ [Sotub07g024630.1.1]	18.2	Co-factor and vitamine metabolism.thiamine	0	0	0.0885756	0.163654	0.392261	0.355509	31
Pgl_GLEAN_10003687	Protein disulfide isomerase L-2 [Sotub04g014070.1.1]	21.1	redox.thioredoxin	0	0	0.0844235	0.209104	0.333385	0.373087	31
Pgl_GLEAN_10030553	Transmembrane protein 214-A [Sotub05g017830.1.1]	35.2	not assigned.unknown	0	0	0.108241	0.212628	0.404859	0.274273	31
Pgl_GLEAN_10035629	L-threonine aldolase [Sotub04g009990.1.1]	13.1.5.2	amino acid metabolism.synthesis.serine-glycine-cysteine group.glycine	0	0	0	0.252096	0.48993	0.257974	31
Pgl_GLEAN_10026538	Unknown protein	35.2	not assigned.unknown	0	0	0	0.174327	0.384007	0.441666	31
Pgl_GLEAN_10033698	DNA-directed RNA polymerase subunit D [Sotub12g013490.1.1]	27.2	RNA.transcription	0	0	0	0.271503	0.228461	0.500035	31
Pgl_GLEAN_10031540	Pentatricopeptide repeat (PPR) superfamily protein [AT3G49240]	17.8.1	hormone metabolism.salicylic acid.synthesis-degradation	0	0	0.125416	0.188234	0.31042	0.375929	31
Pgl_GLEAN_10008384	MtN19-like protein [Sotub12g021190.1.1]	11.1.30	lipid metabolism.FA synthesis and FA elongation.pyruvate kinase	0	0	0	0.288757	0.33973	0.371512	31
Pgl_GLEAN_10002337	Importin beta-2 subunit [Sotub01g049170.1.1]	29.3.1	protein.targeting.nucleus	0	0	0.148475	0.191672	0.315458	0.344395	31
Pgl_GLEAN_10015623	Threonine synthase [Sotub03g035020.1.1]	13.1.3.2.1	amino acid metabolism.synthesis.aspartate family.threonine.threonine synthase	0	0	0.0906087	0.170765	0.351395	0.387231	31
Pgl_GLEAN_10014482	heat shock protein [Sotub11g023870.1.1]	10.3	cell wall.hemicellulose synthesis	0	0	0.0927787	0.206984	0.35257	0.347667	31
Pgl_GLEAN_10005162	N-acetyl-gamma-glutamyl-phosphate reductase [Sotub01g045900.1.1]	13.1.2.3	amino acid metabolism.synthesis.glutamate family.arginine	0	0	0	0.136862	0.403828	0.45931	31
Pgl_GLEAN_10003677	Ubiquitin-protein ligase 4 [Sotub01g048910.1.1]	20.2.1	stress.abiotic.heat	0	0	0	0.183552	0.280608	0.53584	31
Pgl_GLEAN_10004927	5'-methylthioadenosine/S-adenosylhomocysteine nucleosidase [Sotub01g048470.1.1]	13.1.3.4	amino acid metabolism.synthesis.aspartate family.methionine	0	0	0	0.255857	0.350998	0.393145	31
Pgl_GLEAN_10014722	DNA damage-binding protein 1 [Sotub02g007400.1.1]	20.2.5	stress.abiotic.light	0	0	0	0.207233	0.46803	0.324737	31
Pgl_GLEAN_10002298	Chromodomain-helicase-DNA-binding protein 1 [Sotub01g021440.1.1]	27.3.44	RNA.regulation of transcription.chromatin remodeling factors	0	0	0	0.185155	0.306621	0.508224	31
Pgl_GLEAN_10035718	Histone-lysine N-methyltransferase [Sotub09g024040.1.1]	27.3.69	RNA.regulation of transcription.SET-domain transcriptional regulator family	0	0	0	0.389344	0.437706	0.172949	31
Pgl_GLEAN_10006718	Chymotrypsin inhibitor-2 [Sotub06g026330.1.1]	27.5.2.2	RNA.silencing.RISC formation.AGO	0.111709	0.704506	0	0	0.0991771	0.0846083	32
Pgl_GLEAN_10006485	Peroxidase 1 [Sotub12g014660.1.1]	26.12	misc.peroxidases	0.310819	0.689181	0	0	0	0	32
Pgl_GLEAN_10002502	Vesicle-associated protein [Sotub02g022220.1.1]	31.4	cell.vesicle transport	0	0.707409	0.138909	0.153682	0	0	32
Pgl_GLEAN_10011176	Bifunctional polymyxin resistance protein ArnA [Sotub12g031430.1.1]	10.1.5	cell wall.precursor synthesis.UXS	0.0921316	0.715126	0.0414267	0.0397498	0.0417847	0.0697807	32
Pgl_GLEAN_10023209	Beta-glucanase [Sotub01g017930.1.1]	26.4.1	misc.beta 1,3 glucan hydrolases.glucan endo-1,3-beta-glucosidase	0	0.707958	0.0964861	0.195556	0	0	32
Pgl_GLEAN_10038423	Peroxidase [Sotub07g010510.1.1]	26.12	misc.peroxidases	0.0774813	0.77991	0.0837143	0.058894	0	0	32
Pgl_GLEAN_10035675	Aquaporin [Sotub06g012350.1.1]	34.19.1	transport.major intrinsic proteins.PIP	0.317906	0.682094	0	0	0	0	32
Pgl_GLEAN_10017343	Peroxidase [Sotub02g011690.1.1]	26.12	misc.peroxidases	0	0.983485	0.0165148	0	0	0	32
Pgl_GLEAN_10009846	FAD-binding domain-containing protein [Sotub02g016310.1.1]	16.4.1	secondary metabolism.N misc.alkaloid-like	0	0.959243	0.0211364	0.019621	0	0	32
Pgl_GLEAN_10007449	ATP-dependent clp protease ATP-binding subunit clpx [Sotub06g020870.1.1]	29.5.5	protein.degradation.serine protease	0.160464	0.780163	0.0287471	0	0.0306254	0	32
Pgl_GLEAN_10009907	Ectonucleoside triphosphate diphosphohydrolase 6 [Sotub02g025290.1.1]	19.4	tetrapyrrole synthesis.ALA dehydratase	0.262928	0.643608	0.0405786	0.0168726	0.0121085	0.0239037	32
Pgl_GLEAN_10005473	Leucine-rich repeat family protein [Sotub09g023530.1.1]	10.5.3	cell wall.cell wall proteins.LRR	0.13994	0.86006	0	0	0	0	32
Pgl_GLEAN_10028638	N-methyl-L-tryptophan oxidase [Sotub08g007640.1.1]	13.1.5.2.41	amino acid metabolism.synthesis.serine-glycine-cysteine group.glycine.sarcosine oxidase	0.266993	0.733007	0	0	0	0	32
Pgl_GLEAN_10012832	Polygalacturonase inhibitor protein [Sotub07g028760.1.1]	10.6.3	cell wall.degradation.pectate lyases and polygalacturonases	0	0.899087	0.100913	0	0	0	32
Pgl_GLEAN_10005475	Major facilitator family transporter [Sotub07g015770.1.1]	34.2	transport.sugars	0.222539	0.672285	0.0745816	0.0305942	0	0	32
Pgl_GLEAN_10032081	Sister chromatid cohesion protein PDS5 homolog B [Sotub11g006420.1.1]	2.1.2.1	major CHO metabolism.synthesis.starch.AGPase	0.125699	0.65157	0.0972238	0.0465179	0.0560388	0.022951	32
Pgl_GLEAN_10014273	Pectinesterase [Sotub09g022890.1.1]	10.8.1	cell wall.pectinesterases.PME	0	0.970932	0.0290684	0	0	0	32
Pgl_GLEAN_10001326	expressed protein [LOC_Os10g11310]	35.2	not assigned.unknown	0	1	0	0	0	0	32
Pgl_GLEAN_10028470	Unknown protein	35.2	not assigned.unknown	0.244816	0.672124	0	0.08306	0	0	32
Pgl_GLEAN_10033512	Phosphoenolpyruvate carboxylase 1 [Sotub07g022100.1.1]	4.1.15	glycolysis.cytosolic branch.phospho-enol-pyruvate carboxylase (PEPC)	0	0.00858474	0.452109	0.432784	0.103239	0.00328306	33
Pgl_GLEAN_10035773	Phosphoglycerate kinase [Sotub07g027100.1.1]	1.3.3	PS.calvin cycle.phosphoglycerate kinase	0.111646	0.0570634	0.375185	0.375973	0.0425425	0.0375906	33
Pgl_GLEAN_10025666	Elongation factor Tu [Sotub11g022630.1.1]	29.2.4	protein.synthesis.elongation	0.0197327	0	0.433325	0.465947	0.049314	0.0316805	33
Pgl_GLEAN_10009112	Oxygen-evolving enhancer protein 1 of photosystem II [Sotub02g032940.1.1]	1.1.1.2	PS.lightreaction.photosystem II.PSII polypeptide subunits	0	0	0.482489	0.504048	0.013463	0	33
Pgl_GLEAN_10032833	Unknown protein	35.2	not assigned.unknown	0	0	0.41715	0.58285	0	0	33
Pgl_GLEAN_10024933	Fructose-bisphosphate aldolase [Sotub07g027930.1.1]	1.3.6	PS.calvin cycle.aldolase	0	0	0.487004	0.512996	0	0	33
Pgl_GLEAN_10017890	Alcohol dehydrogenase (Fragment) [Sotub04g026480.1.1]	17.1.1.1.11	hormone metabolism.abscisic acid.synthesis-degradation.synthesis.short chain alcohol dehydrogenmase (ABA2)	0.146518	0	0.395075	0.381479	0.0536845	0.0232429	33
Pgl_GLEAN_10018722	ATP-dependent zinc metalloprotease FtsH 4 [Sotub07g022420.1.1]	29.5.7	protein.degradation.metalloprotease	0	0	0.438094	0.519557	0.0258326	0.0165169	33
Pgl_GLEAN_10007645	NADH flavin oxidoreductase/NADH oxidase [Sotub11g017760.1.1]	17.7.1.5	hormone metabolism.jasmonate.synthesis-degradation.12-oxophytodienoate reductase 3	0	0	0.451736	0.548264	0	0	33
Pgl_GLEAN_10013085	Chlorophyll a-b binding protein 4, chloroplastic [Sotub07g017980.1.1]	1.1.1.1	PS.lightreaction.photosystem II.LHC-II	0	0	0.402992	0.514896	0.0446946	0.0374174	33
Pgl_GLEAN_10002242	Ribulose-1 5-bisphosphate carboxylase/oxygenase activase 1 [Sotub10g024020.1.1]	1.3.13	PS.calvin cycle.rubisco interacting	0	0	0.375972	0.567146	0.0403943	0.0164882	33
Pgl_GLEAN_10017659	chlorophyll A-B binding protein, putative, expressed [LOC_Os01g64960]	1.1.1.2	PS.lightreaction.photosystem II.PSII polypeptide subunits	0	0	0.378513	0.585328	0	0.0361593	33
Pgl_GLEAN_10007952	Unknown protein	35.2	not assigned.unknown	0	0	0.509293	0.490707	0	0	33
Pgl_GLEAN_10030298	30S ribosomal protein S6 [Sotub08g027570.1.1]	29.2.1.1.1.1.6	protein.synthesis.ribosomal protein.prokaryotic.chloroplast.30S subunit.S6	0	0	0.477824	0.522176	0	0	33
Pgl_GLEAN_10035363	Peroxidase 5 [Sotub11g029720.1.1]	26.12	misc.peroxidases	0	0	0.421592	0.578408	0	0	33
Pgl_GLEAN_10037327	Chlorophyll a-b binding protein 3C, chloroplastic [Sotub03g006030.1.1]	1.1.1.1	PS.lightreaction.photosystem II.LHC-II	0	0	0.425963	0.472468	0.0554667	0.0461028	33
Pgl_GLEAN_10017912	Serine-glyoxylate aminotransferase [Sotub12g031950.1.1]	1.2.3	PS.photorespiration.aminotransferases peroxisomal	0	0	0.439263	0.491901	0.0688358	0	33
Pgl_GLEAN_10006264	CBS domain containing membrane protein, putative, expressed [LOC_Os02g57280]	35.2	not assigned.unknown	0	0	0.41523	0.58477	0	0	33
Pgl_GLEAN_10023088	photosystem II polypeptide [Sotub07g027450.1.1]	1.1.1.2	PS.lightreaction.photosystem II.PSII polypeptide subunits	0	0	0.472572	0.527428	0	0	33
Pgl_GLEAN_10036986	Peptidase S16 lon domain protein [Sotub04g034270.1.1]	29.5	protein.degradation	0	0	0.485522	0.514478	0	0	33
Pgl_GLEAN_10025911	Amidohydrolase 2 [Solyc01g009970.2.1]	35.1	not assigned.no ontology	0	0	0.489211	0.510789	0	0	33
Pgl_GLEAN_10015784	Chlorophyll a-b binding protein 6, chloroplastic [Sotub09g005160.1.1]	1.1.1.1	PS.lightreaction.photosystem II.LHC-II	0	0	0.493757	0.495797	0.0104467	0	33
Pgl_GLEAN_10008031	Threonine endopeptidase [Sotub10g009990.1.1]	29.5.11.4.3.2	protein.degradation.ubiquitin.E3.SCF.FBOX	0	0	0.400959	0.599041	0	0	33
Pgl_GLEAN_10020566	Ribulose bisphosphate carboxylase small chain [Sotub02g029160.1.1]	1.3.2	PS.calvin cycle.rubisco small subunit	0	0	0.409959	0.590041	0	0	33
Pgl_GLEAN_10031697	Amidophosphoribosyltransferase [Sotub01g047970.1.1]	23.1.2.1	nucleotide metabolism.synthesis.purine.amidophosphoribosyltransferase	0	0	0.475459	0.474053	0.050488	0	33
Pgl_GLEAN_10015634	RNA-binding protein [Sotub09g007400.1.1]	27.3.99	RNA.regulation of transcription.unclassified	0	0	0.434529	0.565471	0	0	33
Pgl_GLEAN_10032420	Rhodanese/Cell cycle control phosphatase superfamily protein [AT3G59780]	26.23	misc.rhodanese	0	0	0.499201	0.500799	0	0	33
Pgl_GLEAN_10036426	Uncharacterized aarF domain-containing protein kinase 1 [Sotub02g019900.1.1]	34.16	transport.ABC transporters and multidrug resistance systems	0	0	0.500918	0.499082	0	0	33
Pgl_GLEAN_10001558	Unknown protein	35.2	not assigned.unknown	0	0	0.419335	0.580665	0	0	33
Pgl_GLEAN_10038264	Magnesium chelatase ATPase subunit I [Sotub10g009720.1.1]	19.10	tetrapyrrole synthesis.magnesium chelatase	0	0	0.45473	0.525053	0.0202166	0	33
Pgl_GLEAN_10019645	Carbonic anhydrase family protein [Sotub11g026340.1.1]	8.3	TCA / organic transformation.carbonic anhydrases	0	0	0.39954	0.471949	0.0480607	0.0804505	33
Pgl_GLEAN_10013639	10-deacetylbaccatin III-10-O-acetyl transferase-like [Sotub01g023150.1.1]	16.2	secondary metabolism.phenylpropanoids	0	0	0.5084	0.4916	0	0	33
Pgl_GLEAN_10014472	Phosphoenolpyruvate carboxykinase [Sotub04g028720.1.1]	6.4	gluconeogenesis / glyoxylate cycle.phosphoenolpyruvate carboxykinase (PEPCK)	0	0	0.368611	0.430988	0.124057	0.0763439	33
Pgl_GLEAN_10037753	Nascent polypeptide-associated complex alpha subunit-like protein [Sotub03g017080.1.1]	29.2.3	protein.synthesis.initiation	0	0	0.447814	0.552186	0	0	33
Pgl_GLEAN_10017436	Uncharacterized aarF domain-containing protein kinase 1 [Sotub04g036580.1.1]	34.16	transport.ABC transporters and multidrug resistance systems	0	0	0.44358	0.55642	0	0	33
Pgl_GLEAN_10013209	UDP-glucuronosyltransferase [Sotub03g019000.1.1]	17.4.1	hormone metabolism.cytokinin.synthesis-degradation	0	0	0.505358	0.494642	0	0	33
Pgl_GLEAN_10006245	Carboxyl-terminal processing protease [Sotub12g029690.1.1]	29.5.5	protein.degradation.serine protease	0	0	0.495631	0.504369	0	0	33
Pgl_GLEAN_10034376	NAD-dependent epimerase/dehydratase [Sotub12g023130.1.1]	35.2	not assigned.unknown	0	0	0.467924	0.532076	0	0	33
Pgl_GLEAN_10021165	1-aminocyclopropane-1-carboxylate oxidase 1 [Sotub06g023790.1.1]	16.8.4	secondary metabolism.flavonoids.flavonols	0	0	0.481988	0.518012	0	0	33
Pgl_GLEAN_10021430	Unknown protein	35.2	not assigned.unknown	0	0	0.490761	0.509239	0	0	33
Pgl_GLEAN_10035594	FAD-dependent pyridine nucleotide-disulphide oxidoreductase [Solyc03g043750.2.1]	9.2.3	mitochondrial electron transport / ATP synthesis.NADH-DH (type II).mitochondrial	0	0	0.434493	0.542974	0.0225337	0	33
Pgl_GLEAN_10032417	Phage shock protein A PspA [Sotub11g009740.1.1]	10.1.5	cell wall.precursor synthesis.UXS	0	0	0.426441	0.573559	0	0	33
Pgl_GLEAN_10026635	Genome sequencing data contig C226 [Sotub06g011090.1.1]	33.99	development.unspecified	0	0	0.432466	0.567534	0	0	33
Pgl_GLEAN_10017362	Unknown protein	35.2	not assigned.unknown	0	0	0.46776	0.53224	0	0	33
Pgl_GLEAN_10024188	Inositol 2-dehydrogenase like protein [Sotub08g024220.1.1]	2.2.2.6	major CHO metabolism.degradation.starch.transporter	0	0	0.453415	0.546585	0	0	33
Pgl_GLEAN_10017094	Beta-amylase [Sotub07g021140.1.1]	2.2.2.1.2	major CHO metabolism.degradation.starch.starch cleavage.beta amylase	0	0	0.514349	0.485651	0	0	33
Pgl_GLEAN_10020403	L-ascorbate peroxidase [Sotub04g028420.1.1]	1.2.2	PS.photorespiration.glycolate oxydase	0	0	0.449368	0.518377	0.0322545	0	33
Pgl_GLEAN_10026923	Unknown protein	35.2	not assigned.unknown	0	0	0.417887	0.582113	0	0	33
Pgl_GLEAN_10022219	Phenylcoumaran benzylic ether reductase [Sotub04g033940.1.1]	16.8.5.1	secondary metabolism.flavonoids.isoflavonols.isoflavone reductase	0.0914076	0	0.342397	0.566196	0	0	33
Pgl_GLEAN_10012579	5-dehydro-2-deoxygluconokinase 2 [Sotub02g030030.1.1]	2.2.1.1	major CHO metabolism.degradation.sucrose.fructokinase	0	0	0.395017	0.498005	0	0.106977	33
Pgl_GLEAN_10001347	Plastid-lipid-associated protein, chloroplastic [Sotub02g024280.1.1]	26.2	misc.UDP glucosyl and glucoronyl transferases	0	0	0.456166	0.543834	0	0	33
Pgl_GLEAN_10034764	Cysteine synthase [Sotub08g010190.1.1]	13.1.5.3.1	amino acid metabolism.synthesis.serine-glycine-cysteine group.cysteine.OASTL	0	0	0.480103	0.519897	0	0	33
Pgl_GLEAN_10025482	Peroxidase [Sotub01g021910.1.1]	20.2.1	stress.abiotic.heat	0	0	0.401065	0.598935	0	0	33
Pgl_GLEAN_10019360	expressed protein [LOC_Os06g21530]	35.2	not assigned.unknown	0	0	0.475551	0.524449	0	0	33
Pgl_GLEAN_10004274	Eukaryotic translation initiation factor 2 beta subunit-like [Sotub06g033370.1.1]	29.2.3	protein.synthesis.initiation	0	0	0.446422	0.527202	0.0263752	0	33
Pgl_GLEAN_10019713	Methyltransferase [Sotub09g020560.1.1]	16.1.3.3	secondary metabolism.isoprenoids.tocopherol biosynthesis.MPBQ/MSBQ methyltransferase	0	0	0.345445	0.542937	0.0778934	0.0337242	33
Pgl_GLEAN_10017124	Tropinone reductase II [Sotub04g006370.1.1]	16.4.1	secondary metabolism.N misc.alkaloid-like	0	0	0.436503	0.563497	0	0	33
Pgl_GLEAN_10021798	rubredoxin family protein, putative, expressed [LOC_Os08g23410]	29.8	protein.assembly and cofactor ligation	0	0	0.485335	0.514665	0	0	33
Pgl_GLEAN_10023830	Phosphoribulokinase/uridine kinase [Sotub08g022090.1.1]	1.3.12	PS.calvin cycle.PRK	0	0	0.445864	0.42422	0.129916	0	33
Pgl_GLEAN_10029289	Thioredoxin [Sotub07g024020.1.1]	21.1	redox.thioredoxin	0	0	0.411071	0.588929	0	0	33
Pgl_GLEAN_10010564	Serine protease [Sotub02g013220.1.1]	27.3.39	RNA.regulation of transcription.AtSR transcription factor family	0	0	0.413251	0.586749	0	0	33
Pgl_GLEAN_10003877	Receptor protein kinase-like protein [Sotub10g005220.1.1]	29.4.1.57	protein.postranslational modification.kinase.receptor like cytoplasmatic kinase VII	0	0	0.394308	0.605692	0	0	33
Pgl_GLEAN_10031140	Unknown protein	35.2	not assigned.unknown	0	0	0.442116	0.557884	0	0	33
Pgl_GLEAN_10004956	Germin-like protein 18 [Sotub11g011800.1.1]	12.2.2	N-metabolism.ammonia metabolism.glutamine synthetase	0	0	0.438545	0.4647	0	0.0967549	33
Pgl_GLEAN_10033331	Red chlorophyll catabolite reductase (Fragment) [Sotub10g015600.1.1]	20.2.5	stress.abiotic.light	0	0	0.433597	0.566403	0	0	33
Pgl_GLEAN_10000233	Peroxidase [Sotub03g015450.1.1]	26.12	misc.peroxidases	0	0	0.438299	0.561701	0	0	33
Pgl_GLEAN_10017402	Single-stranded DNA binding protein [Sotub09g020660.1.1]	17.2.3	hormone metabolism.auxin.induced-regulated-responsive-activated	0	0	0.341396	0.457733	0.14018	0.0606912	33
Pgl_GLEAN_10012724	Uncharacterized aarF domain-containing protein kinase 1 [Sotub08g017770.1.1]	34.16	transport.ABC transporters and multidrug resistance systems	0	0	0.50384	0.49616	0	0	33
Pgl_GLEAN_10012035	50S ribosomal protein L24 [Sotub07g026360.1.1]	29.2.1.1.1.2.24	protein.synthesis.ribosomal protein.prokaryotic.chloroplast.50S subunit.L24	0	0	0.472216	0.527784	0	0	33
Pgl_GLEAN_10033121	Violaxanthin de-epoxidase (Fragment) [Sotub04g019610.1.1]	16.1.4.21	secondary metabolism.isoprenoids.carotenoids.violaxanthin de-epoxidase	0	0	0.499862	0.500138	0	0	33
Pgl_GLEAN_10004628	ATP-dependent RNA helicase [Sotub08g012570.1.1]	27.1.2	RNA.processing.RNA helicase	0	0	0.408225	0.591775	0	0	33
Pgl_GLEAN_10031604	Unknown protein	35.2	not assigned.unknown	0	0	0.373429	0.529124	0.0518333	0.0456137	33
Pgl_GLEAN_10030144	Peptidase S9 prolyl oligopeptidase domain protein [Sotub01g023720.1.1]	35.2	not assigned.unknown	0	0	0.434243	0.414562	0.116953	0.0342428	33
Pgl_GLEAN_10028793	Unknown protein	35.2	not assigned.unknown	0	0	0.464003	0.535997	0	0	33
Pgl_GLEAN_10028103	Adenylosuccinate synthetase [Sotub10g022050.1.1]	10.6.2	cell wall.degradation.mannan-xylose-arabinose-fucose	0	0	0.349474	0.44564	0.166334	0.0385517	33
Pgl_GLEAN_10016022	initiation factor 4F subunit (DUF1350) [AT3G43540]	1.1.40	PS.lightreaction.cyclic electron flow-chlororespiration	0	0	0.431984	0.568016	0	0	33
Pgl_GLEAN_10023915	Naphthoate synthase [Sotub05g013750.1.1]	11.9.4.99	lipid metabolism.lipid degradation.beta-oxidation.misc	0	0	0.472952	0.527048	0	0	33
Pgl_GLEAN_10031379	Alpha/beta superfamily hydrolase [Sotub01g008440.1.1]	35.2	not assigned.unknown	0	0	0.441348	0.422101	0.0716347	0.0649155	33
Pgl_GLEAN_10013237	Cytochrome P450 [Sotub07g024840.1.1]	2.2.2.6	major CHO metabolism.degradation.starch.transporter	0	0	0.310891	0.506856	0.114218	0.0680361	33
Pgl_GLEAN_10037559	Amidohydrolase 2 [Solyc01g009970.2.1]	35.1	not assigned.no ontology	0	0	0.434812	0.565188	0	0	33
Pgl_GLEAN_10024567	Phospholipase A2 (Fragment) [Sotub12g006870.1.1]	11.9.2.1	lipid metabolism.lipid degradation.lipases.triacylglycerol lipase	0	0	0.45291	0.54709	0	0	33
Pgl_GLEAN_10027987	Photosystem I P700 chlorophyll a apoprotein A1 [Sotub07g012680.1.1]	1.1.2.2	PS.lightreaction.photosystem I.PSI polypeptide subunits	0	0	0.336742	0.565701	0.0975577	0	33
Pgl_GLEAN_10031340	Preprotein translocase secY subunit [Sotub07g005260.1.1]	29.3.3	protein.targeting.chloroplast	0	0	0.50061	0.49939	0	0	33
Pgl_GLEAN_10018059	Homology to unknown gene (Fragment) [Sotub06g024080.1.1]	35.2	not assigned.unknown	0	0	0.399747	0.600253	0	0	33
Pgl_GLEAN_10007607	Beta glucosidase like protein [Sotub09g022030.1.1]	10.6.1	cell wall.degradation.cellulases and beta-1,4-glucanases	0	0	0.368639	0.55931	0.0720505	0	33
Pgl_GLEAN_10008663	ribosomal protein rpS20, putative, expressed [LOC_Os01g48690]	29.2.1.1.1.1.20	protein.synthesis.ribosomal protein.prokaryotic.chloroplast.30S subunit.S20	0	0	0.421117	0.578883	0	0	33
Pgl_GLEAN_10006519	Calcium-binding EF hand family protein [Sotub01g048450.1.1]	30.3	signalling.calcium	0	0	0.387853	0.487102	0.0682204	0.0568247	33
Pgl_GLEAN_10022154	Photosystem I P700 chlorophyll a apoprotein A1 [Sotub07g012680.1.1]	1.1.2.2	PS.lightreaction.photosystem I.PSI polypeptide subunits	0	0	0.404509	0.520777	0.0747141	0	33
Pgl_GLEAN_10016074	RNA-binding protein [Sotub03g023220.1.1]	27.3.99	RNA.regulation of transcription.unclassified	0	0	0.351695	0.533305	0	0.115	33
Pgl_GLEAN_10038556	UDP-glucosyl transferase 85A3 [AT1G22380]	17.4.1	hormone metabolism.cytokinin.synthesis-degradation	0	0	0.389222	0.412435	0.198342	0	33
Pgl_GLEAN_10026328	Indole-3-glycerol phosphate synthase-like [Sotub03g023160.1.1]	13.1.6.5.4	amino acid metabolism.synthesis.aromatic aa.tryptophan.indole-3-glycerol phosphate synthase	0	0	0.409602	0.446799	0.0987563	0.0448423	33
Pgl_GLEAN_10032857	Alpha glucosidase-like protein [Solyc08g075530.2.1]	2.2.2.1	major CHO metabolism.degradation.starch.starch cleavage	0	0	0.406581	0.485497	0.107922	0	33
Pgl_GLEAN_10003374	Sucrose transporter 4 [Sotub04g028640.1.1]	34.2.1	transport.sugars.sucrose	0	0	0.466002	0.533998	0	0	33
Pgl_GLEAN_10016586	Beta-galactosidase [Sotub06g021660.1.1]	10.6.2	cell wall.degradation.mannan-xylose-arabinose-fucose	0	0	0.474253	0.525747	0	0	33
Pgl_GLEAN_10024208	Glucan endo-1 3-beta-glucosidase 7 [Sotub01g046950.1.1]	17.3.1.1.1	hormone metabolism.brassinosteroid.synthesis-degradation.BRs.DET2	0	0	0.412828	0.524848	0.0623235	0	33
Pgl_GLEAN_10007315	Unknown protein	35.2	not assigned.unknown	0	0	0.48621	0.51379	0	0	33
Pgl_GLEAN_10012167	NADH ubiquinone oxidoreductase complex I intermediate-associated protein 30 [Sotub02g018740.1.1]	20.2.99	stress.abiotic.unspecified	0	0	0.417648	0.582352	0	0	33
Pgl_GLEAN_10022721	Beta glucosidase like protein [Sotub09g022030.1.1]	10.6.1	cell wall.degradation.cellulases and beta-1,4-glucanases	0	0	0.411071	0.588929	0	0	33
Pgl_GLEAN_10002420	Unknown protein	35.2	not assigned.unknown	0	0	0.464423	0.477312	0	0.0582651	33
Pgl_GLEAN_10028900	Phosphatase PTC7 homolog [Sotub06g006500.1.1]	26.13	misc.acid and other phosphatases	0	0	0.472216	0.527784	0	0	33
Pgl_GLEAN_10018326	Genomic DNA chromosome 5 P1 clone MVA3 [Sotub01g027620.1.1]	35.2	not assigned.unknown	0	0	0.434092	0.565908	0	0	33
Pgl_GLEAN_10001041	Unknown protein	35.2	not assigned.unknown	0	0	0.472216	0.527784	0	0	33
Pgl_GLEAN_10004642	NADH dehydrogenase [Sotub10g008790.1.1]	9.2.1	mitochondrial electron transport / ATP synthesis.NADH-DH (type II).internal matrix	0	0	0.417127	0.530257	0	0.052616	33
Pgl_GLEAN_10005416	Unknown protein	35.2	not assigned.unknown	0	0	0.352449	0.585223	0.0623279	0	33
Pgl_GLEAN_10034516	Glycerol kinase [Sotub07g007980.1.1]	3.3	minor CHO metabolism.sugar alcohols	0	0	0.450561	0.549439	0	0	33
Pgl_GLEAN_10001175	Pyruvate phosphate dikinase [Sotub01g022560.1.1]	6.5	gluconeogenesis / glyoxylate cycle.pyruvate dikinase	0	0	0.384442	0.25033	0.2041	0.161128	34
Pgl_GLEAN_10030783	Chlorophyll a-b binding protein 3C, chloroplastic [Sotub03g005990.1.1]	1.1.1.1	PS.lightreaction.photosystem II.LHC-II	0	0	0.446908	0.357845	0.114827	0.080419	34
Pgl_GLEAN_10009947	Unknown protein	35.2	not assigned.unknown	0	0	0.4688	0.0307497	0.342269	0.158181	34
Pgl_GLEAN_10023687	Superoxide dismutase [Sotub11g024220.1.1]	21.6	redox.dismutases and catalases	0	0	0.352604	0.309568	0.181585	0.156243	34
Pgl_GLEAN_10011170	Peroxidase 3 [Sotub05g023210.1.1]	26.12	misc.peroxidases	0.178162	0	0.419868	0.176687	0.0675781	0.157705	34
Pgl_GLEAN_10022839	Malate dehydrogenase [Sotub01g043670.1.1]	6.3	gluconeogenesis / glyoxylate cycle.malate dehydrogenase	0	0	0.352257	0.29231	0.195343	0.160091	34
Pgl_GLEAN_10012299	ATP synthase gamma chain [Sotub03g028650.1.1]	9.9	mitochondrial electron transport / ATP synthesis.F1-ATPase	0.0940494	0	0.382159	0.260883	0.107344	0.155565	34
Pgl_GLEAN_10013429	Cysteine synthase [Sotub08g010190.1.1]	13.1.5.3.1	amino acid metabolism.synthesis.serine-glycine-cysteine group.cysteine.OASTL	0	0	0.370569	0.346506	0.12872	0.154204	34
Pgl_GLEAN_10038671	Unknown protein	35.2	not assigned.unknown	0	0	0.512344	0.105129	0.238163	0.144363	34
Pgl_GLEAN_10022955	Glucose-6-phosphate isomerase [Sotub04g029550.1.1]	4.2.3	glycolysis.plastid branch.glucose-6-phosphate isomerase	0	0	0.395418	0.176782	0.215521	0.212278	34
Pgl_GLEAN_10036106	Phosphoglucomutase [Sotub03g007170.1.1]	4.1.2	glycolysis.cytosolic branch.phosphoglucomutase (PGM)	0	0	0.368105	0.247539	0.185927	0.198429	34
Pgl_GLEAN_10034265	U1 small nuclear ribonucleoprotein A [Sotub03g012800.1.1]	27.4	RNA.RNA binding	0	0	0.441345	0.13371	0.215225	0.20972	34
Pgl_GLEAN_10036041	40S ribosomal protein S13 [Sotub05g023380.1.1]	29.2.1.2.1.13	protein.synthesis.ribosomal protein.eukaryotic.40S subunit.S13	0	0	0.384416	0.153111	0.357545	0.104928	34
Pgl_GLEAN_10028700	Tic110 family transporter chloroplast inner envelope protein Tic110 [Sotub09g016160.1.1]	29.3.3	protein.targeting.chloroplast	0	0	0.434541	0.234837	0.207774	0.122848	34
Pgl_GLEAN_10031325	Thioredoxin superfamily protein [AT3G52960]	16.2.1.10	secondary metabolism.phenylpropanoids.lignin biosynthesis.CAD	0	0	0.396575	0.21004	0.188685	0.2047	34
Pgl_GLEAN_10007875	Shikimate dehydrogenase [Sotub01g021770.1.1]	13.1.6.1.10	amino acid metabolism.synthesis.aromatic aa.chorismate.3-dehydroquinate dehydratase/shikimate dehydrogenase	0.0966991	0	0.363127	0.250873	0.173806	0.115495	34
Pgl_GLEAN_10001708	Unknown protein	35.2	not assigned.unknown	0	0	0.474691	0.283414	0.241896	0	34
Pgl_GLEAN_10037856	Alcohol dehydrogenase zinc-binding protein [Sotub06g009590.1.1]	26.7	misc.oxidases - copper, flavone etc	0	0	0.427031	0.160713	0.180551	0.231705	34
Pgl_GLEAN_10011546	Pyruvate dehydrogenase E1 component alpha subunit [Sotub05g011910.1.1]	8.1.1.1	TCA / organic transformation.TCA.pyruvate DH.E1	0	0	0.414749	0.24082	0.166456	0.177975	34
Pgl_GLEAN_10033673	Granule-bound starch synthase [Sotub08g026990.1.1]	2.1.2.2	major CHO metabolism.synthesis.starch.starch synthase	0	0	0.474349	0.192202	0.239819	0.0936302	34
Pgl_GLEAN_10018522	Arsenite-transporting ATPase [Sotub11g026660.1.1]	9.9	mitochondrial electron transport / ATP synthesis.F1-ATPase	0	0	0.4126	0.105558	0.242608	0.239234	34
Pgl_GLEAN_10003958	Thiazole biosynthetic enzyme [Sotub07g026110.1.1]	10.8.1	cell wall.pectinesterases.PME	0	0	0.571709	0	0.304702	0.123589	34
Pgl_GLEAN_10018660	Porphobilinogen deaminase [Sotub07g027270.1.1]	17.3.1.2.1	hormone metabolism.brassinosteroid.synthesis-degradation.sterols.SMT1	0	0	0.416541	0.337216	0.13094	0.115304	34
Pgl_GLEAN_10023022	Regulator of chromosome condensation (RCC1)-like protein [Sotub05g017610.1.1]	20.2.5	stress.abiotic.light	0.0935739	0	0.340157	0.316967	0.113748	0.135553	34
Pgl_GLEAN_10002146	Pheophorbide a oxygenase (Fragment) [Sotub11g024270.1.1]	31.5.1	cell.cell death.plants	0	0	0.426402	0.364465	0.0954081	0.113725	34
Pgl_GLEAN_10008923	Serine hydroxymethyltransferase [Sotub04g028830.1.1]	1.2.5	PS.photorespiration.serine hydroxymethyltransferase	0	0	0.496483	0.318747	0.085711	0.0990588	34
Pgl_GLEAN_10018676	DNA-damage inducible protein DDI1-like [Sotub10g005700.1.1]	29.5.11.1	protein.degradation.ubiquitin.ubiquitin	0	0	0.409311	0.244274	0.143695	0.202721	34
Pgl_GLEAN_10032210	Coproporphyrinogen III oxidase aerobic [Sotub10g006550.1.1]	17.2.3	hormone metabolism.auxin.induced-regulated-responsive-activated	0	0	0.51003	0.27014	0.0455625	0.174267	34
Pgl_GLEAN_10016385	Peroxiredoxin [Sotub10g026080.1.1]	21.1	redox.thioredoxin	0	0	0.427421	0.237661	0.155315	0.179603	34
Pgl_GLEAN_10025422	Mitogen-activated protein kinase [Sotub08g010260.1.1]	29.4	protein.postranslational modification	0	0	0.41638	0.229313	0.146177	0.20813	34
Pgl_GLEAN_10006822	4-hydroxy-3-methylbut-2-en-1-yl diphosphate synthase [Sotub11g026620.1.1]	16.1.1.6	secondary metabolism.isoprenoids.non-mevalonate pathway.HDS	0	0	0.476219	0.320176	0.0349605	0.168644	34
Pgl_GLEAN_10008485	Sucrose phosphate synthase [Sotub09g029260.1.1]	2.1.1.1	major CHO metabolism.synthesis.sucrose.SPS	0	0	0.502375	0.29777	0.096162	0.103693	34
Pgl_GLEAN_10010069	Reductase 2 [Sotub09g008740.1.1]	3.5	minor CHO metabolism.others	0	0	0.464856	0.252512	0.126651	0.155981	34
Pgl_GLEAN_10015170	Flavin-monooxygenase [Sotub05g023280.1.1]	16.5.1.1.1.10	secondary metabolism.sulfur-containing.glucosinolates.synthesis.aliphatic.flavin-containing monooxygenase	0	0	0.473296	0.269475	0.166226	0.0910024	34
Pgl_GLEAN_10027180	Glycogen synthase 1 [Sotub02g023740.1.1]	2.1.2.2	major CHO metabolism.synthesis.starch.starch synthase	0	0	0.498503	0.313877	0.084119	0.103501	34
Pgl_GLEAN_10026487	Oxidoreductase aldo/keto reductase family protein [Sotub01g043640.1.1]	3.5	minor CHO metabolism.others	0	0	0.494361	0.0660196	0.1891	0.250519	34
Pgl_GLEAN_10026395	Sulfite reductase [Solyc11g065620.1.1]	12.1.2	N-metabolism.nitrate metabolism.nitrite reductase	0	0	0.359501	0.305701	0.109066	0.225731	34
Pgl_GLEAN_10018526	Glycogen synthase [Sotub02g034860.1.1]	2.1.2.2	major CHO metabolism.synthesis.starch.starch synthase	0	0	0.426933	0.29719	0.168644	0.107234	34
Pgl_GLEAN_10019654	Phospho-2-dehydro-3-deoxyheptonate aldolase 1 [Sotub04g028270.1.1]	13.1.6.1.1	amino acid metabolism.synthesis.aromatic aa.chorismate.3-deoxy-D-arabino-heptulosonate 7-phosphate synthase	0	0	0.350408	0.262688	0.234057	0.152848	34
Pgl_GLEAN_10032970	Outer envelope protein [Sotub04g006780.1.1]	35.2	not assigned.unknown	0	0	0.361771	0.227672	0.229581	0.180975	34
Pgl_GLEAN_10031372	Acetyl-coenzyme A synthetase 2 [Sotub02g037960.1.1]	11.1.8	lipid metabolism.FA synthesis and FA elongation.acyl CoA ligase	0	0	0.35864	0.200925	0.260365	0.18007	34
Pgl_GLEAN_10031465	Porin/voltage-dependent anion-selective channel protein [Sotub02g030940.1.1]	34.2	transport.sugars	0	0	0.427264	0.197648	0.094354	0.280734	34
Pgl_GLEAN_10038212	Nucellin-like aspartic protease (Fragment) [Sotub06g011470.1.1]	27.3.44	RNA.regulation of transcription.chromatin remodeling factors	0	0	0.43179	0.239902	0.147584	0.180724	34
Pgl_GLEAN_10027850	Choline-phosphate cytidylyltransferase B [Sotub02g014560.1.1]	11.3.6	lipid metabolism.phospholipid synthesis.choline-phosphate cytidylyltransferase	0	0	0.511678	0.182759	0.0827816	0.222781	34
Pgl_GLEAN_10017397	UDP-glucosyltransferase [Sotub02g016240.1.1]	26.2	misc.UDP glucosyl and glucoronyl transferases	0	0	0.609686	0.141017	0.134639	0.114659	34
Pgl_GLEAN_10019810	Pantothenate kinase 4 [Sotub11g021600.1.1]	18.4.5	Co-factor and vitamine metabolism.pantothenate.pantothenate kinase (PANK)	0	0	0.614083	0.157042	0.193221	0.0356538	34
Pgl_GLEAN_10022416	Beta-hexosaminidase 2 [Sotub11g009900.1.1]	29.7.5	protein.glycosylation.alpha-1,3-mannosyl-glycoprotein 2-beta-N-acetylglucosaminyltransferase (GnTI)	0	0	0.376276	0.250329	0.183943	0.189452	34
Pgl_GLEAN_10012049	Apoptosis inhibitor 5 [Sotub10g009660.1.1]	33.99	development.unspecified	0	0	0.524056	0.0976683	0.298863	0.0794123	34
Pgl_GLEAN_10036497	Glucose-1-phosphate adenylyltransferase [Sotub07g011850.1.1]	2.1.2.1	major CHO metabolism.synthesis.starch.AGPase	0	0	0.442643	0.242967	0.194514	0.119875	34
Pgl_GLEAN_10036281	Phosphoenolpyruvate carboxylase 1 [Sotub07g022100.1.1]	4.1.15	glycolysis.cytosolic branch.phospho-enol-pyruvate carboxylase (PEPC)	0	0	0.56007	0.222768	0.170796	0.0463668	34
Pgl_GLEAN_10010434	RNA binding protein, putative, expressed [LOC_Os01g16090]	27.4	RNA.RNA binding	0	0	0.392901	0.25494	0.163911	0.188247	34
Pgl_GLEAN_10005192	Dihydroxyacetone kinase family protein [Sotub06g028590.1.1]	3.5	minor CHO metabolism.others	0	0	0.546281	0.0613336	0.229374	0.163012	34
Pgl_GLEAN_10005065	Asparaginyl-tRNA synthetase [Sotub03g024600.1.1]	29.1.22	protein.aa activation.asparagine-tRNA ligase	0	0	0.457418	0.325255	0.149461	0.067866	34
Pgl_GLEAN_10029354	SH3 domain-containing protein [Sotub05g017180.1.1]	35.1	not assigned.no ontology	0	0	0.500821	0.208733	0.204307	0.08614	34
Pgl_GLEAN_10018152	Phosphoglucan water dikinase [Sotub09g030460.1.1]	2.2.2.3	major CHO metabolism.degradation.starch.glucan water dikinase	0	0	0.491328	0.250388	0.224818	0.033467	34
Pgl_GLEAN_10038182	3'(2') 5'-bisphosphate nucleotidase [Sotub05g029710.1.1]	23.2	nucleotide metabolism.degradation	0	0	0.457001	0.340743	0.134849	0.067406	34
Pgl_GLEAN_10007453	Alpha-L-arabinofuranosidase/beta-D-xylosidase [Sotub04g027020.1.1]	10.6.1	cell wall.degradation.cellulases and beta-1,4-glucanases	0	0	0.35837	0.219344	0.247447	0.17484	34
Pgl_GLEAN_10013071	Metal ion binding protein [Sotub01g024660.1.1]	29.4	protein.postranslational modification	0	0	0.567534	0.193446	0.127972	0.111048	34
Pgl_GLEAN_10011424	Peptidase M16 family [Sotub03g031870.1.1]	2.2.1.3.1	major CHO metabolism.degradation.sucrose.invertases.neutral	0	0	0.463784	0.205652	0.175151	0.155414	34
Pgl_GLEAN_10027702	Altered inheritance of mitochondria protein 32 [Sotub07g028130.1.1]	2.2.1.99	major CHO metabolism.degradation.sucrose.misc	0	0	0.46601	0.227023	0.16031	0.146656	34
Pgl_GLEAN_10017105	Enzyme of the cupin superfamily [Sotub06g008190.1.1]	35.2	not assigned.unknown	0	0	0.339528	0.281246	0.240304	0.138922	34
Pgl_GLEAN_10022367	PDE320 [Sotub01g012100.1.1]	10.1.5	cell wall.precursor synthesis.UXS	0	0	0.484959	0.289544	0.225497	0	34
Pgl_GLEAN_10004532	Sucrose phosphate synthase protein 1 [Sotub08g013470.1.1]	2.1.1.1	major CHO metabolism.synthesis.sucrose.SPS	0	0	0.468724	0.256615	0.190726	0.0839344	34
Pgl_GLEAN_10022433	PHD finger family protein [Sotub05g016990.1.1]	27.3.2	RNA.regulation of transcription.alfin-like	0	0	0.461133	0.190548	0.267571	0.0807487	34
Pgl_GLEAN_10006922	Unknown protein	35.2	not assigned.unknown	0	0	0.389012	0.257963	0.158695	0.19433	34
Pgl_GLEAN_10021751	Palmitoyl-protein thioesterase 1 [Sotub08g023840.1.1]	29.1	protein.aa activation	0	0	0.499771	0.260194	0.132658	0.107377	34
Pgl_GLEAN_10021774	protein kinase domain containing protein, expressed [LOC_Os10g41390]	29.4	protein.postranslational modification	0	0	0.376844	0.289335	0.15965	0.174171	34
Pgl_GLEAN_10022754	ATP-dependent Clp protease proteolytic subunit [Sotub08g023440.1.1]	29.5.5	protein.degradation.serine protease	0	0	0.571543	0.175874	0.126215	0.126367	34
Pgl_GLEAN_10010893	expressed protein [LOC_Os10g22460]	26.13	misc.acid and other phosphatases	0	0	0.397328	0.358264	0.244408	0	34
Pgl_GLEAN_10027405	Tryptophan synthase beta chain 1 [Sotub10g005160.1.1]	13.1.6.5.5	amino acid metabolism.synthesis.aromatic aa.tryptophan.tryptophan synthase	0	0	0.51225	0	0.374492	0.113258	34
[truncated: 141 more rows]

## Sheet: Selected clusters ICTP8203
Table S8: Selected cluster which showed tissue specific proteome regulation under control and stress condition in pearl millet tolerant genotype (ICTP8203)
Abbreviation :	PM-T-C-R: Pearl millet-Tolerant-Control-Roots; PM-T-St-R: Pearl millet-Tolerant-Stress-Roots, PM-T-C-L: Pearl millet -Tolerant-Control-Leaves , PM-T-St-L -Pearl millet -Tolerant-Stress-Leaves, PM-T-C-S: Pearl millet-Tolerant-Control-Seeds, PM-T-St-S: Pearl millet-Tolerant-Stress-Seeds
Accession	Description	Cluster No
PM-Tolerant-Stress-Leaves
Pgl_GLEAN_10001524	Ras-related protein Rab-7a	6
Pgl_GLEAN_10014617	Carboxymethylenebutenolidase-like protein	6
Pgl_GLEAN_10030923	Lecithin cholesterol acyltransferase (Fragment)	6
Pgl_GLEAN_10002802	Genomic DNA chromosome 5 P1 clone MUK11	6
Pgl_GLEAN_10010593	SPFH domain / Band 7 family protein	6
Pgl_GLEAN_10016090	Unknown protein	6
Pgl_GLEAN_10000934	Transcription initiation factor TFIID subunit 8	6
Pgl_GLEAN_10000112	Uroporphyrinogen decarboxylase	6
Pgl_GLEAN_10038293	VIRE2-interacting protein 1	6
Pgl_GLEAN_10012284	Cinnamoyl CoA reductase-like protein	6
Pgl_GLEAN_10011925	Novel plant SNARE 11	6
Pgl_GLEAN_10032466	Soul heme-binding family protein	6
Pgl_GLEAN_10018407	Cytochrome P450 NADPH-reductase	6
Pgl_GLEAN_10028660	WD-40 repeat protein	6
Pgl_GLEAN_10005799	Unknown protein	6
Pgl_GLEAN_10023923	RNA polymerase II-associated factor 1 homolog	6
Pgl_GLEAN_10038281	WD repeat-containing protein 48	6
PM-Tolerant-Control-Roots
Pgl_GLEAN_10034401	Ubiquinone biosynthesis protein COQ9 mitochondrial	10
Pgl_GLEAN_10003500	Glutathione S-transferase	10
Pgl_GLEAN_10015693	Transcriptional activator protein Pur-alpha	10
Pgl_GLEAN_10021171	RNA-binding protein	10
Pgl_GLEAN_10027068	Homology to unknown gene (Fragment)	10
Pgl_GLEAN_10005408	NADH-ubiquinone oxidoreductase subunit	10
Pgl_GLEAN_10014382	Tubulin alpha-4 chain	10
Pgl_GLEAN_10013708	Ras-related protein Rab-25	10
Pgl_GLEAN_10022218	Phenylcoumaran benzylic ether reductase	10
Pgl_GLEAN_10020577	Galactose-6-phosphate isomerase subunit lacB	10
Pgl_GLEAN_10036749	RuvB-like helicase 2	10
Pgl_GLEAN_10022823	Glucose-6-phosphate isomerase	10
Pgl_GLEAN_10024852	Poly(RC) binding protein 3	10
Pgl_GLEAN_10029319	Stress-induced protein sti1-like protein	10
Pgl_GLEAN_10012483	Sumo-activating enzyme subunit 1	10
Pgl_GLEAN_10034701	Malate dehydrogenase	10
Pgl_GLEAN_10012602	Eukaryotic translation initiation factor 3 subunit 2	10
Pgl_GLEAN_10019698	Pyruvate dehydrogenase E1 component subunit beta	10
Pgl_GLEAN_10025267	Acyl-CoA oxidase 6	10
Pgl_GLEAN_10014250	Unknown protein	10
Pgl_GLEAN_10012609	Syntaxin	10
Pgl_GLEAN_10023930	O-methyltransferase	10
Pgl_GLEAN_10023896	Ribokinase	10
Pgl_GLEAN_10002062	Diphosphomevalonate decarboxylase-like protein	10
Pgl_GLEAN_10023085	GTPase obg	10
Pgl_GLEAN_10019945	ATPase	10
Pgl_GLEAN_10037569	Dihydrolipoyllysine-residue succinyltransferase component of 2-oxoglutarate dehydrogenase complex	10
Pgl_GLEAN_10032835	G-type lectin S-receptor-like serine/threonine-protein kinase At1g61480	10
Pgl_GLEAN_10027875	Phosphoribosylformylglycinamidine cyclo-ligase	10
Pgl_GLEAN_10015996	Peroxidase 1	10
Pgl_GLEAN_10029485	T-complex protein 1 subunit alpha	10
Pgl_GLEAN_10019221	pex14, putative, expressed	10
Pgl_GLEAN_10024792	26S proteasome regulatory subunit	10
Pgl_GLEAN_10000896	Arginyl-tRNA synthetase	10
Pgl_GLEAN_10024554	Alanyl-tRNA synthetase	10
Pgl_GLEAN_10028265	Coatomer subunit gamma	10
Pgl_GLEAN_10017396	Unknown protein	10
Pgl_GLEAN_10005488	Polyribonucleotide 5';-hydroxyl-kinase Clp1	10
Pgl_GLEAN_10016608	Hexokinase 7	10
Pgl_GLEAN_10033749	Ubiquitin carboxyl-terminal hydrolase	10
Pgl_GLEAN_10003981	Cytochrome P450	10
Pgl_GLEAN_10038571	Aldo/keto reductase family protein	10
Pgl_GLEAN_10002742	Nodal modulator 2	10
Pgl_GLEAN_10014407	Unknown protein	10
Pgl_GLEAN_10037826	AP-2 complex subunit alpha	10
Pgl_GLEAN_10018503	Aldose 1-epimerase family protein	10
Pgl_GLEAN_10002267	26S protease regulatory subunit 7	10
Pgl_GLEAN_10026142	3-hydroxyisobutyrate dehydrogenase-like protein	10
Pgl_GLEAN_10036995	Nucleoporin (Fragment)	10
Pgl_GLEAN_10034989	Carbamoyl-phosphate synthase small chain	10
Pgl_GLEAN_10011551	Diphosphate-fructose-6-phosphate 1-phosphotransferase	10
Pgl_GLEAN_10036736	Oxidoreductase	10
Pgl_GLEAN_10033266	L-galactono-1 4-lactone dehydrogenase protein	10
Pgl_GLEAN_10013072	Lysyl-tRNA synthetase	10
Pgl_GLEAN_10019210	Argonaute 4-like protein	10
Pgl_GLEAN_10035997	Serine/threonine-protein phosphatase 2A regulatory subunit delta 1 isoform	10
Pgl_GLEAN_10026376	26S proteasome regulatory subunit	10
Pgl_GLEAN_10003980	Cytochrome P450	10
Pgl_GLEAN_10033428	Magnesium transporter protein 1	10
Pgl_GLEAN_10031692	Coatomer subunit beta-1	10
Pgl_GLEAN_10029067	Os02g0742100 protein (Fragment)	10
Pgl_GLEAN_10001239	N-alpha-acetyltransferase 25, NatB auxiliary subunit	10
Pgl_GLEAN_10036129	Kinase interacting family protein	10
Pgl_GLEAN_10026001	Aspartyl protease family protein	10
PM-Tolerant-Control-Seeds
Pgl_GLEAN_10014954	PITH domain-containing protein 1	23
Pgl_GLEAN_10017098	class IV heat shock protein	23
Pgl_GLEAN_10008422	Peptidyl-prolyl cis-trans isomerase	23
Pgl_GLEAN_10028100	Lipoxygenase	23
Pgl_GLEAN_10033474	Universal stress protein family protein	23
Pgl_GLEAN_10001395	3-ketoacyl-CoA reductase 1	23
Pgl_GLEAN_10028068	Alpha-amylase	23
Pgl_GLEAN_10023842	L-threonine aldolase	23
Pgl_GLEAN_10007226	Unknown protein	23
Pgl_GLEAN_10023808	Major pollen allergen Bet v 1-C	23
Pgl_GLEAN_10018268	Ran GTPase binding protein	23
Pgl_GLEAN_10011187	Arginine N-methyltransferase family protein	23
Pgl_GLEAN_10014396	Calcium binding protein Caleosin	23
Pgl_GLEAN_10005203	Ubiquitin fusion-degradation protein-like	23
Pgl_GLEAN_10006057	Heat shock protein 22	23
Pgl_GLEAN_10028138	Germin-like protein	23
Pgl_GLEAN_10031283	Cytochrome P450	23
Pgl_GLEAN_10023479	Unknown protein	23
Pgl_GLEAN_10025109	Genomic DNA chromosome 3 TAC clone K24A2	23
Pgl_GLEAN_10010590	tRNA-modifying protein ygfZ	23
Pgl_GLEAN_10021522	Senescence-associated protein 12	23
Pgl_GLEAN_10035239	Glutamyl-tRNA(Gln) amidotransferase subunit A	23
Pgl_GLEAN_10008252	26S proteasome regulatory subunit	23
Pgl_GLEAN_10034019	Lipase-like protein	23
Pgl_GLEAN_10026015	Ras GTPase-activating protein-binding protein 2	23
Pgl_GLEAN_10029954	Hydroxycinnamoyl-CoA shikimate/quinate hydroxycinnamoyltransferase	23
Pgl_GLEAN_10001015	Ubiquitin-protein ligase Cullin 4	23
Pgl_GLEAN_10012274	Eukaryotic translation initiation factor 1A	23
Pgl_GLEAN_10018481	Protein pelota homolog	23
Pgl_GLEAN_10013544	Protein transport protein SEC24	23
Pgl_GLEAN_10008758	Allene oxide synthase	23
Pgl_GLEAN_10030706	Tubulin--tyrosine ligase-like protein 12	23
Pgl_GLEAN_10023256	Exportin-t	23
Pgl_GLEAN_10001439	Endoplasmic reticulum-Golgi intermediate compartment protein 3	23
Pgl_GLEAN_10036688	Inositol-tetrakisphosphate 1-kinase 1	23
Pgl_GLEAN_10024643	Proton pump interactor 1	23
Pgl_GLEAN_10013798	Os05g0264200 protein (Fragment)	23
Pgl_GLEAN_10027654	MYG1 protein	23
Pgl_GLEAN_10014955	Peptidase M16 family protein	23
Pgl_GLEAN_10033750	Ubiquitin carboxyl-terminal hydrolase	23
Pgl_GLEAN_10021989	UDP-glucose glycoprotein glucosyltransferase 1 precursor, putative, expressed	23
Pgl_GLEAN_10032652	D-tagatose-1,6-bisphosphate aldolase subunit GatY	23
PM-Tolerant-Control-Leaves
Pgl_GLEAN_10002050	Aspartate aminotransferase	27
Pgl_GLEAN_10007462	Chlorophyll a-b binding protein, chloroplastic	27
Pgl_GLEAN_10025601	Adenylate kinase-like protein	27
Pgl_GLEAN_10028377	Ribosome recycling factor	27
Pgl_GLEAN_10004002	Aspartic proteinase nepenthesin I	27
Pgl_GLEAN_10019477	Plastid-lipid associated protein pap	27
Pgl_GLEAN_10037190	4-diphosphocytidyl-2-C-methyl-D-erythritol kinase	27
Pgl_GLEAN_10028726	Protochlorophyllide reductase	27
Pgl_GLEAN_10038168	Photosystem I reaction center subunit	27
Pgl_GLEAN_10012398	UDP-glucuronosyltransferase	27
Pgl_GLEAN_10024977	Hydrolase alpha/beta fold family protein	27
Pgl_GLEAN_10003717	50S ribosomal protein L1	27
Pgl_GLEAN_10008708	Phytoene desaturase	27
Pgl_GLEAN_10021773	Unknown Protein	27
Pgl_GLEAN_10019649	Carbonic anhydrase family protein	27
Pgl_GLEAN_10038513	NAD-dependent epimerase/dehydratase	27
Pgl_GLEAN_10032112	Phytoene synthase 2	27
Pgl_GLEAN_10028562	Phospholipase D	27
Pgl_GLEAN_10023237	Abhydrolase domain-containing protein 13	27
Pgl_GLEAN_10027668	Unknown protein	27
Pgl_GLEAN_10038657	Homology to unknown gene	27
Pgl_GLEAN_10030168	Unknown protein	27
Pgl_GLEAN_10026969	Polyadenylate-binding protein 1-A	27
Pgl_GLEAN_10029364	Anthranilate synthase component I family protein expressed	27
Pgl_GLEAN_10019792	cytochrome P450, putative, expressed	27
Pgl_GLEAN_10018321	Os02g0129300 protein (Fragment)	27
Pgl_GLEAN_10034924	Alkyl hydroperoxide reductase/ Thiol specific antioxidant/ Mal allergen	27
Pgl_GLEAN_10002127	Integral membrane single C2 domain protein	27
Pgl_GLEAN_10006104	Plastid-lipid associated protein PAP / fibrillin family protein	27
Pgl_GLEAN_10031631	Isoleucyl-tRNA synthetase	27
Pgl_GLEAN_10021626	Unknown protein	27
Pgl_GLEAN_10013853	Phosphoglycolate phosphatase	27
Pgl_GLEAN_10013983	UPF0052 domain protein	27
Pgl_GLEAN_10027914	Unknown protein	27
Pgl_GLEAN_10008852	Unknown protein	27
Pgl_GLEAN_10017869	Methylenetetrahydrofolate reductase	27
Pgl_GLEAN_10012867	Threonyl-tRNA synthetase	27
Pgl_GLEAN_10031553	FZO-like protein	27
PM-Tolerant-Stress-Seeds
Pgl_GLEAN_10006447	expressed protein	30
Pgl_GLEAN_10034566	Lipid transfer protein	30
Pgl_GLEAN_10024492	LTPL162 - Protease inhibitor/seed storage/LTP family protein precursor, expressed	30
Pgl_GLEAN_10006455	Ribulose-phosphate 3-epimerase	30
Pgl_GLEAN_10035124	Expansin protein	30
Pgl_GLEAN_10023695	Unknown protein	30
Pgl_GLEAN_10027401	Fertilization-independent endosperm protein	30
Pgl_GLEAN_10001082	Unknown protein	30
PM-Tolerant-Stress-Roots
Pgl_GLEAN_10006718	Chymotrypsin inhibitor-2	32
Pgl_GLEAN_10006485	Peroxidase 1	32
Pgl_GLEAN_10002502	Vesicle-associated protein	32
Pgl_GLEAN_10011176	Bifunctional polymyxin resistance protein ArnA	32
Pgl_GLEAN_10023209	Beta-glucanase	32
Pgl_GLEAN_10038423	Peroxidase	32
Pgl_GLEAN_10035675	Aquaporin	32
Pgl_GLEAN_10017343	Peroxidase	32
Pgl_GLEAN_10009846	FAD-binding domain-containing protein	32
Pgl_GLEAN_10007449	ATP-dependent clp protease ATP-binding subunit clpx	32
Pgl_GLEAN_10009907	Ectonucleoside triphosphate diphosphohydrolase 6	32
Pgl_GLEAN_10005473	Leucine-rich repeat family protein	32
Pgl_GLEAN_10028638	N-methyl-L-tryptophan oxidase	32
Pgl_GLEAN_10012832	Polygalacturonase inhibitor protein	32
Pgl_GLEAN_10005475	Major facilitator family transporter	32
Pgl_GLEAN_10032081	Sister chromatid cohesion protein PDS5 homolog B	32
Pgl_GLEAN_10014273	Pectinesterase	32
Pgl_GLEAN_10001326	expressed protein	32
Pgl_GLEAN_10028470	Unknown protein	32

## Sheet: All Clusters 843-22B
Table S8: Cluster analysis of pearl millet sensitive genotype (843-22B) using Kmeans script in Matlab
Abbreviation :	PM-S-C-R: Pearl millet-Sensitive-Control-Roots; PM-S-St-R: Pearl millet-Sensitive-Stress-Roots, PM-S-C-L: Pearl millet -Sensitive-Control-Leaves , PM-S-St-L -Pearl millet -Sensitive-Stress-Leaves, PM-S-C-S: Pearl millet -Sensitive-Control-Seeds, PM-S-St-S: Pearl millet-Sensitive-Stress-Seeds
Accession	Description	Bin No	Functional Categorization	PM-S-C-R	PM-S-St-R	PM-S-C-L	PM-S-St-L	PM-S-C-S	PM-S-St-S	Cluster No
Pgl_GLEAN_10024398	Oxygen evolving enhancer protein 3 [Sotub05g010100.1.1]	1.1.1.2	PS.lightreaction.photosystem II.PSII polypeptide subunits	0	0	0.418724	0.581276	0	0	1
Pgl_GLEAN_10031921	cDNA clone 002-130-C06 full insert sequence [Sotub03g010540.1.1]	3.4.1	minor CHO metabolism.myo-inositol.poly-phosphatases	0	0	0.406253	0.532913	0.00925429	0.0515788	1
Pgl_GLEAN_10003241	CBS domain containing membrane protein, putative, expressed [LOC_Os04g05010]	35.2	not assigned.unknown	0	0	0.381145	0.618855	0	0	1
Pgl_GLEAN_10036074	Harpin binding protein 1 [Sotub09g025640.1.1]	31.1	cell.organisation	0	0	0.367153	0.506255	0.0837457	0.0428462	1
Pgl_GLEAN_10013792	Galactose mutarotase-like [Sotub03g011890.1.1]	35.1	not assigned.no ontology	0	0	0.38123	0.61877	0	0	1
Pgl_GLEAN_10008964	cDNA clone 002-143-C11 full insert sequence [Sotub06g005130.1.1]	35.2	not assigned.unknown	0	0	0.364958	0.635042	0	0	1
Pgl_GLEAN_10023742	Lecithin cholesterol acyltransferase (Fragment) [Sotub05g022960.1.1]	35.2	not assigned.unknown	0	0	0.36167	0.63833	0	0	1
Pgl_GLEAN_10019645	Carbonic anhydrase family protein [Sotub11g026340.1.1]	8.3	TCA / organic transformation.carbonic anhydrases	0	0	0.424007	0.575993	0	0	1
Pgl_GLEAN_10001457	Receptor like kinase, RLK [Solyc03g111670.2.1]	35.2	not assigned.unknown	0	0	0.275437	0.553245	0.0511037	0.120214	1
Pgl_GLEAN_10017094	Beta-amylase [Sotub07g021140.1.1]	2.2.2.1.2	major CHO metabolism.degradation.starch.starch cleavage.beta amylase	0	0	0.409452	0.590548	0	0	1
Pgl_GLEAN_10020403	L-ascorbate peroxidase [Sotub04g028420.1.1]	1.2.2	PS.photorespiration.glycolate oxydase	0	0	0.407177	0.573251	0	0.0195723	1
Pgl_GLEAN_10036469	UDP-glucosyltransferase [Sotub03g019690.1.1]	17.4.1	hormone metabolism.cytokinin.synthesis-degradation	0	0	0.426517	0.573483	0	0	1
Pgl_GLEAN_10006920	Receptor protein kinase-like protein [Solyc03g043710.1.1]	35.2	not assigned.unknown	0.0689121	0	0.324905	0.606183	0	0	1
Pgl_GLEAN_10029357	ribosomal protein L4 [AT1G07320]	29.2.1.1.1.2.4	protein.synthesis.ribosomal protein.prokaryotic.chloroplast.50S subunit.L4	0	0	0.364948	0.635052	0	0	1
Pgl_GLEAN_10029367	TPR repeat-containing protein [Sotub04g034430.1.1]	30.3	signalling.calcium	0.0657346	0.107907	0.268027	0.501927	0	0.0564043	1
Pgl_GLEAN_10015170	Flavin-monooxygenase [Sotub05g023280.1.1]	16.5.1.1.1.10	secondary metabolism.sulfur-containing.glucosinolates.synthesis.aliphatic.flavin-containing monooxygenase	0.092625	0	0.279307	0.488957	0	0.139112	1
Pgl_GLEAN_10033331	Red chlorophyll catabolite reductase (Fragment) [Sotub10g015600.1.1]	20.2.5	stress.abiotic.light	0	0	0.400749	0.527743	0.0715081	0	1
Pgl_GLEAN_10013337	Methionyl-tRNA synthetase [Sotub05g027620.1.1]	29.1.10	protein.aa activation.methionine-tRNA ligase	0	0	0.361845	0.638155	0	0	1
Pgl_GLEAN_10017402	Single-stranded DNA binding protein [Sotub09g020660.1.1]	17.2.3	hormone metabolism.auxin.induced-regulated-responsive-activated	0	0	0.385751	0.614249	0	0	1
Pgl_GLEAN_10012724	Uncharacterized aarF domain-containing protein kinase 1 [Sotub08g017770.1.1]	34.16	transport.ABC transporters and multidrug resistance systems	0	0	0.4338	0.5662	0	0	1
Pgl_GLEAN_10007024	PGR5-like protein 1A, chloroplastic [Sotub08g026090.1.1]	1.1.40	PS.lightreaction.cyclic electron flow-chlororespiration	0	0	0.378721	0.621279	0	0	1
Pgl_GLEAN_10011488	FHA domain containing protein [Sotub01g009910.1.1]	35.1	not assigned.no ontology	0	0	0.408947	0.591053	0	0	1
Pgl_GLEAN_10000043	NADH-quinone oxidoreductase subunit B/C/D [Sotub01g016980.1.1]	1.1.40	PS.lightreaction.cyclic electron flow-chlororespiration	0	0	0.423422	0.576578	0	0	1
Pgl_GLEAN_10014564	adenine phosphoribosyl transferase 2 [AT1G80050]	23.3.1.1	nucleotide metabolism.salvage.phosphoribosyltransferases.adenine phosphoribosyltransferase (APRT)	0.111875	0	0.365212	0.522913	0	0	1
Pgl_GLEAN_10017724	Rhodanese-like family protein-like protein (Fragment) [Sotub03g010620.1.1]	26.23	misc.rhodanese	0	0	0.404786	0.595214	0	0	1
Pgl_GLEAN_10012254	Methyltransferase-like [Sotub07g013950.1.1]	30.6	signalling.MAP kinases	0	0	0.355282	0.644718	0	0	1
Pgl_GLEAN_10000430	Phosphatidylinositol phosphatidylcholine transfer protein sec14 cytosolic-like protein [Sotub03g031590.1.1]	29.3.4.99	protein.targeting.secretory pathway.unspecified	0	0	0.373075	0.626925	0	0	1
Pgl_GLEAN_10033873	GTP-binding protein YchF [Sotub07g027310.1.1]	30.5	signalling.G-proteins	0.0765318	0	0.341517	0.536633	0	0.045318	1
Pgl_GLEAN_10016604	N-acetylated alpha-linked acidic dipeptidase 2 [Sotub11g015870.1.1]	29.5.11.4.2	protein.degradation.ubiquitin.E3.RING	0	0	0.40993	0.59007	0	0	1
Pgl_GLEAN_10029048	FAD/NAD(P)-binding oxidoreductase family protein [AT2G35660]	26.7	misc.oxidases - copper, flavone etc	0	0	0.40588	0.59412	0	0	1
Pgl_GLEAN_10030589	Calcium binding protein Caleosin [Sotub09g025350.1.1]	33.99	development.unspecified	0	0	0.364517	0.635483	0	0	1
Pgl_GLEAN_10019802	ATP binding / serine-threonine kinase [Sotub01g028820.1.1]	29.4.1.57	protein.postranslational modification.kinase.receptor like cytoplasmatic kinase VII	0	0.244945	0.338378	0.416677	0	0	1
Pgl_GLEAN_10016084	Unknown protein	35.2	not assigned.unknown	0	0	0.357067	0.561824	0.0811086	0	1
Pgl_GLEAN_10025009	Uncharacterized aarF domain-containing protein kinase 1 [Sotub04g025970.1.1]	34.16	transport.ABC transporters and multidrug resistance systems	0	0	0.36833	0.63167	0	0	1
Pgl_GLEAN_10008663	ribosomal protein rpS20, putative, expressed [LOC_Os01g48690]	29.2.1.1.1.1.20	protein.synthesis.ribosomal protein.prokaryotic.chloroplast.30S subunit.S20	0	0	0.388098	0.611902	0	0	1
Pgl_GLEAN_10005065	Asparaginyl-tRNA synthetase [Sotub03g024600.1.1]	29.1.22	protein.aa activation.asparagine-tRNA ligase	0	0	0.415575	0.584425	0	0	1
Pgl_GLEAN_10031510	Solute carrier family 2, facilitated glucose transporter member 3 [Sotub01g046800.1.1]	28.1	DNA.synthesis/chromatin structure	0	0.223094	0.309294	0.467612	0	0	1
Pgl_GLEAN_10036704	Acyl-CoA thioesterase 9 [Sotub09g016300.1.1]	28.1	DNA.synthesis/chromatin structure	0	0	0.390115	0.558816	0.0510688	0	1
Pgl_GLEAN_10030289	Carotenoid isomerase 1 [Sotub05g007000.1.1]	16.1.4	secondary metabolism.isoprenoids.carotenoids	0	0	0.395994	0.604006	0	0	1
Pgl_GLEAN_10024208	Glucan endo-1 3-beta-glucosidase 7 [Sotub01g046950.1.1]	17.3.1.1.1	hormone metabolism.brassinosteroid.synthesis-degradation.BRs.DET2	0.0422325	0	0.330158	0.603319	0.024291	0	1
Pgl_GLEAN_10015946	Alpha alpha-trehalose-phosphate synthase [Sotub01g005320.1.1]	3.2.1	minor CHO metabolism.trehalose.TPS	0	0	0.379229	0.620771	0	0	1
Pgl_GLEAN_10008451	expressed protein [LOC_Os03g48260]	10.1.5	cell wall.precursor synthesis.UXS	0	0	0.30041	0.531207	0.111765	0.0566185	1
Pgl_GLEAN_10010816	Calcium-dependent protein kinase 1 [Sotub04g035300.1.1]	29.4	protein.postranslational modification	0	0	0.382131	0.617869	0	0	1
Pgl_GLEAN_10012839	Polygalacturonase inhibitor protein [Sotub07g028760.1.1]	10.6.3	cell wall.degradation.pectate lyases and polygalacturonases	0.131847	0	0.341986	0.526167	0	0	1
Pgl_GLEAN_10018326	Genomic DNA chromosome 5 P1 clone MVA3 [Sotub01g027620.1.1]	35.2	not assigned.unknown	0	0	0.390066	0.609934	0	0	1
Pgl_GLEAN_10009914	Unknown protein	35.2	not assigned.unknown	0	0	0.395994	0.604006	0	0	1
Pgl_GLEAN_10005416	Unknown protein	35.2	not assigned.unknown	0	0	0.404953	0.595047	0	0	1
Pgl_GLEAN_10006042	Amino acid permease [Sotub06g017860.1.1]	27.3.3	RNA.regulation of transcription.AP2/EREBP, APETALA2/ethylene-responsive element binding protein family	0	0	0.395994	0.604006	0	0	1
Pgl_GLEAN_10019638	S-layer domain protein [Sotub05g007360.1.1]	21.2.2	redox.ascorbate and glutathione.glutathione	0	0	0.379737	0.620263	0	0	1
Pgl_GLEAN_10025866	Receptor-like kinase [Sotub03g035910.1.1]	29.4.1.57	protein.postranslational modification.kinase.receptor like cytoplasmatic kinase VII	0	0	0.395994	0.604006	0	0	1
Pgl_GLEAN_10038477	ABC-1 domain protein [Sotub08g017510.1.1]	34.16	transport.ABC transporters and multidrug resistance systems	0	0	0.389084	0.610916	0	0	1
Pgl_GLEAN_10021994	Tyrosyl-tRNA synthetase [Sotub07g009870.1.1]	29.1.1	protein.aa activation.tyrosine-tRNA ligase	0.145535	0	0.278681	0.575783	0	0	1
Pgl_GLEAN_10003751	Beta-glucanase [Sotub01g017930.1.1]	26.4.1	misc.beta 1,3 glucan hydrolases.glucan endo-1,3-beta-glucosidase	0.00770757	0	0.167861	0.209633	0.345881	0.268917	2
Pgl_GLEAN_10024324	Peroxiredoxin [Sotub03g020790.1.1]	21.5.1	redox.peroxiredoxin.BAS1	0	0.175062	0.00581429	0.0625186	0.4131	0.343505	2
Pgl_GLEAN_10038412	Cysteine desulfurase [Sotub02g030380.1.1]	13.1.5.3	amino acid metabolism.synthesis.serine-glycine-cysteine group.cysteine	0.0720009	0.0364264	0.131819	0.0868645	0.307456	0.365433	2
Pgl_GLEAN_10033258	2-isopropylmalate synthase 1 [Sotub06g017560.1.1]	13.1.4.4.1	amino acid metabolism.synthesis.branched chain group.leucine specific.2-isopropylmalate synthase	0	0	0.0464101	0.108741	0.459236	0.385613	2
Pgl_GLEAN_10015679	S18 ribosomal protein [Sotub11g005780.1.1]	29.2.1.2.1.18	protein.synthesis.ribosomal protein.eukaryotic.40S subunit.S18	0.0628099	0.0409149	0.103841	0.0716002	0.460189	0.260645	2
Pgl_GLEAN_10023966	Alpha-glucosidase 1 [Sotub02g015880.1.1]	2.2.2.1	major CHO metabolism.degradation.starch.starch cleavage	0.0224694	0.0463483	0.0928643	0.0916587	0.472607	0.274052	2
Pgl_GLEAN_10012268	1 4-alpha-glucan branching enzyme II [Sotub09g011090.1.1]	2.1.2.3	major CHO metabolism.synthesis.starch.starch branching	0	0	0.125626	0.0753866	0.410973	0.388014	2
Pgl_GLEAN_10016440	Glyoxalase/bleomycin resistance protein/dioxygenase [Sotub09g023970.1.1]	35.2	not assigned.unknown	0	0	0.179934	0	0.373787	0.446279	2
Pgl_GLEAN_10014399	Calcium binding protein Caleosin [Sotub09g025350.1.1]	16.2.1.10	secondary metabolism.phenylpropanoids.lignin biosynthesis.CAD	0.0952113	0.196395	0	0.0150798	0.344047	0.349267	2
Pgl_GLEAN_10029185	Pathogenesis-related protein 4B (Fragment) [Sotub01g034730.1.1]	20.1.7.3	stress.biotic.PR-proteins.PR3/4/8/11 (chitinases and chitin binding proteins)	0	0	0.0784973	0.0858948	0.510721	0.324887	2
Pgl_GLEAN_10002391	Glutathione S-transferase 1 [Sotub12g016940.1.1]	26.9	misc.glutathione S transferases	0	0	0.158622	0	0.516381	0.324997	2
Pgl_GLEAN_10024544	Aldose 1-epimerase-like protein [Sotub03g032150.1.1]	3.5	minor CHO metabolism.others	0	0	0	0.148835	0.343397	0.507768	2
Pgl_GLEAN_10001488	Splicing factor arginine/serine-rich 7 [Sotub08g017200.1.1]	27.1.1	RNA.processing.splicing	0	0	0.240007	0.12152	0.275503	0.36297	2
Pgl_GLEAN_10036325	Ubiquitin-like modifier-activating enzyme 5 [Sotub03g023740.1.1]	1.1.40	PS.lightreaction.cyclic electron flow-chlororespiration	0.0864239	0	0.125205	0.0871774	0.30167	0.399524	2
Pgl_GLEAN_10008884	Glucose-1-phosphate adenylyltransferase [Sotub01g047210.1.1]	2.1.2.1	major CHO metabolism.synthesis.starch.AGPase	0	0	0.199257	0.17565	0.376956	0.248137	2
Pgl_GLEAN_10010135	Peroxidase [Sotub03g015450.1.1]	26.12	misc.peroxidases	0.0499673	0	0.150513	0.145408	0.328248	0.325864	2
Pgl_GLEAN_10003083	Aldehyde dehydrogenase 7b [Sotub03g034650.1.1]	5.1	fermentation.LDH	0.0349605	0	0.111037	0.166218	0.404457	0.283328	2
Pgl_GLEAN_10032973	Alcohol dehydrogenase zinc-containing [Sotub12g029100.1.1]	26.7	misc.oxidases - copper, flavone etc	0	0	0.0271688	0.167977	0.365763	0.439091	2
Pgl_GLEAN_10006974	alpha-glucan phosphorylast isozyme, putative, expressed [LOC_Os03g55090]	2.2.2.2	major CHO metabolism.degradation.starch.starch phosphorylase	0	0	0.183776	0.0629988	0.419125	0.3341	2
Pgl_GLEAN_10004839	Glycogen synthase [Sotub02g034860.1.1]	2.1.2.2	major CHO metabolism.synthesis.starch.starch synthase	0	0	0.0651667	0.079665	0.420989	0.434179	2
Pgl_GLEAN_10027756	Aldehyde dehydrogenase 1 [Sotub03g027530.1.1]	5.10	fermentation.aldehyde dehydrogenase	0.0887548	0	0.0629533	0.0868222	0.366569	0.394901	2
Pgl_GLEAN_10013766	Acireductone dioxygenase [Sotub09g024520.1.1]	15.3	metal handling.regulation	0	0	0.189776	0.111341	0.373546	0.325338	2
Pgl_GLEAN_10015455	UPF0664 stress-induced protein C29B12.11c [Sotub02g007100.1.1]	35.2	not assigned.unknown	0.0226422	0	0.0281717	0.145859	0.410831	0.392497	2
Pgl_GLEAN_10025280	60S ribosomal protein L34 [Sotub02g034930.1.1]	29.2.1.2.2.34	protein.synthesis.ribosomal protein.eukaryotic.60S subunit.L34	0	0	0.197956	0	0.423496	0.378548	2
Pgl_GLEAN_10013711	60S ribosomal protein L18a [Sotub02g017030.1.1]	29.2.1.2.2.518	protein.synthesis.ribosomal protein.eukaryotic.60S subunit.L18A	0	0	0.146617	0.179879	0.356156	0.317348	2
Pgl_GLEAN_10002540	late embryogenesis abundant protein, group 3, putative, expressed [LOC_Os04g52110]	17.3.1.1.1	hormone metabolism.brassinosteroid.synthesis-degradation.BRs.DET2	0	0	0.0197847	0.164059	0.303563	0.512593	2
Pgl_GLEAN_10035924	Chitinase [Sotub04g026440.1.1]	20.1.7.3	stress.biotic.PR-proteins.PR3/4/8/11 (chitinases and chitin binding proteins)	0	0	0.169816	0.103481	0.41681	0.309893	2
Pgl_GLEAN_10016697	Chaperone protein clpB 2 [Sotub02g034270.1.1]	20.2.1	stress.abiotic.heat	0.08507	0	0.109658	0	0.346718	0.458555	2
Pgl_GLEAN_10002617	Chloroplast channel forming outer membrane protein [Sotub04g036160.1.1]	35.2	not assigned.unknown	0	0	0.153871	0	0.53089	0.315238	2
Pgl_GLEAN_10032453	Phosphorylase [Sotub05g005530.1.1]	2.2.2.2	major CHO metabolism.degradation.starch.starch phosphorylase	0.0146062	0	0.223601	0.179609	0.293485	0.288697	2
Pgl_GLEAN_10036020	Eukaryotic translation initiation factor 3 subunit G [Sotub03g021260.1.1]	29.2.3	protein.synthesis.initiation	0.042307	0	0.218967	0.0912063	0.268885	0.378635	2
Pgl_GLEAN_10034991	Universal stress protein family protein [Sotub01g011980.1.1]	1.1.5.2	PS.lightreaction.other electron carrier (ox/red).ferredoxin	0	0	0.0840436	0.217176	0.331897	0.366883	2
Pgl_GLEAN_10006422	Heat shock protein 5 [Sotub01g037430.1.1]	10.3	cell wall.hemicellulose synthesis	0.130232	0.0658862	0.0550261	0.132706	0.286439	0.329711	2
Pgl_GLEAN_10036591	Proteasome subunit beta type [Sotub02g028060.1.1]	17.6.3	hormone metabolism.gibberelin.induced-regulated-responsive-activated	0	0	0.201454	0	0.379282	0.419264	2
Pgl_GLEAN_10030017	Actin-depolymerizing factor [Sotub10g024280.1.1]	31.1	cell.organisation	0.0737354	0	0.0654479	0.186195	0.221856	0.452765	2
Pgl_GLEAN_10022048	3-ketoacyl-CoA thiolase [Sotub07g017430.1.1]	13.2.3.5	amino acid metabolism.degradation.aspartate family.lysine	0.123189	0.0623233	0.0866294	0.107541	0.365535	0.254782	2
Pgl_GLEAN_10016602	Malic enzyme [Sotub08g015720.1.1]	8.2.10	TCA / organic transformation.other organic acid transformations.malic	0.103355	0.0362109	0.0725617	0.134767	0.268306	0.3848	2
Pgl_GLEAN_10029463	1-aminocyclopropane-1-carboxylate oxidase 1 [Sotub10g027710.1.1]	16.8.4	secondary metabolism.flavonoids.flavonols	0	0	0	0.17643	0.427123	0.396447	2
Pgl_GLEAN_10005751	Pentatricopeptide repeat-containing protein [Sotub01g049440.1.1]	35.1.5	not assigned.no ontology.pentatricopeptide (PPR) repeat-containing protein	0.0728417	0	0.113273	0.0814707	0.339774	0.39264	2
Pgl_GLEAN_10022466	GRAM-containing/ABA-responsive protein (Fragment) [Sotub08g024270.1.1]	17.1.3	hormone metabolism.abscisic acid.induced-regulated-responsive-activated	0.0415346	0	0.0453687	0.0945855	0.370451	0.44806	2
Pgl_GLEAN_10025549	UBX domain-containing protein [Sotub02g024250.1.1]	29.5	protein.degradation	0.053876	0	0.243497	0.0786025	0.280213	0.343811	2
Pgl_GLEAN_10014292	Glucose-6-phosphate 1-dehydrogenase [Sotub05g021030.1.1]	7.1.1	OPP.oxidative PP.glucose-6-phosphate 1-dehydrogenase (G6PD)	0	0	0.248747	0.128652	0.230978	0.391624	2
Pgl_GLEAN_10018815	Dehydrogenase/reductase [Sotub11g007220.1.1]	26.8	misc.nitrilases, nitrile lyases, berberine bridge enzymes, reticuline oxidases, troponine reductases	0	0	0.244677	0	0.358753	0.39657	2
Pgl_GLEAN_10035655	Adenosine kinase [Sotub09g007480.1.1]	11.1.8	lipid metabolism.FA synthesis and FA elongation.acyl CoA ligase	0.0764941	0	0.148611	0.119885	0.313143	0.341867	2
Pgl_GLEAN_10005203	Ubiquitin fusion-degradation protein-like [Sotub01g047860.1.1]	29.5.11	protein.degradation.ubiquitin	0	0	0.140871	0.167467	0.347924	0.343739	2
Pgl_GLEAN_10027299	Insulinase (Peptidase family M16) family protein [AT2G41790]	35.2	not assigned.unknown	0	0	0.246028	0.100558	0.31035	0.343065	2
Pgl_GLEAN_10007582	Glucosyltransferase [Solyc02g081690.1.1]	16.8.3	secondary metabolism.flavonoids.dihydroflavonols	0	0	0.0683227	0.0796528	0.431328	0.420697	2
Pgl_GLEAN_10024877	Chaperone protein clpB 2 [Sotub02g034270.1.1]	20.2.1	stress.abiotic.heat	0.0393438	0	0.190677	0.121203	0.26298	0.385796	2
Pgl_GLEAN_10018267	Methionine aminopeptidase 2 [Sotub06g006220.1.1]	27.3.67	RNA.regulation of transcription.putative transcription regulator	0	0	0.110538	0.0828625	0.385978	0.420621	2
Pgl_GLEAN_10027353	Thioredoxin domain-containing protein 17 [Sotub10g012970.1.1]	35.1	not assigned.no ontology	0	0	0.160549	0	0.432664	0.406787	2
Pgl_GLEAN_10000689	Universal stress protein (Usp) [Sotub02g022380.1.1]	20.2.99	stress.abiotic.unspecified	0	0	0.239767	0	0.375042	0.385191	2
Pgl_GLEAN_10009380	SNF7 family protein [AT2G19830]	27.3.71	RNA.regulation of transcription.SNF7	0.157599	0	0	0.122748	0.320456	0.399198	2
Pgl_GLEAN_10005875	Nitrogen regulatory protein P-II [Sotub06g007750.1.1]	30.1.1	signalling.in sugar and nutrient physiology.misc	0	0	0.0975686	0.226199	0.503961	0.172271	2
Pgl_GLEAN_10019959	Unknown protein	35.2	not assigned.unknown	0	0	0.168732	0.0540535	0.40955	0.367664	2
Pgl_GLEAN_10023844	L-threonine aldolase [Sotub04g009990.1.1]	13.1.5.2	amino acid metabolism.synthesis.serine-glycine-cysteine group.glycine	0	0	0.141109	0.162866	0.364648	0.331377	2
Pgl_GLEAN_10019586	NADH-quinone oxidoreductase E subunit [Sotub09g020650.1.1]	9.1.2	mitochondrial electron transport / ATP synthesis.NADH-DH (type I).localisation not clear	0	0	0.224999	0.0362856	0.38459	0.354125	2
Pgl_GLEAN_10026487	Oxidoreductase aldo/keto reductase family protein [Sotub01g043640.1.1]	3.5	minor CHO metabolism.others	0	0	0.271903	0	0.369651	0.358445	2
Pgl_GLEAN_10005455	Protein SEY1 [Sotub03g035360.1.1]	30.5	signalling.G-proteins	0.158174	0	0.0466273	0.116085	0.231367	0.447747	2
Pgl_GLEAN_10026059	Glycogen synthase 2 [Sotub03g013130.1.1]	2.1.2.2	major CHO metabolism.synthesis.starch.starch synthase	0	0	0	0.166775	0.351386	0.481839	2
Pgl_GLEAN_10025703	Tetratricopeptide repeat family [Sotub09g008970.1.1]	1.1.1.2	PS.lightreaction.photosystem II.PSII polypeptide subunits	0.152754	0	0.101209	0	0.355266	0.390771	2
Pgl_GLEAN_10012399	RNA recognition motif containing protein, putative, expressed [LOC_Os02g51890]	27.4	RNA.RNA binding	0	0	0.118553	0.151696	0.468178	0.261573	2
Pgl_GLEAN_10004884	Mitochondrial trans-2-enoyl-CoA reductase [Sotub12g029130.1.1]	11.8.7	lipid metabolism.exotics (steroids, squalene etc).trans-2-enoyl-CoA reductase (NADPH)	0	0	0.166913	0.193274	0.411763	0.228049	2
Pgl_GLEAN_10022422	26S proteasome regulatory subunit [Sotub04g032270.1.1]	29.5.11.20	protein.degradation.ubiquitin.proteasom	0	0	0.199042	0.0474032	0.254942	0.498613	2
Pgl_GLEAN_10011220	UPF0061 protein ydiU [Sotub01g006960.1.1]	29.2.2	protein.synthesis.ribosome biogenesis	0.0409535	0	0.131745	0.119271	0.311747	0.396284	2
Pgl_GLEAN_10020533	Leucine-rich repeat receptor-like protein kinase [Sotub12g027120.1.1]	10.5.3	cell wall.cell wall proteins.LRR	0	0	0.141997	0	0.391636	0.466366	2
Pgl_GLEAN_10029349	class I heat shock protein [Sotub06g032360.1.1]	17.2.3	hormone metabolism.auxin.induced-regulated-responsive-activated	0.0683128	0	0.132716	0.16274	0.239564	0.396667	2
Pgl_GLEAN_10020824	Pyruvate kinase [Sotub03g012540.1.1]	4.2.14	glycolysis.plastid branch.pyruvate kinase (PK)	0.102637	0	0.0598069	0.0364838	0.36612	0.434952	2
Pgl_GLEAN_10024005	Unknown protein	35.2	not assigned.unknown	0	0	0	0.174915	0.456883	0.368201	2
Pgl_GLEAN_10030769	Unknown protein	35.2	not assigned.unknown	0	0	0	0.229994	0.273427	0.496579	2
Pgl_GLEAN_10033698	DNA-directed RNA polymerase subunit D [Sotub12g013490.1.1]	27.2	RNA.transcription	0.157429	0	0	0.196261	0.36531	0.281	2
Pgl_GLEAN_10038511	Unknown protein	35.2	not assigned.unknown	0	0	0.143146	0.201535	0.306025	0.349293	2
Pgl_GLEAN_10012825	ARGONAUTE 1 [Sotub06g028680.1.1]	27.3.36	RNA.regulation of transcription.argonaute transcription factor family	0.0591807	0.134051	0.0380637	0.172684	0.205838	0.390183	2
Pgl_GLEAN_10030033	NAD-dependent epimerase/dehydratase [Sotub09g009070.1.1]	27.3.40	RNA.regulation of transcription.AUX/IAA family	0	0	0.124175	0.156414	0.292588	0.426823	2
Pgl_GLEAN_10012012	NADH dehydrogenase [Sotub06g006160.1.1]	9.2.1	mitochondrial electron transport / ATP synthesis.NADH-DH (type II).internal matrix	0.0975401	0	0.185319	0.0731392	0.394478	0.249524	2
Pgl_GLEAN_10018082	Serine carboxypeptidase [Sotub09g013790.1.1]	29.5.5	protein.degradation.serine protease	0	0	0.226782	0	0.266615	0.506603	2
Pgl_GLEAN_10028444	Unknown protein	35.2	not assigned.unknown	0	0	0.103327	0.11392	0.371781	0.410972	2
Pgl_GLEAN_10001753	Chaperone protein dnaJ [Sotub09g005400.1.1]	20.2.1	stress.abiotic.heat	0	0	0.0775682	0.200443	0.383372	0.338616	2
Pgl_GLEAN_10024298	Eukaryotic translation initiation factor 6 [Sotub02g007230.1.1]	29.2.3	protein.synthesis.initiation	0.088889	0	0.0377502	0.245595	0.298159	0.329607	2
Pgl_GLEAN_10026458	MAPprotein kinase-like protein [Sotub01g045150.1.1]	10.1.4	cell wall.precursor synthesis.UGD	0	0	0	0.281356	0.225309	0.493336	2
Pgl_GLEAN_10015944	ER membrane protein complex subunit-like protein [AT1G65270]	35.2	not assigned.unknown	0	0	0	0.237111	0.3544	0.408489	2
Pgl_GLEAN_10019200	UDP-glucose 4-epimerase [Sotub08g027880.1.1]	10.1.2	cell wall.precursor synthesis.UGE	0	0.2722	0	0	0.278101	0.449699	2
Pgl_GLEAN_10013509	Ubiquitin fusion-degradation protein-like [Sotub01g047860.1.1]	29.5.11	protein.degradation.ubiquitin	0	0	0.197729	0	0.504646	0.297625	2
Pgl_GLEAN_10003234	Oxidoreductase 2OG-Fe(II) oxygenase family protein [Sotub02g031570.1.1]	16.8.4	secondary metabolism.flavonoids.flavonols	0	0	0	0.17543	0.458463	0.366107	2
Pgl_GLEAN_10005108	Cytosolic 5'-nucleotidase III [Sotub11g010860.1.1]	23.2	nucleotide metabolism.degradation	0	0	0.116849	0.141396	0.231664	0.510091	2
Pgl_GLEAN_10006549	GTP-binding family protein [Sotub11g028360.1.1]	30.5	signalling.G-proteins	0	0	0.116217	0.147202	0.405925	0.330657	2
Pgl_GLEAN_10025642	Unknown protein	35.2	not assigned.unknown	0	0	0.267097	0	0.318254	0.414649	2
Pgl_GLEAN_10006838	Unknown protein	35.2	not assigned.unknown	0	0	0.188477	0	0.478928	0.332595	2
Pgl_GLEAN_10019460	Pentatricopeptide repeat-containing protein [Sotub05g005650.1.1]	35.1.5	not assigned.no ontology.pentatricopeptide (PPR) repeat-containing protein	0	0	0.176241	0	0.350079	0.47368	2
Pgl_GLEAN_10033740	Inosine-uridine preferring nucleoside hydrolase family protein [Sotub01g022460.1.1]	23.2	nucleotide metabolism.degradation	0.122152	0	0.164856	0.0995572	0.213912	0.399524	2
Pgl_GLEAN_10017414	CS domain containing protein, putative, expressed [LOC_Os06g12530]	31.1	cell.organisation	0	0	0.0279051	0.160187	0.531348	0.28056	2
Pgl_GLEAN_10026778	Unknown protein	35.2	not assigned.unknown	0	0	0	0.252464	0.411961	0.335574	2
Pgl_GLEAN_10032052	Nuclear inhibitor of protein phosphatase 1 [Sotub02g033540.1.1]	31.4	cell.vesicle transport	0	0	0.238359	0	0.286853	0.474788	2
Pgl_GLEAN_10001151	protein kinase domain containing protein, expressed [LOC_Os06g43840]	29.4	protein.postranslational modification	0	0	0.149336	0	0.403543	0.447121	2
Pgl_GLEAN_10001175	Pyruvate phosphate dikinase [Sotub01g022560.1.1]	6.5	gluconeogenesis / glyoxylate cycle.pyruvate dikinase	0.0308577	0	0.360588	0.288905	0.185946	0.133703	3
Pgl_GLEAN_10028479	Histone H2A [Sotub09g009580.1.1]	16.2	secondary metabolism.phenylpropanoids	0	0	0.373879	0.290862	0.193582	0.141677	3
Pgl_GLEAN_10019799	Histone H2A [Sotub09g009580.1.1]	16.2	secondary metabolism.phenylpropanoids	0	0	0.376167	0.258491	0.222799	0.142543	3
Pgl_GLEAN_10019800	Histone H2A [Sotub09g009580.1.1]	16.2	secondary metabolism.phenylpropanoids	0	0	0.429435	0.300201	0.19187	0.0784932	3
Pgl_GLEAN_10019804	Histone H2A [Sotub09g009580.1.1]	16.2	secondary metabolism.phenylpropanoids	0	0	0.379744	0.24775	0.215089	0.157417	3
Pgl_GLEAN_10025730	Unknown protein	35.2	not assigned.unknown	0	0	0.35709	0.256799	0.222945	0.163166	3
Pgl_GLEAN_10029073	Abscisic acid receptor PYR1 [Sotub08g021300.1.1]	20.2.99	stress.abiotic.unspecified	0.0895791	0	0.31485	0.226148	0.218527	0.150897	3
Pgl_GLEAN_10011170	Peroxidase 3 [Sotub05g023210.1.1]	26.12	misc.peroxidases	0	0	0.448503	0.322407	0.111857	0.117233	3
Pgl_GLEAN_10022839	Malate dehydrogenase [Sotub01g043670.1.1]	6.3	gluconeogenesis / glyoxylate cycle.malate dehydrogenase	0.1068	0	0.434578	0.282592	0.0753538	0.100677	3
Pgl_GLEAN_10013046	Unknown protein	35.2	not assigned.unknown	0.054321	0	0.314385	0.207461	0.220554	0.203278	3
Pgl_GLEAN_10038512	Delta-aminolevulinic acid dehydratase [Sotub08g017090.1.1]	19.4	tetrapyrrole synthesis.ALA dehydratase	0.0939689	0	0.369031	0.299548	0.0468092	0.190643	3
Pgl_GLEAN_10012795	Ribosomal protein L10 [Sotub06g006720.1.1]	29.2.1.2.2.10	protein.synthesis.ribosomal protein.eukaryotic.60S subunit.L10	0.0488515	0	0.281783	0.227569	0.226106	0.215691	3
Pgl_GLEAN_10021631	Unknown protein	35.2	not assigned.unknown	0.0681849	0	0.326991	0.278011	0.186713	0.1401	3
Pgl_GLEAN_10031396	1 4-alpha-glucan branching enzyme II [Sotub09g011090.1.1]	2.1.2.3	major CHO metabolism.synthesis.starch.starch branching	0	0	0.379233	0.233928	0.165402	0.221437	3
Pgl_GLEAN_10007250	Phosphoglycerate mutase-like protein [Sotub04g028780.1.1]	4.1.12	glycolysis.cytosolic branch.phosphoglycerate mutase	0	0	0.267145	0.481306	0.179007	0.0725425	3
Pgl_GLEAN_10036106	Phosphoglucomutase [Sotub03g007170.1.1]	4.1.2	glycolysis.cytosolic branch.phosphoglucomutase (PGM)	0	0	0.329239	0.359598	0.13484	0.176324	3
Pgl_GLEAN_10018273	chaperonin 2 [Sotub11g026720.1.1]	1.3.13	PS.calvin cycle.rubisco interacting	0.0956653	0.0396497	0.402214	0.275573	0.131753	0.0551448	3
Pgl_GLEAN_10007586	Histone H2A [Sotub09g020590.1.1]	10.1.5	cell wall.precursor synthesis.UXS	0	0	0.383786	0.269436	0.205879	0.140898	3
Pgl_GLEAN_10025481	Histone H2A [Sotub09g024420.1.1]	16.2	secondary metabolism.phenylpropanoids	0	0	0.383786	0.269436	0.205879	0.140898	3
Pgl_GLEAN_10033033	DNA-directed RNA polymerase II subunit 3 [Sotub05g006840.1.1]	27.2	RNA.transcription	0	0	0.318946	0.333563	0.206714	0.140777	3
Pgl_GLEAN_10012255	Cytidine deaminase [Sotub07g014020.1.1]	23.2	nucleotide metabolism.degradation	0	0	0.321806	0.308879	0.114698	0.254616	3
Pgl_GLEAN_10028700	Tic110 family transporter chloroplast inner envelope protein Tic110 [Sotub09g016160.1.1]	29.3.3	protein.targeting.chloroplast	0	0	0.488283	0.298137	0.0959306	0.117649	3
Pgl_GLEAN_10022003	Unknown protein	35.2	not assigned.unknown	0.0378089	0	0.316635	0.205419	0.221679	0.218458	3
Pgl_GLEAN_10024436	Small nuclear ribonucleoprotein Sm D1 [Sotub06g034610.1.1]	27.1.1	RNA.processing.splicing	0	0	0.366612	0.252678	0.165773	0.214938	3
Pgl_GLEAN_10017087	Histone H2A [Sotub12g012640.1.1]	16.2	secondary metabolism.phenylpropanoids	0	0	0.26928	0.413827	0.16627	0.150623	3
Pgl_GLEAN_10000380	Hydroxyacylglutathione hydrolase [Sotub06g014900.1.1]	13.2.3.2	amino acid metabolism.degradation.aspartate family.threonine	0.0495813	0	0.229182	0.361852	0.260701	0.0986836	3
Pgl_GLEAN_10028087	Peptidase M16C associated [Sotub01g045840.1.1]	29.5.7	protein.degradation.metalloprotease	0	0	0.311346	0.33473	0.196326	0.157598	3
Pgl_GLEAN_10003649	Unknown protein	35.2	not assigned.unknown	0	0	0.325767	0.305878	0.204804	0.163551	3
Pgl_GLEAN_10035594	FAD-dependent pyridine nucleotide-disulphide oxidoreductase [Solyc03g043750.2.1]	9.2.3	mitochondrial electron transport / ATP synthesis.NADH-DH (type II).mitochondrial	0	0	0.430144	0.364271	0.0557534	0.149831	3
Pgl_GLEAN_10019743	Prohibitin 1-like protein [Sotub10g008630.1.1]	9.1.1	mitochondrial electron transport / ATP synthesis.NADH-DH (type I).complex I	0.111711	0	0.289758	0.259869	0.195629	0.143033	3
Pgl_GLEAN_10018522	Arsenite-transporting ATPase [Sotub11g026660.1.1]	9.9	mitochondrial electron transport / ATP synthesis.F1-ATPase	0	0	0.376758	0.237529	0.21034	0.175373	3
Pgl_GLEAN_10022920	4-alpha-glucanotransferase [Sotub02g006950.1.1]	2.2.2.4	major CHO metabolism.degradation.starch.D enzyme	0	0	0.267098	0.335747	0.2301	0.167055	3
Pgl_GLEAN_10018660	Porphobilinogen deaminase [Sotub07g027270.1.1]	17.3.1.2.1	hormone metabolism.brassinosteroid.synthesis-degradation.sterols.SMT1	0.117527	0	0.337049	0.30489	0.106223	0.134311	3
Pgl_GLEAN_10012579	5-dehydro-2-deoxygluconokinase 2 [Sotub02g030030.1.1]	2.2.1.1	major CHO metabolism.degradation.sucrose.fructokinase	0	0	0.33583	0.351609	0.173408	0.139153	3
Pgl_GLEAN_10036262	Peroxidase [Sotub03g015450.1.1]	26.12	misc.peroxidases	0	0	0.306015	0.295636	0.194871	0.203478	3
Pgl_GLEAN_10018193	Ras-related protein Rab-7a [Sotub04g026100.1.1]	10.1.5	cell wall.precursor synthesis.UXS	0	0	0.251337	0.452913	0.226985	0.0687661	3
Pgl_GLEAN_10035067	Eukaryotic translation initiation factor 3 subunit 6 [Sotub10g021590.1.1]	16.8.3	secondary metabolism.flavonoids.dihydroflavonols	0	0	0.311251	0.218513	0.223346	0.24689	3
Pgl_GLEAN_10014491	D111/G-patch domain-containing protein [AT4G25020]	27.4	RNA.RNA binding	0.0913862	0	0.344491	0.355482	0	0.208641	3
Pgl_GLEAN_10016188	Basic leucine zipper and W2 domain-containing protein 2 [Sotub05g028960.1.1]	29.2.3	protein.synthesis.initiation	0	0	0.386211	0.228231	0	0.385558	3
Pgl_GLEAN_10012806	Peroxidase [Sotub01g013600.1.1]	26.12	misc.peroxidases	0	0	0.324314	0.313314	0.176934	0.185438	3
Pgl_GLEAN_10037837	Dual-specificity protein-like phosphatase 3 [Sotub11g010680.1.1]	2.2.2.10	major CHO metabolism.degradation.starch.laforin like phosphoglucan phosphatase (SEX4)	0	0	0.309107	0.289828	0.214836	0.186229	3
Pgl_GLEAN_10006755	Ascorbate peroxidase [Sotub11g014780.1.1]	21.2.1	redox.ascorbate and glutathione.ascorbate	0	0	0.454537	0.217668	0.161386	0.16641	3
Pgl_GLEAN_10024220	Peroxidase [Sotub01g013600.1.1]	26.12	misc.peroxidases	0	0	0.323396	0.34976	0.159587	0.167257	3
Pgl_GLEAN_10022888	Glutamate synthase (Ferredoxin) [Sotub03g019370.1.1]	12.2.1.1	N-metabolism.ammonia metabolism.glutamate synthase.ferredoxin dependent	0.0862412	0.0436308	0.316685	0.312018	0.122171	0.119254	3
Pgl_GLEAN_10026395	Sulfite reductase [Solyc11g065620.1.1]	12.1.2	N-metabolism.nitrate metabolism.nitrite reductase	0.10324	0	0.36145	0.334398	0.115636	0.0852765	3
Pgl_GLEAN_10018526	Glycogen synthase [Sotub02g034860.1.1]	2.1.2.2	major CHO metabolism.synthesis.starch.starch synthase	0	0	0.334367	0.410569	0.108228	0.146836	3
Pgl_GLEAN_10028021	NADPH dehydrogenase 3 [Sotub11g017720.1.1]	17.7.1.5	hormone metabolism.jasmonate.synthesis-degradation.12-oxophytodienoate reductase 3	0	0	0.426077	0.379855	0.0956332	0.0984349	3
Pgl_GLEAN_10033877	Inosine-5'-monophosphate dehydrogenase [Sotub10g021210.1.1]	23.1.2.30	nucleotide metabolism.synthesis.purine.IMP dehydrogenase	0.127021	0	0.346573	0.187096	0.166033	0.173278	3
Pgl_GLEAN_10028220	Peptide-N4-(N-acetyl-beta-glucosaminyl)asparagine amidase A [Sotub03g020960.1.1]	15.2	metal handling.binding, chelation and storage	0.0789893	0	0.249223	0.328503	0.173697	0.169587	3
Pgl_GLEAN_10031372	Acetyl-coenzyme A synthetase 2 [Sotub02g037960.1.1]	11.1.8	lipid metabolism.FA synthesis and FA elongation.acyl CoA ligase	0	0	0.294653	0.321282	0.2126	0.171465	3
Pgl_GLEAN_10027075	Cyclin dependent kinase C [Sotub06g030540.1.1]	29.4	protein.postranslational modification	0	0	0.423692	0.355167	0.109414	0.111727	3
Pgl_GLEAN_10032939	PHD finger family protein [Sotub01g039660.1.1]	27.3.2	RNA.regulation of transcription.alfin-like	0	0	0.436692	0.313067	0.158553	0.0916874	3
Pgl_GLEAN_10031782	Ubiquitin carboxyl-terminal hydrolase family protein [Sotub02g014600.1.1]	29.5.11.1	protein.degradation.ubiquitin.ubiquitin	0	0	0.360756	0.431019	0.0635623	0.144663	3
Pgl_GLEAN_10038212	Nucellin-like aspartic protease (Fragment) [Sotub06g011470.1.1]	27.3.44	RNA.regulation of transcription.chromatin remodeling factors	0.133693	0	0.37015	0.147851	0.147515	0.200791	3
Pgl_GLEAN_10015265	Serine/threonine protein phosphatase [Sotub08g007160.1.1]	29.4	protein.postranslational modification	0	0	0.401592	0.270565	0.161545	0.166298	3
Pgl_GLEAN_10031379	Alpha/beta superfamily hydrolase [Sotub01g008440.1.1]	35.2	not assigned.unknown	0	0	0.308874	0.331244	0.154336	0.205545	3
Pgl_GLEAN_10021779	Nucleic acid binding protein [Sotub08g017550.1.1]	27.3.99	RNA.regulation of transcription.unclassified	0	0.188204	0.316995	0.222988	0.144322	0.127492	3
Pgl_GLEAN_10011052	Aldo/keto reductase family protein [Sotub06g017290.1.1]	3.5	minor CHO metabolism.others	0	0	0.311193	0.378083	0.0711687	0.239556	3
Pgl_GLEAN_10028716	RNA-binding KH domain-containing protein [AT5G15270]	27.4	RNA.RNA binding	0	0	0.367215	0.227418	0.166699	0.238668	3
Pgl_GLEAN_10033942	Alpha-mannosidase [Sotub06g026070.1.1]	26.3.3	misc.gluco-, galacto- and mannosidases.alpha-mannosidase	0.0719382	0	0.276101	0.440006	0.168837	0.0431186	3
Pgl_GLEAN_10001716	PWWP domain containing protein, expressed [LOC_Os11g19810]	35.2	not assigned.unknown	0	0	0.348423	0.282676	0.139663	0.229238	3
Pgl_GLEAN_10009861	Proteasome subunit alpha type [Sotub02g025020.1.1]	16.8.4	secondary metabolism.flavonoids.flavonols	0	0	0.353593	0.201318	0.158728	0.286361	3
Pgl_GLEAN_10036497	Glucose-1-phosphate adenylyltransferase [Sotub07g011850.1.1]	2.1.2.1	major CHO metabolism.synthesis.starch.AGPase	0	0	0.318962	0.386284	0	0.294754	3
Pgl_GLEAN_10029767	1-aminocyclopropane-1-carboxylate oxidase [Sotub02g017860.1.1]	16.8.4	secondary metabolism.flavonoids.flavonols	0	0	0.309291	0.436581	0.0818697	0.172258	3
Pgl_GLEAN_10011172	Peroxidase 3 [Sotub05g023210.1.1]	26.12	misc.peroxidases	0	0	0.343694	0.416256	0.117209	0.122842	3
Pgl_GLEAN_10008081	Transcription initiation factor IIB-2 [Sotub10g021060.1.1]	27.2	RNA.transcription	0	0	0.305683	0.312525	0.158527	0.223265	3
Pgl_GLEAN_10027828	Porphobilinogen deaminase [Sotub07g027270.1.1]	17.3.1.2.1	hormone metabolism.brassinosteroid.synthesis-degradation.sterols.SMT1	0	0	0.429602	0.2607	0.0975852	0.212112	3
Pgl_GLEAN_10018152	Phosphoglucan water dikinase [Sotub09g030460.1.1]	2.2.2.3	major CHO metabolism.degradation.starch.glucan water dikinase	0	0	0.341283	0.431722	0.0359023	0.191092	3
Pgl_GLEAN_10014624	Zeaxanthin epoxidase chloroplastic [Sotub02g031970.1.1]	17.1.1.1.1	hormone metabolism.abscisic acid.synthesis-degradation.synthesis.zeaxanthin epoxidase	0	0	0.380314	0.263342	0.196378	0.159965	3
Pgl_GLEAN_10003396	PB1 domain containing protein, expressed [LOC_Os01g04650]	29.4	protein.postranslational modification	0.0835119	0	0.326991	0.322844	0.0480338	0.218619	3
Pgl_GLEAN_10009114	Unknown protein	35.2	not assigned.unknown	0.130124	0	0.391067	0.173585	0.201991	0.103234	3
Pgl_GLEAN_10026173	Glucose-6-phosphate 1-dehydrogenase [Sotub07g017230.1.1]	7.1.1	OPP.oxidative PP.glucose-6-phosphate 1-dehydrogenase (G6PD)	0	0	0.335944	0.199156	0.204573	0.260327	3
Pgl_GLEAN_10004532	Sucrose phosphate synthase protein 1 [Sotub08g013470.1.1]	2.1.1.1	major CHO metabolism.synthesis.sucrose.SPS	0.0837997	0	0.314715	0.269171	0.105067	0.227247	3
Pgl_GLEAN_10025157	Splicing factor U2AF subunit [Sotub02g028700.1.1]	27.1.1	RNA.processing.splicing	0	0	0.343611	0.228444	0.206084	0.221862	3
Pgl_GLEAN_10019781	Nicalin [Sotub11g025510.1.1]	35.2	not assigned.unknown	0	0	0.418017	0.191628	0.149152	0.241203	3
Pgl_GLEAN_10014210	2-oxoglutarate-dependent dioxygenase [Sotub06g023410.1.1]	16.5.1.1.1.11	secondary metabolism.sulfur-containing.glucosinolates.synthesis.aliphatic.glucosinolate 2-oxoglutarate-dependent dioxygenase (AOP)	0	0	0.291714	0.353286	0.131188	0.223812	3
Pgl_GLEAN_10006922	Unknown protein	35.2	not assigned.unknown	0	0	0.350654	0.314483	0.238923	0.0959396	3
Pgl_GLEAN_10013733	Unknown protein	35.2	not assigned.unknown	0	0	0.321112	0.388888	0.29	0	3
Pgl_GLEAN_10011366	Acetyl-CoA carboxylase-like protein [Sotub12g032410.1.1]	3.5	minor CHO metabolism.others	0	0	0.348532	0.397954	0.125558	0.127955	3
Pgl_GLEAN_10018787	hypothetical protein (DUF1682) [AT4G24330]	17.2.3	hormone metabolism.auxin.induced-regulated-responsive-activated	0	0	0.494715	0.201426	0.150493	0.153366	3
Pgl_GLEAN_10022754	ATP-dependent Clp protease proteolytic subunit [Sotub08g023440.1.1]	29.5.5	protein.degradation.serine protease	0.113824	0	0.331711	0.235778	0.177707	0.140981	3
Pgl_GLEAN_10019308	Heme oxygenase 1 [Sotub12g008500.1.1]	19.21	tetrapyrrole synthesis.heme oxygenase	0	0	0.31849	0.281408	0.0720564	0.328045	3
Pgl_GLEAN_10002420	Unknown protein	35.2	not assigned.unknown	0	0	0.522788	0.208897	0	0.268315	3
Pgl_GLEAN_10037793	Hydrolase alpha/beta fold family protein [Sotub11g011750.1.1]	15	metal handling	0	0	0.374063	0.227732	0.212538	0.185667	3
Pgl_GLEAN_10029135	Beta-lactamase domain protein [Sotub03g035280.1.1]	30.2.25	signalling.receptor kinases.wall associated kinase	0	0	0.351436	0.310518	0.0795101	0.258535	3
Pgl_GLEAN_10001385	Cysteine desulfuration protein SufE [Sotub12g013580.1.1]	18.7	Co-factor and vitamine metabolism.iron-sulphur clusters	0	0	0.402252	0.218522	0.201446	0.17778	3
Pgl_GLEAN_10031893	Cathepsin B-like cysteine proteinase [Sotub01g044880.1.1]	29.5.3	protein.degradation.cysteine protease	0	0	0.323333	0.26329	0.19634	0.217037	3
Pgl_GLEAN_10031808	La-related protein 7 [Sotub12g028970.1.1]	27.4	RNA.RNA binding	0.0896283	0	0.292589	0.281548	0.104149	0.232086	3
Pgl_GLEAN_10004042	Ubiquitin carboxyl-terminal hydrolase family 1 protein [Sotub09g017400.1.1]	29.5.11.1	protein.degradation.ubiquitin.ubiquitin	0	0	0.263679	0.475154	0.119766	0.141401	3
Pgl_GLEAN_10032940	Serine carboxypeptidase 1 [Sotub06g035500.1.1]	29.5.5	protein.degradation.serine protease	0.0904131	0	0.34457	0.344697	0.0524168	0.167903	3
Pgl_GLEAN_10005971	Unknown protein	35.2	not assigned.unknown	0	0	0.500506	0.151051	0.168053	0.18039	3
Pgl_GLEAN_10035988	Glyceraldehyde-3-phosphate dehydrogenase [Sotub06g029090.1.1]	4.1.8	glycolysis.cytosolic branch.glyceraldehyde 3-phosphate dehydrogenase (GAP-DH)	0.331812	0.26104	0.109997	0.061822	0.114172	0.121156	4
Pgl_GLEAN_10024277	14-3-3-like protein GF14 epsilon [Sotub02g010700.1.1]	30.7	signalling.14-3-3 proteins	0.268942	0.243201	0.098344	0.0384198	0.213483	0.137609	4
Pgl_GLEAN_10037166	Enolase [Sotub09g011260.1.1]	4.1.13	glycolysis.cytosolic branch.enolase	0.381905	0.149689	0.164243	0.10713	0.108613	0.0884205	4
Pgl_GLEAN_10025072	Ras-related protein Rab-1A [Sotub05g026850.1.1]	30.5	signalling.G-proteins	0.313393	0.235029	0.131114	0.0986942	0.121335	0.100435	4
Pgl_GLEAN_10010968	Enolase [Sotub09g011260.1.1]	4.1.13	glycolysis.cytosolic branch.enolase	0.304082	0.197164	0.135695	0.0908905	0.161752	0.110417	4
Pgl_GLEAN_10024785	eukaryotic translation initiation factor 4A1 [AT3G13920]	27.1.2	RNA.processing.RNA helicase	0.323055	0.308393	0.122083	0.0472235	0.127958	0.0712872	4
Pgl_GLEAN_10038475	Eukaryotic initiation factor 4A (ATP-dependent RNA helicase eIF4A) [Sotub08g012860.1.1]	27.1.2	RNA.processing.RNA helicase	0.310537	0.250273	0.114948	0.0862077	0.132466	0.105569	4
Pgl_GLEAN_10023661	Ras-related protein Rab-25 [Sotub02g018760.1.1]	30.5	signalling.G-proteins	0.447902	0.0950661	0.103991	0.157685	0.170503	0.0248522	4
Pgl_GLEAN_10031436	Ribosomal protein [Sotub08g013400.1.1]	29.2.1.2.1.3	protein.synthesis.ribosomal protein.eukaryotic.40S subunit.S3	0.341297	0.183604	0.138523	0.140077	0.0573048	0.139193	4
Pgl_GLEAN_10027509	Ubiquitin-conjugating enzyme family protein-like [Sotub01g008090.1.1]	29.5.11.3	protein.degradation.ubiquitin.E2	0.454397	0.0899402	0.124247	0.0912527	0.115085	0.125077	4
Pgl_GLEAN_10010468	Fructose-bisphosphate aldolase [Sotub10g025590.1.1]	1.3.6	PS.calvin cycle.aldolase	0.30878	0.148295	0.167764	0.100771	0.164509	0.109882	4
Pgl_GLEAN_10037644	Glutathione S-transferase [Sotub12g027670.1.1]	26.9	misc.glutathione S transferases	0.424414	0.291251	0.113753	0.122245	0.0371069	0.0112304	4
Pgl_GLEAN_10023839	Ribosomal protein L12 [Sotub11g026560.1.1]	15.2	metal handling.binding, chelation and storage	0.310912	0.128861	0.183472	0.0403414	0.197095	0.139318	4
Pgl_GLEAN_10038128	NADPH dehydrogenase 3 [Sotub07g008620.1.1]	17.7.1.5	hormone metabolism.jasmonate.synthesis-degradation.12-oxophytodienoate reductase 3	0.462766	0.046577	0.102635	0.0319757	0.189972	0.166075	4
Pgl_GLEAN_10012729	Ras-related protein Rab-2-A [Sotub12g006520.1.1]	30.5	signalling.G-proteins	0.421869	0.256424	0.145679	0.0424432	0.0330654	0.100519	4
Pgl_GLEAN_10010501	5-methyltetrahydropteroyltriglutamate--homocysteine methyltransferase [Sotub10g026610.1.1]	13.1.3.4.3	amino acid metabolism.synthesis.aspartate family.methionine.methionine synthase	0.388011	0.164271	0.149455	0.0682499	0.127435	0.102578	4
Pgl_GLEAN_10018380	Elongation factor 1 gamma-like protein [Sotub06g011990.1.1]	29.2.4	protein.synthesis.elongation	0.425425	0.224764	0.0328725	0	0.258181	0.0587579	4
Pgl_GLEAN_10004517	5-methyltetrahydropteroyltriglutamate--homocysteine methyltransferase [Sotub10g026610.1.1]	13.1.3.4.3	amino acid metabolism.synthesis.aspartate family.methionine.methionine synthase	0.360458	0.238575	0.133849	0.0611232	0.114128	0.0918668	4
Pgl_GLEAN_10020325	Ras-related protein Rab-1A [Sotub08g023640.1.1]	30.5	signalling.G-proteins	0.354615	0.225986	0.111267	0.0948966	0.116666	0.09657	4
Pgl_GLEAN_10004572	Adenosine kinase [Sotub09g007480.1.1]	11.1.8	lipid metabolism.FA synthesis and FA elongation.acyl CoA ligase	0.416315	0.255695	0.145862	0.028215	0.0870795	0.0668331	4
Pgl_GLEAN_10000489	Legumin 11S-globulin [Sotub11g030120.1.1]	28.2	DNA.repair	0.394808	0.155558	0.0740148	0.0518304	0.132698	0.191091	4
Pgl_GLEAN_10022029	3-isopropylmalate dehydratase large subunit [Sotub12g011890.1.1]	8.1.3	TCA / organic transformation.TCA.aconitase	0.255498	0.167214	0.0991573	0.156607	0.142087	0.179438	4
Pgl_GLEAN_10037989	Phosphoenolpyruvate carboxylase 1 [Sotub07g022100.1.1]	4.1.15	glycolysis.cytosolic branch.phospho-enol-pyruvate carboxylase (PEPC)	0.377564	0.111247	0.175251	0.0902373	0.0796278	0.166074	4
Pgl_GLEAN_10032289	chaperonin [Sotub05g026200.1.1]	20.2.1	stress.abiotic.heat	0.290514	0.137953	0.141288	0.0744596	0.163926	0.191859	4
Pgl_GLEAN_10002603	Eukaryotic initiation factor 4A (ATP-dependent RNA helicase eIF4A) [Sotub07g011660.1.1]	27.1.2	RNA.processing.RNA helicase	0.287916	0.165404	0.19782	0.170743	0.0939053	0.0842117	4
Pgl_GLEAN_10016462	5-methyltetrahydropteroyltriglutamate--homocysteine methyltransferase [Sotub10g026610.1.1]	13.1.3.4.3	amino acid metabolism.synthesis.aspartate family.methionine.methionine synthase	0.412452	0.307526	0.0645961	0.052488	0.107813	0.055125	4
Pgl_GLEAN_10034612	Serine carboxypeptidase S28 family protein [Sotub03g009330.1.1]	29.5.5	protein.degradation.serine protease	0.312102	0.151854	0.0652101	0.16739	0.1818	0.121644	4
Pgl_GLEAN_10013681	Syntaxin 8 [Sotub07g028820.1.1]	29.3.4.99	protein.targeting.secretory pathway.unspecified	0.40089	0.202816	0.114722	0.15681	0.0518033	0.0729582	4
Pgl_GLEAN_10024395	UDP-glucuronosyltransferase [Sotub01g042430.1.1]	17.4.1	hormone metabolism.cytokinin.synthesis-degradation	0.298782	0.269972	0	0	0.23771	0.193536	4
Pgl_GLEAN_10008675	Mitogen-activated protein kinase [Sotub08g028940.1.1]	10.6.3	cell wall.degradation.pectate lyases and polygalacturonases	0.373501	0.144891	0.138118	0.149508	0.0866166	0.107366	4
Pgl_GLEAN_10030014	Ras-related protein Rab-8A [Sotub10g028490.1.1]	29.2.2	protein.synthesis.ribosome biogenesis	0.311494	0.311239	0.131899	0.0799446	0.100824	0.0646004	4
Pgl_GLEAN_10001165	Tubulin beta chain [Sotub10g027750.1.1]	11.1.8	lipid metabolism.FA synthesis and FA elongation.acyl CoA ligase	0.367345	0.171178	0.112943	0.0862866	0.11979	0.142456	4
Pgl_GLEAN_10038161	Glutamate decarboxylase [Sotub01g005580.1.1]	13.1.1.1.1	amino acid metabolism.synthesis.central amino acid metabolism.GABA.glutamate decarboxylase	0.357669	0.249171	0.0735998	0.143876	0.0919981	0.0836869	4
Pgl_GLEAN_10015411	Methylmalonate-semialdehyde dehydrogenase [Sotub01g043290.1.1]	13.2.4.3	amino acid metabolism.degradation.branched chain group.valine	0.26748	0.180427	0.13495	0.176767	0.117508	0.122867	4
Pgl_GLEAN_10002501	NADH dehydrogenase [Sotub02g022150.1.1]	9.2.1	mitochondrial electron transport / ATP synthesis.NADH-DH (type II).internal matrix	0.256337	0.198349	0.139057	0.134371	0.121381	0.150505	4
Pgl_GLEAN_10007329	Betaine aldehyde dehydrogenase [Sotub06g027340.1.1]	5.10	fermentation.aldehyde dehydrogenase	0.415888	0.233291	0.0301776	0.0386142	0.0893193	0.192709	4
Pgl_GLEAN_10013929	Ras-related protein Rab-6A [Sotub01g028700.1.1]	30.5	signalling.G-proteins	0.326997	0.301179	0.0845737	0.143606	0.0778549	0.0657896	4
Pgl_GLEAN_10033055	Phosphoenolpyruvate carboxylase 1 [Sotub07g022100.1.1]	4.1.15	glycolysis.cytosolic branch.phospho-enol-pyruvate carboxylase (PEPC)	0.426811	0.146632	0.0996999	0.101682	0.0857343	0.139441	4
Pgl_GLEAN_10036767	Elongation factor 1 gamma-like protein [Sotub06g011990.1.1]	29.2.4	protein.synthesis.elongation	0.359786	0.297578	0	0	0.303739	0.0388965	4
Pgl_GLEAN_10020443	Fumarylacetoacetase [Sotub11g007020.1.1]	13.2.6.2	amino acid metabolism.degradation.aromatic aa.tyrosine	0.479952	0.178651	0.202105	0	0.0459087	0.0933831	4
Pgl_GLEAN_10035656	Phenylalanine ammonia-lyase [Sotub09g007460.1.1]	16.2.1.1	secondary metabolism.phenylpropanoids.lignin biosynthesis.PAL	0.478851	0.173198	0.155892	0.117492	0.0443889	0.0301777	4
Pgl_GLEAN_10032385	FAD binding domain-containing protein [Sotub02g007890.1.1]	17.3.1.2.8	hormone metabolism.brassinosteroid.synthesis-degradation.sterols.DWF1	0.310185	0.287776	0.0565622	0.120067	0.108811	0.116598	4
Pgl_GLEAN_10014949	IAA-amino acid hydrolase [Sotub03g035690.1.1]	17.2.1	hormone metabolism.auxin.synthesis-degradation	0.409331	0.155082	0	0.0551276	0.159233	0.221227	4
Pgl_GLEAN_10020857	AP-1 complex subunit mu-1 [Sotub05g014210.1.1]	10.1.5	cell wall.precursor synthesis.UXS	0.305529	0.109567	0.184347	0.141144	0.168242	0.0911715	4
Pgl_GLEAN_10014835	Ubiquitin-conjugating enzyme E2 N [Sotub07g024670.1.1]	35.2	not assigned.unknown	0.360413	0.0626064	0.121759	0.10897	0.207857	0.138393	4
Pgl_GLEAN_10034701	Malate dehydrogenase [Sotub03g029460.1.1]	6.3	gluconeogenesis / glyoxylate cycle.malate dehydrogenase	0.378554	0.0783617	0.155049	0.135216	0.140065	0.112755	4
Pgl_GLEAN_10001224	Enoyl-(Acyl-carrier-protein) reductase II [Sotub01g042440.1.1]	26.1	misc.misc2	0.36125	0.170241	0.0161133	0.0963645	0.144877	0.211155	4
Pgl_GLEAN_10018636	Formate--tetrahydrofolate ligase [Sotub01g006670.1.1]	25.2	C1-metabolism.formate-tetrahydrofolate ligase	0.265953	0.189954	0.194277	0.177605	0.0952412	0.0769696	4
Pgl_GLEAN_10025720	Cysteinyl tRNA synthetase [Sotub05g008230.1.1]	21.2	redox.ascorbate and glutathione	0.311484	0.109334	0.188441	0.0704221	0.139688	0.18063	4
Pgl_GLEAN_10030879	Reductase [Sotub08g028900.1.1]	21.2.1	redox.ascorbate and glutathione.ascorbate	0.454008	0.170488	0.0472959	0.170163	0.0658736	0.0921722	4
Pgl_GLEAN_10029377	Eukaryotic translation initiation factor 4E [Sotub10g022430.1.1]	29.2.3	protein.synthesis.initiation	0.42543	0.215232	0	0	0.16481	0.194528	4
Pgl_GLEAN_10018342	Poly(A) RNA binding protein [Sotub01g045020.1.1]	27.1	RNA.processing	0.29151	0.129845	0.148003	0.0461565	0.19926	0.185226	4
Pgl_GLEAN_10036006	Programmed cell death 4a [Sotub03g023440.1.1]	1.2.2	PS.photorespiration.glycolate oxydase	0.416187	0.0696179	0.0779107	0.0953812	0.177809	0.163094	4
Pgl_GLEAN_10032189	Aminotransferase [Sotub07g016480.1.1]	13.1.1.1.2	amino acid metabolism.synthesis.central amino acid metabolism.GABA.GABA transaminase	0.442173	0.127669	0.144431	0.174916	0	0.110812	4
Pgl_GLEAN_10006298	10-deacetylbaccatin III-10-O-acetyl transferase-like [Sotub01g023150.1.1]	16.2	secondary metabolism.phenylpropanoids	0.396734	0.200714	0.168355	0.12928	0	0.104916	4
Pgl_GLEAN_10029485	T-complex protein 1 subunit alpha [Sotub01g029890.1.1]	29.4	protein.postranslational modification	0.426709	0.0981757	0.11226	0.0712724	0.100203	0.19138	4
Pgl_GLEAN_10027203	Prolyl-tRNA synthetase [Sotub06g023830.1.1]	16.1.2.7	secondary metabolism.isoprenoids.mevalonate pathway.isopentenyl pyrophosphate:dimethyllallyl pyrophosphate isomerase	0.403484	0.176873	0.143255	0.0862377	0.0902723	0.0998783	4
Pgl_GLEAN_10024792	26S proteasome regulatory subunit [Sotub07g021600.1.1]	10.1.5	cell wall.precursor synthesis.UXS	0.336768	0.126589	0.105353	0.10672	0.145475	0.179096	4
Pgl_GLEAN_10000896	Arginyl-tRNA synthetase [Sotub12g009730.1.1]	29.1.19	protein.aa activation.arginine-tRNA ligase	0.335291	0.120494	0.148695	0.150204	0.123106	0.122211	4
Pgl_GLEAN_10012095	Alpha alpha-trehalose-phosphate synthase (UDP-forming) [Sotub07g005290.1.1]	3.2.1	minor CHO metabolism.trehalose.TPS	0.312103	0.330882	0.0583505	0.0382229	0.0827843	0.177657	4
Pgl_GLEAN_10028265	Coatomer subunit gamma [Sotub01g046920.1.1]	31.4	cell.vesicle transport	0.28357	0.172808	0.14754	0.177	0.0965091	0.122574	4
Pgl_GLEAN_10007757	Protein transport protein SEC24 [Sotub02g025580.1.1]	27.3.99	RNA.regulation of transcription.unclassified	0.332769	0.175811	0.122506	0.115388	0.157399	0.0961273	4
Pgl_GLEAN_10007366	ATP dependent RNA helicase [Sotub11g022350.1.1]	17.5.3	hormone metabolism.ethylene.induced-regulated-responsive-activated	0.333715	0.137194	0.100771	0.182713	0.116766	0.12884	4
Pgl_GLEAN_10025239	NAD-dependent epimerase/dehydratase family protein-like protein [Sotub01g034840.1.1]	10.1.5	cell wall.precursor synthesis.UXS	0.429037	0.301056	0.104499	0.0706753	0.0754394	0.0192935	4
Pgl_GLEAN_10037826	AP-2 complex subunit alpha [Sotub06g031030.1.1]	31.4	cell.vesicle transport	0.362341	0.15144	0.0981752	0.187115	0.0647513	0.136177	4
Pgl_GLEAN_10012128	Unknown protein	35.2	not assigned.unknown	0.427342	0.216199	0.0632399	0.0715702	0.165129	0.056519	4
Pgl_GLEAN_10002267	26S protease regulatory subunit 7 [Sotub03g034240.1.1]	29.5.11.20	protein.degradation.ubiquitin.proteasom	0.257314	0.160553	0.146946	0.202495	0.120324	0.112368	4
Pgl_GLEAN_10002813	abscisic stress-ripening, putative, expressed [LOC_Os01g73250]	35.2	not assigned.unknown	0.359031	0.181639	0.053787	0.248858	0.04649	0.110194	4
Pgl_GLEAN_10010663	Pre-mRNA-splicing factor RSE1 [Sotub04g009690.1.1]	27.1.1	RNA.processing.splicing	0.3525	0.130043	0.110015	0.235847	0.0886594	0.0829354	4
Pgl_GLEAN_10011253	26S proteasome regulatory subunit [Sotub05g005130.1.1]	29.5.11.20	protein.degradation.ubiquitin.proteasom	0.374676	0.121822	0.137816	0.166904	0.0930456	0.105736	4
Pgl_GLEAN_10020744	ATP synthase subunit beta [Sotub05g009270.1.1]	1.1.4	PS.lightreaction.ATP synthase	0.294401	0.227707	0.162104	0.035643	0.116322	0.163824	4
Pgl_GLEAN_10028140	expressed protein [LOC_Os03g48710]	26.13	misc.acid and other phosphatases	0.347842	0.175979	0.0976386	0	0.179794	0.198747	4
Pgl_GLEAN_10014032	Chitinase [Sotub04g026440.1.1]	20.1.7.3	stress.biotic.PR-proteins.PR3/4/8/11 (chitinases and chitin binding proteins)	0.283426	0.143389	0.120272	0.145482	0.145489	0.161941	4
Pgl_GLEAN_10011551	Diphosphate-fructose-6-phosphate 1-phosphotransferase [Sotub02g024270.1.1]	4.2.5	glycolysis.plastid branch.pyrophosphate-fructose-6-P phosphotransferase	0.339695	0.116818	0.132155	0.160049	0.119351	0.131932	4
Pgl_GLEAN_10023541	Lectin-like receptor kinase 72 [Sotub09g008920.1.1]	20.2.1	stress.abiotic.heat	0.402691	0.33615	0.0779578	0.1832	0	0	4
Pgl_GLEAN_10014809	Aldose 1-epimerase family protein [Sotub07g010500.1.1]	3.5	minor CHO metabolism.others	0.36788	0.186116	0.103263	0	0.190151	0.152589	4
Pgl_GLEAN_10006937	Unknown protein	35.2	not assigned.unknown	0.312921	0.117625	0.0839494	0.139364	0.180447	0.165693	4
Pgl_GLEAN_10018118	1 2-beta-fructan 1F-fructosyltransferase (Fragment) [Sotub08g024940.1.1]	2.2.1.3.3	major CHO metabolism.degradation.sucrose.invertases.vacuolar	0.356567	0.180393	0	0.175908	0.139236	0.147896	4
Pgl_GLEAN_10022594	Unknown protein	35.2	not assigned.unknown	0.409192	0.207017	0	0	0.211505	0.172287	4
Pgl_GLEAN_10018385	Alpha-N-acetylglucosaminidase [Sotub01g025820.1.1]	26.8	misc.nitrilases, nitrile lyases, berberine bridge enzymes, reticuline oxidases, troponine reductases	0.331372	0.134353	0	0.136314	0.206303	0.191658	4
Pgl_GLEAN_10021505	expressed protein [LOC_Os06g50850]	35.1	not assigned.no ontology	0.412774	0.208829	0.238787	0.139609	0	0	4
Pgl_GLEAN_10016265	Arginyl-tRNA synthetase [Sotub12g009730.1.1]	29.1.19	protein.aa activation.arginine-tRNA ligase	0.288709	0.190739	0.0811547	0.160801	0.145957	0.13264	4
Pgl_GLEAN_10017375	Exocyst complex component 1 [Sotub12g027160.1.1]	27.3.3	RNA.regulation of transcription.AP2/EREBP, APETALA2/ethylene-responsive element binding protein family	0.303147	0.153367	0.129954	0.153301	0.0395526	0.220679	4
Pgl_GLEAN_10028100	Lipoxygenase [Sotub01g036960.1.1]	17.7.1.2	hormone metabolism.jasmonate.synthesis-degradation.lipoxygenase	0.62134	0.0706918	0.020073	0.189854	0.05428	0.0437614	5
Pgl_GLEAN_10012830	Eukaryotic translation initiation factor 3 subunit 5 [Sotub11g014050.1.1]	29.2.3	protein.synthesis.initiation	0.54258	0	0.161578	0	0.0707923	0.22505	5
Pgl_GLEAN_10010638	Polyamine oxidase [Sotub01g025840.1.1]	22.2.1	polyamine metabolism.degradation.polyamin oxidase	0.619487	0.0926253	0.0753547	0.188826	0.0237071	0	5
Pgl_GLEAN_10037250	Proteasome subunit alpha type [Sotub10g019430.1.1]	10.1.5	cell wall.precursor synthesis.UXS	0.690787	0	0	0	0.309213	0	5
Pgl_GLEAN_10009061	Sh4 homologue protein [Sotub04g017380.1.1]	35.2	not assigned.unknown	0.660979	0	0.122633	0.216389	0	0	5
Pgl_GLEAN_10022218	Phenylcoumaran benzylic ether reductase [Sotub04g033940.1.1]	16.8.5.1	secondary metabolism.flavonoids.isoflavonols.isoflavone reductase	0.559895	0.0929246	0.186209	0.0598526	0.0237838	0.0773353	5
Pgl_GLEAN_10031649	Unknown protein	35.2	not assigned.unknown	0.743041	0	0	0.256959	0	0	5
Pgl_GLEAN_10021403	Vacuolar protein sorting-associated protein 27 [Sotub03g017720.1.1]	31.4	cell.vesicle transport	0.577886	0	0.179095	0.0699644	0.11463	0.0584236	5
Pgl_GLEAN_10024358	UDP-glucosyltransferase [Sotub07g015670.1.1]	16.8.3	secondary metabolism.flavonoids.dihydroflavonols	0.754228	0	0	0.245772	0	0	5
Pgl_GLEAN_10027939	Programmed cell death 4a [Sotub03g023440.1.1]	1.2.2	PS.photorespiration.glycolate oxydase	0.559565	0	0.0968457	0.117651	0.0893835	0.136555	5
Pgl_GLEAN_10009702	Zinc-finger protein ZPR1 [Sotub02g015300.1.1]	27.3.11	RNA.regulation of transcription.C2H2 zinc finger family	0.581696	0	0.0835635	0.0921303	0.151521	0.0910891	5
Pgl_GLEAN_10015996	Peroxidase 1 [Sotub03g017090.1.1]	1.1.1.2	PS.lightreaction.photosystem II.PSII polypeptide subunits	0.49039	0.0851844	0.121593	0.144908	0.0870311	0.0708936	5
Pgl_GLEAN_10027804	Oxidoreductase 2OG-Fe(II) oxygenase family [Sotub06g019080.1.1]	17.6.1	hormone metabolism.gibberelin.synthesis-degradation	0.552411	0.117992	0	0.166312	0.0608591	0.102427	5
Pgl_GLEAN_10027487	Multiprotein bridging factor 1 [Sotub10g007830.1.1]	10.1.5	cell wall.precursor synthesis.UXS	0.628761	0	0	0	0.0797992	0.291439	5
Pgl_GLEAN_10037561	Membrane-anchored ubiquitin-fold protein 2 [Sotub02g014370.1.1]	11.1.13	lipid metabolism.FA synthesis and FA elongation.acyl-CoA binding protein	0.63926	0	0	0	0.164538	0.196202	5
Pgl_GLEAN_10026167	Alpha-L-arabinofuranosidase [Sotub10g027020.1.1]	10.6.2	cell wall.degradation.mannan-xylose-arabinose-fucose	0.627232	0	0.220542	0.111307	0.0409186	0	5
Pgl_GLEAN_10020765	Developmentally-regulated GTP-binding protein 2 [Sotub12g023140.1.1]	1.3.13	PS.calvin cycle.rubisco interacting	0.619694	0	0.113755	0.212683	0.053868	0	5
Pgl_GLEAN_10015324	Heterogeneous nuclear ribonucleoprotein a1 [Sotub07g018130.1.1]	27.4	RNA.RNA binding	0.560243	0	0.128832	0	0.0598833	0.251042	5
Pgl_GLEAN_10022458	Genomic DNA chromosome 3 P1 clone MLD14 [Sotub10g007630.1.1]	34.99	transport.misc	0.707261	0	0.060055	0.0700141	0.107407	0.0552631	5
Pgl_GLEAN_10030348	26S proteasome non-ATPase regulatory subunit 12 [Sotub04g011020.1.1]	29.5.11.20	protein.degradation.ubiquitin.proteasom	0.687102	0.0964646	0.137346	0	0	0.0790871	5
Pgl_GLEAN_10013544	Protein transport protein SEC24 [Sotub11g025700.1.1]	29.3.4.2	protein.targeting.secretory pathway.golgi	0.69876	0	0.252941	0	0	0.0482994	5
Pgl_GLEAN_10030165	Os03g0310500 protein (Fragment) [Sotub01g020370.1.1]	26.27	misc.calcineurin-like phosphoesterase family protein	0.707918	0	0	0	0.0920347	0.200047	5
Pgl_GLEAN_10028746	Transcription initiation factor TFIID subunit 6 [Sotub10g005500.1.1]	26.4	misc.beta 1,3 glucan hydrolases	0.727069	0	0.207236	0	0.0656946	0	5
Pgl_GLEAN_10015809	Sec7 guanine nucleotide exchange factor [Sotub12g014710.1.1]	30.5	signalling.G-proteins	0.551134	0.17156	0.119234	0.11414	0.0215189	0.0224137	5
Pgl_GLEAN_10009277	UDP-glucosyltransferase [Sotub04g033290.1.1]	16.8.3	secondary metabolism.flavonoids.dihydroflavonols	0.699668	0	0.183154	0.117179	0	0	5
Pgl_GLEAN_10001439	Endoplasmic reticulum-Golgi intermediate compartment protein 3 [Sotub04g026920.1.1]	11.1.9	lipid metabolism.FA synthesis and FA elongation.long chain fatty acid CoA ligase	0.569095	0	0	0.238783	0.119277	0.0728456	5
Pgl_GLEAN_10033479	Unknown protein	35.2	not assigned.unknown	0.766355	0	0	0	0.111964	0.121681	5
Pgl_GLEAN_10027038	Gelsolin [Sotub04g012540.1.1]	31.1	cell.organisation	0.58911	0.167754	0.183503	0.0596323	0	0	5
Pgl_GLEAN_10012009	Outer membrane protein [Sotub04g032440.1.1]	35.1	not assigned.no ontology	0.64532	0	0	0.289816	0	0.0648638	5
Pgl_GLEAN_10030159	Phytochrome B [Sotub01g018070.1.1]	30.11	signalling.light	0.740088	0	0.259912	0	0	0	5
Pgl_GLEAN_10003555	AP-1 complex subunit beta-1 [Sotub08g029100.1.1]	31.4	cell.vesicle transport	0.781447	0	0.0561293	0	0.0495886	0.112835	5
Pgl_GLEAN_10013461	Transforming growth factor-beta receptor-associated protein 1 [Sotub07g025620.1.1]	1.3.2	PS.calvin cycle.rubisco small subunit	0.543454	0	0.164511	0.193181	0.0491039	0.0497508	5
Pgl_GLEAN_10013691	Stress-induced protein sti1-like protein [Sotub08g025030.1.1]	20.1.6	stress.biotic.heat shock proteins	0.534836	0	0.0768318	0.0961849	0.137661	0.154487	5
Pgl_GLEAN_10018858	mRNA-capping enzyme subunit alpha [Sotub11g019920.1.1]	27.1	RNA.processing	0.577466	0	0	0.108239	0.0747746	0.23952	5
Pgl_GLEAN_10020375	Calcium-transporting ATPase 1 [Sotub07g009770.1.1]	27.3.99	RNA.regulation of transcription.unclassified	0.56997	0	0.198146	0.231883	0	0	5
Pgl_GLEAN_10006855	Pentatricopeptide repeat-containing protein [Sotub11g006530.1.1]	26.13	misc.acid and other phosphatases	0.56579	0	0.192414	0.241796	0	0	5
Pgl_GLEAN_10031009	Receptor-like protein kinase [Sotub01g032220.1.1]	26.16	misc.myrosinases-lectin-jacalin	0.660808	0	0	0.339192	0	0	5
Pgl_GLEAN_10021789	expressed protein [LOC_Os10g41560]	18.7	Co-factor and vitamine metabolism.iron-sulphur clusters	0.528265	0	0.230916	0.17214	0.0686785	0	5
Pgl_GLEAN_10022406	Histidyl-tRNA synthetase [Sotub01g039690.1.1]	29.1.21	protein.aa activation.histidine-tRNA ligase	0.636784	0	0	0.100855	0.0824556	0.179905	5
Pgl_GLEAN_10000341	Glyceraldehyde 3-phosphate dehydrogenase [Sotub05g012770.1.1]	4.1.8	glycolysis.cytosolic branch.glyceraldehyde 3-phosphate dehydrogenase (GAP-DH)	0.232514	0.0738107	0.176235	0.0981042	0.24561	0.173727	6
Pgl_GLEAN_10000937	14-3-3-like protein GF14 epsilon [Sotub02g010700.1.1]	30.7	signalling.14-3-3 proteins	0.216577	0.0853515	0.14072	0.0549748	0.305472	0.196905	6
Pgl_GLEAN_10034401	Ubiquinone biosynthesis protein COQ9 mitochondrial [Sotub07g015460.1.1]	35.2	not assigned.unknown	0.152277	0.0770391	0.109966	0.159594	0.21626	0.284864	6
Pgl_GLEAN_10003479	3-isopropylmalate dehydrogenase [Sotub05g008610.1.1]	13.1.4.4.3	amino acid metabolism.synthesis.branched chain group.leucine specific.3-isopropylmalate dehydrogenase	0.066259	0	0.221952	0.203127	0.272431	0.236231	6
Pgl_GLEAN_10004601	Malate dehydrogenase [Sotub09g025810.1.1]	8.2.9	TCA / organic transformation.other organic acid transformations.cyt MDH	0.114764	0.0120948	0.235626	0.215896	0.216142	0.205477	6
Pgl_GLEAN_10018860	DAG protein, chloroplast precursor, putative, expressed [LOC_Os11g11020]	33.99	development.unspecified	0.0857864	0.0434007	0.182076	0.221768	0.276637	0.190332	6
Pgl_GLEAN_10030813	UTP-glucose 1 phosphate uridylyltransferase [Sotub11g007290.1.1]	4.1.1	glycolysis.cytosolic branch.UGPase	0.220487	0	0.216422	0	0.354702	0.20839	6
Pgl_GLEAN_10033247	Calpain-2 catalytic subunit [Sotub10g021600.1.1]	30.3	signalling.calcium	0.224759	0	0.133718	0.102913	0.210318	0.328293	6
Pgl_GLEAN_10016213	Peptidyl-prolyl cis-trans isomerase [Sotub06g032750.1.1]	29.4	protein.postranslational modification	0.260726	0.0302593	0.186163	0.0621411	0.270406	0.190305	6
Pgl_GLEAN_10029326	60S ribosomal protein L4/L1 [Sotub10g028760.1.1]	29.2.1.2.2.141	protein.synthesis.ribosomal protein.eukaryotic.60S subunit.L4/L1	0.0859425	0.133796	0.269535	0.104094	0.266618	0.140015	6
Pgl_GLEAN_10013359	Mitochondrial processing peptidase beta subunit [Sotub02g034180.1.1]	29.3.2	protein.targeting.mitochondria	0.185436	0.0469075	0.178786	0.185457	0.191509	0.211905	6
Pgl_GLEAN_10021896	ATP dependent RNA helicase [Sotub12g032870.1.1]	27.1.2	RNA.processing.RNA helicase	0.216486	0.0332286	0.212054	0.133044	0.204161	0.201026	6
Pgl_GLEAN_10007320	Prohibitin [Sotub11g014300.1.1]	9.1.1	mitochondrial electron transport / ATP synthesis.NADH-DH (type I).complex I	0.160136	0.0810155	0.0886214	0.0507255	0.37298	0.246522	6
Pgl_GLEAN_10028688	PBSP domain-containing protein [Sotub01g022120.1.1]	13.2.7	amino acid metabolism.degradation.histidine	0.0961468	0.0978264	0.112071	0.135726	0.341248	0.216983	6
Pgl_GLEAN_10019059	Regulator of ribonuclease activity A [Sotub04g007310.1.1]	25	C1-metabolism	0.154469	0	0.15358	0.178576	0.314597	0.198779	6
Pgl_GLEAN_10013399	Fructose-bisphosphate aldolase [Sotub10g025590.1.1]	1.3.6	PS.calvin cycle.aldolase	0.165677	0.0495439	0.20767	0.162721	0.177014	0.237374	6
Pgl_GLEAN_10032763	chaperonin 1 [Sotub01g015280.1.1]	1.3.13	PS.calvin cycle.rubisco interacting	0.148626	0	0.29777	0.153805	0.234075	0.165725	6
Pgl_GLEAN_10016370	Outer envelope membrane protein [Sotub06g032170.1.1]	29.3.3	protein.targeting.chloroplast	0.101859	0	0.217971	0.144342	0.313527	0.222302	6
Pgl_GLEAN_10018687	26S protease regulatory subunit [Sotub01g047380.1.1]	3.4.5	minor CHO metabolism.myo-inositol.inositol phosphatase	0.18822	0	0.144018	0.176849	0.238689	0.252224	6
Pgl_GLEAN_10018072	Heat shock protein 5 [Sotub03g012990.1.1]	10.3	cell wall.hemicellulose synthesis	0.199367	0.10994	0.136649	0.131949	0.226354	0.195741	6
Pgl_GLEAN_10020468	Citrate synthase [Sotub01g027350.1.1]	8.1.2	TCA / organic transformation.TCA.CS	0.111012	0.0161798	0.190457	0.171593	0.268649	0.242109	6
Pgl_GLEAN_10026356	UBX domain-containing protein 1 [Sotub07g018450.1.1]	29.5	protein.degradation	0.176152	0.0772189	0.184563	0.17136	0.167703	0.223003	6
Pgl_GLEAN_10008578	30S ribosomal protein S5 [Sotub04g024990.1.1]	29.2.1.2.1.2	protein.synthesis.ribosomal protein.eukaryotic.40S subunit.S2	0.215064	0	0.291169	0	0.26141	0.232357	6
Pgl_GLEAN_10010748	Mitochondrial import receptor subunit TOM20 [Sotub02g014200.1.1]	29.3.2	protein.targeting.mitochondria	0.211132	0.0738333	0.0807649	0.124271	0.282695	0.227304	6
Pgl_GLEAN_10029044	6-phosphogluconate dehydrogenase decarboxylating [Sotub12g024160.1.1]	7.1.3	OPP.oxidative PP.6-phosphogluconate dehydrogenase	0.165325	0.0744198	0.207826	0.150803	0.209275	0.192351	6
Pgl_GLEAN_10020029	30S ribosomal protein S5 [Sotub04g024990.1.1]	29.2.1.2.1.2	protein.synthesis.ribosomal protein.eukaryotic.40S subunit.S2	0.255638	0	0.149948	0.107498	0.188428	0.298488	6
Pgl_GLEAN_10033667	50S ribosomal protein L2 [Sotub07g026440.1.1]	29.2.1.2.2.8	protein.synthesis.ribosomal protein.eukaryotic.60S subunit.L8	0.0435411	0	0.236033	0.191128	0.273094	0.256204	6
Pgl_GLEAN_10008480	Small ubiquitin-related modifier 2 [Sotub07g018540.1.1]	29.5.11.1	protein.degradation.ubiquitin.ubiquitin	0.222358	0	0.157896	0.0929721	0.295229	0.231546	6
Pgl_GLEAN_10027051	Predicted NADPH-dependent FMN reductase [Sotub01g033920.1.1]	35.1	not assigned.no ontology	0.126763	0	0.201597	0.124742	0.26152	0.285379	6
Pgl_GLEAN_10006263	3-ketoacyl CoA thiolase 2 [Sotub09g027790.1.1]	11.9.4.5	lipid metabolism.lipid degradation.beta-oxidation.acyl-CoA thioesterase	0.0403975	0.0493925	0.184155	0.182904	0.307485	0.235666	6
Pgl_GLEAN_10016765	Agmatinase [Sotub01g030270.1.1]	13.2.2.3	amino acid metabolism.degradation.glutamate family.arginine	0.127774	0.0287583	0.194128	0.232932	0.20547	0.210938	6
Pgl_GLEAN_10029860	Elongation factor 1-alpha [Sotub11g026840.1.1]	29.2.4	protein.synthesis.elongation	0.200617	0	0.224487	0.0405058	0.435488	0.0989027	6
Pgl_GLEAN_10022567	Isocitrate dehydrogenase [Sotub01g005780.1.1]	8.1.4	TCA / organic transformation.TCA.IDH	0.274495	0	0.157164	0.154161	0.29118	0.123	6
Pgl_GLEAN_10022988	Proteasome subunit alpha type [Sotub12g027380.1.1]	29.5.11.20	protein.degradation.ubiquitin.proteasom	0.168316	0	0.235138	0.0953661	0.231453	0.269727	6
Pgl_GLEAN_10004832	3-ketoacyl-CoA thiolase [Sotub07g017430.1.1]	13.2.3.5	amino acid metabolism.degradation.aspartate family.lysine	0.139561	0.106945	0.183209	0.162149	0.200775	0.207362	6
[truncated: 1,756 more rows]

## Sheet: Selected Clusters 843-22B
Table S8: Selected cluster which showed tissue specific proteome regulation under control and stress conditionin pearl millet sensitive genotype (843-22B)
[truncated: 238 more rows]
