# Supplementary material for: Physiological and Proteomic Signatures Reveal Mechanisms of Superior Drought Resilience in Pearl Millet Compared to Wheat
Source: Front Plant Sci. 2021 Jan 13;11:600278. doi: 10.3389/fpls.2020.600278 (PMC7838129; doi:10.3389/fpls.2020.600278)
Supplement: Supplementary Table 1 — Details of the sample code for the raw files measured and submitted in PRIDE repository for Wheat and Pearl millet genotypes. [file Data_Sheet_2.ZIP › Table S9.xlsx]

## Sheet: All Clusters TRI5630
Table S9: Cluster analysis of wheat tolerant (TRI5630) genotype using Kmeans script in Matlab
Abbreviation :	IR-C-R: Iran-Control-Roots; IR-C-L: Iran-Control-Leaves, IR-C-S: Iran-Control-Seeds, IR-St-R:Iran-Stress-Roots, IR-St-L: Iran-Stress-Leaves, IR-St-S: Iran-Stress-Seeds
Accession	Description	Bin No	Functions	IR-C-R	IR-C-L	IR-C-S	IR-St-R	IR-St-L	IR-St-S	Cluster no
Q7DMG9	Calmodulin-2 [Sotub10g026970.1.1]	1.1.1.2	PS.lightreaction.photosystem II.PSII polypeptide subunits	1	0	0	0	0	0	1
A0A1D5ZZ46	#N/A	35.2	not assigned.unknown	1	0	0	0	0	0	1
A0A1D5UTF2	polyphenol oxidase, putative, expressed [LOC_Os04g53300]	16.10	secondary metabolism.simple phenols	1	0	0	0	0	0	1
A0A1D5XMV6	NADH dehydrogenase (Ubiquinone) [Sotub03g012030.1.1]	9.1.2	mitochondrial electron transport / ATP synthesis.NADH-DH (type I).localisation not clear	1	0	0	0	0	0	1
A0A1D6D2U8	#N/A	35.2	not assigned.unknown	1	0	0	0	0	0	1
W5FES4	#N/A	35.2	not assigned.unknown	1	0	0	0	0	0	1
W5AWZ7	Thioredoxin h [Sotub02g023010.1.1]	21.1	redox.thioredoxin	1	0	0	0	0	0	1
A0A1D5XV44	Dihydrolipoyllysine-residue succinyltransferase component of 2-oxoglutarate dehydrogenase complex [Sotub07g029040.1.1]	8.1.1.2	TCA / organic transformation.TCA.pyruvate DH.E2	1	0	0	0	0	0	1
A0A1D6DAH2	#N/A	35.2	not assigned.unknown	1	0	0	0	0	0	1
A0A1D6RJE7	Dolichyl-diphosphooligosaccharide--protein glycosyltransferase subunit 1 [Sotub05g029340.1.1]	11.2.4	lipid metabolism.FA desaturation.omega 6 desaturase	1	0	0	0	0	0	1
A0A1D5X3W2	Nucleosome assembly protein 1-like protein 2 [Sotub12g010120.1.1]	10.1.5	cell wall.precursor synthesis.UXS	1	0	0	0	0	0	1
A0A1D5RSD3	Phosphofructokinase family protein [Sotub12g028240.1.1]	4.1.4	glycolysis.cytosolic branch.phosphofructokinase (PFK)	1	0	0	0	0	0	1
A0A1D6D2K2	Nucleosome assembly protein 1-like protein 2 [Sotub12g010120.1.1]	10.1.5	cell wall.precursor synthesis.UXS	1	0	0	0	0	0	1
A0A1D5SEV0	Asparagine synthetase [Sotub06g006200.1.1]	13.1.3.1.1	amino acid metabolism.synthesis.aspartate family.asparagine.asparagine synthetase	1	0	0	0	0	0	1
A0A1D5Y0L5	chromosome-associated kinesin [AT4G26410]	35.2	not assigned.unknown	1	0	0	0	0	0	1
A0A1D5W8W2	cAMP-regulated phosphoprotein 19-related protein [AT5G64130]	35.2	not assigned.unknown	1	0	0	0	0	0	1
A0A1D5W1W5	Reticulon family protein [Sotub10g010050.1.1]	20.1	stress.biotic	1	0	0	0	0	0	1
A0A077RXP2	Prefoldin subunit 6 [Solyc08g016420.2.1]	29.6	protein.folding	1	0	0	0	0	0	1
A0A1D6DKT3	AT-hook DNA-binding protein (Fragment) [Sotub11g005350.1.1]	27.3.67	RNA.regulation of transcription.putative transcription regulator	1	0	0	0	0	0	1
A0A1D5WHH6	High affinity nitrate transporter protein [Sotub06g030690.1.1]	34.4	transport.nitrate	1	0	0	0	0	0	1
A0A1D5TBX9	Sh4 homologue protein [Sotub04g017380.1.1]	35.2	not assigned.unknown	1	0	0	0	0	0	1
A0A1D5WWZ9	Cytochrome P450 [Sotub08g012670.1.1]	17.2.2	hormone metabolism.auxin.signal transduction	1	0	0	0	0	0	1
A0A1D5S8U4	Cytochrome P450 [Sotub02g027690.1.1]	16.2.1.8	secondary metabolism.phenylpropanoids.lignin biosynthesis.F5H	1	0	0	0	0	0	1
A0A1D6DDW3	Transmembrane BAX inhibitor motif-containing protein 4 [Sotub09g020380.1.1]	35.1	not assigned.no ontology	1	0	0	0	0	0	1
A0A1D5XDD6	Transmembrane 9 superfamily protein member 1 [Sotub04g011650.1.1]	28.99	DNA.unspecified	1	0	0	0	0	0	1
A0A1D5XGU9	Phosphoenolpyruvate carboxykinase [Sotub04g028720.1.1]	6.4	gluconeogenesis / glyoxylate cycle.phosphoenolpyruvate carboxykinase (PEPCK)	1	0	0	0	0	0	1
A0A1D6B6T6	protein kinase domain containing protein, expressed [LOC_Os12g30180]	35.2	not assigned.unknown	1	0	0	0	0	0	1
A0A1D5YMT2	Fasciclin-like arabinogalactan protein 14 [Sotub10g026390.1.1]	10.5.1.1	cell wall.cell wall proteins.AGPs.AGP	1	0	0	0	0	0	1
A0A1D5UA19	Lon protease [Sotub10g013790.1.1]	29.5.5	protein.degradation.serine protease	1	0	0	0	0	0	1
A0A1D5WHH5	Receptor-like serine/threonine-protein kinase At3g01300 [Sotub12g018960.1.1]	30.2.99	signalling.receptor kinases.misc	0.918871	0	0	0.0811293	0	0	1
A0A1D6ATL6	expressed protein [LOC_Os02g01870]	35.2	not assigned.unknown	1	0	0	0	0	0	1
A0A1D6C4L6	Cinnamoyl CoA reductase-like 1 [Sotub04g036290.1.1]	16.2.1.7	secondary metabolism.phenylpropanoids.lignin biosynthesis.CCR1	1	0	0	0	0	0	1
A0A1D5XLT9	Aspartic proteinase nepenthesin I [Sotub05g029660.1.1]	35.2	not assigned.unknown	1	0	0	0	0	0	1
A0A1D5XGZ2	ATP-binding cassette (ABC) transporter 17 [Sotub11g021450.1.1]	26.9	misc.glutathione S transferases	1	0	0	0	0	0	1
A0A1D5TTG6	Serine/threonine/tyrosine kinase [Sotub04g023230.1.1]	29.4	protein.postranslational modification	1	0	0	0	0	0	1
A0A1D5ZY11	Cinnamoyl CoA reductase [Sotub03g030360.1.1]	16.2.1.7	secondary metabolism.phenylpropanoids.lignin biosynthesis.CCR1	1	0	0	0	0	0	1
A0A1D5SVN5	1-aminocyclopropane-1-carboxylate oxidase 1 [Sotub02g017710.1.1]	16.8.4	secondary metabolism.flavonoids.flavonols	1	0	0	0	0	0	1
W5ASY5	Dolichyl-diphosphooligosaccharide-protein glycosyltransferase subunit STT3 [Sotub03g016150.1.1]	20.2.3	stress.abiotic.drought/salt	1	0	0	0	0	0	1
A0A1D5URS6	Receptor-like kinase [Sotub01g017980.1.1]	17.5.2	hormone metabolism.ethylene.signal transduction	1	0	0	0	0	0	1
A0A1D6D351	Glucan synthase like 7 [Sotub03g023500.1.1]	3.6	minor CHO metabolism.callose	1	0	0	0	0	0	1
A0A1D6BHU1	ATP-binding cassette transporter [Sotub09g028040.1.1]	34.16	transport.ABC transporters and multidrug resistance systems	0.935427	0	0	0.064573	0	0	1
A0A1D5X892	ATP-dependent DNA helicase 2 subunit KU80 [Sotub01g030460.1.1]	26.13	misc.acid and other phosphatases	1	0	0	0	0	0	1
A0A096UUM2	E3 ubiquitin-protein ligase At4g11680 [Sotub05g023410.1.1]	29.5.11.4.2	protein.degradation.ubiquitin.E3.RING	1	0	0	0	0	0	1
A0A1D5XSD1	Protein fat-free homolog [Sotub06g007950.1.1]	35.2	not assigned.unknown	1	0	0	0	0	0	1
A0A1D6AB33	uncharacterized Cys-rich domain containing protein, putative, expressed [LOC_Os02g52550]	16.2.1.8	secondary metabolism.phenylpropanoids.lignin biosynthesis.F5H	0.101879	0	0	0.898121	0	0	2
A0A1D6CPU0	UDP-glucose glucosyltransferase [Sotub09g029490.1.1]	17.2.1	hormone metabolism.auxin.synthesis-degradation	0.0966884	0	0	0.903312	0	0	2
W5I5Y4	Jacalin-like lectin domain containing protein, putative, expressed [LOC_Os12g09700]	35.2	not assigned.unknown	0	0	0	1	0	0	2
Q564C9	Mannose-binding lectin superfamily protein [AT1G73040]	20.1	stress.biotic	0.0990454	0	0	0.900955	0	0	2
A0A1D5ZZT1	3'(2') 5'-bisphosphate nucleotidase [Sotub05g029710.1.1]	23.2	nucleotide metabolism.degradation	0	0	0	1	0	0	2
A0A1D5XII6	1-aminocyclopropane-1-carboxylate oxidase [Sotub01g021650.1.1]	16.8.4	secondary metabolism.flavonoids.flavonols	0	0	0	1	0	0	2
A0A1D5ZWS1	UDP-glucose glucosyltransferase [Sotub08g013210.1.1]	26.2	misc.UDP glucosyl and glucoronyl transferases	0	0	0	1	0	0	2
A0A1D5S601	Dienelactone hydrolase family protein [Sotub09g021310.1.1]	26.1	misc.misc2	0	0	0	1	0	0	2
A0A1D5URY6	Glutathione S-transferase [Sotub07g025740.1.1]	26.9	misc.glutathione S transferases	0	0	0	1	0	0	2
A0A1D6RDH7	Endochitinase (Chitinase) [Sotub02g009500.1.1]	20.1.7.3	stress.biotic.PR-proteins.PR3/4/8/11 (chitinases and chitin binding proteins)	0	0	0	1	0	0	2
W5CWB8	Disease resistance response [Sotub07g016300.1.1]	20.1.2	stress.biotic.receptors	0	0	0	1	0	0	2
W4ZML1	O-methyltransferase 3 [Sotub10g008620.1.1]	16.2	secondary metabolism.phenylpropanoids	0	0	0	1	0	0	2
A0A1D6CMV9	Os01g0611000 protein (Fragment) [Sotub08g015950.1.1]	35.2	not assigned.unknown	0	0	0	1	0	0	2
A0A1D5UEX1	Hydroxycinnamoyl transferase [Sotub02g031660.1.1]	16.2	secondary metabolism.phenylpropanoids	0	0	0	1	0	0	2
A0A077RVR2	Laccase [Sotub06g011160.1.1]	16.10	secondary metabolism.simple phenols	0	0	0	1	0	0	2
A0A1D5VP71	Xylanase inhibitor [Sotub01g024340.1.1]	29.5.4	protein.degradation.aspartate protease	0	0	0	1	0	0	2
A0A1D5T0M4	N-methyl-L-tryptophan oxidase [Sotub08g007640.1.1]	13.1.5.2.41	amino acid metabolism.synthesis.serine-glycine-cysteine group.glycine.sarcosine oxidase	0	0	0	1	0	0	2
P38076	Cysteine synthase [Sotub09g024030.1.1]	13.1.5.3.1	amino acid metabolism.synthesis.serine-glycine-cysteine group.cysteine.OASTL	0.47371	0.030931	0.055255	0.384493	0	0.0556101	3
A0A1D6S3V8	Cysteine synthase [Sotub09g024030.1.1]	13.1.5.3.1	amino acid metabolism.synthesis.serine-glycine-cysteine group.cysteine.OASTL	0.436208	0.0331351	0.0591924	0.411892	0	0.0595728	3
Q0Q0I7	Heat shock protein 90 [Sotub07g027990.1.1]	20.2.1	stress.abiotic.heat	0.47165	0.0530944	0.0150343	0.355111	0.0835113	0.0215992	3
W5CSL3	Actin [Sotub03g020330.1.1]	31.1	cell.organisation	0.434318	0.058019	0.0335951	0.394205	0.0457827	0.0340807	3
A0A1D5VDY9	Actin [Sotub03g020330.1.1]	31.1	cell.organisation	0.430614	0.066051	0.0333087	0.390843	0.0453923	0.0337901	3
A0A1D5VD89	2 3-bisphosphoglycerate-independent phosphoglycerate mutase [Sotub07g016990.1.1]	4.1.12	glycolysis.cytosolic branch.phosphoglycerate mutase	0.447502	0.0557313	0.0194188	0.455995	0.021353	0	3
W5A152	chaperonin [Sotub05g026200.1.1]	20.2.1	stress.abiotic.heat	0.429375	0	0.068859	0.398826	0.0746464	0.0282936	3
A0A1D6D2L5	Transketolase 1 [Sotub10g012590.1.1]	1.3.8	PS.calvin cycle.transketolase	0.495436	0.0739658	0	0.385046	0.0455518	0	3
A0A1D6BU60	Transketolase 1 [Sotub10g012590.1.1]	1.3.8	PS.calvin cycle.transketolase	0.481899	0.0802386	0	0.388448	0.0494148	0	3
W5D322	2 3-bisphosphoglycerate-independent phosphoglycerate mutase [Sotub07g016990.1.1]	4.1.12	glycolysis.cytosolic branch.phosphoglycerate mutase	0.473398	0.0531191	0.0185086	0.434622	0.0203521	0	3
A0A1D6A472	Cysteine synthase [Sotub09g024030.1.1]	13.1.5.3.1	amino acid metabolism.synthesis.serine-glycine-cysteine group.cysteine.OASTL	0.453266	0.0371429	0.0663519	0.376461	0	0.0667784	3
A0A1D5X6P8	Transketolase 1 [Sotub10g012590.1.1]	1.3.8	PS.calvin cycle.transketolase	0.495436	0.0739658	0	0.385046	0.0455518	0	3
A0A1D5WKF5	2 3-bisphosphoglycerate-independent phosphoglycerate mutase [Sotub07g016990.1.1]	4.1.12	glycolysis.cytosolic branch.phosphoglycerate mutase	0.462018	0.050348	0.0175431	0.4508	0.0192904	0	3
A0A1D5VU68	Chaperone DnaK [Sotub01g043450.1.1]	20.2.1	stress.abiotic.heat	0.421439	0	0.0232454	0.467227	0.054484	0.0336053	3
A0A1D6C5J1	Phosphoglycerate kinase [Sotub07g027110.1.1]	1.3.3	PS.calvin cycle.phosphoglycerate kinase	0.514832	0	0.036294	0.354059	0.0645608	0.0302538	3
A0A1D6BHW3	Chaperone protein htpG [Sotub04g034950.1.1]	10.5.2	cell wall.cell wall proteins.proline rich proteins	0.485623	0	0.0113243	0.442734	0.0417847	0.0185341	3
A0A1D6CST6	Phosphoglycerate kinase [Sotub07g027110.1.1]	1.3.3	PS.calvin cycle.phosphoglycerate kinase	0.45811	0	0.05133	0.42399	0.0453284	0.0212413	3
A0A1D5YN54	Ras-related protein Rab-25 [Sotub06g032250.1.1]	30.5	signalling.G-proteins	0.521174	0	0.0502193	0.386745	0	0.0418616	3
A0A1D6CT03	Chaperone protein htpG [Sotub04g034950.1.1]	10.5.2	cell wall.cell wall proteins.proline rich proteins	0.492704	0	0.0111685	0.43664	0.0412095	0.018279	3
A0A1D5WEY7	Chaperone DnaK [Sotub01g043450.1.1]	20.2.1	stress.abiotic.heat	0.425924	0	0.0271957	0.443821	0.063743	0.0393161	3
A0A096ULK3	Ras-related protein Rab-18 [Sotub04g024710.1.1]	30.5	signalling.G-proteins	0.474161	0.0360176	0.0758686	0.413952	0	0	3
A0A1D6C869	Chaperone protein htpG [Sotub04g034950.1.1]	10.5.2	cell wall.cell wall proteins.proline rich proteins	0.498535	0	0.0114607	0.428959	0.0422879	0.0187573	3
A0A1D5VFC5	Chaperone DnaK [Sotub01g043450.1.1]	20.2.1	stress.abiotic.heat	0.421439	0	0.0232454	0.467227	0.054484	0.0336053	3
W5A874	Dihydrolipoyl dehydrogenase [Sotub05g025970.1.1]	8.1.1.3	TCA / organic transformation.TCA.pyruvate DH.E3	0.503481	0.0401411	0.01113	0.395475	0.0497728	0	3
A0A1D5X2U0	chaperonin [Sotub05g026200.1.1]	20.2.1	stress.abiotic.heat	0.522046	0	0	0.366632	0.111322	0	3
W5DZD4	T-complex protein 1 subunit beta [Sotub11g025210.1.1]	29.6	protein.folding	0.42095	0.0255117	0.148589	0.352667	0.0265212	0.0257619	3
A0A1D6S1E9	T-complex protein 1 subunit beta [Sotub11g025210.1.1]	29.6	protein.folding	0.42095	0.0255117	0.148589	0.352667	0.0265212	0.0257619	3
A0A1D6S9G7	Cytosol aminopeptidase family protein [Sotub12g007840.1.1]	20.2.99	stress.abiotic.unspecified	0.434927	0.0843085	0	0.452366	0	0.0283985	3
A0A1D5WYS2	Peroxidase 1 [Sotub03g017090.1.1]	1.1.1.2	PS.lightreaction.photosystem II.PSII polypeptide subunits	0.43782	0.0660992	0.0100531	0.392076	0.093952	0	3
W5HA67	Nucleic acid binding protein [Sotub06g023610.1.1]	5.1	fermentation.LDH	0.513776	0	0.0601557	0.369699	0	0.0563701	3
A0A1D5VBM7	Ras-related protein Rab-25 [Sotub06g005280.1.1]	30.5	signalling.G-proteins	0.521756	0	0.0736269	0.343244	0	0.0613736	3
W5GUI9	Phenylalanine ammonia-lyase [Sotub09g007460.1.1]	16.2.1.1	secondary metabolism.phenylpropanoids.lignin biosynthesis.PAL	0.423906	0	0.0558349	0.382098	0.0513149	0.0868465	3
A0A1D6DHE5	Ubiquinol-cytochrome c reductase iron-sulfur subunit [Sotub11g017640.1.1]	9.5	mitochondrial electron transport / ATP synthesis.cytochrome c reductase	0.338937	0	0.186448	0.474615	0	0	3
A0A1D6C999	Glyceraldehyde-3-phosphate dehydrogenase [Sotub10g006130.1.1]	1.3.4	PS.calvin cycle.GAP	0.520192	0	0	0.393636	0.0861727	0	3
A0A1D6D2F0	T-complex protein 1 subunit alpha [Sotub01g029890.1.1]	29.4	protein.postranslational modification	0.454296	0	0.0589145	0.417238	0.0336149	0.0359368	3
A0A1D5Y925	Peroxidase [Sotub05g024920.1.1]	26.12	misc.peroxidases	0.507204	0	0.0713563	0.42144	0	0	3
A0A1D5WZ58	CBS domain-containing protein [Sotub09g017390.1.1]	35.1	not assigned.no ontology	0.44551	0.110121	0	0.396998	0	0.0473701	3
W5FX66	Methylenetetrahydrofolate reductase [Sotub11g009840.1.1]	25.6	C1-metabolism.methylenetetrahydrofolate reductase	0.502762	0	0.0373144	0.358145	0.0404505	0.0613286	3
W5FEK8	Methylenetetrahydrofolate reductase [Sotub11g009840.1.1]	25.6	C1-metabolism.methylenetetrahydrofolate reductase	0.502762	0	0.0373144	0.358145	0.0404505	0.0613286	3
A0A1D6B9Q8	Subtilisin-like protease 2 [Sotub03g034640.1.1]	29.5.11.4.2	protein.degradation.ubiquitin.E3.RING	0.432034	0	0.116762	0.451204	0	0	3
A0A1D5S8Z4	#N/A	35.2	not assigned.unknown	0.490345	0.132044	0	0.377612	0	0	3
A0A1D6DE17	Alpha-galactosidase [Sotub03g024450.1.1]	3.8.2	minor CHO metabolism.galactose.alpha-galactosidases	0.503884	0	0	0.403015	0.0931005	0	3
W5G3X9	30S ribosomal protein S10 [Sotub08g012520.1.1]	29.2.1.2.1.20	protein.synthesis.ribosomal protein.eukaryotic.40S subunit.S20	0.470292	0	0	0.437611	0	0.0920969	3
U5HTD8	30S ribosomal protein S10 [Sotub08g012520.1.1]	29.2.1.2.1.20	protein.synthesis.ribosomal protein.eukaryotic.40S subunit.S20	0.470292	0	0	0.437611	0	0.0920969	3
A0A1D5ZBP4	Ras-related protein Rab-25 [Sotub01g040310.1.1]	30.5	signalling.G-proteins	0.461476	0	0.0829071	0.386507	0	0.0691093	3
W5B0R6	Alanine aminotransferase [Sotub06g022150.1.1]	13.1.1.3.1	amino acid metabolism.synthesis.central amino acid metabolism.alanine.alanine aminotransferase	0.465517	0	0	0.463577	0.0709062	0	3
W5GEB7	Serine/threonine-protein phosphatase [Sotub05g011840.1.1]	29.4	protein.postranslational modification	0.438434	0.0612646	0	0.449316	0	0.0509858	3
A0A1D6CAP9	Serine/threonine-protein phosphatase [Sotub05g011840.1.1]	29.4	protein.postranslational modification	0.426724	0.0615896	0	0.460431	0	0.0512563	3
A0A1D6ABY4	Eukaryotic initiation factor 4A (ATP-dependent RNA helicase eIF4A) [Sotub08g012860.1.1]	27.1.2	RNA.processing.RNA helicase	0.501614	0.0662172	0	0.432169	0	0	3
A0A1D6CJK3	Uridine kinase [Sotub06g024620.1.1]	10.1.5	cell wall.precursor synthesis.UXS	0.493894	0.0683211	0	0.404358	0.0334269	0	3
A0A1D6AL50	Subtilisin-like protease 2 [Sotub03g034640.1.1]	29.5.11.4.2	protein.degradation.ubiquitin.E3.RING	0.457538	0	0.123654	0.418808	0	0	3
A0A1D5SR29	Solute carrier family 2, facilitated glucose transporter member 12 [Sotub04g036180.1.1]	34.2	transport.sugars	0.480001	0.10007	0	0.419929	0	0	3
A0A1D5RWX1	#N/A	35.2	not assigned.unknown	0.45001	0	0.0992861	0.361804	0.0888998	0	3
A0A1D5ZQI6	Beta-fructofuranosidase insoluble isoenzyme 2 [Sotub09g009910.1.1]	2.2.1.3.2	major CHO metabolism.degradation.sucrose.invertases.cell wall	0.470821	0.039067	0	0.452794	0.0373186	0	3
W5BKU4	Aspartic proteinase nepenthesin I [Sotub05g029660.1.1]	27.3.99	RNA.regulation of transcription.unclassified	0.529892	0.103766	0	0.366343	0	0	3
W5BP23	Sec7 guanine nucleotide exchange factor [Sotub12g014710.1.1]	30.5	signalling.G-proteins	0.430697	0.0437829	0.0392433	0.431952	0.0543245	0	3
A0A1D6B1Q1	Fumarylacetoacetase [Sotub11g007020.1.1]	13.2.6.2	amino acid metabolism.degradation.aromatic aa.tyrosine	0.427143	0	0.0675337	0.410495	0.0948286	0	3
A0A1D5UJX6	Peroxidase [Sotub06g032420.1.1]	26.12	misc.peroxidases	0.394698	0.0699423	0	0.462861	0.0724985	0	3
A0A1D5UK42	Calcium-dependent protein kinase 10 [Sotub01g049780.1.1]	29.4	protein.postranslational modification	0.436476	0.110124	0	0.4534	0	0	3
A0A1D5VLM6	WD repeat-containing protein 1 [Sotub03g032560.1.1]	29.8	protein.assembly and cofactor ligation	0.422201	0	0	0.466464	0	0.111335	3
W5H543	CM0545.450.nc protein [Sotub05g011710.1.1]	17.5.2	hormone metabolism.ethylene.signal transduction	0.474105	0.0687799	0	0.391413	0.0657017	0	3
A0A1D6AX63	CM0545.450.nc protein [Sotub05g011710.1.1]	17.5.2	hormone metabolism.ethylene.signal transduction	0.418826	0.0675389	0	0.449119	0.0645162	0	3
A0A1D5SU22	22.0 kDa heat shock protein [Sotub11g027970.1.1]	35.2	not assigned.unknown	0.506772	0.133817	0	0.359411	0	0	3
A0A1D5S4G9	Golgi apparatus membrane protein TVP23 [Sotub06g027710.1.1]	35.2	not assigned.unknown	0.462523	0.0712928	0	0.3444	0.0692717	0.0525127	3
A0A1D5UA89	Zinc finger protein [Sotub03g009240.1.1]	27.3.99	RNA.regulation of transcription.unclassified	0.360271	0	0.158381	0.481349	0	0	3
A0A1D6BW64	Leucine carboxyl methyltransferase family protein [Sotub01g029420.1.1]	35.1	not assigned.no ontology	0.393541	0	0.146833	0.459626	0	0	3
A0A0C4BIR4	DNA-directed RNA polymerase subunit D [Sotub12g013490.1.1]	27.2	RNA.transcription	0.423513	0	0.158016	0.418471	0	0	3
A0A1D6S7Y8	Calmodulin-binding protein (Fragment) [Sotub07g008030.1.1]	8.2.11	TCA / organic transformation.other organic acid transformations.atp-citrate lyase	0.435667	0.0885775	0	0.475756	0	0	3
A0A1D6B8T8	Calmodulin-binding protein (Fragment) [Sotub07g008030.1.1]	8.2.11	TCA / organic transformation.other organic acid transformations.atp-citrate lyase	0.467226	0.0836239	0	0.44915	0	0	3
A0A1D5STZ3	Solute carrier family 2 facilitated glucose transporter member 8 [Sotub12g027360.1.1]	27.3.27	RNA.regulation of transcription.NAC domain transcription factor family	0.421244	0	0.132527	0.362708	0.0835207	0	3
A0A1D5S650	Solute carrier family 2 facilitated glucose transporter member 8 [Sotub12g027360.1.1]	27.3.27	RNA.regulation of transcription.NAC domain transcription factor family	0.473118	0	0.0816787	0.393728	0.0514752	0	3
A0A1D5ZZH4	ATP-binding cassette transporter [Sotub08g016100.1.1]	34.16	transport.ABC transporters and multidrug resistance systems	0.507802	0.134089	0	0.358109	0	0	3
A0A1D5YQ50	Leucine-rich repeat family protein [Sotub09g023530.1.1]	10.5.3	cell wall.cell wall proteins.LRR	0.442101	0.0855122	0	0.390701	0.0816852	0	3
A0A1D5X5M8	Ribulose-1 5-bisphosphate carboxylase/oxygenase activase 1 [Sotub10g028070.1.1]	1.3.13	PS.calvin cycle.rubisco interacting	0.0287271	0.532788	0.0405149	0	0.254325	0.143645	4
A0A1D5X5M6	Ribulose-1 5-bisphosphate carboxylase/oxygenase activase 1 [Sotub10g028070.1.1]	1.3.13	PS.calvin cycle.rubisco interacting	0.0287271	0.532788	0.0405149	0	0.254325	0.143645	4
A0A1D6S099	Ribulose-1 5-bisphosphate carboxylase/oxygenase activase 1 [Sotub10g028070.1.1]	1.3.13	PS.calvin cycle.rubisco interacting	0.0287271	0.532788	0.0405149	0	0.254325	0.143645	4
A0A1D6RID7	Oxygen-evolving enhancer protein 1 of photosystem II [Sotub02g032940.1.1]	1.1.1.2	PS.lightreaction.photosystem II.PSII polypeptide subunits	0	0.524192	0.0763283	0	0.198249	0.201231	4
A0A1D5YN89	L-lactate dehydrogenase [Sotub07g025710.1.1]	1.2.2	PS.photorespiration.glycolate oxydase	0	0.537128	0.0172445	0.0155396	0.266256	0.163832	4
A0A1D6S6Q0	L-lactate dehydrogenase [Sotub07g025710.1.1]	1.2.2	PS.photorespiration.glycolate oxydase	0	0.537128	0.0172445	0.0155396	0.266256	0.163832	4
A0A1D5X5M1	Ribulose-1 5-bisphosphate carboxylase/oxygenase activase 1 [Sotub10g024020.1.1]	1.3.13	PS.calvin cycle.rubisco interacting	0.0310581	0.569108	0.00612937	0	0.244823	0.148881	4
W5E9C7	Ribulose-1 5-bisphosphate carboxylase/oxygenase activase 1 [Sotub10g028070.1.1]	1.3.13	PS.calvin cycle.rubisco interacting	0.0287271	0.532788	0.0405149	0	0.254325	0.143645	4
A0A1D5T798	Glyceraldehyde-3-phosphate dehydrogenase [Sotub04g008750.1.1]	1.3.4	PS.calvin cycle.GAP	0	0.746668	0	0	0.253332	0	4
A0A1D5XPE9	Ribulose-1 5-bisphosphate carboxylase/oxygenase activase 1 [Sotub10g024020.1.1]	1.3.13	PS.calvin cycle.rubisco interacting	0.00523068	0.579894	0.00689277	0	0.256343	0.15164	4
A0A1D6S8D2	Glyoxylate/hydroxypyruvate reductase B [Sotub01g049040.1.1]	1.2.6	PS.photorespiration.hydroxypyruvate reductase	0	0.667607	0.0106102	0	0.242932	0.0788505	4
A0A1D6CHL1	Serine-glyoxylate aminotransferase [Sotub12g031950.1.1]	1.2.3	PS.photorespiration.aminotransferases peroxisomal	0	0.632124	0	0	0.315396	0.0524796	4
A0A1D6BXG5	Serine-glyoxylate aminotransferase [Sotub12g031950.1.1]	1.2.3	PS.photorespiration.aminotransferases peroxisomal	0	0.632124	0	0	0.315396	0.0524796	4
A0A1D6ARF6	ATP synthase delta subunit [Sotub12g025320.1.1]	1.1.4.7	PS.lightreaction.ATP synthase.delta chain	0	0.584826	0	0	0.315832	0.0993422	4
A0A1D5THJ9	cDNA clone 002-130-C06 full insert sequence [Sotub03g010540.1.1]	3.4.1	minor CHO metabolism.myo-inositol.poly-phosphatases	0.0484739	0.689574	0	0	0.261952	0	4
A0A1D6CBM2	ATP-dependent zinc metalloprotease FtsH 4 [Sotub07g022420.1.1]	29.5.7	protein.degradation.metalloprotease	0.00798988	0.578255	0.0328247	0.00643766	0.260976	0.113517	4
W5H6B4	ATP-dependent zinc metalloprotease FtsH 4 [Sotub07g022420.1.1]	29.5.7	protein.degradation.metalloprotease	0.00798988	0.578255	0.0328247	0.00643766	0.260976	0.113517	4
Q95H42	NADH-quinone oxidoreductase subunit B/C/D [Sotub01g016980.1.1]	1.1.40	PS.lightreaction.cyclic electron flow-chlororespiration	0	0.597773	0	0	0.224468	0.177759	4
A0A1D6BF30	Ferredoxin--NADP reductase [Sotub02g027160.1.1]	1.1.5.3	PS.lightreaction.other electron carrier (ox/red).ferredoxin reductase	0	0.556157	0.0255686	0	0.202058	0.216217	4
A0A1D6AEP1	Ferredoxin--NADP reductase [Sotub02g027160.1.1]	1.1.5.3	PS.lightreaction.other electron carrier (ox/red).ferredoxin reductase	0	0.556157	0.0255686	0	0.202058	0.216217	4
A0A1D6DME9	ATP synthase gamma chain [Sotub02g023710.1.1]	1.1.4.4	PS.lightreaction.ATP synthase.gamma chain	0	0.528401	0.0617421	0	0.245213	0.164644	4
A0A1D5TVF1	cDNA clone 002-130-C06 full insert sequence [Sotub03g010540.1.1]	3.4.1	minor CHO metabolism.myo-inositol.poly-phosphatases	0.0484739	0.689574	0	0	0.261952	0	4
A0A1D6BM68	uridylyltransferase-like protein [AT1G16880]	13.1.3.6.1.4	amino acid metabolism.synthesis.aspartate family.misc.homoserine.homoserine kinase	0	0.695451	0	0	0.166242	0.138307	4
A0A1D6S7T3	Thioredoxin [Sotub04g035360.1.1]	20.2.3	stress.abiotic.drought/salt	0	0.595505	0	0	0.226218	0.178277	4
A0A1D6SAS2	Homology to unknown gene (Fragment) [Sotub06g024080.1.1]	35.2	not assigned.unknown	0	0.561928	0	0	0.308915	0.129157	4
W5GDS3	NAD-dependent epimerase/dehydratase [Sotub09g019880.1.1]	27.3.99	RNA.regulation of transcription.unclassified	0	0.654695	0	0	0.178409	0.166896	4
A0A1D5Y6P3	Photosystem II oxygen evolving complex protein PsbP [Sotub03g028450.1.1]	1.1.1.2	PS.lightreaction.photosystem II.PSII polypeptide subunits	0	0.55044	0	0	0.304986	0.144574	4
A0A1D5UWY4	GID1-like gibberellin receptor [Sotub01g036020.1.1]	24	biodegradation of xenobiotics	0	0.689339	0	0	0.310661	0	4
A0A1D6AM07	Thioredoxin [Sotub04g035360.1.1]	20.2.3	stress.abiotic.drought/salt	0	0.595505	0	0	0.226218	0.178277	4
A0A1D5T0N9	#N/A	35.2	not assigned.unknown	0	0.575267	0	0	0.289376	0.135357	4
A0A1D5XXI0	Galactose mutarotase-like [Sotub03g011890.1.1]	35.1	not assigned.no ontology	0	0.589447	0	0	0.270642	0.139912	4
A0A1D6S8Z3	calcium sensing receptor [AT5G23060]	26.23	misc.rhodanese	0	0.702104	0	0	0.175389	0.122507	4
A0A1D5WDE3	Fructose-1 6-bisphosphatase class 1 [Sotub05g025260.1.1]	1.3.9	PS.calvin cycle.sedoheptulose bisphosphatase	0	0.696945	0.0645599	0	0.0906527	0.147842	4
A0A1D6CM16	ATP-dependent zinc metalloprotease FtsH 1 [Sotub04g035690.1.1]	29.5.7	protein.degradation.metalloprotease	0	0.578265	0.0151358	0.0042977	0.287742	0.11456	4
A0A1D6BKU8	ATP-dependent zinc metalloprotease FtsH 1 [Sotub04g035690.1.1]	29.5.7	protein.degradation.metalloprotease	0	0.578265	0.0151358	0.0042977	0.287742	0.11456	4
P46285	Fructose-1 6-bisphosphatase class 1 [Sotub05g025260.1.1]	1.3.9	PS.calvin cycle.sedoheptulose bisphosphatase	0	0.696945	0.0645599	0	0.0906527	0.147842	4
A0A1D5YL89	Aminoacylase ACY1 and related metalloexopeptidases (ISS) [Sotub10g017450.1.1]	30.3	signalling.calcium	0	0.682062	0	0	0.236884	0.0810533	4
A0A0C4BJ74	NADP-dependent glyceraldehyde-3-phosphate dehydrogenase [Sotub07g006650.1.1]	1.3.4	PS.calvin cycle.GAP	0	0.699454	0	0	0.11944	0.181106	4
W5G8A5	Extracellular calcium sensing receptor [Sotub03g027900.1.1]	26.23	misc.rhodanese	0	0.702104	0	0	0.175389	0.122507	4
O23798	#N/A	35.2	not assigned.unknown	0	0.60433	0	0	0.331787	0.0638822	4
A0A1D5YBJ4	#N/A	35.2	not assigned.unknown	0	0.673182	0	0	0.326818	0	4
A0A1D6B6N2	4-hydroxy-3-methylbut-2-en-1-yl diphosphate synthase [Sotub11g026620.1.1]	16.1.1.6	secondary metabolism.isoprenoids.non-mevalonate pathway.HDS	0	0.629311	0	0.0227971	0.28757	0.0603219	4
A0A1D6B4Q8	calcium sensing receptor [AT5G23060]	26.23	misc.rhodanese	0	0.574496	0	0	0.305815	0.119689	4
A0A1D5XTW5	Aldo-keto reductase/ oxidoreductase [Sotub11g024970.1.1]	3.5	minor CHO metabolism.others	0	0.680401	0	0	0.239142	0.0804567	4
A0A1D6RD05	Uracil phosphoribosyltransferase [Sotub09g008660.1.1]	23.3.1.3	nucleotide metabolism.salvage.phosphoribosyltransferases.uracil phosphoribosyltransferase (UPP)	0	0.649652	0	0	0.141442	0.208906	4
W5ELZ7	50S ribosomal protein L10 [Sotub04g009480.1.1]	29.2.1.1.1.2.10	protein.synthesis.ribosomal protein.prokaryotic.chloroplast.50S subunit.L10	0	0.593672	0	0	0.302741	0.103587	4
A0A1D6A8Y2	4-hydroxy-3-methylbut-2-en-1-yl diphosphate synthase [Sotub11g026620.1.1]	16.1.1.6	secondary metabolism.isoprenoids.non-mevalonate pathway.HDS	0	0.62483	0	0.0251341	0.28353	0.0665056	4
A0A1D6A090	Methyltransferase [Sotub09g020560.1.1]	16.1.3.3	secondary metabolism.isoprenoids.tocopherol biosynthesis.MPBQ/MSBQ methyltransferase	0	0.54167	0	0	0.241866	0.216464	4
A0A1D5YS40	Methyltransferase [Sotub09g020560.1.1]	16.1.3.3	secondary metabolism.isoprenoids.tocopherol biosynthesis.MPBQ/MSBQ methyltransferase	0	0.54167	0	0	0.241866	0.216464	4
A0A1D5ZGZ5	Methyltransferase [Sotub09g020560.1.1]	16.1.3.3	secondary metabolism.isoprenoids.tocopherol biosynthesis.MPBQ/MSBQ methyltransferase	0	0.534073	0	0	0.238474	0.227453	4
A0A1D5YMP2	Cathepsin B-like cysteine proteinase [Sotub12g024280.1.1]	29.5.3	protein.degradation.cysteine protease	0	0.545317	0	0	0.29176	0.162923	4
A0A1D5X4L0	Uncharacterized aarF domain-containing protein kinase 1 [Sotub08g017770.1.1]	34.16	transport.ABC transporters and multidrug resistance systems	0	0.638017	0	0	0.255641	0.106342	4
A0A1D5VJT5	Heme-binding protein 2 [Sotub07g025470.1.1]	19.99	tetrapyrrole synthesis.unspecified	0	0.546692	0.0900968	0	0.278784	0.084427	4
A0A1D5T1C4	Genome sequencing data contig C313 [Sotub08g027930.1.1]	35.2	not assigned.unknown	0	0.67703	0	0	0.207243	0.115727	4
W5EP13	2,3-bisphosphoglycerate-dependent phosphoglycerate mutase 2 [Sotub06g031100.1.1]	4.3.12	glycolysis.unclear/dually targeted.phosphoglycerate mutase	0	0.60782	0	0	0.24711	0.145069	4
W5BK55	Oxidoreductase FAD/NAD(P)-binding domain protein [Sotub05g009280.1.1]	1.1.5.4	PS.lightreaction.other electron carrier (ox/red).ferredoxin oxireductase	0	0.636328	0	0	0.145665	0.218007	4
A0A1D5V2T4	Oxidoreductase FAD/NAD(P)-binding domain protein [Sotub05g009280.1.1]	1.1.5.4	PS.lightreaction.other electron carrier (ox/red).ferredoxin oxireductase	0	0.636328	0	0	0.145665	0.218007	4
A0A1D6SCJ6	Kinase pfkB family protein [Sotub09g018300.1.1]	3.5	minor CHO metabolism.others	0	0.59802	0.127979	0	0.123027	0.150973	4
A0A1D6BRH4	HAD-superfamily hydrolase subfamily IA variant 3 containing protein expressed [Sotub03g023460.1.1]	18.3	Co-factor and vitamine metabolism.riboflavin	0	0.564243	0	0	0.237863	0.197893	4
A0A1D6RWI5	#N/A	35.2	not assigned.unknown	0	0.593672	0	0	0.302741	0.103587	4
A0A1D5TMZ4	Receptor-like kinase [Sotub02g026700.1.1]	16.1.4	secondary metabolism.isoprenoids.carotenoids	0	0.64724	0	0	0.28517	0.0675901	4
A0A1D6D377	NmrA family protein [Sotub01g049480.1.1]	35.1	not assigned.no ontology	0	0.5689	0	0	0.306601	0.124499	4
A0A1D5ZUF9	GTP-binding protein YchF [Sotub07g027310.1.1]	30.5	signalling.G-proteins	0	0.576851	0	0	0.253644	0.169505	4
A0A1D5Z5W6	GTP-binding protein YchF [Sotub07g027310.1.1]	30.5	signalling.G-proteins	0	0.603049	0	0	0.281166	0.115786	4
A0A1D6RNZ8	Violaxanthin de-epoxidase (Fragment) [Sotub04g019610.1.1]	16.1.4.21	secondary metabolism.isoprenoids.carotenoids.violaxanthin de-epoxidase	0	0.566055	0	0	0.325262	0.108683	4
Q95H50	Ribosomal protein S3 (Fragment) [Sotub04g017720.1.1]	29.2.1.1.1.2.16	protein.synthesis.ribosomal protein.prokaryotic.chloroplast.50S subunit.L16	0	0.602813	0	0	0.339616	0.0575712	4
A0A1D6BFT8	50S ribosomal protein L3 [Sotub06g014190.1.1]	29.2.1.1.1.2.3	protein.synthesis.ribosomal protein.prokaryotic.chloroplast.50S subunit.L3	0	0.702104	0	0	0.175389	0.122507	4
A0A1D6SAF0	50S ribosomal protein L3 [Sotub06g014190.1.1]	29.2.1.1.1.2.3	protein.synthesis.ribosomal protein.prokaryotic.chloroplast.50S subunit.L3	0	0.702104	0	0	0.175389	0.122507	4
W5ASU4	Zeaxanthin epoxidase chloroplastic [Sotub02g031970.1.1]	17.1.1.1.1	hormone metabolism.abscisic acid.synthesis-degradation.synthesis.zeaxanthin epoxidase	0	0.521777	0	0	0.219961	0.258262	4
W5AYW8	Violaxanthin de-epoxidase (Fragment) [Sotub04g019610.1.1]	16.1.4.21	secondary metabolism.isoprenoids.carotenoids.violaxanthin de-epoxidase	0	0.594808	0	0	0.405192	0	4
A0A1D6ACK8	Signal peptide peptidase SppA type [Sotub03g028150.1.1]	29.5	protein.degradation	0	0.695704	0	0	0.260223	0.0440727	4
W5F8Y0	#N/A	35.2	not assigned.unknown	0	0.584178	0	0	0.355075	0.0607469	4
A0A1D6BEB0	Inositol monophosphatase family protein [Sotub02g015140.1.1]	3.4.5	minor CHO metabolism.myo-inositol.inositol phosphatase	0	0.63942	0	0	0.198054	0.162526	4
A0A1D5UQ92	Os04g0551700 protein (Fragment) [Sotub10g012320.1.1]	31.1	cell.organisation	0	0.559773	0	0	0.312453	0.127774	4
W5FYR9	Alcohol dehydrogenase [Sotub11g008620.1.1]	16.2.1.10	secondary metabolism.phenylpropanoids.lignin biosynthesis.CAD	0	0.610946	0	0	0.217582	0.171472	4
A0A1D6APB5	Signal peptide peptidase SppA type [Sotub03g028150.1.1]	29.5	protein.degradation	0	0.695704	0	0	0.260223	0.0440727	4
A0A1D5S501	Genome sequencing data contig C313 [Sotub08g027930.1.1]	35.2	not assigned.unknown	0	0.67703	0	0	0.207243	0.115727	4
A0A1D5XAT4	50S ribosomal protein L4 [Sotub07g025420.1.1]	29.2.1.1.1.2.4	protein.synthesis.ribosomal protein.prokaryotic.chloroplast.50S subunit.L4	0	0.572166	0	0	0.297859	0.129975	4
A0A1D5ZE77	Photosystem II oxygen evolving complex protein PsbP [Solyc01g106090.2.1]	1.1.1.2	PS.lightreaction.photosystem II.PSII polypeptide subunits	0	0.611145	0	0	0.31623	0.0726257	4
A0A1D6AUI6	Cytochrome P450 fatty acid hydroperoxide lyase [Sotub07g019290.1.1]	17.7.1.3	hormone metabolism.jasmonate.synthesis-degradation.allene oxidase synthase	0	0.5726	0	0	0.31983	0.10757	4
A0A1D5TBL2	Os04g0551700 protein (Fragment) [Sotub10g012320.1.1]	31.1	cell.organisation	0	0.559773	0	0	0.312453	0.127774	4
A0A1D5URK9	Farnesyl pyrophosphate synthase [Sotub12g013540.1.1]	16.1.2.9	secondary metabolism.isoprenoids.mevalonate pathway.farnesyl pyrophosphate synthetase	0	0.685953	0	0	0.268169	0.0458788	4
A0A1D5SHJ0	Short-chain dehydrogenase/reductase family protein [Sotub06g027100.1.1]	26.2	misc.UDP glucosyl and glucoronyl transferases	0	0.713879	0	0	0.286121	0	4
A0A1D5XJ56	50S ribosomal protein L15 [Solyc05g009370.2.1]	29.2.1.1.1.2.15	protein.synthesis.ribosomal protein.prokaryotic.chloroplast.50S subunit.L15	0	0.604384	0	0	0.179954	0.215661	4
A0A1D6CR55	PsbP domain-containing protein 5, chloroplastic [Sotub08g018220.1.1]	1.1.1.2	PS.lightreaction.photosystem II.PSII polypeptide subunits	0	0.697044	0	0	0.181331	0.121624	4
W5F8L9	Alcohol dehydrogenase [Sotub11g008620.1.1]	16.2.1.10	secondary metabolism.phenylpropanoids.lignin biosynthesis.CAD	0	0.587814	0	0	0.230519	0.181667	4
A0A1D5TB56	Farnesyl pyrophosphate synthase [Sotub12g013540.1.1]	16.1.2.9	secondary metabolism.isoprenoids.mevalonate pathway.farnesyl pyrophosphate synthetase	0	0.608904	0	0	0.391096	0	4
A0A1D5SQB7	Carboxymethylenebutenolidase-like protein [Sotub11g018120.1.1]	26.1	misc.misc2	0	0.576619	0	0	0.231108	0.192273	4
A0A1D5RX74	Carboxymethylenebutenolidase-like protein [Sotub11g018120.1.1]	26.1	misc.misc2	0	0.576619	0	0	0.231108	0.192273	4
A0A1D6D5W3	Alanyl-tRNA synthetase [Sotub01g049410.1.1]	29.1.7	protein.aa activation.alanine-tRNA ligase	0	0.722566	0	0	0.190112	0.0873227	4
A0A1D5YRZ9	Protoporphyrinogen oxidase [Sotub01g023040.1.1]	19.9	tetrapyrrole synthesis.protoporphyrin IX oxidase	0	0.733789	0	0	0.266211	0	4
A0A1D5ZVB4	Acetylornithine aminotransferase [Sotub08g026410.1.1]	13.2.2.3	amino acid metabolism.degradation.glutamate family.arginine	0	0.635798	0.104782	0.094022	0.165398	0	4
A0A1D5TDS1	Acetyl-coenzyme A synthetase 2 [Sotub02g037960.1.1]	11.1.8	lipid metabolism.FA synthesis and FA elongation.acyl CoA ligase	0	0.605497	0	0.0161032	0.293285	0.085115	4
A0A1D6AS31	GTP-binding elongation factor family protein TypA/BipA [Sotub03g010670.1.1]	29.2.4	protein.synthesis.elongation	0	0.611522	0	0	0.388478	0	4
W5BD17	Neutral invertase [Sotub11g011490.1.1]	2.2.1.3.1	major CHO metabolism.degradation.sucrose.invertases.neutral	0	0.590285	0.0306708	0	0.379045	0	4
A0A1D5U5C8	Pyridoxal biosynthesis lyase pdxS [Sotub06g032770.1.1]	17.5.3	hormone metabolism.ethylene.induced-regulated-responsive-activated	0.0709952	0.588416	0.0457968	0.0135876	0.0897979	0.191406	4
A0A1D6BE17	Short-chain dehydrogenase/reductase SDR [Sotub01g040090.1.1]	26.22	misc.short chain dehydrogenase/reductase (SDR)	0	0.659972	0	0	0.115849	0.224179	4
A0A1D5YDE0	Alcohol dehydrogenase [Sotub11g008620.1.1]	16.2.1.10	secondary metabolism.phenylpropanoids.lignin biosynthesis.CAD	0	0.610946	0	0	0.217582	0.171472	4
A0A1D6BS24	Aspartic proteinase nepenthesin-1 [Sotub08g015880.1.1]	27.3.99	RNA.regulation of transcription.unclassified	0	0.717	0	0	0.283	0	4
A0A1D5ZZR4	#N/A	35.2	not assigned.unknown	0	0.640343	0	0	0.314771	0.044886	4
A0A1D6RDG8	Protein kinase [Sotub10g022770.1.1]	1.1.30	PS.lightreaction.state transition	0	0.726103	0	0	0.182228	0.0916692	4
A0A1D5V601	G-type lectin S-receptor-like serine/threonine-protein kinase At2g19130 [Sotub03g023380.1.1]	30.2.3	signalling.receptor kinases.leucine rich repeat III	0	0.662357	0	0	0.217705	0.119938	4
W5H016	#N/A	35.2	not assigned.unknown	0	0.657115	0	0	0.187168	0.155717	4
A0A1D5TZ66	Acetyl-coenzyme A synthetase 2 [Sotub07g010520.1.1]	11.1.8	lipid metabolism.FA synthesis and FA elongation.acyl CoA ligase	0	0.667977	0	0.0241494	0.217428	0.0904459	4
A0A1D6DLQ5	#N/A	35.2	not assigned.unknown	0	0.703452	0	0	0.296548	0	4
A0A1D5Y6T4	Methyltransferase type 11 [Sotub03g005460.1.1]	16.1.3.3	secondary metabolism.isoprenoids.tocopherol biosynthesis.MPBQ/MSBQ methyltransferase	0	0.543686	0	0	0.224292	0.232022	4
A0A1D6CNL8	NAD-dependent epimerase/dehydratase family [Sotub09g028510.1.1]	29.5.15	protein.degradation.inhibitors	0	0.620816	0	0	0.284793	0.0943919	4
A0A1D5Y7T9	Monooxygenase FAD-binding protein [Sotub06g019160.1.1]	26.7	misc.oxidases - copper, flavone etc	0	0.542478	0	0	0.26023	0.197292	4
A0A1D6D6A3	Carboxymethylenebutenolidase-like protein [Sotub11g018120.1.1]	26.1	misc.misc2	0	0.576619	0	0	0.231108	0.192273	4
A0A1D5TL69	3-beta-hydroxysteroid dehydrogenase 1 [Sotub09g021860.1.1]	26.11.1	misc.alcohol dehydrogenases.cinnamyl alcohol dehydrogenase	0	0.71837	0	0.0633107	0.21832	0	4
W5G1T4	Aspartic proteinase nepenthesin I [Sotub05g029660.1.1]	27.3.99	RNA.regulation of transcription.unclassified	0	0.627192	0	0	0.252445	0.120363	4
A0A1D5VDK3	4-diphosphocytidyl-2-C-methyl-D-erythritol kinase [Sotub01g009820.1.1]	16.1.1.4	secondary metabolism.isoprenoids.non-mevalonate pathway.CMK	0	0.65883	0	0	0.186232	0.154938	4
W5EC41	Monooxygenase FAD-binding protein [Sotub06g019160.1.1]	26.7	misc.oxidases - copper, flavone etc	0	0.542478	0	0	0.26023	0.197292	4
A0A1D6CEQ4	Alanyl-tRNA synthetase [Sotub01g049410.1.1]	29.1.7	protein.aa activation.alanine-tRNA ligase	0	0.735534	0	0	0.181225	0.0832409	4
A0A1D6B1R9	Inositol monophosphatase family protein [Sotub02g015140.1.1]	3.4.5	minor CHO metabolism.myo-inositol.inositol phosphatase	0	0.63942	0	0	0.198054	0.162526	4
A0A1D5VAK2	Lipid A export ATP-binding/permease protein MsbA [Sotub12g015300.1.1]	17.2.2	hormone metabolism.auxin.signal transduction	0	0.683367	0	0	0.187987	0.128645	4
W5DSY0	Chaperone protein dnaJ 3 [Sotub09g022510.1.1]	20.2.1	stress.abiotic.heat	0	0.622234	0	0	0.322096	0.0556692	4
A0A1D5UMT7	Prolyl-tRNA synthetase [Sotub01g034380.1.1]	20.2.3	stress.abiotic.drought/salt	0	0.574186	0.0638517	0	0.294359	0.067603	4
A0A1D5SBG5	Oxidoreductase family protein [Sotub12g025290.1.1]	35.1	not assigned.no ontology	0	0.626532	0	0	0.239646	0.133822	4
A0A1D5XJ52	#N/A	35.2	not assigned.unknown	0	0.593672	0	0	0.302741	0.103587	4
A0A1D6SB88	#N/A	35.2	not assigned.unknown	0	0.703452	0	0	0.296548	0	4
A0A1D6CHC5	Cytochrome P450 [Sotub03g017540.1.1]	26.10	misc.cytochrome P450	0	0.711524	0	0	0.288476	0	4
A0A1D5YJY4	Outer envelope protein [Sotub04g006780.1.1]	35.2	not assigned.unknown	0	0.559042	0	0	0.302166	0.138792	4
W5D4Z8	4-diphosphocytidyl-2-C-methyl-D-erythritol kinase [Sotub01g009820.1.1]	16.1.1.4	secondary metabolism.isoprenoids.non-mevalonate pathway.CMK	0	0.614235	0	0	0.258938	0.126827	4
A0A1D5YVS7	Aspartic proteinase nepenthesin I [Sotub05g029660.1.1]	27.3.99	RNA.regulation of transcription.unclassified	0	0.627192	0	0	0.252445	0.120363	4
W4ZYF2	Cysteine-rich repeat secretory protein 55 [Sotub09g013120.1.1]	30.2.99	signalling.receptor kinases.misc	0	0.593672	0	0	0.302741	0.103587	4
W5E6D1	Methionyl-tRNA synthetase [Sotub05g027620.1.1]	29.1.10	protein.aa activation.methionine-tRNA ligase	0	0.598929	0	0	0.359197	0.041874	4
A0A1D6RJ98	Malonyl-coenzyme:anthocyanin 5-O-glucoside-6';';';-O-malonyltransferase [Sotub12g022520.1.1]	16.8.1.21	secondary metabolism.flavonoids.anthocyanins.anthocyanin 5-aromatic acyltransferase	0	0.587508	0.0558096	0	0.30412	0.0525623	4
A0A1D5S5T4	plant/protein (DUF1995) [AT3G20680]	29.5.11	protein.degradation.ubiquitin	0	0.689239	0	0	0.231538	0.0792238	4
A0A1D6RG04	plant/protein (DUF1995) [AT3G20680]	29.5.11	protein.degradation.ubiquitin	0	0.6731	0	0	0.265845	0.0610545	4
W5FNE6	Aspartic proteinase nepenthesin I [Sotub05g029660.1.1]	27.3.99	RNA.regulation of transcription.unclassified	0	0.623848	0	0	0.25471	0.121443	4
A0A1D5T5A8	Cysteine-rich repeat secretory protein 55 [Sotub09g013120.1.1]	30.2.99	signalling.receptor kinases.misc	0	0.639015	0	0.0658674	0.219882	0.0752358	4
A0A1D5XKV7	Peptidase S9 prolyl oligopeptidase domain protein [Sotub01g023720.1.1]	35.2	not assigned.unknown	0	0.654493	0.0419912	0	0.303516	0	4
A0A1D5V121	3-beta-hydroxysteroid dehydrogenase 1 [Sotub09g021860.1.1]	26.11.1	misc.alcohol dehydrogenases.cinnamyl alcohol dehydrogenase	0	0.700818	0	0.0487457	0.250436	0	4
A0A1D5VH79	Leucyl-tRNA synthetase [Sotub02g024110.1.1]	29.1.4	protein.aa activation.leucine-tRNA ligase	0	0.627696	0	0	0.317914	0.0543895	4
A0A1D6RJ97	Malonyl-coenzyme:anthocyanin 5-O-glucoside-6';';';-O-malonyltransferase [Sotub12g022520.1.1]	16.8.1.21	secondary metabolism.flavonoids.anthocyanins.anthocyanin 5-aromatic acyltransferase	0	0.56967	0.0712149	0	0.292044	0.0670713	4
A0A1D6RUD2	Leucyl-tRNA synthetase [Sotub02g024110.1.1]	29.1.4	protein.aa activation.leucine-tRNA ligase	0	0.627696	0	0	0.317914	0.0543895	4
W5C572	photosystem I reaction center subunit N, chloroplast precursor, putative, expressed [LOC_Os12g08770]	1.1.2.2	PS.lightreaction.photosystem I.PSI polypeptide subunits	0	0.57355	0.0945231	0	0.143275	0.188651	4
A0A1D6CGF0	Single-stranded nucleic acid binding R3H domain protein [Sotub12g005270.1.1]	29.5	protein.degradation	0	0.733453	0	0	0.159539	0.107008	4
A0A1D5VVH3	#N/A	35.2	not assigned.unknown	0	0.662275	0	0	0.337725	0	4
W5GU67	Receptor kinase-like protein [Sotub10g023660.1.1]	16.1.2	secondary metabolism.isoprenoids.mevalonate pathway	0	0.692256	0	0	0.213624	0.0941199	4
A0A1D5ZVH4	Lipoxygenase [Sotub01g036960.1.1]	17.7.1.2	hormone metabolism.jasmonate.synthesis-degradation.lipoxygenase	0	0	0.19224	0	0.605092	0.202668	5
A0A1D5TZ12	3-oxoacyl- [Sotub02g017190.1.1]	3.4.1	minor CHO metabolism.myo-inositol.poly-phosphatases	0	0.191201	0	0.0385018	0.529947	0.24035	5
A0A1D5UJT9	3-oxoacyl- [Sotub02g017190.1.1]	3.4.1	minor CHO metabolism.myo-inositol.poly-phosphatases	0	0.191201	0	0.0385018	0.529947	0.24035	5
A0A1D5TD10	3-oxoacyl- [Sotub02g017190.1.1]	3.4.1	minor CHO metabolism.myo-inositol.poly-phosphatases	0	0.191201	0	0.0385018	0.529947	0.24035	5
A0A1D6SCC4	3-oxoacyl- [Sotub02g017190.1.1]	3.4.1	minor CHO metabolism.myo-inositol.poly-phosphatases	0	0.0739797	0	0.0563024	0.518246	0.351471	5
A0A1D5SR34	Short-chain dehydrogenase/reductase family protein [Sotub06g027100.1.1]	26.22	misc.short chain dehydrogenase/reductase (SDR)	0	0.288677	0	0	0.660953	0.05037	5
A0A1D5YGC1	Endoglucanase 1 [Sotub08g027130.1.1]	10.6.1	cell wall.degradation.cellulases and beta-1,4-glucanases	0	0	0.168541	0	0.569902	0.261557	5
A0A1D5YCQ8	Processive diacylglycerol glucosyltransferase [Sotub08g007880.1.1]	11.10.1	lipid metabolism.glycolipid synthesis.MGDG synthase	0	0.180535	0.09097	0.0240595	0.582125	0.122311	5
A0A1D5YDP6	Ubiquitin-protein ligase 1 [Sotub04g029030.1.1]	20.2.3	stress.abiotic.drought/salt	0.128085	0	0.101614	0.156869	0.528932	0.0845007	5
A0A1D6ACT4	Pyridoxine/pyridoxamine 5'-phosphate oxidase [Sotub03g027140.1.1]	35.2	not assigned.unknown	0	0	0	0	1	0	5
A0A1D6B9P3	Pyridoxine/pyridoxamine 5'-phosphate oxidase [Sotub03g027140.1.1]	18	Co-factor and vitamine metabolism	0	0.172906	0.0384749	0.17597	0.566451	0.0461984	5
A0A077RYW2	Mitochondrial processing peptidase beta subunit [Sotub02g034180.1.1]	29.3.2	protein.targeting.mitochondria	0	0.105079	0.114028	0.0567728	0.624943	0.0991769	5
A0A1D6BNA7	Galactokinase like protein [Sotub08g017320.1.1]	3.8.1	minor CHO metabolism.galactose.galactokinases	0.195569	0	0.140208	0.0680614	0.555914	0.0402472	5
A0A1D5W1W1	frigida, putative, expressed [LOC_Os01g08580]	35.2	not assigned.unknown	0	0	0.142652	0.177574	0.59413	0.085644	5
A0A1D5TQG7	D-alanine--D-alanine ligase family [Sotub10g023290.1.1]	35.1	not assigned.no ontology	0.192923	0.168217	0	0.0358381	0.603022	0	5
A0A077RZB4	#N/A	35.2	not assigned.unknown	0.54334	0	0	0.45666	0	0	6
Q9FXQ9	14-3-3-like protein GF14 epsilon [Sotub02g010700.1.1]	30.7	signalling.14-3-3 proteins	0.555216	0	0	0.444784	0	0	6
A0A1D5XX39	14-3-3-like protein GF14 epsilon [Sotub02g010700.1.1]	30.7	signalling.14-3-3 proteins	0.555196	0	0	0.444804	0	0	6
A0A1D6RUW7	Ribosomal L9-like protein [Sotub08g010400.1.1]	29.2.1.2.2.9	protein.synthesis.ribosomal protein.eukaryotic.60S subunit.L9	0.541107	0	0	0.458893	0	0	6
A0A1D5SGL1	Flavoprotein wrbA [Sotub10g006880.1.1]	11.8	lipid metabolism.exotics (steroids, squalene etc)	0.543657	0	0	0.456343	0	0	6
A0A1D5VBY7	Flavoprotein wrbA [Sotub02g022770.1.1]	11.8	lipid metabolism.exotics (steroids, squalene etc)	0.535465	0	0	0.464535	0	0	6
A0A077RAG2	Cytochrome b5 [Sotub06g033860.1.1]	12.1.1	N-metabolism.nitrate metabolism.NR	0.546843	0	0	0.453157	0	0	6
A0A1D6A8C7	Ras-related protein Rab-2-A [Sotub12g006520.1.1]	30.5	signalling.G-proteins	0.566039	0	0	0.433961	0	0	6
A0A1D5UJQ4	Remorin 1 [Sotub03g014380.1.1]	27.3.67	RNA.regulation of transcription.putative transcription regulator	0.555784	0	0	0.444216	0	0	6
A0A1D5TVT4	Remorin 1 [Sotub03g014380.1.1]	27.3.67	RNA.regulation of transcription.putative transcription regulator	0.555784	0	0	0.444216	0	0	6
W5ARU5	Remorin 1 [Sotub03g014380.1.1]	27.3.67	RNA.regulation of transcription.putative transcription regulator	0.555784	0	0	0.444216	0	0	6
A0A1D5XW89	Glutathione S-transferase [Sotub10g024560.1.1]	26.9	misc.glutathione S transferases	0.551316	0	0	0.448684	0	0	6
A0A1D5RYA4	#N/A	35.2	not assigned.unknown	0.561581	0	0	0.438419	0	0	6
A0A1D6BQM7	60S acidic ribosomal protein P0 [Sotub05g027590.1.1]	29.2.1.2.2.80	protein.synthesis.ribosomal protein.eukaryotic.60S subunit.P0	0.564817	0	0	0.435183	0	0	6
A0A1D6BTU1	Nuclear transport factor 2 [Sotub02g014230.1.1]	20.2.1	stress.abiotic.heat	0.555612	0	0	0.444388	0	0	6
A0A1D6BPN1	Lactoylglutathione lyase [Sotub02g023800.1.1]	13.2.3.2	amino acid metabolism.degradation.aspartate family.threonine	0.564358	0	0	0.435642	0	0	6
A0A1D6CB02	Peroxidase 5 [Sotub11g029720.1.1]	26.12	misc.peroxidases	0.561351	0	0	0.438649	0	0	6
A0A1D6C7V1	Peroxiredoxin ahpC/TSA family [Sotub10g025500.1.1]	16.2.1.10	secondary metabolism.phenylpropanoids.lignin biosynthesis.CAD	0.550024	0	0	0.449976	0	0	6
A0A1D5XHI4	Oxysterol-binding protein [Sotub10g024130.1.1]	31.4	cell.vesicle transport	0.53577	0	0	0.46423	0	0	6
A0A1D6CSF5	#N/A	35.2	not assigned.unknown	0.544311	0	0	0.455689	0	0	6
A0A1D6DFW8	Adenylate kinase [Sotub05g016010.1.1]	19.4	tetrapyrrole synthesis.ALA dehydratase	0.555241	0	0	0.444759	0	0	6
A0A1D6D1N3	#N/A	35.2	not assigned.unknown	0.555612	0	0	0.444388	0	0	6
A0A1D5V3T8	PITH domain-containing protein 1 [Sotub08g015410.1.1]	35.2	not assigned.unknown	0.566648	0	0	0.433352	0	0	6
A0A1D5T830	Protein disulfide isomerase [Sotub06g024340.1.1]	21.1	redox.thioredoxin	0.538633	0	0	0.461367	0	0	6
A0A1D6CLC6	Adenylate kinase [Sotub05g016010.1.1]	19.4	tetrapyrrole synthesis.ALA dehydratase	0.555295	0	0	0.444705	0	0	6
W5DP16	UDP-glucose dehydrogenase [Sotub03g028860.1.1]	10.1.4	cell wall.precursor synthesis.UGD	0.554909	0	0	0.445091	0	0	6
Q6RUJ2	Glutamine synthetase [Sotub04g011590.1.1]	12.2.2	N-metabolism.ammonia metabolism.glutamine synthetase	0.566436	0	0	0.433564	0	0	6
A0A1D6D519	BRI1-KD interacting protein 129 (Fragment) [Sotub08g017520.1.1]	26.27	misc.calcineurin-like phosphoesterase family protein	0.555007	0	0	0.444993	0	0	6
A0A1D5UQF7	Aquaporin [Sotub06g012350.1.1]	34.19.1	transport.major intrinsic proteins.PIP	0.548165	0	0	0.451835	0	0	6
W5DDR2	Cytochrome c1 [Sotub06g023490.1.1]	9.6	mitochondrial electron transport / ATP synthesis.cytochrome c	0.561826	0	0	0.438174	0	0	6
W5I6P3	Enolase [Sotub09g011260.1.1]	4.1.13	glycolysis.cytosolic branch.enolase	0.538584	0	0	0.461416	0	0	6
A0A1D5TBT9	Aquaporin [Sotub06g012350.1.1]	34.19.1	transport.major intrinsic proteins.PIP	0.544271	0	0	0.455729	0	0	6
W5AY37	Serine/threonine protein kinase [Sotub01g040930.1.1]	29.4	protein.postranslational modification	0.546483	0	0	0.453517	0	0	6
A0A1D6A4R2	Glutathione S-transferase [Sotub06g007450.1.1]	26.9	misc.glutathione S transferases	0.544128	0	0	0.455872	0	0	6
A0A1D5ZGR3	#N/A	35.2	not assigned.unknown	0.555459	0	0	0.444541	0	0	6
A0A1D6A5C0	Glycerophosphoryl diester phosphodiesterase family protein [Sotub07g028730.1.1]	11.9.3.3	lipid metabolism.lipid degradation.lysophospholipases.glycerophosphodiester phosphodiesterase	0.551113	0	0	0.448887	0	0	6
A0A1D5SVZ0	NADPH dehydrogenase 3 [Sotub11g017720.1.1]	17.7.1.5	hormone metabolism.jasmonate.synthesis-degradation.12-oxophytodienoate reductase 3	0.535554	0	0	0.464446	0	0	6
A0A1D5TKZ4	Glucose-6-phosphate 1-dehydrogenase [Sotub05g021030.1.1]	7.1.1	OPP.oxidative PP.glucose-6-phosphate 1-dehydrogenase (G6PD)	0.533227	0	0	0.418511	0.0482618	0	6
A0A1D6APQ0	Aquaporin [Sotub06g012350.1.1]	34.19.1	transport.major intrinsic proteins.PIP	0.5556	0	0	0.4444	0	0	6
W5AP51	Mitochondrial import inner membrane translocase [Sotub03g017280.1.1]	29.3.2	protein.targeting.mitochondria	0.56738	0	0	0.43262	0	0	6
W5BPN6	NHL1 (Fragment) [Sotub03g008050.1.1]	11.1.13	lipid metabolism.FA synthesis and FA elongation.acyl-CoA binding protein	0.547876	0	0	0.452124	0	0	6
A0A1D6S990	Germin-like protein [Sotub01g039300.1.1]	15.2	metal handling.binding, chelation and storage	0.555612	0	0	0.444388	0	0	6
A0A1D5VBU1	Metacaspase 7 [Sotub09g030720.1.1]	29.5	protein.degradation	0.538375	0	0	0.461625	0	0	6
A0A1D5Y3W7	#N/A	35.2	not assigned.unknown	0.556143	0	0	0.443857	0	0	6
A0A1D5XNR7	Monooxygenase FAD-binding protein [Sotub12g005780.1.1]	20.1.2	stress.biotic.receptors	0.542206	0	0	0.457794	0	0	6
A0A1D5S628	FAD-binding domain-containing protein [Sotub06g019830.1.1]	16.4.1	secondary metabolism.N misc.alkaloid-like	0.544131	0	0	0.455869	0	0	6
A0A1D6CJ70	Pinoresinol-lariciresinol reductase [Sotub06g025230.1.1]	16.2	secondary metabolism.phenylpropanoids	0.555007	0	0	0.444993	0	0	6
A0A077RV35	Receptor expression-enhancing protein 5 [Sotub10g007360.1.1]	17.1.1	hormone metabolism.abscisic acid.synthesis-degradation	0.554327	0	0	0.445673	0	0	6
W5ELX3	Patatin-like protein 1 [Sotub04g032360.1.1]	31.4	cell.vesicle transport	0.54659	0	0	0.45341	0	0	6
W5E1Q4	Patatin-like protein 1 [Sotub04g032360.1.1]	31.4	cell.vesicle transport	0.556033	0	0	0.443967	0	0	6
A0A1D6A9W4	Subtilisin-like protease 2 [Sotub06g021980.1.1]	29.5.11.4.2	protein.degradation.ubiquitin.E3.RING	0.538037	0	0	0.461963	0	0	6
A0A1D5Y2W1	Germin-like protein 4 [Sotub01g039880.1.1]	12.2.2	N-metabolism.ammonia metabolism.glutamine synthetase	0.556763	0	0	0.443237	0	0	6
A0A1D6AG82	chaperonin 1 [Sotub01g015280.1.1]	1.3.13	PS.calvin cycle.rubisco interacting	0.562859	0	0	0.437141	0	0	6
W5FE80	Patatin-like protein 1 [Sotub04g032360.1.1]	31.4	cell.vesicle transport	0.53972	0	0	0.46028	0	0	6
A0A1D5V2D8	3-beta-hydroxysteroid dehydrogenase 1 [Sotub09g021860.1.1]	26.11.1	misc.alcohol dehydrogenases.cinnamyl alcohol dehydrogenase	0.566655	0	0	0.433345	0	0	6
W5ABW9	Germin-like protein [Sotub01g039310.1.1]	15.2	metal handling.binding, chelation and storage	0.555784	0	0	0.444216	0	0	6
A0A1D5SZE0	Cytochrome P450 [Sotub01g034170.1.1]	16.2.1.5	secondary metabolism.phenylpropanoids.lignin biosynthesis.C3H	0.556143	0	0	0.443857	0	0	6
A0A1D6DDY3	G-type lectin S-receptor-like serine/threonine-protein kinase At5g24080 [Sotub04g027320.1.1]	17.3.2.99	hormone metabolism.brassinosteroid.signal transduction.other	0.535729	0	0	0.464271	0	0	6
A0A1D5X6E6	Cinnamoyl CoA reductase-like protein [Sotub01g009170.1.1]	16.8.3	secondary metabolism.flavonoids.dihydroflavonols	0.565719	0	0	0.434281	0	0	6
A0A1D5SUC0	#N/A	35.2	not assigned.unknown	0.555776	0	0	0.444224	0	0	6
A0A1D6BR79	Dihydrolipoyllysine-residue acetyltransferase component of pyruvate dehydrogenase complex [Sotub11g010530.1.1]	8.1.1.2	TCA / organic transformation.TCA.pyruvate DH.E2	0.547504	0	0	0.452496	0	0	6
A0A1D5S6Q0	calmodulin-domain protein kinase cdpk isoform 2 [AT3G10660]	35.2	not assigned.unknown	0.547078	0	0	0.452922	0	0	6
A0A1D6DFN1	Phosphoribulokinase/uridine kinase [Sotub08g022090.1.1]	1.3.12	PS.calvin cycle.PRK	0	0.436176	0.166949	0	0.227514	0.169362	7
A0A1D5Z8I6	Histone H4 [Sotub11g023960.1.1]	28.1.3	DNA.synthesis/chromatin structure.histone	0.0616513	0.337463	0.172975	0.0664622	0.209947	0.151501	7
A0A1D5SGD9	40S ribosomal protein S17-like protein [Sotub05g028310.1.1]	29.2.1.2.1.17	protein.synthesis.ribosomal protein.eukaryotic.40S subunit.S17	0	0.476799	0.240444	0.0355801	0.0817098	0.165467	7
A0A1D5VCR6	Fructose-1,6-bisphosphatase class 1 [Sotub12g024820.1.1]	1.3.7	PS.calvin cycle.FBPase	0	0.365997	0.112631	0	0.220163	0.301208	7
A0A1D5UGR3	6 7-dimethyl-8-ribityllumazine synthase [Sotub12g028930.1.1]	18.3.2	Co-factor and vitamine metabolism.riboflavin.riboflavin synthase	0	0.38139	0.244007	0.0580508	0.163527	0.153026	7
A0A1D5U287	6 7-dimethyl-8-ribityllumazine synthase [Sotub12g028930.1.1]	18.3.2	Co-factor and vitamine metabolism.riboflavin.riboflavin synthase	0	0.353756	0.254907	0.060644	0.170831	0.159862	7
A0A1D5WI36	cDNA clone 002-143-C11 full insert sequence [Sotub06g005130.1.1]	35.2	not assigned.unknown	0	0.390161	0.0813986	0	0.213312	0.315128	7
A0A1D5ZQJ3	Malate dehydrogenase [Sotub01g043670.1.1]	6.3	gluconeogenesis / glyoxylate cycle.malate dehydrogenase	0.0396378	0.449579	0.107658	0.0513261	0.181303	0.170496	7
A0A1D5UVP3	RNA-binding protein [Sotub09g007400.1.1]	27.3.99	RNA.regulation of transcription.unclassified	0	0.475364	0	0	0.150073	0.374564	7
A0A1D5UI70	Genomic DNA chromosome 5 P1 clone MAH20 [Sotub02g005810.1.1]	35.2	not assigned.unknown	0.128237	0.349472	0.173945	0.064082	0.11873	0.165534	7
W5H7S1	60S ribosomal protein L13 [Sotub08g020710.1.1]	29.2.1.2.2.13	protein.synthesis.ribosomal protein.eukaryotic.60S subunit.L13	0	0.36673	0.314707	0.027116	0.130861	0.160586	7
A0A1D6CBM9	60S ribosomal protein L13 [Sotub08g020710.1.1]	29.2.1.2.2.13	protein.synthesis.ribosomal protein.eukaryotic.60S subunit.L13	0	0.36673	0.314707	0.027116	0.130861	0.160586	7
A0A1D6ADM3	60S ribosomal protein L13 [Sotub08g020710.1.1]	29.2.1.2.2.13	protein.synthesis.ribosomal protein.eukaryotic.60S subunit.L13	0	0.36673	0.314707	0.027116	0.130861	0.160586	7
A0A1D5TMP2	Strictosidine synthase family protein [Sotub05g020800.1.1]	16.4.1	secondary metabolism.N misc.alkaloid-like	0	0.39115	0.296208	0	0.199466	0.113177	7
A0A1D6DH75	26S protease regulatory subunit 8 [Sotub05g017560.1.1]	29.5.11.20	protein.degradation.ubiquitin.proteasom	0.0902458	0.373715	0.119853	0.120497	0.0560792	0.239611	7
W5CGC5	Amidohydrolase 2 [Solyc01g009970.2.1]	35.1	not assigned.no ontology	0	0.52848	0.137136	0	0.125523	0.208861	7
A0A1D5X7Z1	Phosphoribosylformylglycinamidine cyclo-ligase [Sotub04g022930.1.1]	23.1.2.5	nucleotide metabolism.synthesis.purine.AIR synthase	0	0.44708	0.282926	0	0.0752924	0.194702	7
A0A1D6CWL0	5-dehydro-2-deoxygluconokinase 2 [Sotub02g030030.1.1]	2.2.1.1	major CHO metabolism.degradation.sucrose.fructokinase	0.0528234	0.394533	0.101205	0.10592	0.0959294	0.249589	7
A0A077RWY7	Taurine catabolism dioxygenase TauD/TfdA [Sotub03g035920.1.1]	16.2.1.10	secondary metabolism.phenylpropanoids.lignin biosynthesis.CAD	0	0.431195	0.099364	0.0261591	0.207767	0.235516	7
A0A1D5VJC9	Taurine catabolism dioxygenase TauD/TfdA [Sotub03g035920.1.1]	16.2.1.10	secondary metabolism.phenylpropanoids.lignin biosynthesis.CAD	0	0.431195	0.099364	0.0261591	0.207767	0.235516	7
A0A1D6RTN3	Taurine catabolism dioxygenase TauD/TfdA [Sotub03g035920.1.1]	16.2.1.10	secondary metabolism.phenylpropanoids.lignin biosynthesis.CAD	0	0.431195	0.099364	0.0261591	0.207767	0.235516	7
A0A1D5ZS41	Phosphoribosylformylglycinamidine cyclo-ligase [Sotub04g022930.1.1]	23.1.2.5	nucleotide metabolism.synthesis.purine.AIR synthase	0.150474	0.320722	0.245516	0.048993	0.0653369	0.168958	7
A0A1D5YIV6	Enoyl- [Sotub10g020170.1.1]	11.1.6	lipid metabolism.FA synthesis and FA elongation.enoyl ACP reductase	0	0.355904	0.22845	0.0150548	0.100972	0.299618	7
A0A1D5V0W9	Strictosidine synthase family protein [Sotub05g020800.1.1]	16.4.1	secondary metabolism.N misc.alkaloid-like	0	0.421946	0.240796	0	0.21517	0.122088	7
P60162	Cytochrome b6 [Sotub01g019530.1.1]	1.1.3.3	PS.lightreaction.cytochrome b6/f.cytochrome b6 (CYB6)	0	0.432756	0.251105	0	0.0881604	0.227978	7
A0A1D6D7Z5	Oxidoreductase zinc-binding dehydrogenase family protein [Sotub09g014070.1.1]	26.7	misc.oxidases - copper, flavone etc	0	0.477457	0.365499	0	0	0.157044	7
A0A1D5VXF6	Amidohydrolase 2 [Solyc01g009970.2.1]	35.1	not assigned.no ontology	0	0.52848	0.137136	0	0.125523	0.208861	7
A0A1D5WMA3	Amidohydrolase 2 [Solyc01g009970.2.1]	35.1	not assigned.no ontology	0	0.52848	0.137136	0	0.125523	0.208861	7
A0A096UQV9	FeS assembly ATP-binding protein SufC [Sotub06g014890.1.1]	29.8	protein.assembly and cofactor ligation	0.0595515	0.423483	0.226705	0.110596	0	0.179665	7
A0A1D5ZNF0	nitrogen fixation S (NIFS)-like 1 [AT5G65720]	13.1.5.3	amino acid metabolism.synthesis.serine-glycine-cysteine group.cysteine	0.0190595	0.377399	0.28049	0.0763318	0.172129	0.0745897	7
A0A1D5TII3	GID1-like gibberellin receptor [Sotub01g036020.1.1]	24	biodegradation of xenobiotics	0	0.484003	0.295845	0	0.163167	0.0569851	7
A0A1D5XV71	Adenylyl cyclase-associated protein [Sotub10g014580.1.1]	16.2	secondary metabolism.phenylpropanoids	0.07055	0.377091	0.198565	0.078248	0.167833	0.107712	7
A0A1D6B0Y3	expressed protein [LOC_Os07g09140]	3.5	minor CHO metabolism.others	0	0.374622	0.167734	0.101255	0.190047	0.166341	7
A0A1D5ZCT1	Chaperone DnaK [Sotub01g043450.1.1]	20.2.1	stress.abiotic.heat	0	0.361397	0.281221	0.135869	0.0523775	0.169135	7
A0A1D5WC89	Serine carboxypeptidase 1 [Sotub06g035500.1.1]	29.5.5	protein.degradation.serine protease	0	0.388388	0.20895	0	0.198057	0.204605	7
A0A1D5XL61	Dual-specificity protein-like phosphatase 3 [Sotub03g023920.1.1]	2.2.2.10	major CHO metabolism.degradation.starch.laforin like phosphoglucan phosphatase (SEX4)	0	0.416219	0.0685944	0.0620744	0.21225	0.240862	7
A0A1D5V2R4	GID1-like gibberellin receptor [Sotub01g036020.1.1]	24	biodegradation of xenobiotics	0	0.566258	0.248684	0	0.137156	0.0479011	7
A0A1D6ACR0	dTDP-4-dehydrorhamnose reductase [Sotub08g026180.1.1]	10.1.10	cell wall.precursor synthesis.RHM	0	0.392756	0.274792	0.155809	0.12836	0.0482837	7
A0A1D5Y2Z5	LIM domain protein [Sotub05g025440.1.1]	27.3.50	RNA.regulation of transcription.general transcription	0	0.397436	0.0904242	0.178758	0.10339	0.229992	7
A0A1D5U1Q8	#N/A	35.2	not assigned.unknown	0	0.475897	0.195922	0	0.0806018	0.247579	7
A0A1D6DBB9	Dtdp-glucose 4 6-dehydratase [Sotub10g007680.1.1]	10.1.10	cell wall.precursor synthesis.RHM	0	0.344514	0.241039	0.172566	0.162042	0.0798386	7
A0A1D5ZWW4	2-keto-3-deoxy-L-rhamnonate aldolase [Sotub08g009260.1.1]	17.4.2	hormone metabolism.cytokinin.signal transduction	0	0.453933	0.13287	0	0.193553	0.219644	7
A0A1D6SDQ7	Chromosome 06 contig 1 DNA sequence [Sotub06g020220.1.1]	29.2.2	protein.synthesis.ribosome biogenesis	0.0570226	0.405592	0.218206	0	0.105512	0.213668	7
A0A1D6BYD9	Soluble NSF Attachment Protein (SNAP) Receptor (SNARE) [Sotub01g037960.1.1]	31.4	cell.vesicle transport	0	0.354309	0.139003	0.15936	0.0721793	0.275148	7
A0A1D6BXX4	ATP-dependent Clp protease proteolytic subunit [Sotub08g025610.1.1]	29.5.5	protein.degradation.serine protease	0	0.534855	0.09909	0	0.139139	0.226916	7
A0A1D5YY19	expressed protein [LOC_Os09g30350]	23.3.1.3	nucleotide metabolism.salvage.phosphoribosyltransferases.uracil phosphoribosyltransferase (UPP)	0	0.411384	0.340958	0	0.0907358	0.156922	7
W5A843	U1 small nuclear ribonucleoprotein [Sotub02g028530.1.1]	17.3.1.2.6	hormone metabolism.brassinosteroid.synthesis-degradation.sterols.DWF7	0	0.624352	0.375648	0	0	0	7
A0A1D5ZCG6	#N/A	35.2	not assigned.unknown	0	0.423047	0.341723	0	0.0861825	0.149047	7
A0A1D5RYA5	TA9 protein (Fragment) [Sotub02g017520.1.1]	29.4	protein.postranslational modification	0.140837	0.399683	0.0760353	0.0876979	0.0680813	0.227665	7
A0A1D6ACN5	O-methyltransferase [Sotub02g020600.1.1]	16.2	secondary metabolism.phenylpropanoids	0.297144	0	0	0.702856	0	0	8
W5CB91	Peroxiredoxin [Sotub07g013010.1.1]	21.5	redox.peroxiredoxin	0.359499	0	0	0.640501	0	0	8
A0A1D5WL54	Peroxiredoxin [Sotub07g013010.1.1]	21.5	redox.peroxiredoxin	0.354015	0	0	0.645985	0	0	8
W5G750	Dihydroorotate dehydrogenase family protein [Sotub03g022550.1.1]	17.5.1	hormone metabolism.ethylene.synthesis-degradation	0.31073	0	0	0.68927	0	0	8
A0A1D6D6A7	Phenylcoumaran benzylic ether reductase 3 [Sotub10g014450.1.1]	16.8.5.1	secondary metabolism.flavonoids.isoflavonols.isoflavone reductase	0.293358	0	0	0.706642	0	0	8
A0A1D6AC03	Adenosine kinase [Sotub09g007480.1.1]	11.1.8	lipid metabolism.FA synthesis and FA elongation.acyl CoA ligase	0.305228	0	0	0.694772	0	0	8
A0A1D6C4U5	Peroxidase [Sotub03g015450.1.1]	26.12	misc.peroxidases	0.238657	0.0553739	0.108156	0.573161	0	0.0246524	8
W5GZ18	Adenosine kinase [Sotub09g007480.1.1]	11.1.8	lipid metabolism.FA synthesis and FA elongation.acyl CoA ligase	0.341584	0	0	0.658416	0	0	8
A0A1D6AK65	Adenosine kinase [Sotub09g007480.1.1]	11.1.8	lipid metabolism.FA synthesis and FA elongation.acyl CoA ligase	0.36164	0	0	0.63836	0	0	8
P00068	Cytochrome c [Sotub01g040200.1.1]	9.6	mitochondrial electron transport / ATP synthesis.cytochrome c	0.294282	0	0	0.705718	0	0	8
A0A1D6CPZ3	Peroxidase [Sotub03g015450.1.1]	26.12	misc.peroxidases	0.297373	0.0460292	0.089904	0.546202	0	0.0204921	8
A0A1D6BQM6	Peroxidase [Sotub03g015450.1.1]	26.12	misc.peroxidases	0.262486	0.0547925	0.107021	0.551307	0	0.0243936	8
A0A1D5ZBF1	Alpha-mannosidase [Sotub06g026070.1.1]	26.3.3	misc.gluco-, galacto- and mannosidases.alpha-mannosidase	0.317246	0	0.0310212	0.581694	0.041236	0.0288029	8
A0A1D5XG75	O-methyltransferase [Sotub08g008080.1.1]	16.2	secondary metabolism.phenylpropanoids	0.339062	0	0	0.660938	0	0	8
A0A1D6RUV7	Disease resistance response [Sotub07g016300.1.1]	20.1.2	stress.biotic.receptors	0.303295	0.105747	0	0.590958	0	0	8
W5EC14	Disease resistance-responsive (dirigent-like protein) family protein [AT1G65870]	20.1.2	stress.biotic.receptors	0.345777	0	0	0.654223	0	0	8
A0A1D5YM91	Alpha-mannosidase [Sotub06g026070.1.1]	26.3.3	misc.gluco-, galacto- and mannosidases.alpha-mannosidase	0.355168	0	0	0.644832	0	0	8
A0A1D6BJB7	Flavoprotein wrbA [Sotub10g006880.1.1]	11.8	lipid metabolism.exotics (steroids, squalene etc)	0.338982	0	0	0.661018	0	0	8
A0A1D5V487	Cytokinin riboside 5';-monophosphate phosphoribohydrolase LOG [Sotub08g012830.1.1]	13.2.3.5	amino acid metabolism.degradation.aspartate family.lysine	0.292376	0.130573	0	0.57705	0	0	8
A0A0C4BJG8	Flavoprotein wrbA [Sotub10g006880.1.1]	11.8	lipid metabolism.exotics (steroids, squalene etc)	0.344025	0	0	0.655975	0	0	8
A0A1D5ZYB9	Annexin [Sotub04g031760.1.1]	31.1	cell.organisation	0.313179	0	0	0.686821	0	0	8
A0A1D6CRE6	Flavoprotein wrbA [Sotub10g006880.1.1]	11.8	lipid metabolism.exotics (steroids, squalene etc)	0.36944	0	0	0.63056	0	0	8
A0A1D5RQC1	CM0545.450.nc protein [Sotub05g011710.1.1]	17.5.2	hormone metabolism.ethylene.signal transduction	0.324373	0	0	0.675627	0	0	8
W5CPX4	Alcohol dehydrogenase [Sotub12g024500.1.1]	15.2	metal handling.binding, chelation and storage	0.332655	0	0	0.667345	0	0	8
W5C469	Pinoresinol-lariciresinol reductase [Sotub06g025230.1.1]	16.2	secondary metabolism.phenylpropanoids	0.273889	0	0	0.62875	0	0.0973608	8
Q41577	Peroxidase 3 [Sotub05g023210.1.1]	26.12	misc.peroxidases	0.282832	0	0	0.654358	0.0628094	0	8
A0A1D6C5B8	Peroxidase 1 [Sotub01g038870.1.1]	26.12	misc.peroxidases	0.29409	0	0	0.70591	0	0	8
W5ERP1	Germin-like protein [Sotub03g026910.1.1]	12.2.2	N-metabolism.ammonia metabolism.glutamine synthetase	0.369784	0	0	0.630216	0	0	8
A0A1D6DF45	Predicted NADPH-dependent FMN reductase [Sotub01g033920.1.1]	35.1	not assigned.no ontology	0.368784	0	0	0.631216	0	0	8
A0A1D6DFA6	UTP-glucose 1 phosphate uridylyltransferase [Sotub11g007290.1.1]	4.1.1	glycolysis.cytosolic branch.UGPase	0.332785	0	0	0.667215	0	0	8
A0A1D6CC37	O-methyltransferase [Sotub02g020590.1.1]	16.2	secondary metabolism.phenylpropanoids	0.329171	0	0	0.670829	0	0	8
A0A1D6BMQ9	O-methyltransferase [Sotub06g012130.1.1]	16.2	secondary metabolism.phenylpropanoids	0.350753	0	0	0.649247	0	0	8
A0A1D5YCL9	Kelch-like protein 9 [Sotub01g038420.1.1]	16.5.1.3.2	secondary metabolism.sulfur-containing.glucosinolates.degradation.nitrilespecifier protein	0.350243	0	0	0.649757	0	0	8
A0A1D6CA53	FAD-binding domain-containing protein [Sotub02g007530.1.1]	16.4.1	secondary metabolism.N misc.alkaloid-like	0.325907	0	0.0715772	0.602516	0	0	8
A0A1D6CQK3	FAD-binding domain-containing protein [Sotub02g016430.1.1]	16.4.1	secondary metabolism.N misc.alkaloid-like	0.295786	0	0.0467654	0.568515	0	0.0889338	8
A0A1D5TRU9	Peroxidase 1 [Sotub01g038870.1.1]	26.12	misc.peroxidases	0.363918	0	0	0.636082	0	0	8
A0A1D5UM65	Syt1 synaptotagmin Ca2+-dependent lipid-binding protein putati (IC) [Sotub10g016330.1.1]	30.3	signalling.calcium	0.300886	0	0	0.699114	0	0	8
W5AA37	Peroxidase 1 [Sotub03g017090.1.1]	1.1.1.2	PS.lightreaction.photosystem II.PSII polypeptide subunits	0.354492	0	0	0.645508	0	0	8
C6ETA8	Peroxidase 3 [Sotub05g023210.1.1]	26.12	misc.peroxidases	0.279663	0	0	0.63865	0.0816865	0	8
A0A0C4BIQ5	Peroxidase 27 [Sotub05g021510.1.1]	1.1.1.2	PS.lightreaction.photosystem II.PSII polypeptide subunits	0.285311	0	0	0.714689	0	0	8
A0A1D5V895	Beta-glucanase [Sotub01g017930.1.1]	26.4.1	misc.beta 1,3 glucan hydrolases.glucan endo-1,3-beta-glucosidase	0.351871	0	0	0.648129	0	0	8
A0A1D6BR19	Peroxidase 1 [Sotub01g038870.1.1]	1.1.1.2	PS.lightreaction.photosystem II.PSII polypeptide subunits	0.278995	0	0	0.721005	0	0	8
A0A1D5SRD7	Endochitinase (Chitinase) [Sotub02g009500.1.1]	20.1.7.3	stress.biotic.PR-proteins.PR3/4/8/11 (chitinases and chitin binding proteins)	0.305297	0	0	0.694703	0	0	8
A0A1D5T9B4	Harpin-induced protein-like (Fragment) [Sotub10g026120.1.1]	20.1.99	stress.biotic.misc	0.293377	0	0	0.706623	0	0	8
W5H370	Pathogenesis-related protein-like protein [Sotub04g024200.1.1]	20.1.7	stress.biotic.PR-proteins	0.355587	0	0	0.644413	0	0	8
A0A1D5Y2M6	Ectonucleoside triphosphate diphosphohydrolase 6 [Sotub02g025290.1.1]	19.4	tetrapyrrole synthesis.ALA dehydratase	0.333086	0	0	0.666914	0	0	8
A0A1D5VJ27	Peroxidase [Sotub02g010080.1.1]	26.12	misc.peroxidases	0.356714	0	0	0.643286	0	0	8
A0A1D5SWI9	GDSL esterase/lipase At5g03980 [Sotub01g036900.1.1]	10.6.2	cell wall.degradation.mannan-xylose-arabinose-fucose	0.156102	0	0.182965	0.564075	0	0.0968572	8
A0A1D6CYW2	Cytochrome P450 flavonoid 3' 5'-hydroxylase [Sotub11g024370.1.1]	16.8.3.3	secondary metabolism.flavonoids.dihydroflavonols.flavonoid 3'-monooxygenase	0.333111	0	0	0.666889	0	0	8
A0A1D6AZ14	Cytochrome P450 flavonoid 3' 5'-hydroxylase [Sotub11g024370.1.1]	16.8.3.3	secondary metabolism.flavonoids.dihydroflavonols.flavonoid 3'-monooxygenase	0.333111	0	0	0.666889	0	0	8
A0A1D6BRT7	Glucosyltransferase [Sotub04g007270.1.1]	16.2.1	secondary metabolism.phenylpropanoids.lignin biosynthesis	0.333086	0	0	0.666914	0	0	8
A0A1D5YW77	ATP-dependent RNA helicase [Sotub07g017150.1.1]	27.1.2	RNA.processing.RNA helicase	0.332785	0	0	0.667215	0	0	8
W5I8B3	Long-chain-fatty-acid-CoA ligase [Sotub08g028090.1.1]	11.1.8	lipid metabolism.FA synthesis and FA elongation.acyl CoA ligase	0.293377	0	0	0.706623	0	0	8
A0A1D6CY90	3-isopropylmalate dehydratase large subunit [Sotub07g019480.1.1]	8.1.3	TCA / organic transformation.TCA.aconitase	0.218408	0.125073	0	0.656519	0	0	8
A0A1D5UZI9	Lethal(2) giant larvae protein homolog 2 [Sotub09g005520.1.1]	29.2.2	protein.synthesis.ribosome biogenesis	0.324622	0	0	0.675378	0	0	8
A0A1D5T0B4	hsp20/alpha crystallin family protein, putative, expressed [LOC_Os10g30180]	20.2.1	stress.abiotic.heat	0.33276	0	0	0.66724	0	0	8
A0A1D5SBN3	Chaperone protein dnaJ 10 [Sotub01g047330.1.1]	3.5	minor CHO metabolism.others	0.333086	0	0	0.666914	0	0	8
I0JTV4	Polygalacturonase [Sotub03g029950.1.1]	10.6.3	cell wall.degradation.pectate lyases and polygalacturonases	0.368515	0	0	0.631485	0	0	8
A0A1D5WK32	Xylanase inhibitor (Fragment) [Sotub01g024360.1.1]	29.5.4	protein.degradation.aspartate protease	0.315979	0	0	0.684021	0	0	8
A0A1D5YUM4	ABC transporter G family member 1 [Sotub05g027960.1.1]	34.16	transport.ABC transporters and multidrug resistance systems	0.362598	0	0	0.637402	0	0	8
A0A1D6BZ14	Indole-3-acetic acid-amido synthetase GH3.8 [Sotub12g012570.1.1]	17.2.3	hormone metabolism.auxin.induced-regulated-responsive-activated	0.242952	0.144728	0	0.61232	0	0	8
A0A1D5ZMF2	Multidrug resistance protein mdtK [Sotub12g011900.1.1]	34.99	transport.misc	0.333086	0	0	0.666914	0	0	8
A0A1D5Y402	Embryo defective 2765 (Fragment) [Sotub01g024510.1.1]	28.1	DNA.synthesis/chromatin structure	0.33276	0	0	0.66724	0	0	8
A0A1D6C4H9	V-type ATP synthase beta chain [Sotub01g049150.1.1]	1.1.4	PS.lightreaction.ATP synthase	0.136383	0.261665	0.0785236	0.214042	0.229998	0.079389	9
W5HZ47	Fructose-bisphosphate aldolase [Sotub07g027930.1.1]	1.3.6	PS.calvin cycle.aldolase	0.107729	0.342257	0	0.0994716	0.238399	0.212144	9
A0A1D6C852	Fructose-bisphosphate aldolase [Sotub07g027930.1.1]	1.3.6	PS.calvin cycle.aldolase	0.107729	0.342257	0	0.0994716	0.238399	0.212144	9
A0A1D6BMJ6	Fructose-bisphosphate aldolase [Sotub07g027930.1.1]	1.3.6	PS.calvin cycle.aldolase	0.120685	0.370868	0	0.111434	0.282484	0.114529	9
A0A0C4BJE5	Serine hydroxymethyltransferase [Sotub04g028830.1.1]	1.2.5	PS.photorespiration.serine hydroxymethyltransferase	0.134165	0.34664	0.054817	0.188091	0.140396	0.135892	9
W5H1G1	V-type ATP synthase beta chain [Sotub01g049150.1.1]	1.1.4	PS.lightreaction.ATP synthase	0.134265	0.260509	0.0792103	0.213923	0.232009	0.0800832	9
A0A1D5TVU1	Glutamine synthetase [Sotub01g022730.1.1]	12.2.2	N-metabolism.ammonia metabolism.glutamine synthetase	0.163163	0.308688	0	0.157062	0.232044	0.139043	9
Q45NB2	Glutamine synthetase [Sotub01g022730.1.1]	12.2.2	N-metabolism.ammonia metabolism.glutamine synthetase	0.163163	0.308688	0	0.157062	0.232044	0.139043	9
A0A1D6CW84	Chloride intracellular channel 6 [Sotub11g008510.1.1]	17.2.3	hormone metabolism.auxin.induced-regulated-responsive-activated	0.126049	0.392293	0	0.252749	0.228909	0	9
F8WTQ7	Delta-aminolevulinic acid dehydratase [Sotub08g017090.1.1]	19.4	tetrapyrrole synthesis.ALA dehydratase	0.199671	0.292749	0.0250807	0.148681	0.219196	0.114622	9
W5FIX9	Macrophage migration inhibitory factor family protein [Sotub10g018710.1.1]	35.1	not assigned.no ontology	0.153602	0.467472	0	0.14054	0.238386	0	9
W5F2Z6	Macrophage migration inhibitory factor family protein [Sotub10g018710.1.1]	35.1	not assigned.no ontology	0.153602	0.467472	0	0.14054	0.238386	0	9
F8WTQ6	Delta-aminolevulinic acid dehydratase [Sotub08g017090.1.1]	19.4	tetrapyrrole synthesis.ALA dehydratase	0.199671	0.292749	0.0250807	0.148681	0.219196	0.114622	9
A0A1D6CEJ1	Chloride intracellular channel 6 [Sotub11g008510.1.1]	17.2.3	hormone metabolism.auxin.induced-regulated-responsive-activated	0.126049	0.392293	0	0.252749	0.228909	0	9
W5GP51	Peroxidase [Sotub03g015450.1.1]	26.12	misc.peroxidases	0.0834932	0.369428	0	0.148781	0.282119	0.116178	9
A0A1D5XN62	Ras-related protein Rab-5C [Sotub11g012170.1.1]	30.5	signalling.G-proteins	0.203602	0.32154	0.0824187	0.203967	0.188473	0	9
A0A1D5WUC2	Embryo-specific 3 [Sotub01g041010.1.1]	33.99	development.unspecified	0.149261	0.323088	0	0.189852	0.310696	0.0271033	9
Q4JH28	Beta-glucanase [Sotub01g017930.1.1]	26.4.1	misc.beta 1,3 glucan hydrolases.glucan endo-1,3-beta-glucosidase	0	0.380387	0	0.226214	0.319454	0.0739442	9
B6D9L4	Spfh domain / band 7 family protein [Sotub02g013350.1.1]	2.2.1.3.1	major CHO metabolism.degradation.sucrose.invertases.neutral	0.0735351	0.406341	0.0648764	0.149894	0.18199	0.123363	9
A0A1D6BWN9	O-methyltransferase [Sotub08g008080.1.1]	16.2	secondary metabolism.phenylpropanoids	0	0.504286	0	0.219871	0.237351	0.0384913	9
A0A1D6D4L8	O-methyltransferase [Sotub08g008080.1.1]	16.2	secondary metabolism.phenylpropanoids	0	0.504286	0	0.219871	0.237351	0.0384913	9
A0A1D6DHJ1	Uncharacterized aarF domain-containing protein kinase 1 [Sotub02g019900.1.1]	34.16	transport.ABC transporters and multidrug resistance systems	0.111637	0.444447	0	0.154673	0.211546	0.0776965	9
A0A1D5RRV7	Annexin 11 [Sotub01g035030.1.1]	31.1	cell.organisation	0.167769	0.317245	0	0.279113	0.21187	0.0240026	9
A0A1D6D7A2	Beta-glucanase [Sotub01g017930.1.1]	26.4.1	misc.beta 1,3 glucan hydrolases.glucan endo-1,3-beta-glucosidase	0	0.401677	0	0.224969	0.303178	0.0701767	9
A0A1D6DFU8	Uncharacterized aarF domain-containing protein kinase 1 [Sotub02g019900.1.1]	34.16	transport.ABC transporters and multidrug resistance systems	0.12156	0.432301	0	0.157126	0.204411	0.0846022	9
A0A1D5U7A6	Zeta-carotene desaturase [Sotub01g035320.1.1]	16.1.4.3	secondary metabolism.isoprenoids.carotenoids.zeta-carotene desaturase	0.13071	0.316836	0.0673916	0.108209	0.18846	0.188393	9
A0A1D5X7T8	Sucrose-phosphate synthase 1 [Sotub11g016590.1.1]	2.1.1.1	major CHO metabolism.synthesis.sucrose.SPS	0.228685	0.266321	0	0.263205	0.241788	0	9
Q6EZE8	Sucrose-phosphate synthase 1 [Sotub11g016590.1.1]	2.1.1.1	major CHO metabolism.synthesis.sucrose.SPS	0.16593	0.438921	0	0.160911	0.234238	0	9
A0A1D6CZ50	Propionyl-CoA carboxylase [Sotub01g045190.1.1]	13.2.4.4	amino acid metabolism.degradation.branched chain group.leucine	0.109914	0.304917	0.104109	0.18344	0.269784	0.0278361	9
A0A1D5S6L5	NAD-dependent malic enzyme 2 [Sotub01g031560.1.1]	2.2.1.4	major CHO metabolism.degradation.sucrose.hexokinase	0.163515	0.364319	0.0765915	0.151718	0.186445	0.0574118	9
A0A1D5WY51	Propionyl-CoA carboxylase [Sotub01g045190.1.1]	13.2.4.4	amino acid metabolism.degradation.branched chain group.leucine	0.117205	0.287477	0.111014	0.166943	0.287679	0.0296824	9
A0A1D5UGQ5	2-oxoglutarate dehydrogenase E1 component [Sotub04g010270.1.1]	8.1.5	TCA / organic transformation.TCA.2-oxoglutarate dehydrogenase	0.1933	0.276497	0.092253	0.179938	0.22867	0.0293433	9
A0A1D6RDA8	Phosphoglycerate dehydrogenase [Sotub03g034130.1.1]	1.1.2.1	PS.lightreaction.photosystem I.LHC-I	0.140446	0.326723	0	0.129681	0.281818	0.121332	9
W5ASV0	Cathepsin B-like cysteine proteinase [Sotub12g026810.1.1]	29.5.3	protein.degradation.cysteine protease	0.226809	0.288732	0.0562401	0.19231	0.174046	0.0618626	9
A0A1D6DHZ0	Phosphoglycerate dehydrogenase [Sotub03g034130.1.1]	1.1.2.1	PS.lightreaction.photosystem I.LHC-I	0.140446	0.326723	0	0.129681	0.281818	0.121332	9
Q43212	Peroxidase [Sotub05g023190.1.1]	26.12	misc.peroxidases	0.10847	0.303472	0.0680846	0.130381	0.273967	0.115625	9
W5C8U5	Peroxidase 3 [Sotub05g023210.1.1]	26.12	misc.peroxidases	0.111828	0.319868	0.0701921	0.134417	0.26049	0.103205	9
A0A1D5WMJ1	Long-chain-fatty-acid-CoA ligase [Sotub08g028090.1.1]	11.1.8	lipid metabolism.FA synthesis and FA elongation.acyl CoA ligase	0.0973679	0.400072	0.0837282	0.135559	0.225654	0.0576195	9
A0A1D5Y391	TPR repeat-containing protein [Sotub04g034430.1.1]	30.3	signalling.calcium	0.12337	0.403669	0.0618061	0.211162	0.199993	0	9
A0A1D5VQB5	Alliinase (Fragment) [Sotub02g009630.1.1]	16.5.99.1	secondary metabolism.sulfur-containing.misc.alliinase	0.167587	0.328088	0	0.125814	0.283712	0.0947994	9
A0A1D5ZH27	Riboflavin synthase alpha subunit [Solyc07g054190.2.1]	18.3.2	Co-factor and vitamine metabolism.riboflavin.riboflavin synthase	0.143506	0.452698	0	0.0701951	0.120008	0.213592	9
A0A1D5YF19	Mitochondrial trans-2-enoyl-CoA reductase [Sotub12g029130.1.1]	11.8.7	lipid metabolism.exotics (steroids, squalene etc).trans-2-enoyl-CoA reductase (NADPH)	0.0737927	0.363033	0	0.295534	0.136543	0.131099	9
A0A1D5VT98	BRASSINOSTEROID INSENSITIVE 1-associated receptor kinase 1 precursor, putative, expressed [LOC_Os11g31540]	30.2.3	signalling.receptor kinases.leucine rich repeat III	0.139144	0.329156	0	0.279008	0.252692	0	9
A0A1D6A6B2	Nitrite reductase [Sotub01g045870.1.1]	12.1.2	N-metabolism.nitrate metabolism.nitrite reductase	0.107561	0.439068	0	0.198633	0.22396	0.0307773	9
A0A1D5X6N8	#N/A	35.2	not assigned.unknown	0.0596348	0.366373	0	0.127007	0.161114	0.285871	9
A0A1D6BK39	Peroxidase 1 [Sotub03g017090.1.1]	26.12	misc.peroxidases	0.18494	0.357252	0	0.187942	0.269867	0	9
A0A1D5X1Y2	Osmotin-like protein (Fragment) [Sotub08g026700.1.1]	20.1	stress.biotic	0	0.306014	0	0.228937	0.328429	0.13662	9
A0A1D5T698	ATP-binding protein (P-loop) [Sotub07g016900.1.1]	31.1	cell.organisation	0.276176	0.307046	0	0.185823	0.230955	0	9
A0A1D5UA99	Ubiquitin-activating enzyme [Sotub01g047400.1.1]	29.5.11.2	protein.degradation.ubiquitin.E1	0.211264	0.291035	0	0.155825	0.341876	0	9
A0A1D5TRM9	Ubiquitin-activating enzyme [Sotub01g047400.1.1]	29.5.11.2	protein.degradation.ubiquitin.E1	0.139286	0.383269	0	0.12861	0.313561	0.0352745	9
A0A1D5SRH3	Annexin 3 [Sotub01g035020.1.1]	20.2.1	stress.abiotic.heat	0.196093	0.417588	0	0.173372	0.212948	0	9
A0A1D5ULZ6	Alternative oxidase [Sotub01g042270.1.1]	9.4	mitochondrial electron transport / ATP synthesis.alternative oxidase	0.197677	0.32417	0.0737548	0.182526	0.16531	0.056563	9
W5BFV3	Glucosyltransferase [Sotub02g025000.1.1]	16.8.3	secondary metabolism.flavonoids.dihydroflavonols	0.197826	0.387987	0	0.182663	0.231523	0	9
A0A1D6BDA9	ADP ATP carrier protein [Sotub03g033540.1.1]	34.8	transport.metabolite transporters at the envelope membrane	0.145027	0.515719	0	0.0762646	0.262989	0	9
A0A1D5X363	Protein tolB [Sotub11g013240.1.1]	31.3	cell.cycle	0.111336	0.390679	0	0.184922	0.281205	0.0318575	9
E2F3W4	30S ribosomal protein S8 [Sotub06g018770.1.1]	29.2.1.2.1.515	protein.synthesis.ribosomal protein.eukaryotic.40S subunit.S15A	0.348138	0	0.116488	0.535374	0	0	10
A0A1D5WNG5	Fructose-bisphosphate aldolase [Sotub10g025590.1.1]	1.3.6	PS.calvin cycle.aldolase	0.384121	0	0	0.615879	0	0	10
A0A077RW30	Cysteine synthase [Sotub08g010190.1.1]	13.1.5.3.1	amino acid metabolism.synthesis.serine-glycine-cysteine group.cysteine.OASTL	0.42674	0	0	0.57326	0	0	10
W5AAA5	#N/A	35.2	not assigned.unknown	0.423797	0	0	0.576203	0	0	10
A0A1D5VZZ0	Proteasome subunit alpha type [Sotub10g008440.1.1]	29.5.11.20	protein.degradation.ubiquitin.proteasom	0.403121	0	0	0.596879	0	0	10
A0A1D5WHX8	Proteasome subunit alpha type [Sotub10g008440.1.1]	29.5.11.20	protein.degradation.ubiquitin.proteasom	0.403121	0	0	0.596879	0	0	10
A0A1D6AVN7	3-hydroxyisobutyrate dehydrogenase family protein [Sotub09g017350.1.1]	7.1.3	OPP.oxidative PP.6-phosphogluconate dehydrogenase	0.428068	0	0	0.571932	0	0	10
A0A1D6BG44	3-hydroxyisobutyrate dehydrogenase family protein [Sotub09g017350.1.1]	7.1.3	OPP.oxidative PP.6-phosphogluconate dehydrogenase	0.428068	0	0	0.571932	0	0	10
A0A1D5TRN9	Elongation factor 1-beta [Sotub01g035540.1.1]	29.2.4	protein.synthesis.elongation	0.383896	0	0	0.616104	0	0	10
A0A1D5RTS1	Malate dehydrogenase [Sotub03g029460.1.1]	6.3	gluconeogenesis / glyoxylate cycle.malate dehydrogenase	0.368258	0.0514597	0	0.580282	0	0	10
A0A1D5YZN0	30S ribosomal protein S5 [Sotub04g024990.1.1]	29.2.1.2.1.2	protein.synthesis.ribosomal protein.eukaryotic.40S subunit.S2	0.426329	0	0	0.573671	0	0	10
A0A1D5YJD2	30S ribosomal protein S5 [Sotub04g024990.1.1]	29.2.1.2.1.2	protein.synthesis.ribosomal protein.eukaryotic.40S subunit.S2	0.426329	0	0	0.573671	0	0	10
W5BMW7	Elongation factor 1-beta [Sotub01g035540.1.1]	29.2.4	protein.synthesis.elongation	0.383896	0	0	0.616104	0	0	10
A0A1D6AUA2	O-methyltransferase, putative, expressed [LOC_Os11g20090]	16.2	secondary metabolism.phenylpropanoids	0.423834	0	0	0.576166	0	0	10
A0A1D6CFV3	Patatin-like protein 3 [Sotub02g032380.1.1]	31.4	cell.vesicle transport	0.427142	0	0	0.572858	0	0	10
A0A1D6BYZ2	Patatin-like protein 3 [Sotub02g032380.1.1]	31.4	cell.vesicle transport	0.426341	0	0	0.573659	0	0	10
A0A1D5UTZ2	Flavoprotein wrbA [Sotub10g006880.1.1]	11.8	lipid metabolism.exotics (steroids, squalene etc)	0.389337	0	0	0.610663	0	0	10
A0A1D5TLC8	Flavoprotein wrbA [Sotub10g006880.1.1]	11.8	lipid metabolism.exotics (steroids, squalene etc)	0.395447	0	0	0.604553	0	0	10
A0A1D6CVS5	Caffeoyl-CoA O-methyltransferase 2 [Sotub10g016810.1.1]	16.2.1.6	secondary metabolism.phenylpropanoids.lignin biosynthesis.CCoAOMT	0.435099	0	0	0.564901	0	0	10
A0A1D5V7I2	30S ribosomal protein S5 [Sotub04g024990.1.1]	29.2.1.2.1.2	protein.synthesis.ribosomal protein.eukaryotic.40S subunit.S2	0.426329	0	0	0.573671	0	0	10
A0A1D6RIT0	WPP domain-interacting protein 2 [Sotub07g027670.1.1]	23.3.1.3	nucleotide metabolism.salvage.phosphoribosyltransferases.uracil phosphoribosyltransferase (UPP)	0.428068	0	0	0.571932	0	0	10
C6ES53	Peroxidase 3 [Sotub05g023210.1.1]	26.12	misc.peroxidases	0.37487	0	0	0.570381	0.0547487	0	10
A0A1D6CCY7	Peroxidase [Sotub03g015450.1.1]	26.12	misc.peroxidases	0.352755	0.0640557	0	0.554672	0	0.0285175	10
A0A1D5UJ29	Vacuolar sorting-associated protein [Sotub02g015860.1.1]	29.3.4.99	protein.targeting.secretory pathway.unspecified	0.428068	0	0	0.571932	0	0	10
A0A1D5TI00	2-succinylbenzoate-CoA ligase [Sotub03g014250.1.1]	11.1.8	lipid metabolism.FA synthesis and FA elongation.acyl CoA ligase	0.383896	0	0	0.616104	0	0	10
A0A1D6C0I2	Caffeoyl-CoA O-methyltransferase 2 [Sotub10g016810.1.1]	16.2.1.6	secondary metabolism.phenylpropanoids.lignin biosynthesis.CCoAOMT	0.435099	0	0	0.564901	0	0	10
A0A1D6ASH5	26S proteasome non-ATPase regulatory subunit [Sotub07g010330.1.1]	17.3.1.2.1	hormone metabolism.brassinosteroid.synthesis-degradation.sterols.SMT1	0.434288	0	0	0.565712	0	0	10
A0A1D5UUN4	Small ubiquitin-related modifier [Sotub07g028970.1.1]	29.5.11.1	protein.degradation.ubiquitin.ubiquitin	0.308137	0	0.178237	0.513626	0	0	10
Q8GTC0	Glutathione S-transferase [Sotub06g007450.1.1]	26.9	misc.glutathione S transferases	0.430032	0	0	0.569968	0	0	10
A0A1D5VCC6	expressed protein [LOC_Os01g59740]	33.99	development.unspecified	0.384873	0	0	0.615127	0	0	10
A0A1D6CA04	O-methyltransferase [Sotub02g020580.1.1]	16.2	secondary metabolism.phenylpropanoids	0.433576	0	0	0.566424	0	0	10
W5EAC7	O-methyltransferase [Sotub02g020600.1.1]	16.2	secondary metabolism.phenylpropanoids	0.382526	0	0	0.617474	0	0	10
A0A1D6A5W6	Aquaporin-like protein [Sotub06g009110.1.1]	34.19.1	transport.major intrinsic proteins.PIP	0.430355	0	0	0.569645	0	0	10
A0A1D5WHC2	Beta-glucanase [Sotub01g017930.1.1]	26.4.1	misc.beta 1,3 glucan hydrolases.glucan endo-1,3-beta-glucosidase	0.439738	0	0	0.560262	0	0	10
A0A1D5WD35	Alcohol dehydrogenase [Sotub12g024500.1.1]	15.2	metal handling.binding, chelation and storage	0.376209	0	0	0.623791	0	0	10
A0A1D6DCM3	Homoserine kinase [Sotub04g008400.1.1]	13.1.3.6.1.4	amino acid metabolism.synthesis.aspartate family.misc.homoserine.homoserine kinase	0.409748	0	0	0.590252	0	0	10
A0A1D6BFL6	UDP-glucosyltransferase [Sotub01g033070.1.1]	16.8.3	secondary metabolism.flavonoids.dihydroflavonols	0.385179	0	0	0.614821	0	0	10
A0A1D5YHK7	Aluminum-induced protein (Fragment) [Sotub09g024350.1.1]	15	metal handling	0.376893	0	0	0.623107	0	0	10
A0A1D5RR36	Altered inheritance of mitochondria protein 32 [Sotub07g028130.1.1]	2.2.1.99	major CHO metabolism.degradation.sucrose.misc	0.428068	0	0	0.571932	0	0	10
A0A1D5SEK0	CM0545.450.nc protein [Sotub05g011710.1.1]	17.5.2	hormone metabolism.ethylene.signal transduction	0.384427	0	0	0.615573	0	0	10
W5GB84	Germin-like protein [Sotub01g039310.1.1]	15.2	metal handling.binding, chelation and storage	0.424008	0	0	0.575992	0	0	10
A0A1D5V782	Predicted NADPH-dependent FMN reductase [Sotub01g033930.1.1]	35.1	not assigned.no ontology	0.396294	0	0	0.603706	0	0	10
A0A1D6D0K5	#N/A	35.2	not assigned.unknown	0.416792	0	0	0.583208	0	0	10
A0A1D5ZNT9	Kelch-like protein 9 [Sotub01g038420.1.1]	16.5.1.3.2	secondary metabolism.sulfur-containing.glucosinolates.degradation.nitrilespecifier protein	0.384135	0	0	0.615865	0	0	10
A0A1D5UE15	Peroxidase 3 [Sotub05g023210.1.1]	26.12	misc.peroxidases	0.403121	0	0	0.596879	0	0	10
A0A1D6A881	Reductase [Sotub02g036200.1.1]	21.2.1	redox.ascorbate and glutathione.ascorbate	0.427394	0	0	0.572606	0	0	10
A0A1D5Y0D5	Alcohol dehydrogenase zinc-binding protein [Sotub06g009590.1.1]	26.7	misc.oxidases - copper, flavone etc	0.390152	0	0	0.609848	0	0	10
W5G982	Bifunctional nitrilase/nitrile hydratase NIT4 [Sotub11g025460.1.1]	16.5.1.3.3	secondary metabolism.sulfur-containing.glucosinolates.degradation.nitrilase	0.422383	0	0	0.577617	0	0	10
A0A1D6AL49	Subtilisin-like protease 2 [Sotub03g034640.1.1]	29.5.11.4.2	protein.degradation.ubiquitin.E3.RING	0.391512	0	0.0605541	0.505414	0.0425198	0	10
W5BJ25	Glucosyltransferase [Sotub01g044930.1.1]	26.2	misc.UDP glucosyl and glucoronyl transferases	0.431299	0	0	0.568701	0	0	10
A0A1D6RK15	#N/A	35.2	not assigned.unknown	0.428068	0	0	0.571932	0	0	10
A0A1D6BFQ2	#N/A	35.2	not assigned.unknown	0.371752	0	0	0.628248	0	0	10
A0A1D5ZAI9	Aldehyde oxidase [Sotub01g010090.1.1]	17.1.1.1.12	hormone metabolism.abscisic acid.synthesis-degradation.synthesis.abscisic aldehyde oxidase	0.413772	0	0	0.586228	0	0	10
A0A1D6CYX8	Aspartic proteinase nepenthesin-1 [Sotub08g015880.1.1]	27.3.99	RNA.regulation of transcription.unclassified	0.409591	0	0	0.590409	0	0	10
A0A1D5TGS3	Aquaporin [Sotub01g032080.1.1]	34.19.1	transport.major intrinsic proteins.PIP	0.435753	0	0	0.564247	0	0	10
A0A1D6AQ68	Subtilisin-like protease 2 [Sotub06g021980.1.1]	29.5.11.4.2	protein.degradation.ubiquitin.E3.RING	0.435753	0	0	0.564247	0	0	10
A0A1D5UW96	UDP-glucose glucosyltransferase [Sotub08g007540.1.1]	26.2	misc.UDP glucosyl and glucoronyl transferases	0.384154	0	0	0.615846	0	0	10
A0A1D5VMF3	Lecithin cholesterol acyltransferase (Fragment) [Sotub05g022960.1.1]	3.4.1	minor CHO metabolism.myo-inositol.poly-phosphatases	0.400217	0	0	0.599783	0	0	10
W5BRM3	expressed protein [LOC_Os07g10030]	35.2	not assigned.unknown	0.429766	0	0	0.570234	0	0	10
W5B708	Hydroxycinnamoyl transferase [Sotub02g031660.1.1]	16.2	secondary metabolism.phenylpropanoids	0.4332	0	0	0.5668	0	0	10
A0A1D6CRG7	Peroxidase 1 [Sotub01g038870.1.1]	1.1.1.2	PS.lightreaction.photosystem II.PSII polypeptide subunits	0.406613	0	0	0.593387	0	0	10
W5G0I9	Methyl binding domain protein [Solyc05g047450.1.1]	13.1.6.1.7	amino acid metabolism.synthesis.aromatic aa.chorismate.chorismate synthase	0.428068	0	0	0.571932	0	0	10
A0A1D5WQ95	#N/A	35.2	not assigned.unknown	0.433972	0	0	0.566028	0	0	10
W5HLQ5	Sumo activating enzyme 1b [Sotub03g024380.1.1]	16.2.1.8	secondary metabolism.phenylpropanoids.lignin biosynthesis.F5H	0.353955	0	0	0.565082	0.0809621	0	10
A0A1D5VHT9	#N/A	35.2	not assigned.unknown	0.428068	0	0	0.571932	0	0	10
A0A1D5WGA2	N-acetylated alpha-linked acidic dipeptidase 2 [Sotub11g015870.1.1]	29.5.11.4.2	protein.degradation.ubiquitin.E3.RING	0.434124	0	0	0.565876	0	0	10
A0A1D5VWX6	N-acetylated alpha-linked acidic dipeptidase 2 [Sotub11g015870.1.1]	29.5.11.4.2	protein.degradation.ubiquitin.E3.RING	0.415591	0	0	0.584409	0	0	10
W5HHQ6	Aldo/keto reductase family protein [Sotub09g024400.1.1]	17.2.3	hormone metabolism.auxin.induced-regulated-responsive-activated	0.409577	0	0	0.590423	0	0	10
A0A1D5RWE5	Glutathione S-transferase 1 [Sotub12g016940.1.1]	26.9	misc.glutathione S transferases	0.3748	0	0	0.6252	0	0	10
A0A1D6SB86	Reductase [Sotub02g036200.1.1]	21.2.1	redox.ascorbate and glutathione.ascorbate	0.428068	0	0	0.571932	0	0	10
A0A1D6RLP1	Harpin-induced protein-like (Fragment) [Sotub10g026120.1.1]	20.1.99	stress.biotic.misc	0.428271	0	0	0.571729	0	0	10
A0A1D5WZN1	Os11g0175900 protein (Fragment) [Sotub11g025540.1.1]	35.2	not assigned.unknown	0.399887	0	0	0.600113	0	0	10
A0A1D5V8B4	N-acetylated alpha-linked acidic dipeptidase 2 [Sotub11g015870.1.1]	29.5.11.4.2	protein.degradation.ubiquitin.E3.RING	0.379079	0	0	0.620921	0	0	10
A0A1D6CKY1	UDP-glucosyltransferase [Sotub11g008920.1.1]	10.8.1	cell wall.pectinesterases.PME	0.391768	0	0	0.608232	0	0	10
A0A1D6BPU7	Sumo activating enzyme 1b [Sotub03g024380.1.1]	16.2.1.8	secondary metabolism.phenylpropanoids.lignin biosynthesis.F5H	0.367704	0	0	0.53247	0.099826	0	10
A0A1D5UUX9	UDP-glucosyltransferase [Sotub01g033070.1.1]	16.8.3	secondary metabolism.flavonoids.dihydroflavonols	0.424582	0	0	0.575418	0	0	10
A0A1D5TE01	FAD-binding domain-containing protein [Sotub06g019830.1.1]	16.4.1	secondary metabolism.N misc.alkaloid-like	0.404399	0	0.0639568	0.531645	0	0	10
A0A1D5RPF5	Plasma membrane ATPase 4 [Sotub07g010540.1.1]	2.2.1.3.1	major CHO metabolism.degradation.sucrose.invertases.neutral	0.392647	0	0	0.607353	0	0	10
A0A1D5SHH3	UDP-glucosyltransferase [Sotub04g033290.1.1]	26.2	misc.UDP glucosyl and glucoronyl transferases	0.428068	0	0	0.571932	0	0	10
A0A1D5XQK4	Cohesin subunit SA-2 [Sotub05g017810.1.1]	35.2	not assigned.unknown	0.42308	0	0	0.57692	0	0	10
A0A1D5UGX3	Peroxidase 27 [Sotub05g021510.1.1]	1.1.1.2	PS.lightreaction.photosystem II.PSII polypeptide subunits	0.372165	0	0	0.627835	0	0	10
A0A1D6APT5	Nuclear cap-binding protein subunit 2 [Sotub02g010230.1.1]	27.1.1	RNA.processing.splicing	0.428068	0	0	0.571932	0	0	10
W5FIP0	UDP-glucosyltransferase [Sotub11g008960.1.1]	10.8.1	cell wall.pectinesterases.PME	0.396141	0	0	0.603859	0	0	10
A0A1D6RSF1	Hydrolase alpha/beta fold family protein [Sotub02g012030.1.1]	17.5.3	hormone metabolism.ethylene.induced-regulated-responsive-activated	0.399887	0	0	0.600113	0	0	10
A0A1D6AP87	Nucleobase ascorbate transporter [Sotub06g027380.1.1]	13.1.3.4	amino acid metabolism.synthesis.aspartate family.methionine	0.428068	0	0	0.571932	0	0	10
A0A1D6CAI2	Kinase-START 1 (Fragment) [Sotub12g028410.1.1]	16.2.1.10	secondary metabolism.phenylpropanoids.lignin biosynthesis.CAD	0.358264	0	0.125735	0.516001	0	0	10
A0A1D6AZF7	Calcium-transporting ATPase 1 [Sotub07g009770.1.1]	27.3.99	RNA.regulation of transcription.unclassified	0.371734	0	0	0.628266	0	0	10
A0A1D6RIU8	#N/A	35.2	not assigned.unknown	0.428308	0	0	0.571692	0	0	10
A0A1D6DB96	expressed protein [LOC_Os03g52700]	35.2	not assigned.unknown	0.428068	0	0	0.571932	0	0	10
W4ZP51	Late embryogenesis abundant protein [Sotub09g005020.1.1]	17.1.3	hormone metabolism.abscisic acid.induced-regulated-responsive-activated	0	0	0.815869	0	0	0.184131	11
P04568	Late embryogenesis abundant protein [Sotub09g005020.1.1]	17.1.3	hormone metabolism.abscisic acid.induced-regulated-responsive-activated	0	0	0.864224	0	0	0.135776	11
P22701	Late embryogenesis abundant protein [Sotub09g005020.1.1]	17.1.3	hormone metabolism.abscisic acid.induced-regulated-responsive-activated	0	0	0.803262	0	0	0.196738	11
A0A1D5XWV5	Late embryogenesis abundant protein D-34 [Sotub09g023990.1.1]	10.1.5	cell wall.precursor synthesis.UXS	0	0	0.660404	0	0.0221859	0.31741	11
A0A1D5XF71	Late embryogenesis abundant protein D-34 [Sotub09g023990.1.1]	10.1.5	cell wall.precursor synthesis.UXS	0	0	0.69261	0	0.0180433	0.289347	11
W5EU16	Cysteine proteinase inhibitor [Sotub11g006780.1.1]	20.1.7.6	stress.biotic.PR-proteins.PR6 (proteinase inhibitors)	0	0	0.686997	0	0	0.313003	11
W5AB71	Short-chain dehydrogenase/reductase family protein [Sotub01g036550.1.1]	26.22	misc.short chain dehydrogenase/reductase (SDR)	0	0	0.74652	0	0	0.25348	11
W4ZUK2	Short-chain dehydrogenase/reductase family protein [Sotub01g036550.1.1]	26.22	misc.short chain dehydrogenase/reductase (SDR)	0	0	0.81184	0	0	0.18816	11
A0A1D5W8N9	#N/A	35.2	not assigned.unknown	0	0	0.796176	0	0.129069	0.0747549	11
A0A1D5VLG8	embryonic cell protein 63 [AT2G36640]	35.2	not assigned.unknown	0	0	0.733774	0	0.160312	0.105914	11
A0A1D5Z6P0	uncharacterized 50.6 kDa protein in the 5region of gyrA and gyrB, putative, expressed [LOC_Os01g07300]	35.2	not assigned.unknown	0	0.019255	0.776518	0.0111304	0.0323813	0.160715	11
A0A1D5WVH9	#N/A	35.2	not assigned.unknown	0	0	0.81923	0	0	0.18077	11
A0A1D5T7I0	Short-chain dehydrogenase/reductase SDR [Sotub06g028300.1.1]	26.22	misc.short chain dehydrogenase/reductase (SDR)	0	0	0.709116	0	0	0.290884	11
A0A1D5ZBY3	Blue copper protein [Sotub01g041430.1.1]	26.19	misc.plastocyanin-like	0	0	0.832128	0	0	0.167872	11
A0A1D5ZL98	uncharacterized 50.6 kDa protein in the 5region of gyrA and gyrB, putative, expressed [LOC_Os01g07300]	35.2	not assigned.unknown	0	0.0220834	0.743691	0.0127654	0.037138	0.184323	11
A0A1D6RCW0	#N/A	35.2	not assigned.unknown	0	0	0.650945	0	0.084305	0.26475	11
A0A1D6B234	5'-AMP-activated protein kinase subunit gamma-3 [Sotub06g023690.1.1]	35.1	not assigned.no ontology	0	0	0.706628	0	0.0801835	0.213188	11
A0A1D6DDQ8	5'-AMP-activated protein kinase subunit gamma-3 [Sotub06g023690.1.1]	35.1	not assigned.no ontology	0	0	0.743528	0	0.0221289	0.234343	11
A0A1D6CM14	Endochitinase (Chitinase) [Sotub02g009500.1.1]	20.1.7.3	stress.biotic.PR-proteins.PR3/4/8/11 (chitinases and chitin binding proteins)	0	0	0.678731	0	0	0.321269	11
A0A1D5UAK7	Cystatin/monellin superfamily protein [AT5G47550]	20.1.7.6	stress.biotic.PR-proteins.PR6 (proteinase inhibitors)	0	0	0.743425	0	0	0.256575	11
Q5TMB2	Xylanase inhibitor [Sotub01g024350.1.1]	29.5.4	protein.degradation.aspartate protease	0	0	0.687452	0	0.0719491	0.240599	11
A0A1D5V0T8	Beta-glucosidase [Sotub03g032550.1.1]	3.5	minor CHO metabolism.others	0	0	0.634021	0	0.111865	0.254114	11
A0A1D6ACI6	#N/A	35.2	not assigned.unknown	0	0	0.751187	0	0	0.248813	11
A0A1D5ST12	#N/A	35.2	not assigned.unknown	0	0	0.677653	0	0.0905164	0.231831	11
A0A1D5SY89	chaperonin [Sotub09g027230.1.1]	20.2.1	stress.abiotic.heat	0.15516	0	0.84484	0	0	0	11
A0A1D6CM15	Endochitinase (Chitinase) [Sotub02g009500.1.1]	20.1.7.3	stress.biotic.PR-proteins.PR3/4/8/11 (chitinases and chitin binding proteins)	0	0	0.678731	0	0	0.321269	11
W5B8Z5	Short-chain dehydrogenase/reductase SDR [Sotub06g028300.1.1]	26.22	misc.short chain dehydrogenase/reductase (SDR)	0	0	0.699842	0	0	0.300158	11
W5B347	Beta-glucosidase [Sotub03g032550.1.1]	3.5	minor CHO metabolism.others	0	0	0.889549	0	0	0.110451	11
A0A1D6S3H8	11-beta-hydroxysteroid dehydrogenase-like protein [Sotub06g020570.1.1]	26.22	misc.short chain dehydrogenase/reductase (SDR)	0	0	0.828123	0	0	0.171877	11
W5GHC3	5'-AMP-activated protein kinase subunit gamma-3 [Sotub06g023690.1.1]	35.1	not assigned.no ontology	0	0	0.749101	0	0.0289193	0.221979	11
A0A1D6BR51	Endochitinase (Chitinase) [Sotub02g009500.1.1]	20.1.7.3	stress.biotic.PR-proteins.PR3/4/8/11 (chitinases and chitin binding proteins)	0	0	0.777805	0	0	0.222195	11
A0A1D5T913	Primary amine oxidase [Sotub05g014330.1.1]	26.7	misc.oxidases - copper, flavone etc	0.224238	0	0.693589	0	0	0.0821729	11
A0A1D5ZKP6	11-beta-hydroxysteroid dehydrogenase-like protein [Sotub06g020570.1.1]	26.22	misc.short chain dehydrogenase/reductase (SDR)	0	0	0.856484	0	0	0.143516	11
A0A1D6AFD0	Acidic chitinase [Sotub01g032680.1.1]	20.1	stress.biotic	0	0	0.795306	0	0	0.204694	11
A0A1D5S2X8	#N/A	35.2	not assigned.unknown	0	0	0.908373	0	0	0.0916266	11
A0A1D5SFS5	#N/A	35.2	not assigned.unknown	0	0	0.810787	0	0	0.189213	11
W5GF29	Peroxidase 5 [Sotub03g010400.1.1]	26.12	misc.peroxidases	0	0	0.684819	0	0	0.315181	11
W5API6	O-methyltransferase 3 [Sotub10g008620.1.1]	16.2	secondary metabolism.phenylpropanoids	0	0	0.674224	0	0	0.325776	11
A0A1D5XTA2	#N/A	35.2	not assigned.unknown	0	0	0.784914	0	0	0.215086	11
A0A1D5XQK2	Non-specific lipid-transfer protein [Sotub09g015770.1.1]	35.2	not assigned.unknown	0	0	1	0	0	0	11
W5ERW2	#N/A	35.2	not assigned.unknown	0	0	0.731538	0	0.0433821	0.22508	11
P24296	Non-specific lipid-transfer protein [Sotub09g015770.1.1]	11.6	lipid metabolism.lipid transfer proteins etc	0	0	0.783572	0	0	0.216428	11
A0A1D5W2F2	Pathogenesis-related protein 4B (Fragment) [Sotub01g034730.1.1]	20.1.7.3	stress.biotic.PR-proteins.PR3/4/8/11 (chitinases and chitin binding proteins)	0	0	0.744	0	0	0.256	11
A0A1D5X0P4	Alpha-L-arabinofuranosidase/beta-D-xylosidase [Sotub04g027020.1.1]	10.6.1	cell wall.degradation.cellulases and beta-1,4-glucanases	0	0	0.701549	0	0	0.298451	11
A0A1D5SZL6	Cytochrome P450 [Sotub02g030750.1.1]	26.10	misc.cytochrome P450	0	0	0.831779	0	0	0.168221	11
A0A1D5ZZJ8	NHL1 (Fragment) [Sotub10g006610.1.1]	35.2	not assigned.unknown	0	0	0.720809	0	0.0754404	0.20375	11
W4ZMJ1	DnaJ and myb-like DNA-binding domain-containing protein [AT5G06110]	20.2.1	stress.abiotic.heat	0	0	0.789814	0	0.210186	0	11
W5A1E4	DnaJ and myb-like DNA-binding domain-containing protein [AT5G06110]	20.2.1	stress.abiotic.heat	0	0	0.789814	0	0.210186	0	11
A0A1D5W9Z0	Xylanase inhibitor (Fragment) [Sotub03g028580.1.1]	29.5.4	protein.degradation.aspartate protease	0	0	0.687452	0	0.0719491	0.240599	11
W5GXA1	Aldehyde dehydrogenase [Sotub05g012900.1.1]	5.10	fermentation.aldehyde dehydrogenase	0	0	0.789814	0	0.210186	0	11
W5C6U6	Serine/threonine phosphatase family protein [Sotub07g021510.1.1]	26.2	misc.UDP glucosyl and glucoronyl transferases	0	0	1	0	0	0	11
A0A1D5YBK8	Vacuolar sorting receptor [Sotub09g014340.1.1]	29.3.4.3	protein.targeting.secretory pathway.vacuole	0	0	0.880329	0	0	0.119671	11
A0A1D5YM85	Alanine aminotransferase [Sotub06g022150.1.1]	13.1.1.3.1	amino acid metabolism.synthesis.central amino acid metabolism.alanine.alanine aminotransferase	0	0	0.789478	0	0.119746	0.0907759	11
A0A1D5VIC3	Mannose-6-phosphate isomerase [Sotub02g010930.1.1]	10.1.20	cell wall.precursor synthesis.phosphomannose isomerase	0	0	0.789814	0	0.210186	0	11
A0A1D5TK33	Aspartic proteinase nepenthesin I [Sotub05g029660.1.1]	35.2	not assigned.unknown	0	0	0.67275	0	0	0.32725	11
A0A1D5VHR4	ATPase [Sotub03g012600.1.1]	27.5.2.1	RNA.silencing.RISC formation.RNA helicase	0	0	1	0	0	0	11
P80602	Peroxiredoxin [Sotub10g026080.1.1]	21.1	redox.thioredoxin	0.313852	0	0	0.289795	0.396353	0	12
A0A1D5U2B3	Peroxiredoxin [Sotub10g026080.1.1]	21.1	redox.thioredoxin	0.313852	0	0	0.289795	0.396353	0	12
A0A1D5TKZ1	Whole genome shotgun assembly reference scaffold set scaffold scaffold_4 [Sotub12g027590.1.1]	35.2	not assigned.unknown	0.252493	0.140998	0	0.243315	0.363194	0	12
W5EKJ4	Glutathione S-transferase [Sotub12g027670.1.1]	26.9	misc.glutathione S transferases	0.311659	0.14992	0	0.249974	0.288448	0	12
W5B8K7	Nucleoredoxin 1 [Sotub05g013100.1.1]	35.1.26	not assigned.no ontology.DC1 domain containing protein	0.233627	0	0	0.375326	0.391048	0	12
A0A1D5WIG7	IAA-amino acid hydrolase [Sotub03g035690.1.1]	17.2.1	hormone metabolism.auxin.synthesis-degradation	0.220553	0	0	0.264668	0.442187	0.0725921	12
W5A5U1	Mitogen-activated protein kinase [Sotub08g028940.1.1]	10.6.3	cell wall.degradation.pectate lyases and polygalacturonases	0.271345	0.126752	0	0.316141	0.285761	0	12
A0A1D5S8A5	Glutaredoxin [Sotub02g021190.1.1]	21.1	redox.thioredoxin	0.290971	0	0	0.388759	0.320271	0	12
A0A1D6RG24	Thioredoxin family protein [Sotub02g021200.1.1]	21.1	redox.thioredoxin	0.308681	0.0538337	0.0961682	0.267392	0.273925	0	12
A0A1D5XK07	Aspartic proteinase nepenthesin I [Sotub05g029660.1.1]	27.3.99	RNA.regulation of transcription.unclassified	0.324544	0.0577376	0	0.355546	0.262172	0	12
A0A1D5XAK3	Mitogen-activated protein kinase [Sotub08g010260.1.1]	29.4	protein.postranslational modification	0.298839	0.102748	0	0.314489	0.283923	0	12
A0A1D5SQ20	Serine hydroxymethyltransferase [Sotub12g030250.1.1]	1.2.5	PS.photorespiration.serine hydroxymethyltransferase	0.333007	0	0	0.333848	0.241578	0.0915666	12
A0A1D5SFH5	Serine hydroxymethyltransferase [Sotub12g030250.1.1]	1.2.5	PS.photorespiration.serine hydroxymethyltransferase	0.333007	0	0	0.333848	0.241578	0.0915666	12
A0A1D5UL15	AKIN gamma [Sotub03g023770.1.1]	10.5	cell wall.cell wall proteins	0.289461	0	0.110165	0.358091	0.242283	0	12
A0A1D5XT55	#N/A	35.2	not assigned.unknown	0.360157	0	0	0.332552	0.307291	0	12
A0A1D5YKA1	Cytochrome P450 [Sotub03g026330.1.1]	26.10	misc.cytochrome P450	0.350787	0.0783052	0	0.205823	0.365085	0	12
A0A1D5V3V7	IAA-amino acid hydrolase [Sotub03g035690.1.1]	17.2.1	hormone metabolism.auxin.synthesis-degradation	0.243909	0	0	0.292696	0.383115	0.0802796	12
A0A1D6CN52	#N/A	35.2	not assigned.unknown	0.372573	0	0	0.344016	0.28341	0	12
A0A1D6A0J7	G-type lectin S-receptor-like serine/threonine-protein kinase At2g19130 [Sotub03g023380.1.1]	30.2.3	signalling.receptor kinases.leucine rich repeat III	0.281651	0	0	0.406013	0.312336	0	12
A0A1D5ZF85	#N/A	30.2.3	signalling.receptor kinases.leucine rich repeat III	0.281651	0	0	0.406013	0.312336	0	12
A0A1D5WHI9	G-type lectin S-receptor-like serine/threonine-protein kinase At2g19130 [Sotub03g023380.1.1]	30.2.3	signalling.receptor kinases.leucine rich repeat III	0.250486	0	0	0.385493	0.323363	0.0406578	12
A0A1D6BFQ9	Galactokinase like protein [Sotub08g017320.1.1]	3.8.1	minor CHO metabolism.galactose.galactokinases	0.298376	0	0.069615	0.202133	0.399165	0.0307106	12
A0A1D6AZS0	Galactokinase like protein [Sotub08g017320.1.1]	3.8.1	minor CHO metabolism.galactose.galactokinases	0.278252	0	0.0716117	0.20793	0.410614	0.0315915	12
A0A1D5YS76	G-type lectin S-receptor-like serine/threonine-protein kinase At2g19130 [Sotub03g023380.1.1]	30.2.3	signalling.receptor kinases.leucine rich repeat III	0.281651	0	0	0.406013	0.312336	0	12
A0A1D6AFJ7	Choline-phosphate cytidylyltransferase B [Sotub02g014560.1.1]	11.3.6	lipid metabolism.phospholipid synthesis.choline-phosphate cytidylyltransferase	0.178634	0	0.0866203	0.271144	0.397172	0.0664296	12
A0A1D6CAT1	Serine/threonine-protein phosphatase 2A regulatory subunit delta 1 isoform [Sotub02g014070.1.1]	27.5.2.1	RNA.silencing.RISC formation.RNA helicase	0.242607	0	0.0532825	0.315864	0.388247	0	12
A0A1D5S2I5	Agenet domain-containing protein [Sotub01g038580.1.1]	35.1	not assigned.no ontology	0.310128	0	0	0.286357	0.403514	0	12
A0A1D5V490	Serine/threonine kinase [Sotub07g011630.1.1]	29.4	protein.postranslational modification	0.321405	0	0	0.356475	0.322121	0	12
A0A1D5T8M3	Exocyst complex protein exo70 [Sotub11g011180.1.1]	10.1.5	cell wall.precursor synthesis.UXS	0.434257	0	0	0.18598	0.379763	0	12
A0A1D6RW57	Nuclear pore complex protein Nup93 [Sotub04g014320.1.1]	29.3.1	protein.targeting.nucleus	0.343316	0	0	0.324302	0.332382	0	12
A0A1D6CKL0	#N/A	35.2	not assigned.unknown	0.219213	0.0610391	0.0642873	0.326972	0.256335	0.0721543	12
A0A1D5TAD7	Serine/threonine-protein phosphatase 2A regulatory subunit delta 1 isoform [Sotub02g036990.1.1]	27.5.2.1	RNA.silencing.RISC formation.RNA helicase	0.310128	0	0	0.286357	0.403514	0	12
A0A1D5X658	#N/A	35.2	not assigned.unknown	0.448102	0	0	0.252511	0.299387	0	12
A0A1D6SBU8	#N/A	35.2	not assigned.unknown	0.196849	0.0357519	0.075309	0.307284	0.300282	0.0845247	12
W5EBN5	ATP-dependent RNA helicase [Sotub02g014270.1.1]	27.1.2	RNA.processing.RNA helicase	0.340108	0	0	0.248841	0.411051	0	12
A0A1D6DCW8	#N/A	35.2	not assigned.unknown	0.259684	0	0.09689	0.23978	0.33788	0.0657658	12
A0A1D5XU94	#N/A	35.2	not assigned.unknown	0.466432	0	0	0.176422	0.357146	0	12
A0A1D5W7L9	dnaJ domain containing protein, expressed [LOC_Os01g27740]	13.1.2.3	amino acid metabolism.synthesis.glutamate family.arginine	0.303711	0	0.0865735	0.270519	0.280433	0.0587633	12
A0A1D6RWI3	Importin beta [Sotub01g041070.1.1]	29.3.1	protein.targeting.nucleus	0.214615	0	0.0629292	0.315201	0.407255	0	12
A0A1D5TNT5	Hydroxycinnamoyl CoA shikimate/quinate hydroxycinnamoyltransferase-like protein [Sotub03g018220.1.1]	16.2	secondary metabolism.phenylpropanoids	0.319291	0	0	0.294818	0.385891	0	12
A0A1D6AT40	nuclear-pore anchor, putative, expressed [LOC_Os02g50790]	33.99	development.unspecified	0.386939	0	0	0.309297	0.303764	0	12
A0A1D5Y5R8	#N/A	35.2	not assigned.unknown	0.122688	0.241261	0.241126	0.144584	0.0712088	0.179132	13
M4VSR0	#N/A	35.2	not assigned.unknown	0.132215	0.279847	0.238144	0.162577	0.0634308	0.123786	13
A0A1D6RD30	40S ribosomal protein S17-like protein [Sotub05g028310.1.1]	29.2.1.2.1.17	protein.synthesis.ribosomal protein.eukaryotic.40S subunit.S17	0.165073	0.183524	0.258097	0.183085	0	0.210221	13
W5C8D1	Elongation factor beta-1 [Sotub11g028900.1.1]	21.1	redox.thioredoxin	0.241633	0.184168	0.140983	0.179927	0	0.25329	13
Q76ME3	ADP-ribosylation factor [Sotub04g013500.1.1]	29.3.4.99	protein.targeting.secretory pathway.unspecified	0.209726	0.110782	0.169807	0.215709	0.089157	0.204819	13
A0A1D5YN62	ADP-ribosylation factor [Sotub04g013500.1.1]	29.3.4.99	protein.targeting.secretory pathway.unspecified	0.209726	0.110782	0.169807	0.215709	0.089157	0.204819	13
A0A1D5S9J1	Membrane-associated progesterone receptor component 2 [Sotub03g014640.1.1]	21.2	redox.ascorbate and glutathione	0.175214	0.20139	0.188878	0.18305	0.0396603	0.211807	13
A0A1D5UBI3	Elongation factor beta-1 [Sotub11g028900.1.1]	21.1	redox.thioredoxin	0.19736	0.114221	0.160185	0.164598	0.0898448	0.273791	13
W5FWF5	40S ribosomal protein S19-like [Sotub12g018720.1.1]	29.2.1.2.1.19	protein.synthesis.ribosomal protein.eukaryotic.40S subunit.S19	0.190293	0.140276	0.156058	0.269312	0.0579361	0.186125	13
A0A1D6DLJ3	#N/A	35.2	not assigned.unknown	0.167683	0.152119	0.079958	0.230549	0.142966	0.226725	13
A5HE90	Spfh domain / band 7 family protein [Sotub06g027090.1.1]	2.2.1.3.1	major CHO metabolism.degradation.sucrose.invertases.neutral	0.210735	0.278482	0.113428	0.223363	0.0692567	0.104735	13
A0A077S6B3	5-dehydro-2-deoxygluconokinase [Sotub06g027780.1.1]	2.2.1.1	major CHO metabolism.degradation.sucrose.fructokinase	0.237975	0.195107	0.134387	0.212662	0.0802507	0.139619	13
A0A1D5T044	Abscisic acid receptor PYR1 [Sotub08g021300.1.1]	20.2.99	stress.abiotic.unspecified	0.199719	0.277393	0.0638357	0.159627	0.14514	0.154285	13
A0A1D6RCT7	5-dehydro-2-deoxygluconokinase [Sotub06g027780.1.1]	2.2.1.1	major CHO metabolism.degradation.sucrose.fructokinase	0.237975	0.195107	0.134387	0.212662	0.0802507	0.139619	13
A0A1D6SCT1	Pyruvate dehydrogenase E1 component subunit beta [Sotub06g028390.1.1]	8.1.1.1	TCA / organic transformation.TCA.pyruvate DH.E1	0.197017	0.223596	0.0929991	0.185169	0.128389	0.172831	13
A0A1D5RYE0	Membrane-associated progesterone receptor component 2 [Sotub03g014640.1.1]	21.2	redox.ascorbate and glutathione	0.175214	0.20139	0.188878	0.18305	0.0396603	0.211807	13
A0A1D6AHC6	#N/A	35.2	not assigned.unknown	0.169992	0.171028	0.125024	0.192099	0.135322	0.206536	13
A0A1D5SLI4	40S ribosomal protein S4-like protein [Sotub06g006480.1.1]	29.2.1.2.1.4	protein.synthesis.ribosomal protein.eukaryotic.40S subunit.S4	0.149405	0.221776	0.256833	0.208518	0	0.163468	13
A0A1D5T2F3	Ras-related protein Rab-1A [Sotub01g040300.1.1]	30.5	signalling.G-proteins	0.198823	0.160977	0.251169	0.152053	0.0939327	0.143046	13
A0A1D6CQ74	NADH dehydrogenase [Sotub01g047840.1.1]	9	mitochondrial electron transport / ATP synthesis	0.172801	0.208039	0.081837	0.175606	0.147811	0.213905	13
A0A0C4BIW4	30S ribosomal protein S11 [Sotub10g025830.1.1]	29.2.1.2.1.14	protein.synthesis.ribosomal protein.eukaryotic.40S subunit.S14	0.211765	0.11379	0.161197	0.208606	0.0746349	0.230007	13
A0A0C4BK54	30S ribosomal protein S11 [Sotub10g025830.1.1]	29.2.1.2.1.14	protein.synthesis.ribosomal protein.eukaryotic.40S subunit.S14	0.156269	0.128132	0.145564	0.212003	0.101662	0.256369	13
A0A1D5YY58	Proteasome subunit alpha type [Sotub01g048860.1.1]	17.8.1	hormone metabolism.salicylic acid.synthesis-degradation	0.232913	0.121168	0.137974	0.200042	0.096137	0.211765	13
A0A1D5SG85	Abscisic acid receptor PYR1 [Sotub08g021300.1.1]	20.2.99	stress.abiotic.unspecified	0.177381	0.285136	0.0656176	0.164083	0.149192	0.158591	13
W5FSR5	Ubiquitin-conjugating enzyme E2 N [Sotub07g024670.1.1]	29.5.11.3	protein.degradation.ubiquitin.E2	0.159963	0.177807	0.202791	0.137342	0.0664196	0.255677	13
W5CAC3	Ubiquitin-conjugating enzyme E2 N [Sotub07g024670.1.1]	29.5.11.3	protein.degradation.ubiquitin.E2	0.183446	0.172836	0.197122	0.133503	0.0645629	0.24853	13
W5F826	Proteasome subunit beta type [Sotub02g028060.1.1]	17.6.3	hormone metabolism.gibberelin.induced-regulated-responsive-activated	0.145242	0.234138	0.111796	0.261817	0.0483512	0.198656	13
W5GHT5	3-isopropylmalate dehydrogenase [Sotub02g006980.1.1]	8.1.4	TCA / organic transformation.TCA.IDH	0.159048	0.178397	0.17232	0.163811	0.141842	0.184582	13
A0A1D6AHC7	#N/A	35.2	not assigned.unknown	0.168634	0.169662	0.124025	0.198553	0.134241	0.204886	13
A0A1D6C8U9	Enoyl- [Sotub10g020170.1.1]	11.1.6	lipid metabolism.FA synthesis and FA elongation.enoyl ACP reductase	0.174955	0.242596	0.114543	0.189264	0.0915295	0.187113	13
W4ZTR7	Proteasome subunit beta type [Sotub07g008820.1.1]	13.1.6.1.7	amino acid metabolism.synthesis.aromatic aa.chorismate.chorismate synthase	0.300497	0.173363	0.157981	0.232399	0	0.13576	13
A0A1D5SI36	Proteasome subunit beta type [Sotub07g008820.1.1]	13.1.6.1.7	amino acid metabolism.synthesis.aromatic aa.chorismate.chorismate synthase	0.246321	0.142108	0.230668	0.1905	0	0.190404	13
A0A1D5V5F4	Ribokinase [Sotub07g025260.1.1]	2.2.1.1	major CHO metabolism.degradation.sucrose.fructokinase	0.134277	0.196074	0.115388	0.144655	0.155491	0.254116	13
W5H7C3	Enoyl- [Sotub10g020170.1.1]	11.1.6	lipid metabolism.FA synthesis and FA elongation.enoyl ACP reductase	0.15428	0.209553	0.172025	0.195079	0.0432743	0.225788	13
A0A1D5ZQ31	Unknown protein DS12 from 2D-PAGE of leaf, chloroplastic [Sotub11g011810.1.1]	13	amino acid metabolism	0.178286	0.237713	0.171928	0.159613	0	0.25246	13
A0A1D6DCS0	Ribokinase [Sotub07g025260.1.1]	2.2.1.1	major CHO metabolism.degradation.sucrose.fructokinase	0.136066	0.198687	0.116926	0.146582	0.157563	0.244176	13
A0A1D6CX09	Phenylcoumaran benzylic ether reductase 3 [Sotub10g014450.1.1]	16.8.5.1	secondary metabolism.flavonoids.isoflavonols.isoflavone reductase	0.0773361	0.255184	0.174307	0.303103	0.0934894	0.0965799	13
A0A1D5V2G6	40s ribosomal protein SA [AT1G72370]	29.2.1.2.1.31	protein.synthesis.ribosomal protein.eukaryotic.40S subunit.SA	0.185616	0.127715	0.177896	0.167317	0.10078	0.240677	13
A0A1D5X4P8	Vacuolar protein sorting-associated protein 26-like protein [Sotub04g019160.1.1]	29.3.4.3	protein.targeting.secretory pathway.vacuole	0.170203	0.128566	0.171727	0.131944	0.119499	0.278061	13
W5E2W7	40S ribosomal protein SA [Sotub03g024420.1.1]	29.2.1.2.1.31	protein.synthesis.ribosomal protein.eukaryotic.40S subunit.SA	0.196769	0.123279	0.171717	0.178639	0.097279	0.232317	13
W5AKQ3	RNA-binding protein 8A [Solyc06g065470.2.1]	27.4	RNA.RNA binding	0.225732	0.200558	0.141687	0.208429	0	0.223594	13
A0A1D6RDS0	RNA-binding protein 8A [Solyc06g065470.2.1]	27.4	RNA.RNA binding	0.225732	0.200558	0.141687	0.208429	0	0.223594	13
A0A1D6CA52	Regulator of ribonuclease activity A [Sotub04g007310.1.1]	25	C1-metabolism	0.126611	0.201684	0.10587	0.160019	0.138377	0.267439	13
A0A1D6RLX0	Phospholipid scramblase 1 [Sotub03g007560.1.1]	35.1	not assigned.no ontology	0.0572725	0.245734	0	0.277744	0.102039	0.317211	13
A0A1D5UL37	Peroxidase 4 [Sotub04g026540.1.1]	26.12	misc.peroxidases	0.164005	0.175072	0.205524	0.14547	0.0939477	0.215982	13
A0A1D6S685	Alcohol dehydrogenase [Sotub04g016900.1.1]	16.2.1.10	secondary metabolism.phenylpropanoids.lignin biosynthesis.CAD	0.153633	0.225896	0.105377	0.224477	0.08698	0.203636	13
A0A1D6SEG1	5-dehydro-2-deoxygluconokinase 2 [Sotub02g030030.1.1]	2.2.1.1	major CHO metabolism.degradation.sucrose.fructokinase	0.0957696	0.341058	0.183487	0.192034	0	0.187652	13
A0A1D5TUD1	Gamma-glutamyltranspeptidase 1 [Sotub05g024400.1.1]	20.2	stress.abiotic	0.0964993	0.150382	0.206278	0.238231	0.0734054	0.235204	13
A0A1D5ST71	Gamma-glutamyl hydrolase 2 [Sotub10g007750.1.1]	18	Co-factor and vitamine metabolism	0.182895	0.282863	0.186676	0.137305	0.0634378	0.146824	13
A0A1D5TR63	Peroxidase [Sotub05g023190.1.1]	26.12	misc.peroxidases	0.176678	0.212707	0.110897	0.250382	0.11156	0.137777	13
Q43199	Adenine phosphoribosyltransferase-like [Sotub04g030980.1.1]	21.6	redox.dismutases and catalases	0.162276	0.266116	0.0931588	0.229843	0.135705	0.112901	13
A0A1D6AGU6	GMP synthase [Sotub08g029290.1.1]	23.1.2.31	nucleotide metabolism.synthesis.purine.GMP synthetase	0.181709	0.204023	0.156182	0.114876	0.1088	0.234411	13
W5BQC3	RNA-binding protein-like [Solyc03g071560.2.1]	10.6.3	cell wall.degradation.pectate lyases and polygalacturonases	0.130741	0.272331	0.115107	0.137285	0.133274	0.211262	13
A0A1D5UDE0	Peroxidase 3 [Sotub05g023210.1.1]	26.12	misc.peroxidases	0.156102	0.2381	0.097982	0.265183	0.0985681	0.144065	13
A0A1D5YMD9	UPF0664 stress-induced protein C29B12.11c [Sotub02g007100.1.1]	35.2	not assigned.unknown	0.252123	0.186763	0.0904549	0.174909	0.10879	0.18696	13
A0A1D5VLC8	#N/A	35.2	not assigned.unknown	0.194578	0.313022	0	0.259971	0	0.232429	13
A0A1D5UJ71	Late embryogenesis abundant (LEA) hydroxyproline-rich glycoprotein family [AT3G44220]	20.1	stress.biotic	0.112731	0.198117	0.154505	0.190512	0.0695882	0.274547	13
A0A1D6CRG9	Cinnamoyl CoA reductase-like 1 [Sotub04g036290.1.1]	16.2.1.7	secondary metabolism.phenylpropanoids.lignin biosynthesis.CCR1	0.135156	0.214696	0.148843	0.145699	0.14444	0.211165	13
A0A1D5SBI4	Gamma-glutamyl hydrolase 2 [Sotub10g007750.1.1]	18	Co-factor and vitamine metabolism	0.182895	0.282863	0.186676	0.137305	0.0634378	0.146824	13
A0A1D6CA49	Regulator of ribonuclease activity A [Sotub04g007310.1.1]	25	C1-metabolism	0.135313	0.215545	0.088119	0.153814	0.147887	0.259322	13
A0A1D5ZUK7	Maleylacetoacetate isomerase / glutathione S-transferase [Sotub01g039520.1.1]	26.9	misc.glutathione S transferases	0.138047	0.153477	0.210005	0.127466	0.115443	0.255562	13
A0A1D5TBW7	26S proteasome regulatory subunit [Sotub05g005130.1.1]	29.5.11.20	protein.degradation.ubiquitin.proteasom	0.184387	0.245723	0.188104	0.138356	0.113982	0.129448	13
A0A1D5U5J6	Protein serine/threonine kinase [Sotub03g010360.1.1]	29.4	protein.postranslational modification	0.185153	0.140945	0.206448	0.148063	0.106017	0.213374	13
A0A1D5W5M2	Transcriptional activator protein Pur-alpha [Sotub01g010980.1.1]	27.3.99	RNA.regulation of transcription.unclassified	0.203286	0.182793	0.132069	0.157079	0.136013	0.18876	13
A0A077RXY9	Serine carboxypeptidase K10B2.2 [Sotub04g013070.1.1]	29.5.5	protein.degradation.serine protease	0.214226	0.127858	0.167527	0.0989337	0.0914187	0.300037	13
A0A1D5VM70	Serine carboxypeptidase K10B2.2 [Sotub04g013070.1.1]	29.5.5	protein.degradation.serine protease	0.214226	0.127858	0.167527	0.0989337	0.0914187	0.300037	13
A0A1D5YNT2	Aspartate carbamoyltransferase [Sotub11g005080.1.1]	23.1.1.2	nucleotide metabolism.synthesis.pyrimidine.aspartate transcarbamoylase	0.250905	0.156449	0.0657715	0.205491	0.0924256	0.228958	13
W5A977	Proteasome subunit beta type [Sotub05g014840.1.1]	29.5.11.20	protein.degradation.ubiquitin.proteasom	0.340268	0.201486	0.15424	0.143497	0	0.160509	13
A0A1D6CVG2	Prolactin regulatory element-binding protein [Sotub07g018080.1.1]	29.5	protein.degradation	0.182646	0.155154	0.22849	0.168647	0.0610179	0.204045	13
A0A1D6D398	Signal recognition particle receptor subunit beta [Sotub11g022260.1.1]	29.3.4.99	protein.targeting.secretory pathway.unspecified	0.164742	0.27016	0.145344	0.152115	0.125317	0.142322	13
A0A1D5ZQZ7	Aspartate carbamoyltransferase [Sotub11g005080.1.1]	23.1.1.2	nucleotide metabolism.synthesis.pyrimidine.aspartate transcarbamoylase	0.250905	0.156449	0.0657715	0.205491	0.0924256	0.228958	13
A0A1D6CLT9	Serine/threonine protein phosphatase [Sotub08g007160.1.1]	29.4	protein.postranslational modification	0.225399	0.187631	0.193742	0.142502	0.117398	0.133328	13
A0A1D5U8I5	Endochitinase (Chitinase) [Sotub02g009500.1.1]	20.1.7.3	stress.biotic.PR-proteins.PR3/4/8/11 (chitinases and chitin binding proteins)	0.174923	0.177066	0.0964307	0.125346	0.14349	0.282745	13
W5B855	Replication factor C subunit 4 [Sotub08g026560.1.1]	28.1	DNA.synthesis/chromatin structure	0.234439	0.192287	0.0990033	0.218171	0	0.2561	13
A0A1D5RSB1	Legumin 11S-globulin [Sotub11g030120.1.1]	28.2	DNA.repair	0.178524	0.23539	0.175863	0.286018	0	0.124205	13
A0A1D6B1V0	Heterogeneous nuclear ribonucleoprotein H1 [Sotub02g009400.1.1]	17.3.1.1.1	hormone metabolism.brassinosteroid.synthesis-degradation.BRs.DET2	0.19231	0.227595	0.105842	0.144374	0.130756	0.199123	13
A0A1D5U0X1	Microsomal signal peptidase subunit(SPC25)-like protein [Sotub04g026330.1.1]	29.3.4.1	protein.targeting.secretory pathway.ER	0.147479	0.127392	0.240419	0.176835	0.0639804	0.243894	13
Q332P0	Cytochrome c oxidase subunit 2 [Sotub04g017730.1.1]	9.7	mitochondrial electron transport / ATP synthesis.cytochrome c oxidase	0.214823	0.194178	0.165431	0.247376	0	0.178192	13
A0A1D6DFC0	Trafficking protein particle complex subunit 5 [Sotub04g013360.1.1]	34.99	transport.misc	0.255048	0.169654	0.147529	0.171607	0.108805	0.147358	13
A0A1D5SYE1	Adaptin ear-binding coat-associated protein 2 [Sotub09g019510.1.1]	35.1	not assigned.no ontology	0.19476	0.216529	0.244493	0.143652	0.0650646	0.135501	13
W5DWT9	Mitochondrial import receptor subunit TOM40 [Sotub06g006950.1.1]	29.3.2	protein.targeting.mitochondria	0.170742	0.157459	0.226068	0.128182	0.1056	0.211948	13
A0A1D6A9E2	DNAJ chaperone [Sotub01g029730.1.1]	20.2.1	stress.abiotic.heat	0.213746	0.304928	0.17651	0.174945	0.0463932	0.0834777	13
A0A1D5U0G7	Receptor expression-enhancing protein 3 [Sotub10g026070.1.1]	17.1.1	hormone metabolism.abscisic acid.synthesis-degradation	0.216033	0.096479	0.0806034	0.239605	0.0921611	0.275118	13
A0A1D6AF41	ubiquitin family protein, putative, expressed [LOC_Os07g31540]	29.2.3	protein.synthesis.initiation	0.190645	0.288762	0.058752	0.176032	0.12738	0.158429	13
A0A1D5RYH8	Acireductone dioxygenase [Sotub09g024520.1.1]	15.3	metal handling.regulation	0.17993	0.200042	0.067133	0.176348	0.0737086	0.302839	13
A0A1D5ZP70	SnRK1-interacting protein 1 [Sotub11g017380.1.1]	27.3.44	RNA.regulation of transcription.chromatin remodeling factors	0.171379	0.336117	0.11601	0.158243	0	0.218251	13
W5GDU0	L-lactate dehydrogenase [Sotub08g024710.1.1]	5.1	fermentation.LDH	0.176839	0.289996	0.221996	0.120399	0	0.19077	13
A0A1D6RSF5	Pectinesterase [Sotub02g023390.1.1]	10.8.1	cell wall.pectinesterases.PME	0.14131	0.202809	0.218988	0.220213	0.102465	0.114215	13
A0A1D5TMW4	Neighbor of COX4 [Sotub10g005820.1.1]	27.3.24	RNA.regulation of transcription.MADS box transcription factor family	0.214079	0.238008	0	0.250028	0	0.297885	13
A0A1D5WZX1	Polyadenylate-binding protein 1-like [Sotub10g007400.1.1]	13.1.7	amino acid metabolism.synthesis.histidine	0.205164	0.268121	0.128734	0.189375	0.120015	0.0885911	13
A0A1D5SX97	TBC1 domain family member 8B [Sotub04g009500.1.1]	30.5	signalling.G-proteins	0.205348	0.320258	0.215621	0.138167	0.0686018	0.0520049	13
W5DM15	Cyclops (Fragment) [Sotub08g020780.1.1]	35.3	not assigned.disagreeing hits	0.262767	0.142034	0.188384	0.19716	0	0.209656	13
D2KZ08	Aminotransferase [Sotub07g016480.1.1]	13.1.1.1.2	amino acid metabolism.synthesis.central amino acid metabolism.GABA.GABA transaminase	0.128596	0.126865	0.0347544	0.324767	0.31072	0.0742982	14
A0A1D5X8I5	Pyruvate kinase [Sotub10g025400.1.1]	4.1.14	glycolysis.cytosolic branch.pyruvate kinase (PK)	0.0635811	0.0729192	0.215884	0.331645	0.241495	0.074476	14
A0A1D6C9E6	Aminotransferase-like protein [Sotub12g011100.1.1]	13.1.1.1.2	amino acid metabolism.synthesis.central amino acid metabolism.GABA.GABA transaminase	0.128694	0.126962	0.0347809	0.324251	0.310957	0.074355	14
A0A1D5WKN0	Serine/threonine-protein phosphatase 6 regulatory subunit 3 [Sotub02g016020.1.1]	15.2	metal handling.binding, chelation and storage	0	0	0.151102	0.392552	0.308182	0.148164	14
A0A1D6CP87	UDP-glucose glucosyltransferase [Sotub12g030360.1.1]	17.2.1	hormone metabolism.auxin.synthesis-degradation	0	0	0	0.604421	0.395579	0	14
A0A1D6DLT8	Glutamate synthase [Sotub03g013400.1.1]	12.2.1.1	N-metabolism.ammonia metabolism.glutamate synthase.ferredoxin dependent	0.0902789	0	0.215894	0.380035	0.25716	0.0566327	14
A0A1D5YV76	Thaumatin-like protein [Sotub11g023920.1.1]	20.1	stress.biotic	0.0730044	0	0	0.662196	0.264799	0	14
A0A1D5VVA3	Serine/threonine-protein phosphatase 6 regulatory subunit 3 [Sotub02g016020.1.1]	15.2	metal handling.binding, chelation and storage	0.0406162	0	0.162543	0.422276	0.272505	0.10206	14
A0A1D5S7H3	AFG1-like ATPase [Sotub07g005770.1.1]	35.1	not assigned.no ontology	0	0.188629	0	0.506626	0.304745	0	14
A0A1D6BPQ2	Class E vacuolar protein-sorting machinery protein HSE1 [Sotub08g018930.1.1]	31.4	cell.vesicle transport	0.0802747	0	0	0.321494	0.485243	0.112989	14
A0A1D5ZC02	MAPprotein kinase-like protein [Sotub02g031690.1.1]	10.1.4	cell wall.precursor synthesis.UGD	0.0671016	0	0.198284	0.322802	0.411813	0	14
A0A1D5YRC9	Chlorophyll a-b binding protein 3C, chloroplastic [Sotub03g006030.1.1]	1.1.1.1	PS.lightreaction.photosystem II.LHC-II	0.314075	0.208918	0	0.348345	0.128662	0	15
W5AFW9	Actin [Sotub11g006340.1.1]	31.1	cell.organisation	0.380885	0.109365	0.0872557	0.329474	0.0353926	0.0576265	15
A0A1D5YP31	Glutathione S-transferase [Sotub12g027670.1.1]	26.9	misc.glutathione S transferases	0.376658	0.190935	0	0.331718	0.0569769	0.0437125	15
A0A1D6DEW4	Chlorophyll a-b binding protein 1B, chloroplastic [Sotub02g017350.1.1]	1.1.1.1	PS.lightreaction.photosystem II.LHC-II	0.360451	0.239766	0	0.399782	0	0	15
W5CAA5	Ras-related protein Rab-7a [Sotub01g046900.1.1]	30.5	signalling.G-proteins	0.284107	0.195725	0	0.321575	0	0.198592	15
A0A077RVD7	OB-fold nucleic acid binding domain containing protein [Sotub10g008160.1.1]	20.2.3	stress.abiotic.drought/salt	0.402075	0.212342	0	0.270534	0	0.115049	15
W5EMH6	Glutathione S-transferase [Sotub12g027670.1.1]	26.9	misc.glutathione S transferases	0.392227	0.143614	0	0.352638	0.0639798	0.0475421	15
A0A1D5SB94	Ras-related protein Rab-7a [Sotub01g046900.1.1]	30.5	signalling.G-proteins	0.317642	0.186557	0	0.306511	0	0.18929	15
A0A1D5RQT5	Chlorophyll a-b binding protein 3C, chloroplastic [Sotub03g006030.1.1]	1.1.1.1	PS.lightreaction.photosystem II.LHC-II	0.326751	0.217349	0	0.362404	0	0.0934958	15
W5AMP7	Legumin 11S-globulin [Sotub11g030120.1.1]	28.2	DNA.repair	0.333856	0.150669	0.112567	0.323407	0	0.0795017	15
W4ZWA7	Flavoprotein wrbA [Sotub01g046760.1.1]	11.8	lipid metabolism.exotics (steroids, squalene etc)	0.357477	0.196827	0	0.399607	0.0460884	0	15
A0A1D6BAX2	Mitochondrial phosphate carrier protein [Sotub02g037680.1.1]	27.1	RNA.processing	0.356302	0.141725	0.0360833	0.417243	0	0.0486469	15
A0A1D5XGK9	Glutathione S-transferase [Sotub12g027670.1.1]	26.9	misc.glutathione S transferases	0.416737	0.12144	0	0.368984	0.052535	0.0403046	15
A0A1D5YP29	Glutathione S-transferase [Sotub12g027670.1.1]	26.9	misc.glutathione S transferases	0.349243	0.166875	0	0.386507	0.0973746	0	15
A0A1D5V9Q3	RNA recognition motif containing protein, putative, expressed [LOC_Os01g68790]	27.4	RNA.RNA binding	0.431311	0.148022	0.0757495	0.344918	0	0	15
A0A1D6ANT1	Mitochondrial phosphate carrier protein [Sotub02g037680.1.1]	27.1	RNA.processing	0.356302	0.141725	0.0360833	0.417243	0	0.0486469	15
A0A1D5TUP1	Glycerol kinase [Sotub03g030950.1.1]	11.5.1	lipid metabolism.glycerol metabolism.glycerol kinase	0.271675	0.192599	0	0.461933	0.0737928	0	15
W5ETH6	Lipoxygenase [Sotub01g036960.1.1]	17.7.1.2	hormone metabolism.jasmonate.synthesis-degradation.lipoxygenase	0.354316	0.209402	0	0.422087	0.0141946	0	15
A0A1D5ZMD7	Cathepsin L-like cysteine proteinase [Sotub07g014980.1.1]	29.5.3	protein.degradation.cysteine protease	0.399126	0.204971	0	0.395903	0	0	15
A0A1D5YZH5	Cathepsin L-like cysteine proteinase [Sotub07g014980.1.1]	29.5.3	protein.degradation.cysteine protease	0.317204	0.254433	0	0.428363	0	0	15
A0A1D6RJI0	Plasma membrane ATPase 4 [Sotub07g010540.1.1]	2.2.1.3.1	major CHO metabolism.degradation.sucrose.invertases.neutral	0.391389	0.114183	0.0195248	0.36469	0.0637607	0.0464529	15
A0A1D5X2X1	Lipoxygenase [Sotub01g036960.1.1]	17.7.1.2	hormone metabolism.jasmonate.synthesis-degradation.lipoxygenase	0.348474	0.205937	0	0.43163	0.0139597	0	15
A0A1D5TCK2	Serine/threonine phosphatase family protein [Sotub04g027950.1.1]	26.2	misc.UDP glucosyl and glucoronyl transferases	0.378009	0.204335	0	0.417657	0	0	15
A0A1D6AH27	Glutathione transferase [Sotub02g015040.1.1]	26.9	misc.glutathione S transferases	0.389242	0.137901	0.0907922	0.330743	0	0.0513228	15
W5EBU6	Lipoxygenase [Sotub01g036960.1.1]	17.7.1.2	hormone metabolism.jasmonate.synthesis-degradation.lipoxygenase	0.353973	0.229907	0	0.400535	0.0155846	0	15
A0A1D5TEU4	Glycerol kinase [Sotub03g030950.1.1]	11.5.1	lipid metabolism.glycerol metabolism.glycerol kinase	0.271675	0.192599	0	0.461933	0.0737928	0	15
A0A1D6BNV7	#N/A	35.2	not assigned.unknown	0.33511	0.185483	0.0427387	0.389673	0.0469957	0	15
A0A1D6AC81	Mitochondrial phosphate carrier protein [Sotub02g037680.1.1]	27.1	RNA.processing	0.356302	0.141725	0.0360833	0.417243	0	0.0486469	15
A0A1D5V0J4	Serine/threonine phosphatase family protein [Sotub07g024260.1.1]	26.2	misc.UDP glucosyl and glucoronyl transferases	0.374412	0.152844	0	0.342637	0.0969388	0.033169	15
A0A1D6AXW6	Glutathione transferase [Sotub02g015040.1.1]	26.9	misc.glutathione S transferases	0.356047	0.155226	0.102199	0.328757	0	0.0577709	15
A0A1D6DLF5	Glutathione transferase [Sotub02g015040.1.1]	26.9	misc.glutathione S transferases	0.378068	0.133979	0.0882101	0.34988	0	0.0498632	15
A0A1D5XJR1	Beta-fructofuranosidase insoluble isoenzyme 2 [Sotub09g009900.1.1]	2.2.1.3.2	major CHO metabolism.degradation.sucrose.invertases.cell wall	0.300514	0.223963	0.0779303	0.307576	0.0900175	0	15
A0A1D5XBI8	#N/A	35.2	not assigned.unknown	0.314932	0.148357	0	0.34413	0.157006	0.0355741	15
A0A1D5XWS3	Beta-fructofuranosidase insoluble isoenzyme 2 [Sotub09g009900.1.1]	2.2.1.3.2	major CHO metabolism.degradation.sucrose.invertases.cell wall	0.422117	0.172285	0	0.361946	0.0436518	0	15
A0A1D6D1H7	plant protein of unknown function domain containing protein, expressed [LOC_Os06g06550]	35.2	not assigned.unknown	0.362822	0.137377	0	0.417746	0.0491127	0.0329414	15
A0A1D6CH94	plant protein of unknown function domain containing protein, expressed [LOC_Os06g06550]	35.2	not assigned.unknown	0.336525	0.12742	0	0.459948	0.045553	0.0305538	15
W5D6U7	Dihydropyrimidinase [Sotub11g020690.1.1]	23.2.1.4	nucleotide metabolism.degradation.pyrimidine.dihydropyrimidinase	0.466475	0.203295	0	0.33023	0	0	15
A0A1D5V717	Dihydropyrimidinase [Sotub11g020690.1.1]	23.2.1.4	nucleotide metabolism.degradation.pyrimidine.dihydropyrimidinase	0.448706	0.267753	0	0.28354	0	0	15
A6Q0N9	10-deacetylbaccatin III-10-O-acetyl transferase-like [Sotub01g023150.1.1]	16.2	secondary metabolism.phenylpropanoids	0.343625	0.166649	0.0848582	0.404868	0	0	15
A0A1D6SEY5	Peroxidase [Sotub03g015450.1.1]	26.12	misc.peroxidases	0.278144	0.178768	0	0.4635	0	0.0795875	15
A0A1D5RZ45	CXE carboxylesterase [Sotub02g016040.1.1]	20.1.2	stress.biotic.receptors	0.32359	0.207842	0	0.468569	0	0	15
A0A1D5WUZ9	10-deacetylbaccatin III-10-O-acetyl transferase-like [Sotub01g023150.1.1]	16.2	secondary metabolism.phenylpropanoids	0.343625	0.166649	0.0848582	0.404868	0	0	15
A0A1D5SS37	Guanylate-binding protein 10 [Sotub10g009500.1.1]	30.5	signalling.G-proteins	0.458233	0.153131	0.0273231	0.268159	0.0675497	0.0256037	15
A0A1D5SU28	CXE carboxylesterase [Sotub02g016040.1.1]	20.1.2	stress.biotic.receptors	0.468046	0.17194	0	0.360014	0	0	15
W5EP76	G-type lectin S-receptor-like serine/threonine-protein kinase At1g11330 [Sotub02g022600.1.1]	30.2.24	signalling.receptor kinases.S-locus glycoprotein like	0.262702	0.291884	0	0.370292	0	0.0751221	15
A0A1D5VZI3	Sodium/calcium exchanger family protein [Sotub07g024540.1.1]	30.3	signalling.calcium	0.374991	0.229133	0	0.290698	0.105177	0	15
A0A1D6ACS3	Nuclear matrix constituent-like protein 1 [Sotub03g011630.1.1]	27.1	RNA.processing	0.398137	0.19308	0	0.319221	0.0895624	0	15
A0A1D6RS94	Receptor-like serine/threonine-protein kinase At3g01300 [Sotub09g017470.1.1]	29.4.1.54	protein.postranslational modification.kinase.receptor like cytoplasmatic kinase IV	0.38903	0.136549	0	0.401003	0.073418	0	15
A0A1D6S5W2	Spermidine synthase 1 [Sotub03g013500.1.1]	22.1.6	polyamine metabolism.synthesis.spermidine synthase	0.370501	0.161527	0.0562819	0.296795	0.0618878	0.0530072	15
A0A1D5TMJ8	Peroxidase 3 [Sotub05g023210.1.1]	26.12	misc.peroxidases	0.374264	0.240547	0	0.278099	0	0.107091	15
A0A1D5XHJ4	AP-2 complex subunit alpha [Sotub06g031030.1.1]	31.4	cell.vesicle transport	0.335442	0.15245	0.0875008	0.341668	0.0829394	0	15
A0A1D5YDL9	Alpha-N-acetylglucosaminidase [Sotub01g025820.1.1]	26.8	misc.nitrilases, nitrile lyases, berberine bridge enzymes, reticuline oxidases, troponine reductases	0.429276	0.187093	0	0.383631	0	0	15
W5G8H4	TBC1 domain family member 15 [Sotub12g008310.1.1]	26.3.3	misc.gluco-, galacto- and mannosidases.alpha-mannosidase	0.406323	0.148728	0.103644	0.284321	0.0569838	0	15
A0A1D5US44	#N/A	35.2	not assigned.unknown	0.390559	0.20565	0	0.312375	0.0914163	0	15
A0A1D5W206	Receptor-like serine/threonine-protein kinase At3g01300 [Sotub09g017470.1.1]	29.4.1.54	protein.postranslational modification.kinase.receptor like cytoplasmatic kinase IV	0.39044	0.13598	0	0.413799	0.0597807	0	15
W5FZ37	Peroxidase [Sotub05g024920.1.1]	26.12	misc.peroxidases	0.358721	0.115279	0	0.474678	0	0.0513219	15
A0A1D5XLB2	4-coumarate-coa ligase [Sotub12g027780.1.1]	11.1.8	lipid metabolism.FA synthesis and FA elongation.acyl CoA ligase	0.390408	0.175828	0	0.390434	0.0433291	0	15
A0A1D5Z2R3	Alpha-N-acetylglucosaminidase [Sotub01g025820.1.1]	26.8	misc.nitrilases, nitrile lyases, berberine bridge enzymes, reticuline oxidases, troponine reductases	0.335591	0.292433	0	0.371977	0	0	15
A0A1D6C2C1	TBCC domain containing 1 [Sotub10g022170.1.1]	31.1	cell.organisation	0.248325	0.216536	0.0765317	0.458607	0	0	15
W5EMS7	Peroxidase [Sotub05g024920.1.1]	26.12	misc.peroxidases	0.371855	0.163562	0	0.391765	0	0.0728175	15
A0A1D6CYB0	Receptor-like kinase [Sotub02g014450.1.1]	26.16	misc.myrosinases-lectin-jacalin	0.394161	0.17603	0	0.268362	0	0.161448	15
A0A1D6SE08	Sister chromatid cohesion protein PDS5 homolog B [Sotub11g006420.1.1]	2.1.2.1	major CHO metabolism.synthesis.starch.AGPase	0.407785	0.301576	0	0.290639	0	0	15
A0A1D5S047	RNA-binding like protein [Sotub02g031950.1.1]	27.4	RNA.RNA binding	0.473073	0.171775	0	0.355152	0	0	15
A0A1D6BT98	Sister chromatid cohesion protein PDS5 homolog B [Sotub11g006420.1.1]	2.1.2.1	major CHO metabolism.synthesis.starch.AGPase	0.443927	0.23375	0	0.322323	0	0	15
A0A1D6RWG5	Solute carrier family 2, facilitated glucose transporter member 3 [Sotub01g046800.1.1]	28.1	DNA.synthesis/chromatin structure	0.322099	0.312506	0	0.29046	0	0.074935	15
A0A1D5Z1K6	Kinase-like protein [Sotub09g023590.1.1]	13.1.6.1.7	amino acid metabolism.synthesis.aromatic aa.chorismate.chorismate synthase	0.38443	0.132176	0	0.354964	0.128429	0	15
A0A1D5TR91	Pre-mRNA-splicing factor SYF1 [Sotub01g026530.1.1]	28.2	DNA.repair	0.336588	0.20812	0	0.403029	0.0522622	0	15
A0A1D6B9X5	Enhancer of mRNA-decapping protein 4 [Sotub10g005670.1.1]	27.1	RNA.processing	0.367086	0.109332	0.126937	0.396645	0	0	15
A0A1D6RF81	Transcription initiation factor TFIID subunit 6 [Sotub10g005500.1.1]	26.4	misc.beta 1,3 glucan hydrolases	0.300523	0.271504	0	0.34639	0.0815837	0	15
A0A1D6S9Q7	1-aminocyclopropane-1-carboxylate oxidase [Sotub07g018790.1.1]	17.5.1.2	hormone metabolism.ethylene.synthesis-degradation.1-aminocyclopropane-1-carboxylate oxidase	0.400832	0.228901	0	0.320592	0	0.0496743	15
A0A1D5SPP8	Structural maintenance of chromosomes (SMC) family protein [AT2G27170]	17.2.1	hormone metabolism.auxin.synthesis-degradation	0.465927	0.160336	0	0.373737	0	0	15
A0A1D6DHA9	Rad21 / Rec8 like protein, putative, expressed [LOC_Os01g67250]	28.1	DNA.synthesis/chromatin structure	0.348454	0.306617	0	0.285272	0.0596571	0	15
A0A1D5XAP1	Alpha-L-arabinofuranosidase [Sotub10g027020.1.1]	10.6.2	cell wall.degradation.mannan-xylose-arabinose-fucose	0.353387	0.191017	0	0.333089	0.122507	0	15
A0A1D5UN95	Calmodulin-binding protein (Fragment) [Sotub07g008030.1.1]	8.2.11	TCA / organic transformation.other organic acid transformations.atp-citrate lyase	0.35291	0.175576	0	0.471514	0	0	15
A0A1D5V004	LOC556397 protein (Fragment) [Sotub09g012040.1.1]	20.2.1	stress.abiotic.heat	0.372492	0.13469	0	0.407616	0.0852021	0	15
A0A1D5XMH0	Receptor-like kinase [Sotub11g029710.1.1]	29.4.1.57	protein.postranslational modification.kinase.receptor like cytoplasmatic kinase VII	0.495512	0.154745	0.0791897	0.270554	0	0	15
A0A1D6ASE6	NCS1 nucleoside transporter family protein [Sotub09g008230.1.1]	34.10	transport.nucleotides	0.401814	0.276082	0	0.322104	0	0	15
A0A1D5TL47	LOC556397 protein (Fragment) [Sotub09g012040.1.1]	20.2.1	stress.abiotic.heat	0.372492	0.13469	0	0.407616	0.0852021	0	15
A0A1D5XYZ6	Chaperone DnaJ-domain superfamily protein [AT2G01710]	11.1.30	lipid metabolism.FA synthesis and FA elongation.pyruvate kinase	0.459736	0.14659	0	0.393673	0	0	15
A0A1D5SU31	Translin-like protein [Solyc10g086210.1.1]	35.1	not assigned.no ontology	0.392384	0.126096	0.119212	0.362308	0	0	15
A0A1D5SMY8	DNA-binding protein HGH1 [Sotub05g010800.1.1]	35.2	not assigned.unknown	0.360643	0.306357	0	0.333	0	0	15
A0A1D5SMR3	Cytochrome P450 [Sotub07g022450.1.1]	2.2.2.6	major CHO metabolism.degradation.starch.transporter	0.378203	0.137327	0	0.358501	0.125968	0	15
A0A1D5X6V2	RNA-binding protein-like [Sotub05g010070.1.1]	21.2	redox.ascorbate and glutathione	0.273739	0.301965	0.0960701	0.328226	0	0	15
A0A1D5ZB46	WD repeat-containing protein 48 [Sotub01g035710.1.1]	10.7	cell wall.modification	0.312555	0.265508	0	0.288598	0.133338	0	15
A0A1D6S725	Pyridoxal kinase [Sotub02g029890.1.1]	3.5	minor CHO metabolism.others	0.172098	0	0	0.827902	0	0	16
A0A1D6RFS1	#N/A	35.2	not assigned.unknown	0.178125	0	0	0.821875	0	0	16
A0A1D5SZM5	Phenylcoumaran benzylic ether reductase 3 [Sotub10g014450.1.1]	16.8.5.1	secondary metabolism.flavonoids.isoflavonols.isoflavone reductase	0.243806	0	0	0.756194	0	0	16
A0A1D5VLS7	Predicted NADPH-dependent FMN reductase [Sotub01g033920.1.1]	35.1	not assigned.no ontology	0.157237	0	0	0.842763	0	0	16
W5EER4	O-methyltransferase [Sotub06g012130.1.1]	16.2	secondary metabolism.phenylpropanoids	0.245652	0	0	0.754348	0	0	16
W5FV23	FAD-binding domain-containing protein [Sotub06g019830.1.1]	16.4.1	secondary metabolism.N misc.alkaloid-like	0.206244	0	0	0.793756	0	0	16
A0A1D5YDX6	FAD-binding domain-containing protein [Sotub06g019830.1.1]	16.4.1	secondary metabolism.N misc.alkaloid-like	0.206244	0	0	0.793756	0	0	16
A0A1D5WL90	expressed protein [LOC_Os01g68300]	35.2	not assigned.unknown	0.110902	0	0	0.889098	0	0	16
A0A1D5WNE9	Predicted NADPH-dependent FMN reductase [Sotub01g033930.1.1]	35.1	not assigned.no ontology	0.187011	0	0	0.812989	0	0	16
A0A1D5ZDN7	Pirin-like protein [Sotub09g030690.1.1]	9.1.2	mitochondrial electron transport / ATP synthesis.NADH-DH (type I).localisation not clear	0	0	0	0.763422	0	0.236578	16
A0A1D6APP5	O-methyltransferase 1 [Sotub10g029020.1.1]	16.2.1.9	secondary metabolism.phenylpropanoids.lignin biosynthesis.COMT	0.167691	0	0	0.832309	0	0	16
A0A1D6CHN7	Dienelactone hydrolase domain protein [Sotub08g019770.1.1]	20.1.7	stress.biotic.PR-proteins	0.254105	0	0	0.745895	0	0	16
A0A1D6BE93	Glutathione S-transferase [Sotub05g011670.1.1]	26.9	misc.glutathione S transferases	0.250684	0	0	0.749316	0	0	16
A0A1D6CPA7	#N/A	35.2	not assigned.unknown	0.19984	0	0	0.80016	0	0	16
A0A1D6AGS4	Allene oxide synthase [Sotub11g026710.1.1]	17.7.1.3	hormone metabolism.jasmonate.synthesis-degradation.allene oxidase synthase	0.171712	0	0	0.828288	0	0	16
A0A1D6CQZ4	WD domain, G-beta repeat domain containing protein, expressed [LOC_Os06g44030]	27.3.51	RNA.regulation of transcription.general transcription, TBP-binding protein	0.199804	0	0	0.800196	0	0	16
A0A1D5UGJ7	Peroxidase [Sotub02g010080.1.1]	26.12	misc.peroxidases	0.1437	0	0	0.8563	0	0	16
A0A1D5VXX6	Beta-glucanase [Sotub01g017930.1.1]	26.4.1	misc.beta 1,3 glucan hydrolases.glucan endo-1,3-beta-glucosidase	0.226079	0	0	0.773921	0	0	16
A0A1D5UEY1	Serine-threonine protein kinase [Sotub04g011170.1.1]	27.3.39	RNA.regulation of transcription.AtSR transcription factor family	0.24433	0	0	0.75567	0	0	16
A0A1D5YVI4	Osmotin-like protein (Fragment) [Sotub08g026700.1.1]	20.1	stress.biotic	0.139816	0	0	0.860184	0	0	16
A0A1D5XY49	Exoribonuclease 2 [Sotub02g025820.1.1]	11.2.4	lipid metabolism.FA desaturation.omega 6 desaturase	0.107912	0	0.142202	0.749886	0	0	16
A0A1D6C7D0	#N/A	35.2	not assigned.unknown	0.199371	0	0	0.800629	0	0	16
A0A1D5XJ20	Hydroxycinnamoyl transferase [Sotub02g031660.1.1]	16.2	secondary metabolism.phenylpropanoids	0.199804	0	0	0.800196	0	0	16
A0A1D5SC31	Glucan endo-13-beta-glucosidase [Sotub12g013080.1.1]	26.4.1	misc.beta 1,3 glucan hydrolases.glucan endo-1,3-beta-glucosidase	0.19984	0	0	0.80016	0	0	16
A0A1D5YGH1	UTP-glucose 1 phosphate uridylyltransferase [Sotub11g007290.1.1]	4.1.1	glycolysis.cytosolic branch.UGPase	0.488604	0	0	0.511396	0	0	17
A0A096UJV2	Chlorophyll a-b binding protein 3C, chloroplastic [Sotub03g006030.1.1]	1.1.1.1	PS.lightreaction.photosystem II.LHC-II	0.474133	0	0	0.525867	0	0	17
W5H2N5	Chlorophyll a-b binding protein 3C, chloroplastic [Sotub03g006030.1.1]	1.1.1.1	PS.lightreaction.photosystem II.LHC-II	0.474133	0	0	0.525867	0	0	17
W5AJ04	Chlorophyll a-b binding protein 3C, chloroplastic [Sotub03g006030.1.1]	1.1.1.1	PS.lightreaction.photosystem II.LHC-II	0.474133	0	0	0.525867	0	0	17
W5FD35	Chlorophyll a-b binding protein 3C, chloroplastic [Sotub03g006060.1.1]	1.1.1.1	PS.lightreaction.photosystem II.LHC-II	0.474133	0	0	0.525867	0	0	17
A0A1D5SCM2	Chlorophyll a-b binding protein 3C, chloroplastic [Sotub03g006030.1.1]	1.1.1.1	PS.lightreaction.photosystem II.LHC-II	0.474133	0	0	0.525867	0	0	17
W5A6U2	Chlorophyll a-b binding protein 3C, chloroplastic [Sotub03g006060.1.1]	1.1.1.1	PS.lightreaction.photosystem II.LHC-II	0.474133	0	0	0.525867	0	0	17
A0A1D6AR93	O-methyltransferase [Sotub08g008080.1.1]	16.2	secondary metabolism.phenylpropanoids	0.463265	0	0	0.536735	0	0	17
A0A1D5TTF6	Major allergen Mal d 1 [Sotub03g030920.1.1]	20.1.7	stress.biotic.PR-proteins	0.470712	0	0	0.529288	0	0	17
A0A1D5ZBK8	Elongation factor 1-alpha [Sotub11g025970.1.1]	29.2.4	protein.synthesis.elongation	0.471367	0	0	0.528633	0	0	17
A0A1D6B086	Chlorophyll a-b binding protein 3C, chloroplastic [Sotub03g006030.1.1]	1.1.1.1	PS.lightreaction.photosystem II.LHC-II	0.474133	0	0	0.525867	0	0	17
W5IBR5	Chlorophyll a-b binding protein 3C, chloroplastic [Sotub03g006030.1.1]	1.1.1.1	PS.lightreaction.photosystem II.LHC-II	0.474133	0	0	0.525867	0	0	17
W5HU96	Chlorophyll a-b binding protein 3C, chloroplastic [Sotub03g006030.1.1]	1.1.1.1	PS.lightreaction.photosystem II.LHC-II	0.474133	0	0	0.525867	0	0	17
Q5I7K5	60S acidic ribosomal protein P1 [Sotub03g016860.1.1]	27.1.1	RNA.processing.splicing	0.461271	0	0	0.538729	0	0	17
W5ANB3	NADPH dehydrogenase 3 [Sotub11g017720.1.1]	17.7.1.5	hormone metabolism.jasmonate.synthesis-degradation.12-oxophytodienoate reductase 3	0.488555	0	0	0.511445	0	0	17
W5EHI0	NADH dehydrogenase (Ubiquinone) 1 alpha subcomplex subunit 13 [Sotub09g027220.1.1]	20.1.3	stress.biotic.signalling	0.478107	0	0	0.521893	0	0	17
A0A077RZ13	ADP-ribosylation factor family protein [Sotub01g038180.1.1]	30.5	signalling.G-proteins	0.47643	0	0	0.52357	0	0	17
A0A1D5V1Q2	Elongation factor 1-alpha [Sotub06g010770.1.1]	29.2.4	protein.synthesis.elongation	0.48722	0	0	0.51278	0	0	17
A0A1D5W9E0	Triosephosphate isomerase [Sotub04g010110.1.1]	1.3.5	PS.calvin cycle.TPI	0.48131	0	0	0.494491	0	0.0241996	17
A0A1D6CWT9	Glutamate-1-semialdehyde-2 1-aminomutase [Sotub04g009130.1.1]	19.3	tetrapyrrole synthesis.GSA	0.450555	0	0	0.549445	0	0	17
W4ZXK1	Dehydroascorbate reductase (Fragment) [Sotub05g027810.1.1]	11.1.9	lipid metabolism.FA synthesis and FA elongation.long chain fatty acid CoA ligase	0.450427	0	0	0.549573	0	0	17
W5AC28	Dehydroascorbate reductase (Fragment) [Sotub05g027810.1.1]	11.1.9	lipid metabolism.FA synthesis and FA elongation.long chain fatty acid CoA ligase	0.450427	0	0	0.549573	0	0	17
A0A1D5TK48	stress responsive protein, putative, expressed [LOC_Os07g48490]	29.2.2	protein.synthesis.ribosome biogenesis	0.458474	0	0	0.541526	0	0	17
A0A1D6BPT0	Peroxidase 5 [Sotub11g029720.1.1]	26.12	misc.peroxidases	0.491554	0	0	0.508446	0	0	17
A0A1D5WTH5	Glutamate decarboxylase [Sotub05g026980.1.1]	13.1.1.1.1	amino acid metabolism.synthesis.central amino acid metabolism.GABA.glutamate decarboxylase	0.476913	0	0	0.523087	0	0	17
A0A1D6A1L0	ATP-citrate lyase A-3 [Sotub01g038840.1.1]	8.2.11	TCA / organic transformation.other organic acid transformations.atp-citrate lyase	0.480799	0	0	0.519201	0	0	17
A0A1D5UKX6	Adenosylhomocysteinase [Sotub12g030260.1.1]	13.2.3.4	amino acid metabolism.degradation.aspartate family.methionine	0.46868	0	0	0.53132	0	0	17
A0A1D5TBU2	Adenosylhomocysteinase [Sotub09g028800.1.1]	13.2.3.4	amino acid metabolism.degradation.aspartate family.methionine	0.441443	0	0.0316483	0.509153	0	0.0177552	17
A0A1D6D813	T-complex protein 1 subunit zeta [Sotub02g010730.1.1]	29.4	protein.postranslational modification	0.463413	0	0	0.536587	0	0	17
A0A1D5SMB1	NADPH dehydrogenase 3 [Sotub11g017720.1.1]	17.7.1.5	hormone metabolism.jasmonate.synthesis-degradation.12-oxophytodienoate reductase 3	0.472646	0	0	0.527354	0	0	17
A0A1D6B557	Cytosol aminopeptidase family protein [Sotub12g007840.1.1]	20.2.99	stress.abiotic.unspecified	0.482018	0	0	0.517982	0	0	17
A0A1D6C6T6	Activator of heat shock protein ATPase homolog 1 [Sotub10g019940.1.1]	21.1	redox.thioredoxin	0.449923	0	0	0.550077	0	0	17
W5E8X2	40S ribosomal protein S28 [Sotub10g020380.1.1]	29.2.1.2.1.28	protein.synthesis.ribosomal protein.eukaryotic.40S subunit.S28	0.464412	0	0	0.535588	0	0	17
W5B7Z6	Adenosylhomocysteinase [Sotub12g030260.1.1]	13.2.3.4	amino acid metabolism.degradation.aspartate family.methionine	0.46868	0	0	0.53132	0	0	17
A0A1D5VZC2	Glutamate decarboxylase [Sotub05g026980.1.1]	13.1.1.1.1	amino acid metabolism.synthesis.central amino acid metabolism.GABA.glutamate decarboxylase	0.476913	0	0	0.523087	0	0	17
A0A1D5YI18	O-methyltransferase [Sotub06g012130.1.1]	16.2	secondary metabolism.phenylpropanoids	0.472454	0	0	0.527546	0	0	17
A0A1D5WJH0	V-type proton ATPase subunit e 1 [Sotub08g028490.1.1]	29.2.3	protein.synthesis.initiation	0.456891	0	0	0.477742	0	0.0653669	17
A0A1D5URS1	Adenosylhomocysteinase [Sotub09g028800.1.1]	13.2.3.4	amino acid metabolism.degradation.aspartate family.methionine	0.441443	0	0.0316483	0.509153	0	0.0177552	17
W5HZ76	Peroxidase [Sotub05g021550.1.1]	1.1.1.2	PS.lightreaction.photosystem II.PSII polypeptide subunits	0.444553	0	0	0.555447	0	0	17
A0A1D6S8F1	Dihydrolipoyllysine-residue acetyltransferase component of pyruvate dehydrogenase complex [Sotub07g007990.1.1]	8.1.1.2	TCA / organic transformation.TCA.pyruvate DH.E2	0.489872	0	0	0.510128	0	0	17
A0A1D5SNU8	Glutathione S-transferase [Sotub06g007440.1.1]	26.9	misc.glutathione S transferases	0.460232	0	0	0.539768	0	0	17
A0A1D6AYN4	Chlorophyll a-b binding protein 3C, chloroplastic [Sotub03g006030.1.1]	1.1.1.1	PS.lightreaction.photosystem II.LHC-II	0.474133	0	0	0.525867	0	0	17
A0A1D6B3R5	homoserine kinase [AT2G17265]	13.1.3.6.1.4	amino acid metabolism.synthesis.aspartate family.misc.homoserine.homoserine kinase	0.47903	0	0	0.52097	0	0	17
A0A1D6C1Q1	Peroxidase [Sotub05g021550.1.1]	1.1.1.2	PS.lightreaction.photosystem II.PSII polypeptide subunits	0.480178	0	0	0.519822	0	0	17
W4ZYG7	Glutathione S-transferase [Sotub06g007440.1.1]	26.9	misc.glutathione S transferases	0.469223	0	0	0.530777	0	0	17
A0A1D6AM47	Aquaporin [Sotub01g032080.1.1]	34.19.1	transport.major intrinsic proteins.PIP	0.459775	0	0	0.540225	0	0	17
A0A1D5YD59	jacalin-like lectin domain containing protein, expressed [LOC_Os11g32210]	35.2	not assigned.unknown	0.444453	0	0	0.495398	0.0601495	0	17
A0A1D5XUM6	Alpha-L-arabinofuranosidase [Sotub10g027020.1.1]	10.6.2	cell wall.degradation.mannan-xylose-arabinose-fucose	0.487275	0	0	0.512725	0	0	17
A0A1D5Y5E5	dirigent, putative, expressed [LOC_Os11g07670]	20.1.2	stress.biotic.receptors	0.42433	0.0933247	0	0.482346	0	0	17
W5GFS4	GDSL esterase/lipase At1g28580 [Sotub10g009740.1.1]	26.28	misc.GDSL-motif lipase	0.441305	0	0	0.558695	0	0	17
A0A0C4BJP9	Peptidyl-prolyl cis-trans isomerase [Sotub01g048580.1.1]	31.3.1	cell.cycle.peptidylprolyl isomerase	0.474133	0	0	0.525867	0	0	17
W5EAT3	Peptidyl-prolyl cis-trans isomerase [Sotub01g048580.1.1]	31.3.1	cell.cycle.peptidylprolyl isomerase	0.474133	0	0	0.525867	0	0	17
A0A1D5VQZ0	Beta-glucanase [Sotub01g017930.1.1]	26.4.1	misc.beta 1,3 glucan hydrolases.glucan endo-1,3-beta-glucosidase	0.455917	0	0	0.544083	0	0	17
W5DS97	Peroxidase [Sotub05g024920.1.1]	26.12	misc.peroxidases	0.487067	0	0	0.512933	0	0	17
A0A1D5VAK1	O-methyltransferase [Sotub03g017050.1.1]	16.2.1.9	secondary metabolism.phenylpropanoids.lignin biosynthesis.COMT	0.474959	0	0	0.525041	0	0	17
W5EQ95	O-methyltransferase [Sotub02g020600.1.1]	16.2	secondary metabolism.phenylpropanoids	0.475538	0	0	0.524462	0	0	17
A0A1D6DG92	Subtilisin-like protease 2 [Sotub06g021980.1.1]	29.5.11.4.2	protein.degradation.ubiquitin.E3.RING	0.426868	0	0.0384551	0.534677	0	0	17
A0A1D5V153	UDP glucosyltransferase [Sotub01g044990.1.1]	26.2	misc.UDP glucosyl and glucoronyl transferases	0.466281	0	0	0.533719	0	0	17
A0A1D6BIA4	Reticulon family protein [Sotub01g032640.1.1]	20.1	stress.biotic	0.466699	0	0	0.533301	0	0	17
W5HY39	Peroxidase [Sotub07g010510.1.1]	26.12	misc.peroxidases	0.481469	0	0	0.518531	0	0	17
A0A1D5Z9X3	Phosphatidylinositol-specific phospholipase c [Sotub01g048680.1.1]	11.9.3	lipid metabolism.lipid degradation.lysophospholipases	0.474133	0	0	0.525867	0	0	17
A0A1D5T2E9	NADPH dehydrogenase 3 [Sotub11g017720.1.1]	17.7.1.5	hormone metabolism.jasmonate.synthesis-degradation.12-oxophytodienoate reductase 3	0.472751	0	0	0.527249	0	0	17
W5BEB7	Germin-like protein 4 [Sotub01g039810.1.1]	12.2.2	N-metabolism.ammonia metabolism.glutamine synthetase	0.487138	0	0	0.512862	0	0	17
A0A1D5S530	Aspartic proteinase 4 [Sotub01g039110.1.1]	29.5.4	protein.degradation.aspartate protease	0.476557	0	0	0.523443	0	0	17
A0A1D6BM48	Tryptophan synthase beta chain [Sotub12g028550.1.1]	13.1.6.5.5	amino acid metabolism.synthesis.aromatic aa.tryptophan.tryptophan synthase	0.466193	0	0	0.533807	0	0	17
A0A1D5RST4	FAD-binding domain-containing protein [Sotub06g019830.1.1]	16.4.1	secondary metabolism.N misc.alkaloid-like	0.452889	0	0	0.547111	0	0	17
A0A1D5SEP8	Phospholipase D [Sotub08g015520.1.1]	1.1.5.1	PS.lightreaction.other electron carrier (ox/red).plastocyanin	0.425973	0	0	0.516366	0.0576609	0	17
A0A1D6DLY9	Aspartic proteinase nepenthesin-1 [Sotub08g015880.1.1]	27.3.99	RNA.regulation of transcription.unclassified	0.445853	0	0	0.554147	0	0	17
A0A1D5SVC8	Phospholipase D [Sotub08g015520.1.1]	1.1.5.1	PS.lightreaction.other electron carrier (ox/red).plastocyanin	0.415539	0	0	0.528212	0.0562486	0	17
A0A1D6RGV7	Glutathione S-transferase [Sotub06g007440.1.1]	26.9	misc.glutathione S transferases	0.456367	0	0	0.543633	0	0	17
A0A1D5YFT5	4-coumarate-coa ligase [Sotub12g027780.1.1]	11.1.8	lipid metabolism.FA synthesis and FA elongation.acyl CoA ligase	0.455012	0	0	0.544988	0	0	17
W5BFS1	Prenylcysteine oxidase 1 [Sotub12g026100.1.1]	35.2	not assigned.unknown	0.474133	0	0	0.525867	0	0	17
A0A1D5ZF40	#N/A	35.2	not assigned.unknown	0.479779	0	0	0.520221	0	0	17
C4IXS2	Inositol monophosphatase 3 [Sotub11g006760.1.1]	3.4.5	minor CHO metabolism.myo-inositol.inositol phosphatase	0.464073	0	0	0.535927	0	0	17
A0A1D6AA57	Germin-like protein [Sotub01g039310.1.1]	15.2	metal handling.binding, chelation and storage	0.479055	0	0	0.520945	0	0	17
A0A1D6B829	Germin-like protein [Sotub01g039290.1.1]	15.2	metal handling.binding, chelation and storage	0.451541	0	0	0.548459	0	0	17
A0A1D5USY5	Hydroxycinnamoyl transferase [Sotub02g031660.1.1]	16.2	secondary metabolism.phenylpropanoids	0.488333	0	0	0.511667	0	0	17
A0A1D5XYS7	Monooxygenase FAD-binding protein [Sotub12g005780.1.1]	20.1.2	stress.biotic.receptors	0.475445	0	0	0.524555	0	0	17
A0A1D5ZL32	Aldehyde oxidase [Sotub01g010090.1.1]	17.1.1.1.12	hormone metabolism.abscisic acid.synthesis-degradation.synthesis.abscisic aldehyde oxidase	0.459775	0	0	0.540225	0	0	17
A0A1D5TJV3	Glyoxylate reductase [Sotub08g026070.1.1]	1.2.6	PS.photorespiration.hydroxypyruvate reductase	0.47605	0	0	0.52395	0	0	17
W4ZYX3	Peroxidase 1 [Sotub05g028420.1.1]	1.1.1.2	PS.lightreaction.photosystem II.PSII polypeptide subunits	0.441609	0	0	0.558391	0	0	17
A0A1D6DHI9	Tetratricopeptide repeat protein KIAA0103 [Sotub01g035260.1.1]	27.3.39	RNA.regulation of transcription.AtSR transcription factor family	0.460011	0	0	0.539989	0	0	17
A0A1D5TN11	Peroxidase 3 [Sotub05g023210.1.1]	26.12	misc.peroxidases	0.474133	0	0	0.525867	0	0	17
A0A1D6BBY3	GDSL esterase/lipase At1g28590 [Sotub12g014070.1.1]	26.28	misc.GDSL-motif lipase	0.441089	0	0	0.558911	0	0	17
W4ZSC9	FAD-binding domain-containing protein [Sotub06g019830.1.1]	16.4.1	secondary metabolism.N misc.alkaloid-like	0.487729	0	0	0.512271	0	0	17
A0A1D5ZTH5	Chlorophyll a-b binding protein 3C, chloroplastic [Sotub03g006030.1.1]	1.1.1.1	PS.lightreaction.photosystem II.LHC-II	0.474133	0	0	0.525867	0	0	17
A0A1D5WSP9	Peroxidase [Sotub02g010080.1.1]	26.12	misc.peroxidases	0.412732	0	0	0.510523	0	0.0767451	17
A0A1D5Y3F6	4-coumarate-coa ligase [Sotub12g027780.1.1]	11.1.8	lipid metabolism.FA synthesis and FA elongation.acyl CoA ligase	0.460691	0	0	0.539309	0	0	17
W5E165	Hydrolase alpha/beta fold family protein [Sotub02g012040.1.1]	17.5.3	hormone metabolism.ethylene.induced-regulated-responsive-activated	0.449616	0	0	0.550384	0	0	17
A0A1D5T1P6	Whole genome shotgun assembly allelic scaffold set scaffold scaffoldA_149 (Fragment) [Sotub09g008370.1.1]	20.2.1	stress.abiotic.heat	0.4486	0	0	0.5514	0	0	17
A0A1D6C493	Carbonic anhydrase family protein [Sotub11g026340.1.1]	8.3	TCA / organic transformation.carbonic anhydrases	0.478007	0	0	0.521993	0	0	17
A0A1D6AKG7	transposon protein, putative, unclassified, expressed [LOC_Os02g18370]	30.11	signalling.light	0.485609	0	0	0.514391	0	0	17
A0A1D5T1W0	Disease resistance response protein [Sotub10g009530.1.1]	35.2	not assigned.unknown	0.489406	0	0	0.510594	0	0	17
A0A1D5TAD1	Anaphase promoting complex subunit 2 [Sotub05g010130.1.1]	29.5.11.4.4	protein.degradation.ubiquitin.E3.APC	0.468925	0	0	0.531075	0	0	17
A0A1D5SXJ7	Reticulon family protein [Sotub10g010050.1.1]	20.1	stress.biotic	0.466695	0	0	0.533305	0	0	17
A0A1D6RWW9	Auxin induced-like protein [Sotub09g013720.1.1]	17.2.3	hormone metabolism.auxin.induced-regulated-responsive-activated	0.454524	0	0	0.545476	0	0	17
A0A1D5YMP9	glutathione S-transferase, putative, expressed [LOC_Os01g27480]	26.9	misc.glutathione S transferases	0.454742	0	0	0.545258	0	0	17
W5FL77	ABC transporter G family member 1 [Sotub05g027960.1.1]	34.16	transport.ABC transporters and multidrug resistance systems	0.481452	0	0	0.518548	0	0	17
A0A1D5TWB3	protein kinase, putative, expressed [LOC_Os04g56110]	30.2.99	signalling.receptor kinases.misc	0.454524	0	0	0.545476	0	0	17
A0A1D6RRU7	expressed protein [LOC_Os10g18340]	20.2.3	stress.abiotic.drought/salt	0.68803	0	0	0.31197	0	0	18
A0A1D6AEC8	Peroxiredoxin ahpC/TSA family [Sotub10g025500.1.1]	16.2.1.10	secondary metabolism.phenylpropanoids.lignin biosynthesis.CAD	0.675454	0	0	0.324546	0	0	18
W5AWB7	Mitochondrial F0 ATP synthase D chain [Sotub11g029210.1.1]	9.9	mitochondrial electron transport / ATP synthesis.F1-ATPase	0.739951	0	0	0.260049	0	0	18
A0A1D6B042	Peroxiredoxin ahpC/TSA family [Sotub10g025500.1.1]	16.2.1.10	secondary metabolism.phenylpropanoids.lignin biosynthesis.CAD	0.675454	0	0	0.324546	0	0	18
W5HXV0	5-dehydro-2-deoxygluconokinase [Sotub11g019050.1.1]	2.2.1.1	major CHO metabolism.degradation.sucrose.fructokinase	0.729114	0	0	0.270886	0	0	18
E6Y289	Translationally-controlled tumor protein homolog [Sotub01g037560.1.1]	33.99	development.unspecified	0.691494	0	0	0.308506	0	0	18
A0A1D6S8D3	S-phase kinase associated protein 1-like protein [Sotub10g019250.1.1]	29.5.11.4.3.1	protein.degradation.ubiquitin.E3.SCF.SKP	0.65766	0	0	0.262724	0	0.0796163	18
A0A1D6RQI0	Shikimate dehydrogenase [Sotub01g021770.1.1]	13.1.6.1.10	amino acid metabolism.synthesis.aromatic aa.chorismate.3-dehydroquinate dehydratase/shikimate dehydrogenase	0.675382	0	0	0.324618	0	0	18
W5H230	Calcium-binding protein Calnexin [Sotub03g031490.1.1]	30.3	signalling.calcium	0.715001	0	0	0.284999	0	0	18
A0A1D6AJT8	Calcium-binding protein Calnexin [Sotub03g031490.1.1]	30.3	signalling.calcium	0.715001	0	0	0.284999	0	0	18
Q3S4I1	Eukaryotic translation initiation factor 5A [Sotub12g007820.1.1]	26.8	misc.nitrilases, nitrile lyases, berberine bridge enzymes, reticuline oxidases, troponine reductases	0.677358	0	0	0.322642	0	0	18
A0A1D5YAL5	Glutamate decarboxylase [Sotub05g026980.1.1]	13.1.1.1.1	amino acid metabolism.synthesis.central amino acid metabolism.GABA.glutamate decarboxylase	0.689045	0.0316614	0	0.279294	0	0	18
A0A1D6CHE3	Peptidyl-prolyl cis-trans isomerase [Sotub06g033620.1.1]	29.6	protein.folding	0.741831	0	0	0.258169	0	0	18
A0A1D5S3Q4	Receptor-like serine/threonine-protein kinase At3g01300 [Sotub05g025900.1.1]	29.4.1.57	protein.postranslational modification.kinase.receptor like cytoplasmatic kinase VII	0.700579	0	0	0.299421	0	0	18
A0A1D5TIE5	Aquaporin [Sotub06g012350.1.1]	34.19.1	transport.major intrinsic proteins.PIP	0.752841	0	0	0.247159	0	0	18
A0A1D6ABC9	Subtilisin-like protease 2 [Sotub06g021980.1.1]	29.5.11.4.2	protein.degradation.ubiquitin.E3.RING	0.632463	0	0.0794419	0.288095	0	0	18
W5BD76	Glutamate decarboxylase [Sotub05g026980.1.1]	13.1.1.1.1	amino acid metabolism.synthesis.central amino acid metabolism.GABA.glutamate decarboxylase	0.710175	0	0	0.289825	0	0	18
A0A1D5UP69	Glutamate decarboxylase [Sotub05g026980.1.1]	13.1.1.1.1	amino acid metabolism.synthesis.central amino acid metabolism.GABA.glutamate decarboxylase	0.673648	0	0	0.326352	0	0	18
W5BM80	Ascorbate peroxidase [Sotub02g026930.1.1]	21.2.1	redox.ascorbate and glutathione.ascorbate	0.701904	0	0	0.298096	0	0	18
A0A1D5ZIM5	peptidase M1 family protein [AT5G13520]	29.5	protein.degradation	0.684079	0	0	0.315921	0	0	18
A0A1D6C0G4	Coatomer subunit beta' [Sotub06g023220.1.1]	31.4	cell.vesicle transport	0.74366	0	0	0.25634	0	0	18
A0A1D6D928	N-acetylated alpha-linked acidic dipeptidase 2 [Sotub11g015870.1.1]	29.5.11.4.2	protein.degradation.ubiquitin.E3.RING	0.680575	0	0	0.319425	0	0	18
A0A1D6ANT9	Germin-like protein [Sotub01g039300.1.1]	15.2	metal handling.binding, chelation and storage	0.768257	0	0	0.231743	0	0	18
A0A1D5VW00	Ubiquitin carboxyl-terminal hydrolase [Sotub12g022680.1.1]	29.5.11.5	protein.degradation.ubiquitin.ubiquitin protease	0.733352	0	0	0.266648	0	0	18
A0A1D5X7V3	Cytochrome P450-like protein [Sotub01g008480.1.1]	11.1.9	lipid metabolism.FA synthesis and FA elongation.long chain fatty acid CoA ligase	0.694741	0	0	0.305259	0	0	18
A0A1D5YQ27	Aldehyde oxidase [Sotub01g010090.1.1]	17.1.1.1.12	hormone metabolism.abscisic acid.synthesis-degradation.synthesis.abscisic aldehyde oxidase	0.728956	0	0	0.271044	0	0	18
A0A1D5TWZ9	#N/A	35.2	not assigned.unknown	0.657789	0.117329	0	0.224882	0	0	18
A0A1D6D2P0	Dolichyl phosphate-D-mannose protein O-D-mannosyltransferase [Sotub03g030470.1.1]	35.1	not assigned.no ontology	0.677845	0	0	0.322155	0	0	18
A0A1D6AV91	harpin-induced protein 1 domain containing protein, expressed [LOC_Os07g14740]	33.2	development.late embryogenesis abundant	0.676085	0	0	0.323915	0	0	18
A0A1D5WV03	Phosphofructokinase family protein [Sotub12g028240.1.1]	4.1.4	glycolysis.cytosolic branch.phosphofructokinase (PFK)	0.745367	0	0	0.254633	0	0	18
A0A1D5V7B4	#N/A	35.2	not assigned.unknown	0.726395	0	0	0.273605	0	0	18
A0A1D6BC41	Coatomer subunit beta' [Sotub06g023220.1.1]	31.4	cell.vesicle transport	0.697725	0	0	0.302275	0	0	18
A0A1D5TR22	Abhydrolase domain-containing protein 13 [Sotub07g014580.1.1]	21.6	redox.dismutases and catalases	0.699137	0	0	0.300863	0	0	18
A0A1D6BB54	Ubiquitin carboxyl-terminal hydrolase-6 [Sotub06g019130.1.1]	27.3.67	RNA.regulation of transcription.putative transcription regulator	0.699137	0	0	0.300863	0	0	18
A0A1D5Z646	Transmembrane 9 superfamily protein member 4 [Sotub07g006460.1.1]	28.99	DNA.unspecified	0.650277	0	0.134795	0.214928	0	0	18
A0A1D5ZF25	Calcium-transporting ATPase 1 [Sotub02g030950.1.1]	27.3.99	RNA.regulation of transcription.unclassified	0.708096	0	0	0.291904	0	0	18
A0A1D5ZY20	Dimethylaniline monooxygenase 5 [Sotub01g049560.1.1]	26.7	misc.oxidases - copper, flavone etc	0.682046	0	0	0.317954	0	0	18
A0A1D5T2N4	Calcium-transporting ATPase [Sotub11g029690.1.1]	30.3	signalling.calcium	0.696223	0	0	0.303777	0	0	18
A0A1D5XVB2	#N/A	35.2	not assigned.unknown	0.684079	0	0	0.315921	0	0	18
A0A1D5ZA19	Calcium-transporting ATPase 1 [Sotub04g014340.1.1]	27.3.99	RNA.regulation of transcription.unclassified	0.738882	0	0	0.261118	0	0	18
A0A1D5UAP7	Calcium-dependent protein kinase [Sotub03g008140.1.1]	29.4	protein.postranslational modification	0.684146	0	0	0.315854	0	0	18
A0A1D5VRQ9	Myosin XI [Sotub07g014540.1.1]	17.3.1.1.1	hormone metabolism.brassinosteroid.synthesis-degradation.BRs.DET2	0.738164	0	0	0.261836	0	0	18
A0A1D5X169	harpin-induced protein 1 domain containing protein, expressed [LOC_Os03g62010]	33.2	development.late embryogenesis abundant	0.700147	0	0	0.299853	0	0	18
W5AX04	Peroxidase 27 [Sotub05g021510.1.1]	26.12	misc.peroxidases	0.692455	0	0	0.307545	0	0	18
A0A1D5V0S7	Sterol 3-beta-glucosyltransferase [Sotub06g008090.1.1]	10.1.5	cell wall.precursor synthesis.UXS	0.676078	0	0	0.323922	0	0	18
A0A1D5V5R0	Lipid A export ATP-binding/permease protein MsbA [Sotub02g017700.1.1]	10.8.1	cell wall.pectinesterases.PME	0.674476	0	0	0.325524	0	0	18
A0A1D6RWD8	Calcium-transporting ATPase 1 [Sotub02g011440.1.1]	27.3.99	RNA.regulation of transcription.unclassified	0.675376	0	0	0.324624	0	0	18
A0A1D5S6F3	Receptor protein kinase-like [Sotub10g022780.1.1]	29.4.1.57	protein.postranslational modification.kinase.receptor like cytoplasmatic kinase VII	0.699782	0	0	0.300218	0	0	18
A0A1D6BTW0	Auxin induced-like protein [Sotub09g013720.1.1]	17.2.3	hormone metabolism.auxin.induced-regulated-responsive-activated	0.672459	0	0	0.327541	0	0	18
A0A1D6SFD2	Aldehyde oxidase [Sotub11g028010.1.1]	17.1.1.1.12	hormone metabolism.abscisic acid.synthesis-degradation.synthesis.abscisic aldehyde oxidase	0.741313	0	0	0.258687	0	0	18
A0A1D5YFA6	Beta-amylase [Sotub07g021140.1.1]	2.2.2.1.2	major CHO metabolism.degradation.starch.starch cleavage.beta amylase	0.00545257	0.064247	0.412493	0	0.268067	0.24974	19
A0A1D5XXC9	Beta-amylase [Sotub07g021140.1.1]	2.2.2.1.2	major CHO metabolism.degradation.starch.starch cleavage.beta amylase	0.00643181	0.0724646	0.415442	0	0.257498	0.248164	19
A0A1D5XGF4	Beta-amylase [Sotub07g021140.1.1]	2.2.2.1.2	major CHO metabolism.degradation.starch.starch cleavage.beta amylase	0.00705983	0.0506134	0.41595	0	0.271195	0.255182	19
A0A1D5SVW4	#N/A	35.2	not assigned.unknown	0	0.0956708	0.420605	0	0.296433	0.187291	19
Q9LEE2	soluble starch synthase 2-3, chloroplast precursor, putative, expressed [LOC_Os06g12450]	2.1.2.2	major CHO metabolism.synthesis.starch.starch synthase	0	0	0.529552	0	0.227162	0.243286	19
A0A1D5UII0	1 4-alpha-glucan branching enzyme II [Sotub09g011090.1.1]	2.1.2.3	major CHO metabolism.synthesis.starch.starch branching	0	0.0978634	0.409836	0	0.241932	0.250369	19
A0A1D6RLR1	1 4-alpha-glucan branching enzyme II [Sotub09g011090.1.1]	2.1.2.3	major CHO metabolism.synthesis.starch.starch branching	0	0.0833762	0.430382	0	0.217371	0.268871	19
G3CCE7	1 4-alpha-glucan branching enzyme II [Sotub09g011090.1.1]	2.1.2.3	major CHO metabolism.synthesis.starch.starch branching	0	0.0839459	0.424706	0	0.218856	0.272492	19
Q9S7N5	Granule-bound starch synthase [Sotub08g026990.1.1]	2.1.2.2	major CHO metabolism.synthesis.starch.starch synthase	0	0.0533805	0.466895	0	0.288144	0.19158	19
B3V9H7	Granule-bound starch synthase [Sotub08g026990.1.1]	2.1.2.2	major CHO metabolism.synthesis.starch.starch synthase	0	0.0533805	0.466895	0	0.288144	0.19158	19
Q2WGB1	soluble starch synthase 2-3, chloroplast precursor, putative, expressed [LOC_Os06g12450]	2.1.2.2	major CHO metabolism.synthesis.starch.starch synthase	0	0	0.475191	0	0.2325	0.292309	19
A0A1D5SA32	ClpB chaperone [Sotub03g028720.1.1]	20.2.1	stress.abiotic.heat	0.0734665	0	0.421094	0.116385	0.214577	0.174478	19
Q9FUU6	Granule-bound starch synthase [Sotub08g026990.1.1]	2.1.2.2	major CHO metabolism.synthesis.starch.starch synthase	0	0.057139	0.429359	0	0.308433	0.205069	19
A0A1D5XS09	Vicilin (Fragment) [Sotub09g020260.1.1]	26.9	misc.glutathione S transferases	0	0.0434671	0.536026	0	0.154226	0.266281	19
A0A1D5ZZT8	Vicilin (Fragment) [Sotub09g020260.1.1]	35.2	not assigned.unknown	0	0.0509433	0.575337	0	0.151907	0.221813	19
A0A1D6SDR0	Late embryogenesis abundant protein D-34 [Sotub09g023990.1.1]	10.1.5	cell wall.precursor synthesis.UXS	0	0.0900549	0.514703	0.0953647	0.124824	0.175053	19
A0A1D5XKP4	late embryogenesis abundant protein 1, putative, expressed [LOC_Os03g20680]	33.2	development.late embryogenesis abundant	0	0.0247459	0.49247	0	0.244476	0.238308	19
A0A1D5STA8	ClpB chaperone [Sotub03g028720.1.1]	20.2.1	stress.abiotic.heat	0.0773784	0	0.428494	0.118022	0.212736	0.16337	19
A0A1D6BIR9	Late embryogenesis abundant protein D-34 [Sotub09g023990.1.1]	10.1.5	cell wall.precursor synthesis.UXS	0	0.0789763	0.574404	0.0836329	0.109468	0.153518	19
A0A1D5X8R9	#N/A	35.2	not assigned.unknown	0	0.180771	0.610048	0	0.209181	0	19
W5HDU0	Pantothenate kinase 4 [Sotub10g017460.1.1]	18.4.5	Co-factor and vitamine metabolism.pantothenate.pantothenate kinase (PANK)	0.0976706	0	0.446068	0.0608184	0.10511	0.290333	19
W5EU18	#N/A	35.2	not assigned.unknown	0	0.180771	0.610048	0	0.209181	0	19
A0A1D5XY08	late embryogenesis abundant protein 1, putative, expressed [LOC_Os03g20680]	33.2	development.late embryogenesis abundant	0	0.0247459	0.49247	0	0.244476	0.238308	19
M9XC30	Inositol-3-phosphate synthase [Sotub04g021880.1.1]	3.4.3	minor CHO metabolism.myo-inositol.InsP synthases	0.103792	0.119022	0.49639	0	0.150583	0.130212	19
A0A1D6BMS5	Alpha-glucosidase 1 [Sotub02g015880.1.1]	2.2.2.1	major CHO metabolism.degradation.starch.starch cleavage	0.0101572	0	0.434557	0	0.289267	0.266019	19
A0A1D5XG65	Alpha-L-arabinofuranosidase/beta-D-xylosidase [Sotub04g027020.1.1]	10.6.1	cell wall.degradation.cellulases and beta-1,4-glucanases	0	0	0.628514	0	0.154775	0.216711	19
A0A1D6BSJ9	starch synthase 2 [AT3G01180]	2.1.2.2	major CHO metabolism.synthesis.starch.starch synthase	0	0	0.498135	0	0.239712	0.262153	19
A0A1D5Z1A1	#N/A	35.2	not assigned.unknown	0	0	0.534806	0	0.191608	0.273586	19
A0A1D5XF01	late embryogenesis abundant protein 1, putative, expressed [LOC_Os03g20680]	33.2	development.late embryogenesis abundant	0	0.0243936	0.499695	0	0.240996	0.234916	19
A0A1D6C1W8	Alpha-glucosidase 1 [Sotub02g015880.1.1]	2.2.2.1	major CHO metabolism.degradation.starch.starch cleavage	0.0135376	0	0.453326	0	0.27041	0.262726	19
A0A1D6CQP9	Alpha-glucosidase 1 [Sotub02g015880.1.1]	2.2.2.1	major CHO metabolism.degradation.starch.starch cleavage	0.0100374	0	0.441228	0	0.285854	0.262881	19
Q9ST57	Serpin (Serine protease inhibitor) [Sotub04g032620.1.1]	20.1.7.6	stress.biotic.PR-proteins.PR6 (proteinase inhibitors)	0	0	0.529964	0	0.148727	0.321309	19
A0A1D5TL26	4-alpha-glucanotransferase [Sotub04g021520.1.1]	2.2.2.4	major CHO metabolism.degradation.starch.D enzyme	0	0	0.459314	0	0.325583	0.215103	19
W5GA68	Diphosphate--fructose-6-phosphate 1-phosphotransferase [Sotub12g028110.1.1]	4.1.5	glycolysis.cytosolic branch.pyrophosphate-fructose-6-P phosphotransferase	0.104563	0	0.523486	0.0421815	0.198576	0.131194	19
A0A1D5Y5R1	#N/A	35.2	not assigned.unknown	0	0.0552103	0.434077	0	0.248841	0.261871	19
A0A1D5VDC7	ClpB chaperone [Sotub03g028720.1.1]	20.2.1	stress.abiotic.heat	0.0725574	0	0.445036	0.118616	0.22334	0.14045	19
A0A1D6DKR9	IQ calmodulin-binding motif family protein [Sotub03g019810.1.1]	30.3	signalling.calcium	0	0	0.483321	0	0.191901	0.324778	19
A0A1D5TN88	Phospho-2-dehydro-3-deoxyheptonate aldolase 1 [Sotub04g028270.1.1]	13.1.6.1.1	amino acid metabolism.synthesis.aromatic aa.chorismate.3-deoxy-D-arabino-heptulosonate 7-phosphate synthase	0.109401	0	0.474061	0.0585301	0.166159	0.191849	19
A0A1D6RN38	Phospho-2-dehydro-3-deoxyheptonate aldolase 1 [Sotub04g028270.1.1]	13.1.6.1.1	amino acid metabolism.synthesis.aromatic aa.chorismate.3-deoxy-D-arabino-heptulosonate 7-phosphate synthase	0.0933599	0	0.505819	0.01883	0.177291	0.204701	19
A0A1D5TFG1	1 4-alpha-glucan branching enzyme II [Sotub09g011090.1.1]	2.1.2.3	major CHO metabolism.synthesis.starch.starch branching	0	0	0.516686	0	0.310869	0.172444	19
P10387	#N/A	35.2	not assigned.unknown	0	0.0724513	0.437759	0	0.270038	0.219752	19
A0A1D5TYB4	Agmatine deiminase [Sotub12g019950.1.1]	22.1.4	polyamine metabolism.synthesis.agmatine deiminase	0	0	0.479953	0	0.196352	0.323695	19
A0A1D5URY0	Transmembrane protein 205 [Sotub06g019870.1.1]	35.2	not assigned.unknown	0	0	0.631672	0	0.178016	0.190312	19
A0A1D6RYL2	Alcohol dehydrogenase 2 [Sotub06g018560.1.1]	5.3	fermentation.ADH	0	0	0.496288	0	0.171365	0.332347	19
A0A1D5WVQ8	Pyruvate decarboxylase [Sotub10g018920.1.1]	5.2	fermentation.PDC	0	0	0.449928	0	0.309224	0.240848	19
W5ANF4	structural maintenance of chromosomes protein [AT5G13560]	35.1	not assigned.no ontology	0.0881407	0	0.595934	0	0.206561	0.109365	19
A0A1D6RPZ1	Eukaryotic translation initiation factor 2 alpha subunit family protein expressed [Sotub03g020970.1.1]	27.3.99	RNA.regulation of transcription.unclassified	0	0	0.525218	0.0777201	0.171391	0.225671	19
A0A1D5TRA9	Eukaryotic translation initiation factor 2 alpha subunit family protein expressed [Sotub03g020970.1.1]	27.3.99	RNA.regulation of transcription.unclassified	0	0	0.525218	0.0777201	0.171391	0.225671	19
A0A1D6BLJ0	Polyadenylate-binding protein 1 [Sotub03g016830.1.1]	27.4	RNA.RNA binding	0	0	0.516792	0	0.182443	0.300765	19
A0A1D5WLX4	Endochitinase (Chitinase) [Sotub02g009500.1.1]	20.1.7.3	stress.biotic.PR-proteins.PR3/4/8/11 (chitinases and chitin binding proteins)	0	0.0994579	0.507315	0.101799	0.113737	0.177691	19
A0A1D5YGG2	Glucan endo-1 3-beta-glucosidase A6 [Sotub12g030330.1.1]	26.4.1	misc.beta 1,3 glucan hydrolases.glucan endo-1,3-beta-glucosidase	0	0.0892652	0.527415	0	0.0927975	0.290522	19
A0A1D5TG13	late embryogenesis abundant domain-containing protein / LEA domain-containing protein [AT1G72100]	35.2	not assigned.unknown	0	0	0.63487	0	0.207854	0.157276	19
A0A1D5UAA1	Vacuolar sorting receptor [Sotub09g014340.1.1]	29.3.4.3	protein.targeting.secretory pathway.vacuole	0	0	0.577637	0	0.161767	0.260596	19
A0A1D5TN58	Vacuolar sorting receptor [Sotub09g014340.1.1]	29.3.4.3	protein.targeting.secretory pathway.vacuole	0	0	0.577637	0	0.161767	0.260596	19
A0A1D5ST87	Oleosin Bn-V [Sotub03g033380.1.1]	11.4	lipid metabolism.TAG synthesis	0	0	0.467403	0	0.267924	0.264674	19
A0A096UJY5	Poly [Sotub01g016270.1.1]	29.4	protein.postranslational modification	0	0	0.614156	0	0.197499	0.188345	19
A0A1D5TSB6	Transmembrane protein 205 [Sotub06g019870.1.1]	35.2	not assigned.unknown	0	0	0.621217	0	0.17027	0.208513	19
A0A1D5W130	AP-1 complex subunit beta-1 [Sotub08g018710.1.1]	31.4	cell.vesicle transport	0.0548385	0	0.476084	0.0441848	0.287469	0.137424	19
A0A1D5YJ51	Multiple inositol polyphosphate phosphatase [Sotub06g011280.1.1]	26.13	misc.acid and other phosphatases	0	0	0.478282	0	0.267511	0.254207	19
A0A1D5X9J5	Beta-glucosidase [Sotub12g018650.1.1]	3.5	minor CHO metabolism.others	0	0	0.545719	0	0.269188	0.185092	19
A0A1D5XBS8	5'-AMP-activated protein kinase catalytic subunit alpha-2 [Sotub02g012870.1.1]	29.4.1	protein.postranslational modification.kinase	0	0	0.460933	0	0.283679	0.255388	19
D0PRB6	dehydrin family protein, expressed [LOC_Os01g50700]	20.2.1	stress.abiotic.heat	0	0	0.627436	0	0.224345	0.148219	19
A0A1D6BJZ1	Transmembrane protein 120a [Sotub03g017350.1.1]	35.2	not assigned.unknown	0	0	0.517928	0.0709208	0.247582	0.16357	19
A0A1D5WV40	Leucine-rich repeat family protein [Sotub12g010540.1.1]	10.5.3	cell wall.cell wall proteins.LRR	0	0	0.630985	0	0.135198	0.233817	19
A0A1D5W1M1	Epoxide hydrolase 1 [Sotub06g007560.1.1]	17.3.1.1.1	hormone metabolism.brassinosteroid.synthesis-degradation.BRs.DET2	0	0.126349	0.613018	0	0.161063	0.0995711	19
A0A1D5Y4R6	5'-AMP-activated protein kinase catalytic subunit alpha-2 [Sotub02g012870.1.1]	29.4.1	protein.postranslational modification.kinase	0	0	0.545811	0	0.288103	0.166086	19
A0A1D5RXW0	Aquaporin [Sotub03g024480.1.1]	21.4	redox.glutaredoxins	0	0	0.536119	0.0196847	0.234272	0.209925	19
A0A1D5RYN7	#N/A	35.2	not assigned.unknown	0	0.110237	0.43063	0	0.26094	0.198193	19
A0A1D5WFD3	Kinase family protein [Sotub07g022220.1.1]	28.1	DNA.synthesis/chromatin structure	0	0	0.576708	0	0.306948	0.116344	19
A0A1D6AW58	FG-GAP repeat-containing protein [Sotub02g027810.1.1]	29.5.11.3	protein.degradation.ubiquitin.E2	0	0	0.439544	0.142042	0.251955	0.166459	19
A0A1D6CHY4	1-aminocyclopropane-1-carboxylate oxidase [Sotub01g021650.1.1]	35.2	not assigned.unknown	0	0	0.450366	0	0.239703	0.30993	19
A0A1D5XC19	Thioredoxin superfamily protein [AT1G07080]	27.3.7	RNA.regulation of transcription.C2C2(Zn) Constans-like zinc finger family (CO-like)	0	0	0.450366	0	0.239703	0.30993	19
A0A1D5TMY4	Ribulose bisphosphate carboxylase small chain [Sotub02g010840.1.1]	1.3.2	PS.calvin cycle.rubisco small subunit	0	0.751786	0.0654112	0	0.125793	0.05701	20
A0A1D5TMY7	Ribulose bisphosphate carboxylase small chain [Sotub02g029160.1.1]	1.3.2	PS.calvin cycle.rubisco small subunit	0	0.774546	0.0286545	0	0.133508	0.0632917	20
W5E6V3	30S ribosomal protein S1 [Sotub01g012840.1.1]	29.2.1.1.3.1.1	protein.synthesis.ribosomal protein.prokaryotic.unknown organellar.30S subunit.S1	0	0.778001	0	0	0.146738	0.0752617	20
A0A1D5XWW9	30S ribosomal protein S1 [Sotub01g012840.1.1]	29.2.1.1.3.1.1	protein.synthesis.ribosomal protein.prokaryotic.unknown organellar.30S subunit.S1	0	0.772174	0	0	0.150589	0.0772371	20
A0A1D5UB36	Peptidyl-prolyl cis-trans isomerase cyclophilin-type [Sotub12g006120.1.1]	29.4	protein.postranslational modification	0	0.89201	0	0	0.10799	0	20
A0A1D5TLK4	#N/A	35.2	not assigned.unknown	0	0.891975	0	0	0.108025	0	20
A0A1D6AUR1	Glucose-6-phosphate 1-dehydrogenase [Sotub07g017230.1.1]	7.1.1	OPP.oxidative PP.glucose-6-phosphate 1-dehydrogenase (G6PD)	0.120623	0.772081	0	0	0.107295	0	20
A0A1D5ZWZ5	Receptor protein kinase-like protein [Sotub10g005220.1.1]	29.4.1.57	protein.postranslational modification.kinase.receptor like cytoplasmatic kinase VII	0	0.8493	0	0	0.1507	0	20
W5AM16	6-phosphofructo-2-kinase/fructose-2 6-biphosphatase 4 [Sotub06g032910.1.1]	4.1.6	glycolysis.cytosolic branch.fructose-2,6-bisphosphatase (Fru2,6BisPase)	0	0.838276	0	0	0.161724	0	20
A0A1D5ZC03	CBS domain containing membrane protein, putative, expressed [LOC_Os09g02710]	17.5.1	hormone metabolism.ethylene.synthesis-degradation	0	0.778339	0	0	0.221661	0	20
A0A1D6DFQ8	Aminoacylase ACY1 and related metalloexopeptidases (ISS) [Sotub10g017450.1.1]	30.3	signalling.calcium	0	1	0	0	0	0	20
A0A1D6ASL2	Acetyl esterase [Sotub11g028170.1.1]	24	biodegradation of xenobiotics	0	0.878798	0	0	0.121202	0	20
A0A1D5ZZM6	Hydrolase alpha/beta fold family protein [Sotub02g010220.1.1]	28.2	DNA.repair	0	0.847841	0	0	0.152159	0	20
A0A1D6S240	9-cis-epoxycarotenoid dioxygenase [Sotub01g026220.1.1]	16.1.4.10	secondary metabolism.isoprenoids.carotenoids.carotenoid cleavage dioxygenase	0.108852	0.776343	0	0.114806	0	0	20
W5ASP7	Ribulose bisphosphate carboxylase/oxygenase activase [Sotub03g031310.1.1]	1.3.13	PS.calvin cycle.rubisco interacting	0	1	0	0	0	0	20
W5FKQ7	Hydrolase alpha/beta fold family protein [Sotub02g010220.1.1]	28.2	DNA.repair	0	0.847841	0	0	0.152159	0	20
A0A1D5XLA5	30S ribosomal protein S5 [Sotub02g020850.1.1]	29.2.1.1.1.1.5	protein.synthesis.ribosomal protein.prokaryotic.chloroplast.30S subunit.S5	0	0.849608	0	0	0.0900159	0.0603764	20
W5E0H7	Monooxygenase FAD-binding protein [Sotub12g005690.1.1]	20.1.2	stress.biotic.receptors	0	0.800125	0	0	0.199875	0	20
A0A1D5U0D2	immutans protein, putative, expressed [LOC_Os04g57320]	1.1.40	PS.lightreaction.cyclic electron flow-chlororespiration	0	0.84383	0	0	0.15617	0	20
A0A1D5YIM4	Receptor protein kinase-like protein [Sotub10g005220.1.1]	29.4.1.57	protein.postranslational modification.kinase.receptor like cytoplasmatic kinase VII	0	0.840037	0	0	0.159963	0	20
A0A1D5Y758	30S ribosomal protein S5 [Sotub02g020850.1.1]	29.2.1.1.1.1.5	protein.synthesis.ribosomal protein.prokaryotic.chloroplast.30S subunit.S5	0	0.787977	0	0	0.126904	0.0851184	20
W5F8D1	Acetylornithine aminotransferase [Sotub08g026410.1.1]	13.2.2.3	amino acid metabolism.degradation.glutamate family.arginine	0	0.710216	0	0.105027	0.184758	0	20
A0A1D6DGJ9	#N/A	17.5.1	hormone metabolism.ethylene.synthesis-degradation	0	0.800125	0	0	0.199875	0	20
A0A1D6DLJ6	Cytochrome P450 [Sotub06g022630.1.1]	16.8.3	secondary metabolism.flavonoids.dihydroflavonols	0	0.823009	0	0	0.176991	0	20
A0A1D5Z5G0	ATP-dependent RNA helicase [Sotub08g012570.1.1]	27.1.2	RNA.processing.RNA helicase	0	0.841076	0	0	0.158924	0	20
A0A1D6CYC3	S-layer domain protein [Solyc05g009940.2.1]	21.2.2	redox.ascorbate and glutathione.glutathione	0	0.854454	0	0	0.145546	0	20
A0A1D5UMU0	Zinc transporter protein [Sotub02g005940.1.1]	34.12	transport.metal	0	1	0	0	0	0	20
A0A1D6C5F5	ABC transporter ATP binding/permease protein [Sotub03g015200.1.1]	34.16	transport.ABC transporters and multidrug resistance systems	0	0.849492	0	0	0.150508	0	20
A0A1D6DB73	Lipase [Sotub09g027010.1.1]	11.9.2.1	lipid metabolism.lipid degradation.lipases.triacylglycerol lipase	0	0.793561	0	0	0.206439	0	20
A0A1D6S245	Glutathione-regulated potassium-efflux system protein [Sotub11g019140.1.1]	34.15	transport.potassium	0	1	0	0	0	0	20
A0A1D5UWY6	GID1-like gibberellin receptor [Sotub09g021750.1.1]	24	biodegradation of xenobiotics	0	0.792433	0	0	0.207567	0	20
A0A1D6BMR3	NAD-dependent epimerase/dehydratase [Sotub08g010970.1.1]	30.11	signalling.light	0	1	0	0	0	0	20
A0A1D6CI02	S-layer domain protein [Solyc05g009940.2.1]	21.2.2	redox.ascorbate and glutathione.glutathione	0	0.854454	0	0	0.145546	0	20
A0A1D5WE00	G-type lectin S-receptor-like serine/threonine-protein kinase At2g19130 [Sotub03g023380.1.1]	30.2.3	signalling.receptor kinases.leucine rich repeat III	0	0.758282	0	0	0.0918781	0.14984	20
A0A1D6BMJ3	ABC transporter ATP binding/permease protein [Sotub03g015200.1.1]	34.16	transport.ABC transporters and multidrug resistance systems	0	0.849492	0	0	0.150508	0	20
A0A1D5VBV3	Protein PLASTID MOVEMENT IMPAIRED 2 [Sotub02g029520.1.1]	27.3.3	RNA.regulation of transcription.AP2/EREBP, APETALA2/ethylene-responsive element binding protein family	0	1	0	0	0	0	20
A0A1D5TQT2	Uncharacterized membrane protein [Sotub01g025700.1.1]	29.2.1.99.99	protein.synthesis.ribosomal protein.unknown.unknown	0	1	0	0	0	0	20
W5B6P9	Lipase [Sotub09g027010.1.1]	11.9.2.1	lipid metabolism.lipid degradation.lipases.triacylglycerol lipase	0	0.793561	0	0	0.206439	0	20
A0A1D6CVE9	Aspartic proteinase nepenthesin-1 [Sotub08g015880.1.1]	27.3.99	RNA.regulation of transcription.unclassified	0	0.799043	0	0	0.200957	0	20
A0A1D6D3L7	ATP-dependent zinc metalloprotease FtsH 4 [Sotub02g024870.1.1]	29.5.7	protein.degradation.metalloprotease	0	0.835465	0	0	0.164535	0	20
A0A1D5WWJ8	MAR-binding filament-like protein 1 [Sotub03g036820.1.1]	27.3.34	RNA.regulation of transcription.orphan family	0	0.894421	0	0	0.0403811	0.0651983	20
A0A1D5WAN3	MAR-binding filament-like protein 1 [Sotub03g036820.1.1]	27.3.34	RNA.regulation of transcription.orphan family	0	0.954288	0	0	0.0457116	0	20
A0A1D5T4Z5	sugar porter, putative, expressed [LOC_Os05g23420]	34.2	transport.sugars	0	0.793561	0	0	0.206439	0	20
A0A1D5Z4T9	Pheophorbide a oxygenase [Sotub04g018760.1.1]	26.30	misc.other Ferredoxins and Rieske domain	0	0.802835	0	0	0.116082	0.0810823	20
A0A1D5SS60	UDP-glucosyltransferase [Sotub01g033070.1.1]	26.2	misc.UDP glucosyl and glucoronyl transferases	0	0.80965	0	0.0888559	0	0.101494	20
A0A1D5UMQ4	#N/A	35.2	not assigned.unknown	0	1	0	0	0	0	20
A0A1D5ZTT0	Receptor-like protein kinase [Sotub11g013940.1.1]	30.2.17	signalling.receptor kinases.DUF 26	0.177787	0.69108	0	0.131133	0	0	20
A0A1D5ZUN2	Cysteine desulfuration protein SufE [Sotub12g013580.1.1]	18.7	Co-factor and vitamine metabolism.iron-sulphur clusters	0	0.793561	0	0	0.206439	0	20
A0A1D6CFG5	#N/A	35.2	not assigned.unknown	0	0.755423	0.117357	0	0.12722	0	20
A0A1D5X624	Receptor-like protein kinase [Sotub11g013940.1.1]	30.2.17	signalling.receptor kinases.DUF 26	0.191889	0.808111	0	0	0	0	20
A0A1D6C6F8	Aspartic proteinase nepenthesin-1 [Sotub08g015880.1.1]	27.3.99	RNA.regulation of transcription.unclassified	0	1	0	0	0	0	20
P20858	ATP synthase subunit beta [Sotub04g006160.1.1]	1.1.4.2	PS.lightreaction.ATP synthase.beta subunit	0.00127004	0.438055	0.0790788	0.00152749	0.294753	0.185316	21
A0A1D6S090	Ribulose-1 5-bisphosphate carboxylase/oxygenase activase 1 [Sotub10g028070.1.1]	1.3.13	PS.calvin cycle.rubisco interacting	0.0048605	0.532055	0.0457721	0	0.269696	0.147616	21
A0A1D5Z4N3	Ribulose bisphosphate carboxylase small chain [Sotub02g010840.1.1]	1.3.2	PS.calvin cycle.rubisco small subunit	0	0.401382	0.0946999	0	0.343889	0.160029	21
P12782	Phosphoglycerate kinase [Sotub07g027100.1.1]	1.3.3	PS.calvin cycle.phosphoglycerate kinase	0.0517061	0.416841	0.0751556	0.0469791	0.299836	0.109483	21
A0A1D6BXL7	Ferredoxin--NADP reductase [Sotub02g027160.1.1]	1.1.5.3	PS.lightreaction.other electron carrier (ox/red).ferredoxin reductase	0	0.400731	0.0859908	0	0.337484	0.175793	21
W5DTC2	Fructose-bisphosphate aldolase [Sotub01g047810.1.1]	1.3.6	PS.calvin cycle.aldolase	0.00385243	0.39314	0.0873362	0.0154287	0.306298	0.193945	21
W5EDL3	Fructose-bisphosphate aldolase [Sotub01g047810.1.1]	1.3.6	PS.calvin cycle.aldolase	0.00385243	0.39314	0.0873362	0.0154287	0.306298	0.193945	21
P12112	ATP synthase subunit alpha chloroplastic [Sotub09g017900.1.1]	1.1.4.1	PS.lightreaction.ATP synthase.alpha subunit	0.00654857	0.388963	0.0969194	0.0040814	0.283859	0.219629	21
W5FL09	Fructose-bisphosphate aldolase [Sotub01g047810.1.1]	1.3.6	PS.calvin cycle.aldolase	0	0.449295	0.100024	0	0.304394	0.146286	21
A0A1D5YL67	Glyceraldehyde-3-phosphate dehydrogenase B [Sotub12g027910.1.1]	1.3.4	PS.calvin cycle.GAP	0	0.514429	0.058035	0	0.279416	0.14812	21
A0A1D5XY50	Glyceraldehyde-3-phosphate dehydrogenase B [Sotub12g027910.1.1]	1.3.4	PS.calvin cycle.GAP	0	0.514429	0.058035	0	0.279416	0.14812	21
A0A1D5XJY0	Glyceraldehyde-3-phosphate dehydrogenase B [Sotub12g027910.1.1]	1.3.4	PS.calvin cycle.GAP	0	0.507993	0.0588041	0	0.283119	0.150083	21
A0A1D6RDZ8	Phosphoglycerate kinase [Sotub07g027100.1.1]	1.3.3	PS.calvin cycle.phosphoglycerate kinase	0.0517061	0.416841	0.0751556	0.0469791	0.299836	0.109483	21
A0A1D6CYH0	Soul heme-binding family protein [Sotub10g025760.1.1]	21.3	redox.heme	0	0.491885	0	0	0.508115	0	21
A0A1D5S4Z3	Photosystem Q(B) protein [Sotub07g016190.1.1]	1.1.1.2	PS.lightreaction.photosystem II.PSII polypeptide subunits	0	0.446444	0.063038	0.00932817	0.244586	0.236604	21
A0A1D6B301	ATP synthase delta subunit [Sotub12g025320.1.1]	1.1.4.7	PS.lightreaction.ATP synthase.delta chain	0	0.539752	0	0	0.345039	0.115208	21
A0A1D5X268	Ferredoxin--NADP reductase [Sotub02g027160.1.1]	1.1.5.3	PS.lightreaction.other electron carrier (ox/red).ferredoxin reductase	0	0.400731	0.0859908	0	0.337484	0.175793	21
P11383	Ribulose bisphosphate carboxylase large chain (Fragment) [Sotub06g027050.1.1]	1.3.1	PS.calvin cycle.rubisco large subunit	0.0325768	0.48974	0.0368074	0.0210159	0.306749	0.113111	21
A0A1D5YCF1	photosystem I reaction center subunit IV A, chloroplast precursor, putative, expressed [LOC_Os07g25430]	1.1.2.2	PS.lightreaction.photosystem I.PSI polypeptide subunits	0	0.518664	0.0240024	0	0.259543	0.197791	21
A0A1D6S578	photosystem I reaction center subunit IV A, chloroplast precursor, putative, expressed [LOC_Os07g25430]	1.1.2.2	PS.lightreaction.photosystem I.PSI polypeptide subunits	0	0.518664	0.0240024	0	0.259543	0.197791	21
A0A1D6CYZ3	Peptidyl-prolyl cis-trans isomerase cyclophilin-type [Sotub02g035980.1.1]	29.6	protein.folding	0	0.521354	0.071736	0	0.30163	0.105281	21
A0A1D5SDG5	translocon at the inner envelope membrane of chloroplasts 110 [AT1G06950]	29.3.3	protein.targeting.chloroplast	0	0.497102	0	0	0.300459	0.202439	21
A0A1D5YJ34	PAP fibrillin family domain containing protein, expressed [LOC_Os09g04790]	26.2	misc.UDP glucosyl and glucoronyl transferases	0	0.47485	0	0	0.393624	0.131526	21
A0A1D5V4N4	cDNA clone 002-143-C11 full insert sequence [Sotub06g005130.1.1]	35.2	not assigned.unknown	0	0.400532	0.0634549	0	0.258724	0.277289	21
A0A1D6DG86	Uncharacterized aarF domain-containing protein kinase 1 [Sotub04g036580.1.1]	34.16	transport.ABC transporters and multidrug resistance systems	0	0.524601	0	0	0.293976	0.181423	21
A0A1D5TQ60	Oxygen-evolving enhancer protein 3 [Sotub02g023000.1.1]	1.1.1.2	PS.lightreaction.photosystem II.PSII polypeptide subunits	0	0.419597	0.0663179	0	0.295502	0.218583	21
A0A1D5ZNS0	PAP fibrillin family domain containing protein, expressed [LOC_Os09g04790]	26.2	misc.UDP glucosyl and glucoronyl transferases	0	0.47485	0	0	0.393624	0.131526	21
A0A077RU36	cDNA clone 002-143-C11 full insert sequence [Sotub06g005130.1.1]	35.2	not assigned.unknown	0	0.400532	0.0634549	0	0.258724	0.277289	21
A0A1D5SSJ7	Tic110 family transporter chloroplast inner envelope protein Tic110 [Sotub09g016160.1.1]	29.3.3	protein.targeting.chloroplast	0	0.497102	0	0	0.300459	0.202439	21
A0A1D5RWJ9	Tic110 family transporter chloroplast inner envelope protein Tic110 [Sotub09g016160.1.1]	29.3.3	protein.targeting.chloroplast	0	0.349886	0	0	0.35323	0.296884	21
A0A1D6CAZ2	Ycf48-like protein [Sotub02g005420.1.1]	1.1.1.2	PS.lightreaction.photosystem II.PSII polypeptide subunits	0	0.45933	0.106854	0	0.288357	0.145459	21
W5AY52	Chlorophyll a-b binding protein, chloroplastic [Sotub01g042080.1.1]	1.1.1.1	PS.lightreaction.photosystem II.LHC-II	0	0.359516	0.0851311	0	0.376387	0.178965	21
A0A1D6BU45	#N/A	35.2	not assigned.unknown	0	0.458022	0.0545039	0.0106894	0.259829	0.216955	21
Q95H51	50S ribosomal protein L14 chloroplastic [Sotub01g019490.1.1]	29.2.1.1.1.2.14	protein.synthesis.ribosomal protein.prokaryotic.chloroplast.50S subunit.L14	0	0.521544	0	0	0.478456	0	21
A0A1D5XBW6	Photosystem II oxygen evolving complex protein PsbP [Sotub10g017740.1.1]	1.1.1.2	PS.lightreaction.photosystem II.PSII polypeptide subunits	0	0.468168	0	0	0.385737	0.146095	21
A0A1D5XZK3	Catalase [Sotub02g026140.1.1]	21.6	redox.dismutases and catalases	0	0.464237	0.0537145	0	0.305355	0.176693	21
A0A1D5YMQ8	Catalase [Sotub02g026140.1.1]	21.6	redox.dismutases and catalases	0	0.464237	0.0537145	0	0.305355	0.176693	21
A0A1D5XGM1	Catalase [Sotub02g026140.1.1]	21.6	redox.dismutases and catalases	0	0.464237	0.0537145	0	0.305355	0.176693	21
A0A1D6A8T1	Peptidase M16C associated [Sotub01g045840.1.1]	29.5.7	protein.degradation.metalloprotease	0.0953895	0.408343	0.0419348	0	0.335848	0.118484	21
A0A1D6DEQ5	Peroxidase [Sotub03g015450.1.1]	26.12	misc.peroxidases	0	0.495337	0	0.0374882	0.297899	0.169276	21
A0A1D6RXR3	Galactose mutarotase-like [Sotub03g011890.1.1]	35.1	not assigned.no ontology	0	0.479351	0	0	0.317281	0.203368	21
A0A1D6S9T2	Peptidase M16C associated [Sotub01g045840.1.1]	29.5.7	protein.degradation.metalloprotease	0.0716932	0.468568	0.0315175	0	0.33917	0.089051	21
A0A1D6B8T0	Peptidase M16C associated [Sotub01g045840.1.1]	29.5.7	protein.degradation.metalloprotease	0.0663437	0.441431	0.0291658	0	0.313863	0.149196	21
A0A1D5V695	Glycine dehydrogenase P protein [Sotub08g014650.1.1]	1.2.4.1	PS.photorespiration.glycine cleavage.P subunit	0.0208948	0.406366	0.0330337	0.0753102	0.310273	0.154122	21
A0A1D5Z2S6	#N/A	35.2	not assigned.unknown	0	0.518664	0.0240024	0	0.259543	0.197791	21
A0A1D5TP56	Harpin binding protein 1 [Sotub09g025640.1.1]	31.1	cell.organisation	0	0.504983	0	0	0.267359	0.227659	21
P24065	Photosystem II CP47 chlorophyll apoprotein [Sotub01g017120.1.1]	1.1.1.2	PS.lightreaction.photosystem II.PSII polypeptide subunits	0	0.436528	0.0700658	0	0.284478	0.208928	21
A0A1D5UUP8	Harpin binding protein 1 [Sotub09g025640.1.1]	31.1	cell.organisation	0	0.493014	0	0	0.348608	0.158378	21
P69386	Cytochrome b559 subunit alpha [Sotub01g017210.1.1]	1.1.1.2	PS.lightreaction.photosystem II.PSII polypeptide subunits	0	0.372862	0	0	0.557036	0.0701023	21
A0A1D6CS65	Peroxidase [Sotub03g015450.1.1]	26.12	misc.peroxidases	0	0.495577	0	0	0.354365	0.150058	21
A0A1D5WPC9	Glycine dehydrogenase P protein [Sotub08g014650.1.1]	1.2.4.1	PS.photorespiration.glycine cleavage.P subunit	0.0208948	0.406366	0.0330337	0.0753102	0.310273	0.154122	21
A0A1D5SZB5	#N/A	35.2	not assigned.unknown	0.0222713	0.383983	0.0611888	0.0297561	0.37626	0.126541	21
A0A1D6DKE2	#N/A	35.2	not assigned.unknown	0.0254424	0.378284	0.0699012	0.033993	0.399047	0.0933322	21
A0A1D6RUC3	Phosphoenolpyruvate carboxylase 1 [Sotub07g022100.1.1]	4.1.15	glycolysis.cytosolic branch.phospho-enol-pyruvate carboxylase (PEPC)	0.0361348	0.482114	0.149215	0.0406295	0.253152	0.0387547	21
W5FT65	Cathepsin B-like cysteine proteinase [Sotub12g024280.1.1]	29.5.3	protein.degradation.cysteine protease	0	0.493682	0	0	0.368962	0.137356	21
A0A1D6DKE3	Tic110 family transporter chloroplast inner envelope protein Tic110 [Sotub09g016160.1.1]	29.3.3	protein.targeting.chloroplast	0.0294821	0.381151	0.0607375	0.0295367	0.373485	0.125608	21
W5GDM7	Peroxidase [Sotub03g015450.1.1]	26.12	misc.peroxidases	0	0.522556	0	0.020548	0.348288	0.108609	21
A0A1D5S081	Homology to unknown gene [Sotub11g005380.1.1]	31.3.1	cell.cycle.peptidylprolyl isomerase	0	0.528361	0	0	0.371048	0.100591	21
A0A1D5WIX4	Rhodanese/Cell cycle control phosphatase superfamily protein [AT3G59780]	26.23	misc.rhodanese	0	0.512434	0	0	0.305784	0.181781	21
A0A1D6CKQ6	Fructose-1 6-bisphosphatase class 1 [Sotub01g043210.1.1]	1.3.7	PS.calvin cycle.FBPase	0	0.542492	0	0	0.410669	0.0468388	21
W5DXC6	Glutathione reductase [Sotub09g020720.1.1]	21.2.2	redox.ascorbate and glutathione.glutathione	0.10637	0.441166	0	0	0.38942	0.0630438	21
A0A1D5Y316	Glutathione reductase [Sotub09g020720.1.1]	21.2.2	redox.ascorbate and glutathione.glutathione	0.10637	0.441166	0	0	0.38942	0.0630438	21
A0A096URP1	Chlorophyll a-b binding protein, chloroplastic [Sotub06g022580.1.1]	1.1.1.1	PS.lightreaction.photosystem II.LHC-II	0	0.446162	0.0456359	0	0.508203	0	21
W5H402	Chromosome 11 contig 1 DNA sequence. (Fragment) [Sotub04g034710.1.1]	35.2	not assigned.unknown	0	0.52138	0	0	0.348853	0.129768	21
A0A1D5VIG6	Flowering locus T-like 2 [Sotub03g010860.1.1]	26.9	misc.glutathione S transferases	0.0580958	0.421721	0.0355541	0.0536428	0.242916	0.188071	21
A0A1D5RTW9	Alpha-galactosidase 1 [Sotub04g008440.1.1]	3.8.2	minor CHO metabolism.galactose.alpha-galactosidases	0	0.533267	0	0.0227324	0.351961	0.0920399	21
A0A1D6AJR4	Cytochrome P450 fatty acid hydroperoxide lyase [Sotub07g019290.1.1]	17.7.1.3	hormone metabolism.jasmonate.synthesis-degradation.allene oxidase synthase	0	0.518355	0	0	0.393855	0.0877894	21
A0A1D5XM57	Glutathione reductase [Sotub09g020720.1.1]	21.2.2	redox.ascorbate and glutathione.glutathione	0.129022	0.475119	0	0	0.31939	0.0764693	21
A0A1D6ANS4	Geranylgeranyl reductase [Sotub03g029450.1.1]	16.1.1	secondary metabolism.isoprenoids.non-mevalonate pathway	0	0.401929	0.0765446	0	0.396923	0.124604	21
A0A1D5VED9	rhodanese-like domain containing protein, putative, expressed [LOC_Os01g67120]	26.23	misc.rhodanese	0	0.512434	0	0	0.305784	0.181781	21
A0A1D5TRZ7	ATP synthase gamma chain [Sotub02g023710.1.1]	1.1.4.4	PS.lightreaction.ATP synthase.gamma chain	0	0.424914	0	0	0.362359	0.212727	21
A0A1D6RR40	Phosphoenolpyruvate carboxylase 1 [Sotub07g022100.1.1]	4.1.15	glycolysis.cytosolic branch.phospho-enol-pyruvate carboxylase (PEPC)	0.0271045	0.495164	0.0880414	0.0218569	0.319392	0.0484415	21
W5FDV7	photosystem I reaction center subunit III, chloroplast precursor, putative, expressed [LOC_Os03g56670]	1.1.2.2	PS.lightreaction.photosystem I.PSI polypeptide subunits	0	0.508635	0.0186669	0	0.38618	0.0865186	21
A0A1D5WAA1	rhodanese-like domain containing protein, putative, expressed [LOC_Os01g67120]	26.23	misc.rhodanese	0	0.512434	0	0	0.305784	0.181781	21
A0A1D6CJV4	thylakoid lumenal protein (Mog1/PsbP/DUF1795-like photosystem II reaction center PsbP family protein) [AT3G63540]	1.1.1.2	PS.lightreaction.photosystem II.PSII polypeptide subunits	0	0.517008	0	0	0.263647	0.219344	21
A0A1D5SZR3	Alpha-galactosidase 1 [Sotub04g008440.1.1]	3.8.2	minor CHO metabolism.galactose.alpha-galactosidases	0	0.533267	0	0.0227324	0.351961	0.0920399	21
A0A1D5XA86	NHL repeat-containing protein 2 [Sotub01g038470.1.1]	11.9.3	lipid metabolism.lipid degradation.lysophospholipases	0	0.537525	0	0	0.415555	0.0469203	21
A0A1D5XWH8	NHL repeat-containing protein 2 [Sotub01g038470.1.1]	11.9.3	lipid metabolism.lipid degradation.lysophospholipases	0	0.537525	0	0	0.415555	0.0469203	21
A0A1D5T6W7	#N/A	35.2	not assigned.unknown	0	0.403585	0	0	0.420083	0.176332	21
Q36814	Photosystem II D2 protein [Sotub09g026550.1.1]	1.1.1.2	PS.lightreaction.photosystem II.PSII polypeptide subunits	0.0445534	0.414009	0.0847932	0.0193356	0.298926	0.138382	21
Q9XPS4	Photosystem II CP43 chlorophyll apoprotein [Sotub07g016010.1.1]	1.1.1.2	PS.lightreaction.photosystem II.PSII polypeptide subunits	0	0.45749	0.103	0	0.266522	0.172989	21
A0A1D5WSF5	Cytochrome P450 71 family protein [Sotub09g012630.1.1]	26.10	misc.cytochrome P450	0	0.470794	0	0.15182	0.377386	0	21
A0A1D6B4C8	Pheophorbide a oxygenase family [Sotub12g028890.1.1]	29.3.3	protein.targeting.chloroplast	0	0.463589	0.0441245	0	0.362921	0.129366	21
A0A1D5XVG7	2,3-bisphosphoglycerate-dependent phosphoglycerate mutase 2 [Sotub06g031100.1.1]	4.3.12	glycolysis.unclear/dually targeted.phosphoglycerate mutase	0	0.571715	0	0	0.365717	0.0625676	21
A0A1D6RUK1	Peptidyl-prolyl cis-trans isomerase [Sotub03g033420.1.1]	31.3.1	cell.cycle.peptidylprolyl isomerase	0	0.496794	0	0	0.34513	0.158076	21
A0A1D5RY30	UDP-sulfoquinovose synthase [Sotub08g014500.1.1]	11.10.3	lipid metabolism.glycolipid synthesis.UDP-sulfoquinovose synthase	0	0.423609	0	0	0.576391	0	21
A0A1D5YQK7	Rhodanese-like family protein-like protein (Fragment) [Sotub03g010620.1.1]	26.23	misc.rhodanese	0	0.456045	0.0375789	0	0.232559	0.273817	21
A0A1D6BMX2	Peroxidase [Sotub03g015450.1.1]	26.12	misc.peroxidases	0	0.468754	0	0	0.422639	0.108607	21
W5EGD6	50S ribosomal protein L4 [Sotub07g025420.1.1]	29.2.1.1.1.2.4	protein.synthesis.ribosomal protein.prokaryotic.chloroplast.50S subunit.L4	0	0.520527	0	0	0.272207	0.207266	21
A0A1D6RY04	Beta-glucosidase A [Sotub01g013100.1.1]	26.3	misc.gluco-, galacto- and mannosidases	0	0.568262	0	0	0.431738	0	21
A0A1D6C290	Intracellular protease PfpI family protein expressed [Sotub02g024510.1.1]	33.99	development.unspecified	0.026283	0.494303	0.0654442	0.0843197	0.203642	0.126007	21
A0A1D5VXB5	FAD dependent oxidoreductase [Sotub01g039950.1.1]	27.3.99	RNA.regulation of transcription.unclassified	0	0.520529	0	0	0.448761	0.03071	21
W4ZN08	Coenzyme F420 hydrogenase/dehydrogenase beta subunit-like [Sotub09g027100.1.1]	13.1.4.5	amino acid metabolism.synthesis.branched chain group.isoleucine specific	0	0.538575	0	0	0.461425	0	21
A0A1D5SPJ2	Oxidoreductase family protein [Sotub12g025290.1.1]	35.1	not assigned.no ontology	0	0.496106	0	0	0.378457	0.125436	21
A0A1D6B496	9-cis-epoxycarotenoid dioxygenase 1 [Sotub08g020600.1.1]	17.1.1.1.10	hormone metabolism.abscisic acid.synthesis-degradation.synthesis.9-cis-epoxycarotenoid dioxygenase	0	0.500551	0	0	0.308161	0.191288	21
A0A1D5TCW5	Glutathione-regulated potassium-efflux system protein [Sotub01g031650.1.1]	34.15	transport.potassium	0.0619018	0.446903	0.0514205	0.0827055	0.258064	0.0990059	21
A0A1D5YQ70	Chlorophyll a-b binding protein, chloroplastic [Sotub12g008800.1.1]	1.1.1.1	PS.lightreaction.photosystem II.LHC-II	0	0.553192	0	0	0.334904	0.111905	21
P58386	Photosystem I P700 chlorophyll a apoprotein A2 [Sotub10g013140.1.1]	1.1.2.2	PS.lightreaction.photosystem I.PSI polypeptide subunits	0.0160982	0.498354	0.0812535	0	0.237304	0.16699	21
A0A1D5U0Z1	Glutathione-regulated potassium-efflux system protein [Sotub01g031650.1.1]	34.15	transport.potassium	0.0608966	0.455885	0.0505855	0.0813624	0.253873	0.0973981	21
A0A1D6CL88	Peptidyl-prolyl cis-trans isomerase [Sotub07g007780.1.1]	3.4.1	minor CHO metabolism.myo-inositol.poly-phosphatases	0	0.551572	0	0	0.336118	0.11231	21
A0A1D5YJC7	Chaperone protein ClpB 1 [Sotub03g031390.1.1]	20.2.1	stress.abiotic.heat	0.0638749	0.418237	0	0.058979	0.45891	0	21
A0A1D5ZYL2	Chaperone protein ClpB 1 [Sotub03g031390.1.1]	20.2.1	stress.abiotic.heat	0.0718009	0.375462	0	0.0662974	0.48644	0	21
A0A1D5TCT8	Glutamyl-tRNA(Gln) amidotransferase subunit A [Sotub10g007340.1.1]	19.1	tetrapyrrole synthesis.glu-tRNA synthetase	0	0.462802	0	0	0.482201	0.0549973	21
A0A1D6CMK5	Phosphoglucomutase/phosphomannomutase family protein [Sotub05g017780.1.1]	4.2.2	glycolysis.plastid branch.phosphoglucomutase (PGM)	0	0.456074	0	0	0.543926	0	21
A0A1D5VIQ7	FeS assembly protein SufD [Sotub08g006230.1.1]	34.16	transport.ABC transporters and multidrug resistance systems	0	0.38014	0.019835	0.047091	0.338747	0.214187	21
A0A1D6ASN6	Glycogen synthase [Sotub02g034860.1.1]	2.1.2.2	major CHO metabolism.synthesis.starch.starch synthase	0	0.440777	0.101648	0	0.362068	0.0955066	21
A0A077RPB8	FeS assembly protein SufD [Sotub08g006230.1.1]	34.16	transport.ABC transporters and multidrug resistance systems	0	0.46469	0.0312153	0.0247728	0.271238	0.208084	21
A0A1D6SAS8	Cytochrome P450 [Sotub02g012000.1.1]	16.8.3	secondary metabolism.flavonoids.dihydroflavonols	0	0.548153	0	0	0.451847	0	21
A0A1D5S017	Flavin-containing monooxygenase family protein [Sotub03g029040.1.1]	16.5.1.1.1.10	secondary metabolism.sulfur-containing.glucosinolates.synthesis.aliphatic.flavin-containing monooxygenase	0.0295395	0.393728	0	0.0872321	0.326335	0.163166	21
A0A1D6A8I1	RNA recognition motif containing protein, putative, expressed [LOC_Os02g35950]	27.3.99	RNA.regulation of transcription.unclassified	0	0.425408	0.180048	0	0.394544	0	21
A0A1D5V337	expressed protein [LOC_Os02g20490]	35.2	not assigned.unknown	0	0.537443	0	0	0.326669	0.135888	21
A0A1D5UWU8	Malonyl-coenzyme:anthocyanin 5-O-glucoside-6';';';-O-malonyltransferase [Sotub12g022520.1.1]	16.8.1.21	secondary metabolism.flavonoids.anthocyanins.anthocyanin 5-aromatic acyltransferase	0	0.534846	0.0990883	0	0.272743	0.0933229	21
A0A1D5SJE5	Chromodomain-helicase-DNA-binding protein 1 [Sotub01g021440.1.1]	27.3.44	RNA.regulation of transcription.chromatin remodeling factors	0.132629	0.403135	0	0	0.40198	0.0622571	21
A0A1D6BZU4	R1 protein alpha-glucan water dikinase [Sotub05g014130.1.1]	2.2.2.3	major CHO metabolism.degradation.starch.glucan water dikinase	0	0.453349	0.0409764	0	0.343525	0.16215	21
A0A1D6BRN0	Glyceraldehyde-3-phosphate dehydrogenase [Sotub06g029090.1.1]	4.1.8	glycolysis.cytosolic branch.glyceraldehyde 3-phosphate dehydrogenase (GAP-DH)	0.326173	0.0450256	0.0783378	0.333173	0.145662	0.0716286	22
W5I0B0	Eukaryotic initiation factor 4A (ATP-dependent RNA helicase eIF4A) [Sotub08g012860.1.1]	27.1.2	RNA.processing.RNA helicase	0.328048	0.0805897	0.166678	0.30233	0.0627442	0.0596095	22
W5GF95	Eukaryotic initiation factor 4A (ATP-dependent RNA helicase eIF4A) [Sotub08g012860.1.1]	27.1.2	RNA.processing.RNA helicase	0.328048	0.0805897	0.166678	0.30233	0.0627442	0.0596095	22
A0A0C4BKH5	Eukaryotic initiation factor 4A (ATP-dependent RNA helicase eIF4A) [Sotub08g012860.1.1]	27.1.2	RNA.processing.RNA helicase	0.328048	0.0805897	0.166678	0.30233	0.0627442	0.0596095	22
W5B985	Proliferating cell nuclear antigen [Sotub06g032450.1.1]	27.3.67	RNA.regulation of transcription.putative transcription regulator	0.20183	0	0.232374	0.49942	0	0.0663758	22
A0A1D5W7M9	Ras-related protein Rab-1A [Sotub05g026850.1.1]	30.5	signalling.G-proteins	0.320634	0.0796192	0.124228	0.358309	0.0464592	0.0707505	22
W5FPN2	Enolase [Sotub09g011260.1.1]	4.1.13	glycolysis.cytosolic branch.enolase	0.304318	0.105355	0.0796975	0.313816	0.0978176	0.0989962	22
A0A1D6A2S3	Enolase [Sotub09g011260.1.1]	4.1.13	glycolysis.cytosolic branch.enolase	0.306303	0.0976834	0.0738944	0.316712	0.11362	0.0917878	22
A0A1D6S260	Enolase [Sotub10g022940.1.1]	4.1.13	glycolysis.cytosolic branch.enolase	0.284465	0.110281	0.0834239	0.315814	0.102391	0.103625	22
A0A1D6A406	Enolase [Sotub09g011260.1.1]	4.1.13	glycolysis.cytosolic branch.enolase	0.304318	0.105355	0.0796975	0.313816	0.0978176	0.0989962	22
Q5EWZ1	Actin [Sotub03g020330.1.1]	31.1	cell.organisation	0.338257	0.0962546	0.0909892	0.328617	0.0568634	0.0890187	22
W5AH12	Actin [Sotub03g020330.1.1]	31.1	cell.organisation	0.319178	0.0633859	0.11574	0.311817	0.0729289	0.11695	22
W5EE00	Actin [Sotub10g022240.1.1]	31.1	cell.organisation	0.265373	0.0901353	0.152299	0.266027	0.088157	0.138008	22
A0A1D5X5C6	Actin [Sotub03g020330.1.1]	31.1	cell.organisation	0.34331	0.0698892	0.0979193	0.332521	0.0676298	0.088731	22
W5G1K3	5-methyltetrahydropteroyltriglutamate--homocysteine methyltransferase [Sotub10g026610.1.1]	13.1.3.4.3	amino acid metabolism.synthesis.aspartate family.methionine.methionine synthase	0.325792	0.0179802	0.131298	0.352201	0.0900215	0.0827081	22
A0A096USZ7	5-methyltetrahydropteroyltriglutamate--homocysteine methyltransferase [Sotub10g026610.1.1]	13.1.3.4.3	amino acid metabolism.synthesis.aspartate family.methionine.methionine synthase	0.315142	0.0190414	0.139046	0.343846	0.0953344	0.0875893	22
A0A1D5VDI0	Isocitrate dehydrogenase [Sotub01g005780.1.1]	8.1.4	TCA / organic transformation.TCA.IDH	0.297859	0.0831699	0.177381	0.300954	0.119286	0.0213503	22
W5FAY5	Actin [Sotub03g020330.1.1]	31.1	cell.organisation	0.330456	0.0621085	0.104943	0.334916	0.0724809	0.0950957	22
A0A1D5SN87	Legumin 11S-globulin [Sotub11g030120.1.1]	28.2	DNA.repair	0.282595	0.0914783	0.15544	0.260417	0	0.210069	22
A0A1D5V9N0	Transaldolase-like protein [Sotub11g017620.1.1]	7.2.2	OPP.non-reductive PP.transaldolase	0.327325	0	0.0985439	0.431874	0.0589363	0.0833206	22
A0A1D6C4Y4	Ras-related protein Rab-25 [Sotub02g018760.1.1]	30.5	signalling.G-proteins	0.266797	0.0318599	0.154578	0.34192	0.0406133	0.164232	22
A0A1D5W8C8	Isocitrate dehydrogenase [Sotub01g005780.1.1]	8.1.4	TCA / organic transformation.TCA.IDH	0.357868	0.0546966	0.116654	0.378292	0.0784485	0.014041	22
A0A1D6D9D6	S18 ribosomal protein [Sotub11g005780.1.1]	29.2.1.2.1.18	protein.synthesis.ribosomal protein.eukaryotic.40S subunit.S18	0.27175	0.0493367	0.202697	0.388358	0	0.0878586	22
A0A1D5ZRE6	chaperonin 2 [Sotub11g026720.1.1]	1.3.13	PS.calvin cycle.rubisco interacting	0.27687	0.110904	0.0943462	0.305658	0.124337	0.0878845	22
W5ET88	5-methyltetrahydropteroyltriglutamate--homocysteine methyltransferase [Sotub01g010050.1.1]	13.1.3.4.3	amino acid metabolism.synthesis.aspartate family.methionine.methionine synthase	0.362959	0	0.121933	0.409686	0.0713249	0.0340968	22
W5CRM8	RNA binding protein-like protein [Sotub05g026660.1.1]	27.4	RNA.RNA binding	0.312601	0.0907214	0.0617172	0.324252	0.0866612	0.124048	22
Q41629	Mitochondrial ADP/ATP carrier proteins [Sotub11g016220.1.1]	2.1.2.5	major CHO metabolism.synthesis.starch.transporter	0.311201	0.0896728	0.0686456	0.367294	0.0935486	0.0696377	22
A0A1D6CKW3	Ras-related protein Rab-25 [Sotub02g018760.1.1]	30.5	signalling.G-proteins	0.313723	0.0273139	0.132521	0.350825	0.0348183	0.140798	22
W5EI90	stress responsive protein, putative, expressed [LOC_Os03g21040]	29.2.2	protein.synthesis.ribosome biogenesis	0.228534	0	0.16578	0.406881	0.0220588	0.176746	22
A0A1D5XI63	stress responsive protein, putative, expressed [LOC_Os03g21040]	29.2.2	protein.synthesis.ribosome biogenesis	0.25259	0	0.141017	0.449709	0.0243807	0.132304	22
A0A1D5XF08	stress responsive protein, putative, expressed [LOC_Os03g21040]	29.2.2	protein.synthesis.ribosome biogenesis	0.228534	0	0.16578	0.406881	0.0220588	0.176746	22
A0A1D5W2P9	Ras-related protein Rab-1A [Sotub08g023640.1.1]	30.5	signalling.G-proteins	0.255665	0.105822	0.165111	0.317619	0.0617487	0.0940342	22
A0A1D6AQF5	NADH dehydrogenase (Ubiquinone) [Sotub09g015560.1.1]	9.1.2	mitochondrial electron transport / ATP synthesis.NADH-DH (type I).localisation not clear	0.180588	0.0840499	0.151287	0.402095	0.107142	0.0748378	22
A0A1D5XEW1	Proteasome subunit alpha type [Sotub12g008860.1.1]	27.4	RNA.RNA binding	0.251954	0.0673415	0.100004	0.340236	0.111852	0.128612	22
A0A1D6B8P9	Mitochondrial ADP/ATP carrier proteins [Sotub11g016220.1.1]	2.1.2.5	major CHO metabolism.synthesis.starch.transporter	0.338231	0.0828958	0.0634577	0.364562	0.0864786	0.0643748	22
A0A1D5VD23	Ras-related protein Rab-8A [Sotub10g028490.1.1]	29.2.2	protein.synthesis.ribosome biogenesis	0.30651	0.092307	0.129453	0.296564	0.0694317	0.105734	22
A0A1D5SWJ4	Prolyl-tRNA synthetase [Sotub06g023830.1.1]	16.1.2.7	secondary metabolism.isoprenoids.mevalonate pathway.isopentenyl pyrophosphate:dimethyllallyl pyrophosphate isomerase	0.265917	0	0.181878	0.330234	0.153093	0.0688787	22
W5DAV1	Prolyl-tRNA synthetase [Sotub06g023830.1.1]	16.1.2.7	secondary metabolism.isoprenoids.mevalonate pathway.isopentenyl pyrophosphate:dimethyllallyl pyrophosphate isomerase	0.297616	0	0.155408	0.357309	0.130812	0.0588545	22
W5G0E6	Proteasome subunit alpha type [Sotub10g019430.1.1]	10.1.5	cell wall.precursor synthesis.UXS	0.294631	0.120301	0.154182	0.280186	0.0376768	0.113024	22
A0A077S1G3	Ras-related protein Rab-8A [Sotub11g029900.1.1]	29.2.2	protein.synthesis.ribosome biogenesis	0.30651	0.092307	0.129453	0.296564	0.0694317	0.105734	22
W5FXY6	26S proteasome non-ATPase regulatory subunit 3 [Sotub01g049130.1.1]	29.5.11.20	protein.degradation.ubiquitin.proteasom	0.280511	0	0.130858	0.378602	0.152302	0.0577277	22
A0A1D5RPW7	26S proteasome non-ATPase regulatory subunit 3 [Sotub01g049130.1.1]	29.5.11.20	protein.degradation.ubiquitin.proteasom	0.280511	0	0.130858	0.378602	0.152302	0.0577277	22
A0A1D5UPJ7	Pyruvate kinase [Sotub04g008420.1.1]	4.1.14	glycolysis.cytosolic branch.pyruvate kinase (PK)	0.339316	0.0431574	0.10825	0.346433	0.115629	0.0472147	22
A0A1D5SG47	Ras-related protein Rab-8A [Sotub11g029900.1.1]	29.2.2	protein.synthesis.ribosome biogenesis	0.314775	0.0892226	0.125127	0.301562	0.0671117	0.102201	22
A0A1D5SSE6	Rab GDP dissociation inhibitor [Sotub12g014170.1.1]	30.5	signalling.G-proteins	0.293472	0.0431292	0.169223	0.279897	0.170712	0.0435681	22
A0A1D6AVR0	T-complex protein eta subunit [Sotub06g024560.1.1]	29.6	protein.folding	0.310742	0.0391322	0.156472	0.262727	0.165168	0.0657582	22
A0A1D5TB86	Pyruvate kinase [Sotub04g008420.1.1]	4.1.14	glycolysis.cytosolic branch.pyruvate kinase (PK)	0.339316	0.0431574	0.10825	0.346433	0.115629	0.0472147	22
A0A1D5TV46	Serine hydroxymethyltransferase [Sotub05g026690.1.1]	1.2.5	PS.photorespiration.serine hydroxymethyltransferase	0.301406	0	0.162916	0.334293	0.201385	0	22
W5HBZ2	T-complex protein 1 subunit epsilon [Sotub05g015070.1.1]	4.1.12	glycolysis.cytosolic branch.phosphoglycerate mutase	0.267331	0.137496	0.092875	0.373685	0.0646989	0.0639141	22
A0A1D5SKH0	Glutamate-cysteine ligase [Sotub08g029420.1.1]	21.2.2	redox.ascorbate and glutathione.glutathione	0.271856	0.16728	0.102213	0.343367	0.0559615	0.059322	22
A0A1D5WU93	Aminotransferase [Sotub03g036610.1.1]	13.1.6.2	amino acid metabolism.synthesis.aromatic aa.phenylalanine and tyrosine	0.35157	0.0907602	0.0857961	0.312303	0.0849755	0.0745957	22
A0A1D5VX24	Aminotransferase [Sotub03g036610.1.1]	13.1.6.2	amino acid metabolism.synthesis.aromatic aa.phenylalanine and tyrosine	0.35157	0.0907602	0.0857961	0.312303	0.0849755	0.0745957	22
A0A1D5SSE5	Rab GDP dissociation inhibitor [Sotub12g014170.1.1]	30.5	signalling.G-proteins	0.266519	0	0.150259	0.361956	0.165663	0.0556021	22
A0A1D5VFK7	Ras-related protein Rab-25 [Sotub02g018760.1.1]	30.5	signalling.G-proteins	0.257159	0.0335778	0.162913	0.360357	0.0428033	0.14319	22
A0A1D5YN29	Protein grpE [Sotub07g028920.1.1]	29.6	protein.folding	0.263012	0.126921	0.190234	0.288545	0	0.131289	22
W5GBF3	Succinyl-diaminopimelate desuccinylase [Sotub08g021260.1.1]	29.5	protein.degradation	0.355518	0.0371756	0.105691	0.371154	0.101166	0.0292969	22
A0A1D5ZTD3	Protein grpE [Sotub07g028920.1.1]	29.6	protein.folding	0.250266	0.1342	0.201144	0.275572	0	0.138818	22
A0A1D5ZX50	Ras-related protein Rab-25 [Sotub12g006990.1.1]	30.5	signalling.G-proteins	0.274587	0.0327901	0.159091	0.351903	0.0417991	0.13983	22
A0A1D5S4Z2	Glutamate-cysteine ligase [Sotub08g029420.1.1]	21.2.2	redox.ascorbate and glutathione.glutathione	0.270343	0.159884	0.0976935	0.361893	0.053487	0.056699	22
W5HZ78	Sucrose synthase 7 [Sotub02g024410.1.1]	2.2.1.5	major CHO metabolism.degradation.sucrose.Susy	0.33919	0.110041	0.0532671	0.347265	0.0906928	0.0595443	22
A0A1D5W804	Prolyl-tRNA synthetase [Sotub06g023830.1.1]	16.1.2.7	secondary metabolism.isoprenoids.mevalonate pathway.isopentenyl pyrophosphate:dimethyllallyl pyrophosphate isomerase	0.271796	0	0.168484	0.354095	0.141819	0.0638063	22
A0A1D5TTP6	Peroxidase 4 [Sotub04g026540.1.1]	26.12	misc.peroxidases	0.286234	0.116099	0.0935246	0.298612	0.0623017	0.143229	22
W5BRU9	Peroxidase 4 [Sotub04g026540.1.1]	26.12	misc.peroxidases	0.285613	0.0578064	0.0666179	0.319638	0.135163	0.135161	22
A0A1D5YGZ2	Alcohol dehydrogenase [Sotub04g016900.1.1]	16.2.1.10	secondary metabolism.phenylpropanoids.lignin biosynthesis.CAD	0.328666	0.134742	0.0728487	0.324053	0.0350523	0.104638	22
A0A1D5ZLP4	DNA-directed RNA polymerase subunit, putative, expressed [LOC_Os09g02284]	27.2	RNA.transcription	0.274792	0.0550166	0.15465	0.295478	0.148888	0.0711758	22
A0A1D5TTQ5	Phenazine biosynthesis protein PhzF family [Sotub09g015050.1.1]	35.1	not assigned.no ontology	0.211556	0	0.0641768	0.434754	0.0704629	0.21905	22
A0A1D5ZA24	Clathrin heavy chain [Sotub03g020810.1.1]	31.4	cell.vesicle transport	0.240292	0.03914	0.157964	0.348258	0.17432	0.0400262	22
A0A1D5X104	Clathrin heavy chain [Sotub03g020810.1.1]	31.4	cell.vesicle transport	0.248683	0.0394348	0.159153	0.336768	0.175633	0.0403276	22
A0A1D5UH41	#N/A	35.2	not assigned.unknown	0.178508	0	0.200359	0.373655	0.0961986	0.151279	22
A0A1D6BLA3	Peroxidase [Sotub03g015450.1.1]	26.12	misc.peroxidases	0.224318	0.144174	0.151846	0.415476	0	0.064186	22
W5AVK6	Peroxidase 4 [Sotub04g026540.1.1]	26.12	misc.peroxidases	0.291127	0.0625104	0.0720388	0.282002	0.146162	0.14616	22
A0A1D5ZY86	Late-embryogenesis abundant protein 2 [Sotub08g010540.1.1]	33.2	development.late embryogenesis abundant	0.370149	0	0.102376	0.342229	0.104725	0.0805209	22
W5GZ58	Bifunctional nitrilase/nitrile hydratase NIT4 [Sotub11g025460.1.1]	16.5.1.3.3	secondary metabolism.sulfur-containing.glucosinolates.degradation.nitrilase	0.264878	0.127873	0.125088	0.342764	0.0685661	0.0708326	22
W5H1Z1	Nitric oxide reductase FlRd-NAD(+) reductase [Sotub11g011080.1.1]	11.9.2	lipid metabolism.lipid degradation.lipases	0.313669	0	0.146326	0.299204	0.0851526	0.155648	22
W5GE21	Pyridine nucleotide-disulfide oxidoreductase family protein [Sotub11g028430.1.1]	11.9.2	lipid metabolism.lipid degradation.lipases	0.313669	0	0.146326	0.299204	0.0851526	0.155648	22
A0A1D5YMA2	Ras-related protein Rab-8A [Sotub10g028490.1.1]	29.2.2	protein.synthesis.ribosome biogenesis	0.320861	0.0946049	0.132675	0.272332	0.0711602	0.108367	22
A0A1D5T409	Arginyl-tRNA synthetase [Sotub12g009730.1.1]	29.1.19	protein.aa activation.arginine-tRNA ligase	0.308798	0.108266	0.113474	0.306125	0.120363	0.0429736	22
W5B7B7	Peroxidase 4 [Sotub04g026540.1.1]	26.12	misc.peroxidases	0.273464	0.0645889	0.0744343	0.360981	0.151022	0.0755101	22
A0A1D5YBN9	Long-chain-fatty-acid--CoA ligase 3 [Sotub07g017490.1.1]	2.2.1.3.1	major CHO metabolism.degradation.sucrose.invertases.neutral	0.355371	0	0.136411	0.359418	0.0762973	0.0725027	22
W5FAL7	heat shock protein [Sotub09g009340.1.1]	10.3	cell wall.hemicellulose synthesis	0.29963	0.0384946	0.0743001	0.300106	0.190988	0.0964809	22
A0A1D5UMB1	retrotransposon protein, putative, unclassified, expressed [LOC_Os04g52460]	35.2	not assigned.unknown	0.348332	0.0816776	0.138511	0.235574	0.076835	0.119071	22
A0A1D5YFW9	Coatomer alpha subunit-like protein [Sotub04g034370.1.1]	31.4	cell.vesicle transport	0.286858	0.107362	0.106613	0.314026	0.112002	0.0731387	22
A0A1D5YY12	Long-chain-fatty-acid--CoA ligase 3 [Sotub07g017490.1.1]	2.2.1.3.1	major CHO metabolism.degradation.sucrose.invertases.neutral	0.343395	0	0.157795	0.326861	0.10189	0.0700593	22
A0A1D5Y2T2	Coatomer alpha subunit-like protein [Sotub04g034370.1.1]	31.4	cell.vesicle transport	0.260747	0.111293	0.110517	0.325524	0.116103	0.0758167	22
A0A1D5RQA0	pH-response regulator protein palA/RIM20 [Sotub04g006150.1.1]	16.1.5	secondary metabolism.isoprenoids.terpenoids	0.289152	0	0.137433	0.446203	0.0466075	0.0806049	22
A0A1D6REJ7	pH-response regulator protein palA/RIM20 [Sotub04g006150.1.1]	16.1.5	secondary metabolism.isoprenoids.terpenoids	0.285572	0	0.152724	0.420337	0.0517934	0.0895735	22
W5B8P4	SP I mismatch endonuclease [Sotub02g021780.1.1]	28.1	DNA.synthesis/chromatin structure	0.285768	0.0754359	0.0772077	0.342604	0.182809	0.0361746	22
A0A1D5V177	26S protease regulatory subunit 6B [Sotub06g006660.1.1]	29.5.11.20	protein.degradation.ubiquitin.proteasom	0.180209	0.0805314	0.144363	0.39031	0.0782483	0.126338	22
A0A1D5TSP8	Ubiquitin carboxyl-terminal hydrolase family protein expressed [Sotub10g026510.1.1]	29.5.11.5	protein.degradation.ubiquitin.ubiquitin protease	0.292176	0	0.0584868	0.350475	0.141148	0.157714	22
A0A1D6AKW0	Sucrose synthase 7 [Sotub02g024410.1.1]	2.2.1.5	major CHO metabolism.degradation.sucrose.Susy	0.364448	0.0601987	0.0633293	0.354073	0.087159	0.0707923	22
A0A1D6A790	Sucrose synthase 7 [Sotub02g024410.1.1]	2.2.1.5	major CHO metabolism.degradation.sucrose.Susy	0.366617	0.0702867	0.073942	0.329861	0.0766373	0.0826556	22
A0A1D5S0U4	Phenylalanine ammonia-lyase [Sotub09g007460.1.1]	16.2.1.1	secondary metabolism.phenylpropanoids.lignin biosynthesis.PAL	0.320153	0.0580939	0.0752442	0.240223	0.113758	0.192527	22
A0A1D5TR57	Phenylalanine ammonia-lyase [Sotub09g007450.1.1]	16.2.1.1	secondary metabolism.phenylpropanoids.lignin biosynthesis.PAL	0.276705	0.0618066	0.0800529	0.255575	0.121029	0.204831	22
A0A1D6BLG1	B-cell receptor-associated protein 31-like containing protein [Sotub02g024000.1.1]	26.27	misc.calcineurin-like phosphoesterase family protein	0.267392	0.0666924	0.188932	0.240743	0.0759464	0.160295	22
A0A1D5YIR0	Protein transport protein Sec23 [Sotub01g028060.1.1]	29.3.4.2	protein.targeting.secretory pathway.golgi	0.272739	0.0634433	0.174175	0.327905	0.0808742	0.0808635	22
A0A1D6A7C4	Genomic DNA chromosome 3 P1 clone MZE19 [Sotub11g005060.1.1]	28.1.1.4	DNA.synthesis/chromatin structure.retrotransposon/transposase.hat-like transposase	0.213992	0.0497534	0.099607	0.400103	0.147094	0.0894504	22
A0A1D5Z095	Aldehyde oxidase [Sotub01g010090.1.1]	17.1.1.1.12	hormone metabolism.abscisic acid.synthesis-degradation.synthesis.abscisic aldehyde oxidase	0.292471	0.0947843	0.101627	0.308794	0.12928	0.0730434	22
A0A1D5V0M2	zinc finger family protein, putative, expressed [LOC_Os07g38580]	26.8	misc.nitrilases, nitrile lyases, berberine bridge enzymes, reticuline oxidases, troponine reductases	0.266687	0	0.125354	0.308677	0.189517	0.109766	22
A0A1D5XS23	expressed protein [LOC_Os11g02230]	35.2	not assigned.unknown	0.236639	0.12003	0.18347	0.31824	0	0.141621	22
A0A1D5ZWK6	Aldehyde oxidase [Sotub01g010090.1.1]	17.1.1.1.12	hormone metabolism.abscisic acid.synthesis-degradation.synthesis.abscisic aldehyde oxidase	0.298827	0.0687716	0.101631	0.32844	0.129285	0.0730463	22
C1K737	Multiprotein bridging factor 1 [Sotub10g007830.1.1]	10.1.5	cell wall.precursor synthesis.UXS	0.280863	0	0.247792	0.380201	0	0.0911436	22
A0A1D5SQC0	DNAJ heat shock N-terminal domain-containing protein [AT2G26890]	20.2.1	stress.abiotic.heat	0.313562	0	0.104281	0.418944	0.0918552	0.0713576	22
A0A1D6CQD9	zinc finger family protein, putative, expressed [LOC_Os06g50840]	26.8	misc.nitrilases, nitrile lyases, berberine bridge enzymes, reticuline oxidases, troponine reductases	0.287723	0	0.100978	0.344994	0.159394	0.10691	22
A0A1D5VAF5	#N/A	35.2	not assigned.unknown	0.182712	0	0.120712	0.463219	0.132735	0.100622	22
A0A1D5SE57	#N/A	35.2	not assigned.unknown	0.519926	0	0	0.480074	0	0	23
A0A096UKU5	#N/A	35.2	not assigned.unknown	0.519926	0	0	0.480074	0	0	23
W5H4V7	Phosphoglycerate kinase [Sotub07g027110.1.1]	1.3.3	PS.calvin cycle.phosphoglycerate kinase	0.505574	0	0.0198631	0.45303	0.0215325	0	23
A0A1D6AGT9	Phosphoglycerate kinase [Sotub07g027110.1.1]	1.3.3	PS.calvin cycle.phosphoglycerate kinase	0.505574	0	0.0198631	0.45303	0.0215325	0	23
A0A1D5ZLT8	Actin-depolymerizing factor 1 [Sotub09g009540.1.1]	31.1	cell.organisation	0.514658	0	0	0.485342	0	0	23
A0A1D5Z4H9	Actin-depolymerizing factor 1 [Sotub09g009540.1.1]	31.1	cell.organisation	0.53118	0	0	0.46882	0	0	23
W5D5R6	expressed protein [LOC_Os10g18340]	20.2.3	stress.abiotic.drought/salt	0.519926	0	0	0.480074	0	0	23
A0A1D5WR59	#N/A	35.2	not assigned.unknown	0.52369	0	0	0.47631	0	0	23
A0A1D5YUV4	ADP-ribosylation factor family protein [Sotub01g023840.1.1]	30.5	signalling.G-proteins	0.495974	0	0	0.504026	0	0	23
A0A1D5Z315	UTP-glucose 1 phosphate uridylyltransferase [Sotub11g007290.1.1]	4.1.1	glycolysis.cytosolic branch.UGPase	0.496422	0	0	0.503578	0	0	23
W5D4D9	Glutathione S-transferase [Sotub06g007450.1.1]	26.9	misc.glutathione S transferases	0.494825	0	0	0.505175	0	0	23
A0A1D5ZCL9	Glutathione S-transferase-like protein [Sotub01g050010.1.1]	26.9	misc.glutathione S transferases	0.511942	0	0	0.488058	0	0	23
W5DXN4	Porin/voltage-dependent anion-selective channel protein [Sotub02g030940.1.1]	34.2	transport.sugars	0.516461	0	0	0.483539	0	0	23
A0A1D5VDS2	Glutathione S-transferase [Sotub06g007450.1.1]	26.9	misc.glutathione S transferases	0.494825	0	0	0.505175	0	0	23
A0A1D5Y508	Monodehydroascorbate reductase [Sotub09g010820.1.1]	21.2.1	redox.ascorbate and glutathione.ascorbate	0.528421	0	0	0.471579	0	0	23
A0A1D5UL64	Major allergen Mal d 1 [Sotub03g030920.1.1]	20.1.7	stress.biotic.PR-proteins	0.516306	0	0	0.483694	0	0	23
A0A1D5XTW4	Monodehydroascorbate reductase [Sotub09g010820.1.1]	21.2.1	redox.ascorbate and glutathione.ascorbate	0.528421	0	0	0.471579	0	0	23
A0A1D6SDY5	O-methyltransferase [Sotub03g017050.1.1]	16.2.1.9	secondary metabolism.phenylpropanoids.lignin biosynthesis.COMT	0.52824	0	0	0.47176	0	0	23
W5GD60	chaperonin 1 [Sotub01g015280.1.1]	1.3.13	PS.calvin cycle.rubisco interacting	0.530636	0	0	0.469364	0	0	23
W5CN13	50S ribosomal protein L5 [Sotub12g006850.1.1]	29.2.1.2.2.11	protein.synthesis.ribosomal protein.eukaryotic.60S subunit.L11	0.513509	0	0	0.486491	0	0	23
W5DDQ9	Flavoprotein wrbA [Sotub02g022770.1.1]	11.8	lipid metabolism.exotics (steroids, squalene etc)	0.531269	0	0	0.468731	0	0	23
A0A1D5YXF3	Elongation factor Tu [Sotub09g021520.1.1]	21.2	redox.ascorbate and glutathione	0.502349	0	0	0.497651	0	0	23
A0A1D6RKS0	Glutaredoxin [Sotub06g005640.1.1]	21.4	redox.glutaredoxins	0.509631	0	0	0.490369	0	0	23
W5H2V3	chaperonin 1 [Sotub01g015280.1.1]	1.3.13	PS.calvin cycle.rubisco interacting	0.530636	0	0	0.469364	0	0	23
W5I1K0	O-methyltransferase [Sotub03g017050.1.1]	16.2.1.9	secondary metabolism.phenylpropanoids.lignin biosynthesis.COMT	0.52824	0	0	0.47176	0	0	23
A0A1D5Z5F2	Ubiquinol-cytochrome c reductase complex protein [Sotub08g015960.1.1]	9.5	mitochondrial electron transport / ATP synthesis.cytochrome c reductase	0.494147	0	0	0.505853	0	0	23
A0A1D5V993	Cytochrome b5 [Sotub06g033860.1.1]	12.1.1	N-metabolism.nitrate metabolism.NR	0.51084	0	0	0.48916	0	0	23
A0A1D5SUV2	40S ribosomal protein S17-like protein [Sotub05g028310.1.1]	29.2.1.2.1.17	protein.synthesis.ribosomal protein.eukaryotic.40S subunit.S17	0.519926	0	0	0.480074	0	0	23
A0A1D5SQ99	Remorin 1 [Sotub03g014380.1.1]	35.2	not assigned.unknown	0.524147	0	0	0.475853	0	0	23
A0A1D5VJZ1	#N/A	35.2	not assigned.unknown	0.522179	0	0	0.477821	0	0	23
A0A077RWL8	Small GTP-binding protein sar1 [Sotub06g007960.1.1]	30.5	signalling.G-proteins	0.519926	0	0	0.480074	0	0	23
A0A1D5X453	Monodehydroascorbate reductase [Sotub09g010820.1.1]	21.2.1	redox.ascorbate and glutathione.ascorbate	0.511221	0	0	0.488779	0	0	23
A0A1D5S865	ranBP1 domain containing protein, expressed [LOC_Os05g28290]	35.2	not assigned.unknown	0.517096	0	0	0.482904	0	0	23
A0A1D6BZQ8	BRI1-KD interacting protein 129 (Fragment) [Sotub08g017520.1.1]	26.27	misc.calcineurin-like phosphoesterase family protein	0.509403	0	0	0.490597	0	0	23
W4ZXA8	NADPH dehydrogenase 3 [Sotub11g017720.1.1]	17.7.1.5	hormone metabolism.jasmonate.synthesis-degradation.12-oxophytodienoate reductase 3	0.519277	0	0	0.480723	0	0	23
A0A1D5SS98	Ketol-acid reductoisomerase [Sotub07g022000.1.1]	13.1.4.1.2	amino acid metabolism.synthesis.branched chain group.common.ketol-acid reductoisomerase	0.51468	0	0	0.48532	0	0	23
W5EQ69	UDP-glucose dehydrogenase [Sotub03g028860.1.1]	10.1.4	cell wall.precursor synthesis.UGD	0.519926	0	0	0.480074	0	0	23
Q5I7L1	60S ribosomal protein L13a-like protein [Sotub05g026540.1.1]	27.3.1	RNA.regulation of transcription.ABI3/VP1-related B3-domain-containing transcription factor family	0.519926	0	0	0.480074	0	0	23
W5GZB8	Lactoylglutathione lyase [Sotub02g023800.1.1]	13.2.3.2	amino acid metabolism.degradation.aspartate family.threonine	0.504506	0	0	0.495494	0	0	23
Q6RUJ1	Glutamine synthetase [Sotub04g011590.1.1]	12.2.2	N-metabolism.ammonia metabolism.glutamine synthetase	0.514306	0	0	0.485694	0	0	23
W4ZYX6	NADPH dehydrogenase 3 [Sotub11g017720.1.1]	17.7.1.5	hormone metabolism.jasmonate.synthesis-degradation.12-oxophytodienoate reductase 3	0.511337	0	0	0.488663	0	0	23
A0A1D5ZAY1	MICOS complex subunit%2C putative (DUF543) [AT1G72170]	35.2	not assigned.unknown	0.519926	0	0	0.480074	0	0	23
A0A1D6BGQ2	Dihydrolipoyllysine-residue acetyltransferase component of pyruvate dehydrogenase complex [Sotub07g007990.1.1]	8.1.1.2	TCA / organic transformation.TCA.pyruvate DH.E2	0.523559	0	0	0.476441	0	0	23
A0A1D5WNY7	Alcohol dehydrogenase [Sotub12g024500.1.1]	15.2	metal handling.binding, chelation and storage	0.513067	0	0	0.486933	0	0	23
A0A1D6BY13	O-methyltransferase [Sotub08g008080.1.1]	16.2	secondary metabolism.phenylpropanoids	0.508765	0	0	0.491235	0	0	23
A0A1D6DCH2	Phosphatidylglycerol/phosphatidylinositol transfer protein [Sotub10g026290.1.1]	13.1.4.1	amino acid metabolism.synthesis.branched chain group.common	0.519926	0	0	0.480074	0	0	23
W5AB05	Peroxidase 5 [Sotub11g029720.1.1]	26.12	misc.peroxidases	0.519926	0	0	0.480074	0	0	23
A0A1D6CSY2	Protein MEMO1 [Sotub08g011030.1.1]	35.2	not assigned.unknown	0.519926	0	0	0.480074	0	0	23
A0A1D5V6P0	Receptor-like serine/threonine-protein kinase At3g01300 [Sotub09g017470.1.1]	29.4.1.54	protein.postranslational modification.kinase.receptor like cytoplasmatic kinase IV	0.517607	0	0	0.482393	0	0	23
A0A1D5UMD8	Aquaporin [Sotub06g012350.1.1]	34.19.1	transport.major intrinsic proteins.PIP	0.495699	0	0	0.504301	0	0	23
W5AT28	Aquaporin [Sotub06g012350.1.1]	34.19.1	transport.major intrinsic proteins.PIP	0.517825	0	0	0.482175	0	0	23
A0A1D6CZF9	Monodehydroascorbate reductase [Sotub09g010820.1.1]	21.2.1	redox.ascorbate and glutathione.ascorbate	0.505931	0	0	0.494069	0	0	23
A0A1D6RQH7	Pyruvate kinase [Sotub01g011860.1.1]	4.1.14	glycolysis.cytosolic branch.pyruvate kinase (PK)	0.495071	0	0	0.504929	0	0	23
A0A1D6RKY4	2-succinylbenzoate-CoA ligase [Sotub03g014250.1.1]	11.1.8	lipid metabolism.FA synthesis and FA elongation.acyl CoA ligase	0.514434	0	0	0.485566	0	0	23
A0A1D5WZ20	O-methyltransferase family protein [AT4G35150]	35.2	not assigned.unknown	0.503716	0	0	0.496284	0	0	23
A0A1D6DK62	tetratricopeptide repeat domain containing protein, expressed [LOC_Os02g01030]	21.1	redox.thioredoxin	0.519528	0	0	0.480472	0	0	23
A0A1D6AQV9	Glycerophosphoryl diester phosphodiesterase family protein [Sotub07g028730.1.1]	11.9.3.3	lipid metabolism.lipid degradation.lysophospholipases.glycerophosphodiester phosphodiesterase	0.508139	0	0	0.491861	0	0	23
A0A1D5TSW7	Eukaryotic translation initiation factor 3 subunit 3 [Sotub09g031360.1.1]	29.2.3	protein.synthesis.initiation	0.519926	0	0	0.480074	0	0	23
A0A1D6RNY6	26S proteasome non-ATPase regulatory subunit [Sotub07g010330.1.1]	17.3.1.2.1	hormone metabolism.brassinosteroid.synthesis-degradation.sterols.SMT1	0.519926	0	0	0.480074	0	0	23
A0A1D5YXY4	Patatin-like protein 3 [Sotub02g032380.1.1]	31.4	cell.vesicle transport	0.511706	0	0	0.488294	0	0	23
W5FR28	Pantothenate kinase 4 [Sotub11g021600.1.1]	18.4.5	Co-factor and vitamine metabolism.pantothenate.pantothenate kinase (PANK)	0.513093	0	0	0.486907	0	0	23
A0A1D5U8R6	Succinyl-CoA ligase [Sotub01g008180.1.1]	8.1.6	TCA / organic transformation.TCA.succinyl-CoA ligase	0.519926	0	0	0.480074	0	0	23
A0A1D6RN57	UDP-glucosyltransferase family 1 protein [Sotub06g028090.1.1]	26.2	misc.UDP glucosyl and glucoronyl transferases	0.516871	0	0	0.483129	0	0	23
A0A1D5XZT9	FAD-binding domain-containing protein [Sotub02g016320.1.1]	16.4.1	secondary metabolism.N misc.alkaloid-like	0.495974	0	0	0.504026	0	0	23
W5D5P0	Metacaspase 7 [Sotub09g030720.1.1]	29.5	protein.degradation	0.495974	0	0	0.504026	0	0	23
A0A1D5UAN5	Glyoxylate reductase [Sotub08g026070.1.1]	1.2.6	PS.photorespiration.hydroxypyruvate reductase	0.51293	0	0	0.48707	0	0	23
A0A1D5UCH6	Aquaporin [Sotub01g049070.1.1]	34.19.1	transport.major intrinsic proteins.PIP	0.527265	0	0	0.472735	0	0	23
A0A1D5T5H1	Ubiquitin carboxyl-terminal hydrolase family protein expressed [Sotub10g026510.1.1]	29.5.11.5	protein.degradation.ubiquitin.ubiquitin protease	0.519926	0	0	0.480074	0	0	23
W5ECC4	Germin-like protein [Sotub03g026910.1.1]	12.2.2	N-metabolism.ammonia metabolism.glutamine synthetase	0.519926	0	0	0.480074	0	0	23
A0A1D6BSU7	Pathogenesis-related protein 1 [Sotub01g043810.1.1]	20.1.7.1	stress.biotic.PR-proteins.PR1 (antifungal)	0.521769	0	0	0.478231	0	0	23
A0A1D6BCS5	ATP-dependent clp protease ATP-binding subunit clpx [Sotub06g020870.1.1]	29.5.5	protein.degradation.serine protease	0.519926	0	0	0.480074	0	0	23
A0A1D6BE82	Fumarylacetoacetase [Sotub11g007020.1.1]	13.2.6.2	amino acid metabolism.degradation.aromatic aa.tyrosine	0.509937	0	0	0.490063	0	0	23
A0A1D5SRW9	FAD-binding domain-containing protein [Sotub06g019830.1.1]	16.4.1	secondary metabolism.N misc.alkaloid-like	0.522077	0	0	0.477923	0	0	23
W4ZLZ5	Harpin-induced 1 [Solyc10g074730.1.1]	33.2	development.late embryogenesis abundant	0.519926	0	0	0.480074	0	0	23
A0A1D5ZS15	Cytochrome P450 [Sotub03g034610.1.1]	16.2.1.5	secondary metabolism.phenylpropanoids.lignin biosynthesis.C3H	0.50138	0	0	0.49862	0	0	23
W5EAP5	Glucan endo-1 3-beta-glucosidase 5 [Sotub12g020500.1.1]	26.4.1	misc.beta 1,3 glucan hydrolases.glucan endo-1,3-beta-glucosidase	0.507353	0	0	0.492647	0	0	23
A0A1D6BI29	Succinate dehydrogenase iron-sulfur protein [Sotub02g036880.1.1]	8.1.7	TCA / organic transformation.TCA.succinate dehydrogenase	0.53414	0	0	0.46586	0	0	23
A0A1D6BI99	Alcohol dehydrogenase-like protein [Sotub05g029760.1.1]	5.3	fermentation.ADH	0.520249	0	0	0.479751	0	0	23
A0A1D5WKL6	Copine-like protein [Sotub02g036690.1.1]	24	biodegradation of xenobiotics	0.519926	0	0	0.480074	0	0	23
A0A1D5SDW0	Pre-mRNA-processing factor 19 homolog 1 [Sotub09g025280.1.1]	17.3.2.2	hormone metabolism.brassinosteroid.signal transduction.BZR	0.514737	0	0	0.485263	0	0	23
W5ENT4	O-methyltransferase [Sotub02g020590.1.1]	16.2	secondary metabolism.phenylpropanoids	0.506477	0	0	0.493523	0	0	23
A0A1D5WS61	WD repeat-containing protein 1 [Sotub03g032560.1.1]	29.8	protein.assembly and cofactor ligation	0.502377	0	0	0.437058	0	0.0605652	23
A0A1D6DJI3	Aquaporin-like protein [Sotub06g009110.1.1]	34.19.1	transport.major intrinsic proteins.PIP	0.530061	0	0	0.469939	0	0	23
A0A077S1U1	Glucan endo-1 3-beta-glucosidase 5 [Sotub12g020500.1.1]	26.4.1	misc.beta 1,3 glucan hydrolases.glucan endo-1,3-beta-glucosidase	0.50165	0	0	0.49835	0	0	23
A0A1D5ZYD7	Oxidoreductase [Sotub01g045330.1.1]	26.7	misc.oxidases - copper, flavone etc	0.496919	0	0	0.503081	0	0	23
A0A1D5U985	NADPH dehydrogenase 3 [Sotub11g017720.1.1]	17.7.1.5	hormone metabolism.jasmonate.synthesis-degradation.12-oxophytodienoate reductase 3	0.515412	0	0	0.484588	0	0	23
A0A1D6BNU9	Carbonic anhydrase family protein [Sotub11g026340.1.1]	8.3	TCA / organic transformation.carbonic anhydrases	0.507002	0	0	0.451083	0	0.0419151	23
A0A1D6BUV0	Pathogenesis-related protein 1 [Sotub01g043810.1.1]	20.1.7.1	stress.biotic.PR-proteins.PR1 (antifungal)	0.519926	0	0	0.480074	0	0	23
A0A1D6APE5	Calmodulin-binding protein (Fragment) [Sotub07g008030.1.1]	8.2.11	TCA / organic transformation.other organic acid transformations.atp-citrate lyase	0.513185	0	0	0.486815	0	0	23
A0A1D5YRQ8	#N/A	35.2	not assigned.unknown	0.519926	0	0	0.480074	0	0	23
A0A1D6CF43	Prolyl-tRNA synthetase [Sotub06g023830.1.1]	16.1.2.7	secondary metabolism.isoprenoids.mevalonate pathway.isopentenyl pyrophosphate:dimethyllallyl pyrophosphate isomerase	0.519926	0	0	0.480074	0	0	23
W5AJS8	Cathepsin B-like cysteine proteinase [Sotub04g034280.1.1]	29.5.3	protein.degradation.cysteine protease	0.519926	0	0	0.480074	0	0	23
W4ZX49	Alcohol acetyltransferase [Sotub07g019320.1.1]	16.2	secondary metabolism.phenylpropanoids	0.525963	0	0	0.474037	0	0	23
W5A9J9	Alcohol acetyltransferase [Sotub07g019320.1.1]	16.2	secondary metabolism.phenylpropanoids	0.533283	0	0	0.466717	0	0	23
A0A1D5SI76	Xyloglucan endotransglucosylase/hydrolase 2 [Sotub07g009020.1.1]	10.6.2	cell wall.degradation.mannan-xylose-arabinose-fucose	0.519926	0	0	0.480074	0	0	23
W5BDE7	Phosphatidylglycerol/phosphatidylinositol transfer protein [Sotub10g026290.1.1]	13.1.4.1	amino acid metabolism.synthesis.branched chain group.common	0.519926	0	0	0.480074	0	0	23
A0A1D6BNL8	Peroxidase [Sotub03g015450.1.1]	26.12	misc.peroxidases	0.519926	0	0	0.480074	0	0	23
W5DNK7	Neutral invertase like protein [Sotub11g015440.1.1]	2.2.1.3.1	major CHO metabolism.degradation.sucrose.invertases.neutral	0.495974	0	0	0.504026	0	0	23
A0A1D5YCC5	Peroxidase 1 [Sotub03g017090.1.1]	1.1.1.2	PS.lightreaction.photosystem II.PSII polypeptide subunits	0.527197	0	0	0.472803	0	0	23
W5B033	Peroxidase 1 [Sotub01g038870.1.1]	1.1.1.2	PS.lightreaction.photosystem II.PSII polypeptide subunits	0.519926	0	0	0.480074	0	0	23
W5F7X3	NHL1 (Fragment) [Sotub11g025320.1.1]	20.1	stress.biotic	0.519926	0	0	0.480074	0	0	23
Q36813	NADH-quinone oxidoreductase subunit D [Sotub04g017700.1.1]	1.1.40	PS.lightreaction.cyclic electron flow-chlororespiration	0.528906	0	0	0.471094	0	0	23
W5B4S1	Genomic DNA chromosome 5 P1 clone MCL19 [Sotub01g022520.1.1]	35.2	not assigned.unknown	0.519926	0	0	0.480074	0	0	23
A0A1D5V0R5	Genomic DNA chromosome 5 P1 clone MCL19 [Sotub01g022520.1.1]	35.2	not assigned.unknown	0.519926	0	0	0.480074	0	0	23
W5BK95	Genomic DNA chromosome 5 P1 clone MCL19 [Sotub01g022520.1.1]	35.2	not assigned.unknown	0.519926	0	0	0.480074	0	0	23
A0A1D5YF06	Peptidoglycan-binding LysM domain-containing protein [Sotub01g049510.1.1]	35.2	not assigned.unknown	0.519926	0	0	0.480074	0	0	23
A0A1D6B3C8	Cysteine-rich repeat secretory protein 60 [Sotub11g008200.1.1]	30.2.17	signalling.receptor kinases.DUF 26	0.519926	0	0	0.480074	0	0	23
A0A1D6C355	Peroxidase 1 [Sotub03g017090.1.1]	26.12	misc.peroxidases	0.503709	0	0	0.496291	0	0	23
A0A1D6B3T7	High affinity nitrate transporter [Sotub11g022690.1.1]	29.4	protein.postranslational modification	0.519926	0	0	0.480074	0	0	23
A0A1D5ZRD3	Tumor susceptibility protein 101 (Fragment) [Sotub10g022880.1.1]	20.2.5	stress.abiotic.light	0.519926	0	0	0.480074	0	0	23
A0A1D5ZG71	Serine/threonine-protein phosphatase [Sotub06g030180.1.1]	28.1	DNA.synthesis/chromatin structure	0.519926	0	0	0.480074	0	0	23
A0A1D6RS57	Receptor-like serine/threonine-protein kinase At1g78530 [Sotub11g009750.1.1]	17.3.2.99	hormone metabolism.brassinosteroid.signal transduction.other	0.507784	0	0	0.492216	0	0	23
W5BAJ8	Aquaporin [Sotub06g023050.1.1]	34.19.2	transport.major intrinsic proteins.TIP	0.519926	0	0	0.480074	0	0	23
A0A1D6ACP8	Ammonium transporter [Sotub04g019200.1.1]	34.5	transport.ammonium	0.533857	0	0	0.466143	0	0	23
A0A1D6AMI9	#N/A	35.2	not assigned.unknown	0.519926	0	0	0.480074	0	0	23
A0A1D6ACU7	Glycolipid transfer protein domain-containing protein 1 [Sotub06g034260.1.1]	11.6	lipid metabolism.lipid transfer proteins etc	0.519926	0	0	0.480074	0	0	23
A0A1D5VSV7	Germin-like protein [Sotub01g039310.1.1]	15.2	metal handling.binding, chelation and storage	0.519926	0	0	0.480074	0	0	23
A0A1D6ANL0	U-box domain-containing protein [Sotub04g036050.1.1]	20.1.3	stress.biotic.signalling	0.519472	0	0	0.480528	0	0	23
A0A1D5V7T4	Lipase-like protein [Sotub05g008020.1.1]	11.9.2.2	lipid metabolism.lipid degradation.lipases.acylglycerol lipase	0.519926	0	0	0.480074	0	0	23
W5BJM9	Peroxidase 1 [Sotub01g038870.1.1]	1.1.1.2	PS.lightreaction.photosystem II.PSII polypeptide subunits	0.508611	0	0	0.491389	0	0	23
A0A1D6RLQ4	Solute carrier family 2, facilitated glucose transporter member 3 [Sotub02g022210.1.1]	34.2	transport.sugars	0.519926	0	0	0.480074	0	0	23
A0A1D6BN84	Aquaporin [Sotub12g022140.1.1]	34.19.2	transport.major intrinsic proteins.TIP	0.519926	0	0	0.480074	0	0	23
A0A1D5VKH6	Splicing factor 45 [Sotub02g016030.1.1]	27.3.67	RNA.regulation of transcription.putative transcription regulator	0.519926	0	0	0.480074	0	0	23
W5A6S8	1-aminocyclopropane-1-carboxylate oxidase 1 [Sotub02g017710.1.1]	16.8.4	secondary metabolism.flavonoids.flavonols	0.519926	0	0	0.480074	0	0	23
A0A1D5ZVP0	expressed protein [LOC_Os09g37260]	35.2	not assigned.unknown	0.51293	0	0	0.48707	0	0	23
A0A077RY41	Protein kinase [Sotub06g029700.1.1]	29.4	protein.postranslational modification	0.519926	0	0	0.480074	0	0	23
A0A1D5YHW3	UDP-glucosyltransferase [Sotub05g023750.1.1]	26.2	misc.UDP glucosyl and glucoronyl transferases	0.519926	0	0	0.480074	0	0	23
A0A1D5ZZR0	BHLH transcription factor, putative, expressed [LOC_Os07g08440]	8.1.1.3	TCA / organic transformation.TCA.pyruvate DH.E3	0.519926	0	0	0.480074	0	0	23
A0A1D6DKD9	BEL1-like homeodomain protein 6 [Sotub01g047430.1.1]	27.3.22	RNA.regulation of transcription.homeobox transcription factor family (HB)	0.515904	0	0	0.484096	0	0	23
A0A1D6AS09	Genomic DNA chromosome 5 P1 clone MDH9 [Sotub04g036550.1.1]	35.2	not assigned.unknown	0.511663	0	0	0.488337	0	0	23
A0A1D5VHR6	WD-40 repeat protein [Sotub06g020190.1.1]	29.2.2	protein.synthesis.ribosome biogenesis	0.519926	0	0	0.480074	0	0	23
A0A1D5T3D9	Lipid A export ATP-binding/permease protein MsbA [Sotub06g007670.1.1]	10.8.1	cell wall.pectinesterases.PME	0.520254	0	0	0.479746	0	0	23
A0A1D5UAF8	Hydroxycinnamoyl CoA shikimate/quinate hydroxycinnamoyltransferase [Sotub03g020540.1.1]	16.2	secondary metabolism.phenylpropanoids	0.519926	0	0	0.480074	0	0	23
A0A1D5UDE1	1-aminocyclopropane-1-carboxylate oxidase-like protein [Sotub12g011170.1.1]	17.5.1	hormone metabolism.ethylene.synthesis-degradation	0.519926	0	0	0.480074	0	0	23
A0A1D6S6A3	Ammonium transporter [Sotub10g018850.1.1]	20.1.2	stress.biotic.receptors	0.519926	0	0	0.480074	0	0	23
W5FDQ8	Lectin-like receptor kinase 72 [Sotub09g008920.1.1]	20.2.1	stress.abiotic.heat	0.519369	0	0	0.480631	0	0	23
A0A1D5Y4Y4	Cathepsin B-like cysteine proteinase [Sotub02g019540.1.1]	29.5.3	protein.degradation.cysteine protease	0.519926	0	0	0.480074	0	0	23
A0A1D5Y3P4	pre-mRNA splicing factor-like protein [AT4G03430]	27.1.1	RNA.processing.splicing	0.519926	0	0	0.480074	0	0	23
A0A1D5WAG2	DUF292 domain containing protein, expressed [LOC_Os08g07830]	17.3.2.99	hormone metabolism.brassinosteroid.signal transduction.other	0.519926	0	0	0.480074	0	0	23
O21359	NADH-quinone oxidoreductase subunit N [Solyc00g013130.2.1]	9.1.2	mitochondrial electron transport / ATP synthesis.NADH-DH (type I).localisation not clear	0.5045	0	0	0.4955	0	0	23
A0A1D6C3Q9	plasma membrane fusion protein [AT2G12400]	3.5	minor CHO metabolism.others	0.519926	0	0	0.480074	0	0	23
A0A1D5RZX1	ATP synthase gamma chain [Sotub03g028650.1.1]	9.9	mitochondrial electron transport / ATP synthesis.F1-ATPase	0.124671	0.398876	0.0945127	0.199815	0.0542716	0.127854	24
A0A1D5SM88	Dihydrolipoyl dehydrogenase [Sotub05g025970.1.1]	8.1.1.3	TCA / organic transformation.TCA.pyruvate DH.E3	0.18897	0.434916	0	0.214907	0.161207	0	24
A0A1D6DED4	Dihydrolipoyl dehydrogenase [Sotub05g025970.1.1]	8.1.1.3	TCA / organic transformation.TCA.pyruvate DH.E3	0.18897	0.434916	0	0.214907	0.161207	0	24
A0A1D5T3J1	Dihydrolipoyl dehydrogenase [Sotub05g025970.1.1]	8.1.1.3	TCA / organic transformation.TCA.pyruvate DH.E3	0.18897	0.434916	0	0.214907	0.161207	0	24
A0A1D6DIY9	Beta-fructofuranosidase insoluble isoenzyme 2 [Sotub10g025810.1.1]	2.2.1.3.2	major CHO metabolism.degradation.sucrose.invertases.cell wall	0.278127	0.276629	0	0.255935	0.16187	0.0274399	24
W5I3E3	Peroxidase [Sotub06g032420.1.1]	26.12	misc.peroxidases	0.266649	0.323103	0	0.25384	0.0911058	0.0653027	24
A0A1D6CB10	Peroxidase [Sotub06g032420.1.1]	26.12	misc.peroxidases	0.243067	0.367579	0	0.225077	0.107882	0.0563956	24
A0A1D5WX85	Sperm-associated SUN domain protein [Sotub01g034280.1.1]	35.1	not assigned.no ontology	0.26923	0.294938	0	0.289487	0.113739	0.0326051	24
A0A1D5VIF1	Sperm-associated SUN domain protein [Sotub01g034280.1.1]	35.1	not assigned.no ontology	0.24253	0.328213	0.0193798	0.247457	0.13305	0.0293715	24
A0A1D6BR25	Peroxidase [Sotub06g032420.1.1]	26.12	misc.peroxidases	0.250521	0.355811	0	0.250135	0.0836059	0.0599269	24
A0A1D5U6J3	Asparaginyl-tRNA synthetase [Sotub03g024600.1.1]	29.1.22	protein.aa activation.asparagine-tRNA ligase	0.209063	0.366801	0	0.193039	0.0856434	0.145453	24
A0A096ULC6	Dihydroflavonol 4-reductase [Sotub03g007960.1.1]	16.8.3.1	secondary metabolism.flavonoids.dihydroflavonols.dihydroflavonol 4-reductase	0	0.584972	0	0.307257	0.107771	0	24
A0A1D5SU87	Endochitinase (Chitinase) [Sotub02g026290.1.1]	20.1.7.3	stress.biotic.PR-proteins.PR3/4/8/11 (chitinases and chitin binding proteins)	0.178092	0.343619	0.0522615	0.225448	0.082495	0.118084	24
B4F6E9	Peroxidase 3 [Sotub05g023210.1.1]	26.12	misc.peroxidases	0.208266	0.275775	0.0653622	0.288739	0.0657532	0.0961034	24
A0A1D6AFC1	Peroxidase [Sotub03g015450.1.1]	26.12	misc.peroxidases	0.223254	0.275832	0	0.256988	0.154834	0.0890913	24
A0A1D6CMJ6	Thiazole biosynthetic enzyme [Sotub07g026110.1.1]	10.8.1	cell wall.pectinesterases.PME	0.254356	0.358813	0	0.282634	0.104197	0	24
A0A1D5VAL5	2-hydroxy-3-oxopropionate reductase [Sotub01g037050.1.1]	4.3.1	glycolysis.unclear/dually targeted.UGPase	0.0458533	0.526579	0	0.23228	0.0814728	0.113816	24
A0A1D5VMR6	UDP-glucosyltransferase [Sotub01g033070.1.1]	16.8.3	secondary metabolism.flavonoids.dihydroflavonols	0.20024	0.351146	0	0.261958	0.137025	0.0496307	24
A0A1D5UN48	Alpha-L-fucosidase 1 [Sotub11g025200.1.1]	10.6.2	cell wall.degradation.mannan-xylose-arabinose-fucose	0.280016	0.299749	0	0.260879	0.135141	0.0242144	24
A0A1D5ZEQ8	Glucan 1 3-beta-glucosidase [Sotub12g025510.1.1]	35.2	not assigned.unknown	0.226655	0.399308	0	0.295463	0.0785732	0	24
W4ZMF9	Tetraspanin family protein [Sotub08g022610.1.1]	33.99	development.unspecified	0.206282	0.43031	0	0.213013	0.1053	0.0450949	24
A0A1D5SY20	Lipoxygenase [Sotub08g011220.1.1]	17.7.1.2	hormone metabolism.jasmonate.synthesis-degradation.lipoxygenase	0.27148	0.289337	0	0.273058	0.100022	0.0661025	24
A0A1D6BQS3	NADH dehydrogenase [Sotub10g008790.1.1]	9.2.1	mitochondrial electron transport / ATP synthesis.NADH-DH (type II).internal matrix	0.264059	0.354267	0	0.239313	0.0996749	0.042686	24
A0A1D5UBH4	Glycerol-3-phosphate dehydrogenase [Sotub11g012230.1.1]	11.5.3	lipid metabolism.glycerol metabolism.FAD-dependent glycerol-3-phosphate dehydrogenase	0.262439	0.510542	0	0.171021	0.0559981	0	24
A0A1D5UTS3	Glycyl-tRNA synthetase [Sotub11g017630.1.1]	20.2.3	stress.abiotic.drought/salt	0.284624	0.387963	0	0.186673	0.0718013	0.0689386	24
A0A1D5TQ86	Glycerol-3-phosphate dehydrogenase [Sotub11g012230.1.1]	11.5.3	lipid metabolism.glycerol metabolism.FAD-dependent glycerol-3-phosphate dehydrogenase	0.286792	0.402871	0	0.179528	0.130809	0	24
A0A1D5TG44	Ammonium transporter [Sotub04g019200.1.1]	34.5	transport.ammonium	0.286213	0.393473	0	0.159243	0.0958906	0.0651802	24
A0A1D5SDL7	ATP-dependent RNA Helicase [Sotub10g016280.1.1]	27.1.2	RNA.processing.RNA helicase	0.260007	0.33363	0.0903305	0.189029	0.0684098	0.0585933	24
A0A1D5VIF6	Sodium/calcium exchanger family protein [Sotub07g024540.1.1]	30.3	signalling.calcium	0.211358	0.343912	0	0.230806	0.106637	0.107287	24
A0A1D6DE48	WD-40 repeat protein-like [Sotub01g037850.1.1]	20.1	stress.biotic	0.279129	0.462985	0	0.16203	0.0516327	0.0442237	24
A0A1D6DLK8	WD-40 repeat protein-like [Sotub01g037850.1.1]	20.1	stress.biotic	0.265333	0.440102	0	0.203446	0.0490808	0.0420379	24
A0A1D5WN33	Alliinase (Fragment) [Sotub02g009630.1.1]	16.5.99.1	secondary metabolism.sulfur-containing.misc.alliinase	0.266138	0.433611	0	0.245739	0.0545121	0	24
A0A1D6AZD7	Tyrosine aminotransferase [Sotub10g008150.1.1]	13.1.6.4	amino acid metabolism.synthesis.aromatic aa.tyrosine	0.235311	0.393955	0	0.274339	0.0963956	0	24
A0A1D6B0N7	Polyribonucleotide 5';-hydroxyl-kinase Clp1 [Sotub01g010180.1.1]	10.1.5	cell wall.precursor synthesis.UXS	0.339647	0.350609	0	0.250698	0.0590458	0	24
A0A1D5XKT4	L-threonine aldolase [Sotub04g009990.1.1]	13.1.5.2	amino acid metabolism.synthesis.serine-glycine-cysteine group.glycine	0.184532	0.420773	0	0.326072	0	0.0686231	24
A0A1D6DKY0	Beta-fructofuranosidase insoluble isoenzyme 2 [Sotub09g009910.1.1]	2.2.1.3.2	major CHO metabolism.degradation.sucrose.invertases.cell wall	0.245316	0.345369	0	0.251791	0.157525	0	24
A0A1D6AKJ8	Tyrosine aminotransferase [Sotub10g008680.1.1]	13.1.6.4	amino acid metabolism.synthesis.aromatic aa.tyrosine	0.103206	0.449591	0	0.308542	0.113047	0.025614	24
A0A1D6A3A1	AAA-ATPase [Sotub05g010540.1.1]	11.3.2	lipid metabolism.phospholipid synthesis.choline kinase	0.251705	0.41277	0	0.232413	0.103112	0	24
A0A1D6RJG4	Glycyl-tRNA synthetase [Sotub11g017630.1.1]	20.2.3	stress.abiotic.drought/salt	0.297076	0.405085	0	0.150888	0.0749701	0.0719811	24
A0A1D5YIH9	#N/A	35.2	not assigned.unknown	0	0.628241	0	0.371759	0	0	24
A0A1D6D783	ABC transporter ATP-binding/permease protein [Sotub09g017500.1.1]	34.16	transport.ABC transporters and multidrug resistance systems	0.183293	0.494182	0	0.169244	0.153281	0	24
W5ATK4	COSII_At1g13380 (Fragment) [Sotub07g023850.1.1]	35.2	not assigned.unknown	0.239947	0.393488	0.0648482	0.221556	0.0801607	0	24
A0A1D5S8U5	Alcohol acetyltransferase [Sotub07g019320.1.1]	16.2	secondary metabolism.phenylpropanoids	0.265312	0.48935	0	0.167808	0.0775306	0	24
A0A1D5T1L6	Methionine s-methyltransferase [Sotub01g039940.1.1]	13.1.3.4.13	amino acid metabolism.synthesis.aspartate family.methionine.methionine S-methyltransferase	0.289531	0.34822	0	0.23233	0.0699802	0.0599384	24
A0A1D5T4N0	1-phosphatidylinositol-4 5-bisphosphate phosphodiesterase (Phosphoinositide-specific phospholipase c) [Sotub10g027540.1.1]	11.9.3	lipid metabolism.lipid degradation.lysophospholipases	0.226878	0.299147	0.131234	0.209488	0.0757947	0.0574576	24
A0A1D5W7T1	branched-chain amino acid aminotransferase 5 / branched-chain amino acid transaminase 5 (BCAT5) [AT5G65780]	13.1.4.1.4	amino acid metabolism.synthesis.branched chain group.common.branched-chain-amino-acid aminotransferase	0.263332	0.429051	0.0400032	0.267614	0	0	24
A0A1D5WKC6	branched-chain amino acid aminotransferase 5 / branched-chain amino acid transaminase 5 (BCAT5) [AT5G65780]	13.1.4.1.4	amino acid metabolism.synthesis.branched chain group.common.branched-chain-amino-acid aminotransferase	0.238473	0.504769	0.047063	0.209695	0	0	24
A0A1D5ZVV4	expressed protein [LOC_Os09g39200]	35.2	not assigned.unknown	0.22484	0.283676	0	0.300403	0.108688	0.0823932	24
A0A1D5WQ64	Glutathione S-transferase [Sotub12g027670.1.1]	26.9	misc.glutathione S transferases	0.219285	0.487733	0	0.292982	0	0	24
W5GFU1	Anthranilate phosphoribosyltransferase [Sotub04g017160.1.1]	13.1.6.5.2	amino acid metabolism.synthesis.aromatic aa.tryptophan.anthranilate phosphoribosyltransferase	0.162042	0.540476	0.0712362	0.159155	0	0.0670913	24
A0A1D6BAH6	Alternative oxidase [Sotub01g042270.1.1]	9.4	mitochondrial electron transport / ATP synthesis.alternative oxidase	0.174705	0.402709	0.0651837	0.161314	0.146099	0.0499898	24
A0A1D5YL77	Senescence-associated protein [Sotub07g005630.1.1]	33.99	development.unspecified	0.285963	0.301188	0	0.214574	0.198275	0	24
W5GE19	LYK8, putative, expressed [LOC_Os02g09960]	29.4.1.57	protein.postranslational modification.kinase.receptor like cytoplasmatic kinase VII	0.108306	0.418384	0	0.323737	0.149573	0	24
A0A1D6CZP8	Cytochrome c1 [Sotub02g037090.1.1]	9.6	mitochondrial electron transport / ATP synthesis.cytochrome c	0.520749	0.0463296	0.0833916	0.266234	0	0.083295	25
A0A1D5YB35	Mitochondrial phosphate carrier protein [Sotub02g037680.1.1]	34.9	transport.metabolite transporters at the mitochondrial membrane	0.644865	0.214471	0	0.140664	0	0	25
A0A1D5RZF1	Chaperone DnaK [Sotub01g043450.1.1]	20.2.1	stress.abiotic.heat	0.544314	0	0.0412637	0.258052	0.0967164	0.0596538	25
W5CQ97	Cysteine proteinase inhibitor [Sotub03g017970.1.1]	29.5.3	protein.degradation.cysteine protease	0.511787	0	0.104186	0.154649	0	0.229378	25
A0A1D5SNX0	E3 UFM1-protein ligase 1 homolog [Sotub11g029760.1.1]	27.3.7	RNA.regulation of transcription.C2C2(Zn) Constans-like zinc finger family (CO-like)	0.584343	0	0	0.0743704	0.129724	0.211563	25
W5C1U0	Chaperone DnaK [Sotub01g043450.1.1]	20.2.1	stress.abiotic.heat	0.537982	0	0.0474458	0.234775	0.111207	0.0685912	25
W5E0M1	NADH dehydrogenase (Ubiquinone) [Sotub03g012030.1.1]	9.1.2	mitochondrial electron transport / ATP synthesis.NADH-DH (type I).localisation not clear	0.550723	0	0	0.0914422	0	0.357834	25
A0A1D6CFS5	Glycerophosphoryl diester phosphodiesterase family protein [Sotub07g028730.1.1]	11.9.3.3	lipid metabolism.lipid degradation.lysophospholipases.glycerophosphodiester phosphodiesterase	0.524085	0.189511	0	0.13332	0.153085	0	25
A0A1D5UL66	Thioredoxin h [Sotub02g023010.1.1]	21.1	redox.thioredoxin	0.659092	0	0	0.0832031	0.146366	0.111338	25
A0A1D6CC31	Vesicle-associated membrane protein-associated protein A [Sotub01g030060.1.1]	28.99	DNA.unspecified	0.638154	0	0	0.154757	0	0.207089	25
A0A1D5ZJZ2	Mitochondrial phosphate carrier protein [Sotub02g037680.1.1]	34.9	transport.metabolite transporters at the mitochondrial membrane	0.644865	0.214471	0	0.140664	0	0	25
W5C6E7	Developmentally regulated GTP binding protein 1 [Sotub04g021080.1.1]	30.5	signalling.G-proteins	0.466108	0	0.119959	0.0506744	0.182738	0.180521	25
A0A1D6BDQ8	Kinesin light chain [Sotub08g027470.1.1]	31.1	cell.organisation	0.563779	0.133158	0.0876697	0.215393	0	0	25
A0A1D5YWN8	At1g62390-like protein (Fragment) [Sotub08g011170.1.1]	2.2.1.3.1	major CHO metabolism.degradation.sucrose.invertases.neutral	0.512578	0.0857145	0	0.11423	0.287477	0	25
A0A1D6AWQ6	Kinesin light chain [Sotub08g027470.1.1]	31.1	cell.organisation	0.563779	0.133158	0.0876697	0.215393	0	0	25
A0A1D5X8N8	CCR4-NOT transcription complex subunit 3 [Sotub12g020470.1.1]	27.3.67	RNA.regulation of transcription.putative transcription regulator	0.623311	0	0.168456	0	0.208233	0	25
A0A1D5VNT5	Peroxisomal targeting signal 2 receptor [Sotub01g024020.1.1]	29.3.5	protein.targeting.peroxisomes	0.563947	0	0	0.274687	0	0.161367	25
A0A1D5UR51	#N/A	35.2	not assigned.unknown	0.649498	0.14389	0	0.206612	0	0	25
A0A1D5WWM5	Threonyl-tRNA synthetase [Sotub08g017750.1.1]	27.3.99	RNA.regulation of transcription.unclassified	0.60204	0.122404	0.0962144	0.0891824	0	0.0901597	25
A0A1D5X919	#N/A	35.2	not assigned.unknown	0.563947	0	0	0.274687	0	0.161367	25
A0A1D6AHQ6	CM0545.450.nc protein [Sotub05g011710.1.1]	17.5.2	hormone metabolism.ethylene.signal transduction	0.597093	0.0805867	0	0.24534	0.0769801	0	25
A0A1D6RZD2	Cytochrome P450 [Sotub01g031420.1.1]	26.10	misc.cytochrome P450	0.605413	0	0	0.179469	0.215118	0	25
A0A1D5X1K3	#N/A	35.2	not assigned.unknown	0.612193	0	0	0.231555	0.156252	0	25
A0A1D5TIY8	DNA-directed RNA polymerase [Sotub02g021110.1.1]	26.2	misc.UDP glucosyl and glucoronyl transferases	0.630511	0	0	0.239062	0.130427	0	25
A0A1D6CIM1	#N/A	35.2	not assigned.unknown	0.646695	0	0.196476	0.156829	0	0	25
A0A1D5YQH1	Protein arginine N-methyltransferase 1 [Sotub12g009950.1.1]	26.6	misc.O-methyl transferases	0.654174	0	0	0.158642	0	0.187184	25
A0A1D5TRR7	Serine/threonine-protein kinase TEL1 [Sotub02g027250.1.1]	20.2.1	stress.abiotic.heat	0.577403	0	0	0.266573	0.156024	0	25
A0A1D6A2L5	#N/A	35.2	not assigned.unknown	0.108468	0.245954	0.209363	0.108611	0.0932601	0.234344	26
A0A1D5ZSR8	60S ribosomal protein L4/L1 [Sotub10g028760.1.1]	29.2.1.2.2.141	protein.synthesis.ribosomal protein.eukaryotic.60S subunit.L4/L1	0.0953797	0.192047	0.250836	0.0520781	0.171076	0.238583	26
A0A1D5SD16	60S ribosomal protein L4/L1 [Sotub10g028760.1.1]	29.2.1.2.2.141	protein.synthesis.ribosomal protein.eukaryotic.60S subunit.L4/L1	0.0728442	0.208405	0.267577	0.0397736	0.163422	0.247978	26
A0A1D5U9J7	Ascorbate peroxidase [Sotub09g006730.1.1]	21.2.1	redox.ascorbate and glutathione.ascorbate	0.112892	0.195129	0.177855	0.114456	0.146443	0.253225	26
A0A1D5XXA6	40S ribosomal protein S3 [Sotub06g028460.1.1]	29.2.1.2.1.53	protein.synthesis.ribosomal protein.eukaryotic.40S subunit.S3A	0.123725	0.175426	0.103525	0.139622	0.185648	0.272054	26
A0A1D6RVF1	40S ribosomal protein S3 [Sotub06g028460.1.1]	29.2.1.2.1.53	protein.synthesis.ribosomal protein.eukaryotic.40S subunit.S3A	0.123725	0.175426	0.103525	0.139622	0.185648	0.272054	26
A0A1D5YW19	Ribosomal protein [Sotub04g005340.1.1]	29.2.1.2.1.9	protein.synthesis.ribosomal protein.eukaryotic.40S subunit.S9	0	0.227222	0.253485	0.0257393	0.237043	0.25651	26
A0A1D5Z8U2	3-ketoacyl-CoA thiolase [Sotub05g019560.1.1]	13.2.3.5	amino acid metabolism.degradation.aspartate family.lysine	0.0646081	0.182822	0.221119	0.0888604	0.226059	0.21653	26
A3KLL4	Malate dehydrogenase [Sotub09g025810.1.1]	8.2.9	TCA / organic transformation.other organic acid transformations.cyt MDH	0.101373	0.148677	0.152829	0.119066	0.145789	0.332265	26
A0A1D5ST38	Malate dehydrogenase [Sotub09g025810.1.1]	8.2.9	TCA / organic transformation.other organic acid transformations.cyt MDH	0.101373	0.148677	0.152829	0.119066	0.145789	0.332265	26
W5H3N4	Proteasome subunit alpha type [Sotub12g027380.1.1]	29.5.11.20	protein.degradation.ubiquitin.proteasom	0.057595	0.242922	0.240574	0.0854703	0.182548	0.190891	26
W5B080	NADH-ubiquinone oxidoreductase 21 kDa subunit [Sotub07g028600.1.1]	35.2	not assigned.unknown	0	0.141767	0.234011	0.0978375	0.120171	0.406214	26
A0A1D5YH13	Aspartate-semialdehyde dehydrogenase [Sotub01g005250.1.1]	13.1.3.6.1.2	amino acid metabolism.synthesis.aspartate family.misc.homoserine.aspartate semialdehyde dehydrogenase	0.0286159	0.28849	0.149488	0.0860006	0.205539	0.241866	26
A0A1D5ZXA6	Aspartate-semialdehyde dehydrogenase [Sotub01g005250.1.1]	13.1.3.6.1.2	amino acid metabolism.synthesis.aspartate family.misc.homoserine.aspartate semialdehyde dehydrogenase	0.0266268	0.278377	0.155819	0.0800225	0.214938	0.244216	26
A0A1D6BHK3	#N/A	35.2	not assigned.unknown	0.0719352	0.306941	0.171167	0.0955016	0.116433	0.238022	26
A0A1D5UXD1	Universal stress protein (Usp) [Sotub02g022380.1.1]	20.2.99	stress.abiotic.unspecified	0.102028	0.203306	0.163785	0.075201	0.181434	0.274246	26
W5GJX6	60S ribosomal protein L14 [Sotub06g008360.1.1]	29.2.1.2.2.14	protein.synthesis.ribosomal protein.eukaryotic.60S subunit.L14	0.0278304	0.199542	0.197867	0.0953799	0.236065	0.243315	26
A0A1D5TUK7	40S ribosomal protein S8 [Sotub06g006780.1.1]	29.2.1.2.1.8	protein.synthesis.ribosomal protein.eukaryotic.40S subunit.S8	0.0583094	0.188246	0.218556	0.0719753	0.202611	0.260303	26
A0A1D6ABL5	Histone H2A [Sotub12g012640.1.1]	16.2	secondary metabolism.phenylpropanoids	0.0167887	0.23642	0.192416	0.0311862	0.120556	0.402633	26
A0A1D5UQX8	60S ribosomal protein L14 [Sotub09g019450.1.1]	29.2.1.2.2.14	protein.synthesis.ribosomal protein.eukaryotic.60S subunit.L14	0.0289392	0.207493	0.15488	0.0991802	0.227528	0.281979	26
A0A1D5UKZ4	40S ribosomal protein S8 [Sotub06g006780.1.1]	29.2.1.2.1.8	protein.synthesis.ribosomal protein.eukaryotic.40S subunit.S8	0.0583094	0.188246	0.218556	0.0719753	0.202611	0.260303	26
A0A1D5T837	40S ribosomal protein S8 [Sotub06g006780.1.1]	29.2.1.2.1.8	protein.synthesis.ribosomal protein.eukaryotic.40S subunit.S8	0.0583094	0.188246	0.218556	0.0719753	0.202611	0.260303	26
A0A1D5YSF0	Histone H2A [Sotub09g024420.1.1]	16.2	secondary metabolism.phenylpropanoids	0	0.244855	0.19928	0.0140097	0.124857	0.416998	26
A0A1D5ZZQ9	3-ketoacyl-CoA thiolase [Sotub07g017430.1.1]	13.2.3.5	amino acid metabolism.degradation.aspartate family.lysine	0.0649248	0.183718	0.222203	0.0843942	0.227167	0.217592	26
W5G105	60S ribosomal protein L5-1 [Sotub06g035320.1.1]	29.2.1.2.2.5	protein.synthesis.ribosomal protein.eukaryotic.60S subunit.L5	0.103563	0.237324	0.221581	0.0548609	0.184049	0.198623	26
A0A1D5YJS8	60S ribosomal protein L5-1 [Sotub06g035320.1.1]	29.2.1.2.2.5	protein.synthesis.ribosomal protein.eukaryotic.60S subunit.L5	0.119757	0.259155	0.202561	0.052652	0.154438	0.211436	26
A0A1D6BHJ8	Histone H2A [Sotub09g009580.1.1]	16.2	secondary metabolism.phenylpropanoids	0.0719352	0.306941	0.171167	0.0955016	0.116433	0.238022	26
W5I4R6	Transaldolase [Sotub08g024930.1.1]	7.2.2	OPP.non-reductive PP.transaldolase	0.0414818	0.261894	0.237549	0.132708	0.0972362	0.229131	26
A0A1D5TD17	Genomic DNA chromosome 5 P1 clone MAH20 [Sotub02g005810.1.1]	35.2	not assigned.unknown	0.122298	0.217082	0.204175	0.0611145	0.113232	0.282098	26
A0A1D5VFY0	Histone H2A [Sotub01g037240.1.1]	16.2	secondary metabolism.phenylpropanoids	0	0.193008	0.242968	0.0518155	0.15393	0.358278	26
W5BZZ2	60S ribosomal protein L5-1 [Sotub09g017210.1.1]	29.2.1.2.2.5	protein.synthesis.ribosomal protein.eukaryotic.60S subunit.L5	0.119606	0.23648	0.254281	0.0789483	0.115643	0.195041	26
A0A1D5UEQ0	Histone H2A [Sotub09g024420.1.1]	16.2	secondary metabolism.phenylpropanoids	0	0.224443	0.190779	0.0200849	0.179001	0.385693	26
A0A1D6BVJ9	RAD23 DNA repair protein, putative, expressed [LOC_Os09g24200]	28.2	DNA.repair	0.0408074	0.113326	0.214923	0.061271	0.238866	0.330807	26
A0A1D5Z640	#N/A	35.2	not assigned.unknown	0.0930468	0.224043	0.170629	0.0859149	0.159182	0.267185	26
A0A1D5Y0P8	Translocase of chloroplast 34 [Sotub05g024780.1.1]	29.3.3	protein.targeting.chloroplast	0.0865161	0.300581	0.152807	0.111183	0.147245	0.201667	26
A0A1D5YIH3	Histone H2A [Sotub09g009580.1.1]	16.2	secondary metabolism.phenylpropanoids	0	0.241418	0.224146	0.0459915	0.170436	0.318008	26
A0A1D5YSA6	30S ribosomal protein S19 [Sotub06g016990.1.1]	29.2.1.2.1.15	protein.synthesis.ribosomal protein.eukaryotic.40S subunit.S15	0	0.290375	0.269914	0.0548183	0.0964933	0.2884	26
W5D067	Ribosomal protein S5 [Sotub11g020240.1.1]	29.2.1.2.1.5	protein.synthesis.ribosomal protein.eukaryotic.40S subunit.S5	0.0597555	0.243031	0.266728	0.0959	0.146457	0.18813	26
W4ZM65	Nucleoside diphosphate kinase [Sotub08g027900.1.1]	23.4.10	nucleotide metabolism.phosphotransfer and pyrophosphatases.nucleoside diphosphate kinase	0.0995469	0.236197	0.220366	0.0267559	0.179451	0.237684	26
A0A0C4BIL8	Histone H2A [Sotub09g009580.1.1]	35.2	not assigned.unknown	0	0.224443	0.190779	0.0200849	0.179001	0.385693	26
Q93W25	Peptidyl-prolyl cis-trans isomerase [Sotub01g048580.1.1]	2.2.1.3.1	major CHO metabolism.degradation.sucrose.invertases.neutral	0.0747657	0.220866	0.1947	0.105432	0.152128	0.252109	26
W4ZWK0	Histone H2A [Sotub01g037240.1.1]	16.2	secondary metabolism.phenylpropanoids	0.0291897	0.309445	0.209303	0.0638058	0.112653	0.275604	26
Q43312	Histone H2A [Sotub10g006730.1.1]	16.2	secondary metabolism.phenylpropanoids	0	0.244855	0.19928	0.0140097	0.124857	0.416998	26
W5ER28	Histone H2A [Sotub09g024420.1.1]	16.2	secondary metabolism.phenylpropanoids	0	0.224443	0.190779	0.0200849	0.179001	0.385693	26
A0A080YUW8	Histone H2A [Sotub01g037240.1.1]	16.2	secondary metabolism.phenylpropanoids	0	0.193008	0.242968	0.0518155	0.15393	0.358278	26
A0A1D5SDG2	mRNA clone RTFL01-15-D07 [Sotub05g011320.1.1]	3.4.1	minor CHO metabolism.myo-inositol.poly-phosphatases	0	0.129754	0.212104	0.0354129	0.240401	0.382328	26
A0A1D5Y3S2	Histone H2A [Sotub09g009580.1.1]	16.2	secondary metabolism.phenylpropanoids	0	0.241418	0.224146	0.0459915	0.170436	0.318008	26
A0A1D5XC95	Histone H2A [Sotub09g009580.1.1]	16.2	secondary metabolism.phenylpropanoids	0	0.241418	0.224146	0.0459915	0.170436	0.318008	26
A0A1D5VJ42	Histone H2A [Sotub01g037240.1.1]	16.2	secondary metabolism.phenylpropanoids	0	0.241418	0.224146	0.0459915	0.170436	0.318008	26
W5G7V4	Ornithine carbamoyltransferase [Sotub12g027390.1.1]	13.1.2.3.21	amino acid metabolism.synthesis.glutamate family.arginine.ornithine carbamoyltransferase	0.0326424	0.222545	0.199379	0.0828717	0.204804	0.257758	26
A0A1D6ANG2	Ornithine carbamoyltransferase [Sotub12g027390.1.1]	13.1.2.3.21	amino acid metabolism.synthesis.glutamate family.arginine.ornithine carbamoyltransferase	0.0326424	0.222545	0.199379	0.0828717	0.204804	0.257758	26
A0A1D5VK60	D-isomer specific 2-hydroxyacid dehydrogenase [Sotub03g036320.1.1]	1.2.6	PS.photorespiration.hydroxypyruvate reductase	0.0332151	0.312265	0.0974992	0.0349292	0.238456	0.283635	26
A0A1D6BVM8	Acyl-coenzyme A oxidase [Sotub08g024120.1.1]	11.9.4.2	lipid metabolism.lipid degradation.beta-oxidation.acyl CoA DH	0.0608363	0.218497	0.222876	0.0491813	0.220479	0.22813	26
A0A1D5XY69	Histone H2A [Sotub09g009580.1.1]	16.2	secondary metabolism.phenylpropanoids	0	0.241418	0.224146	0.0459915	0.170436	0.318008	26
A0A1D5UW15	Zeta-carotene desaturase [Sotub01g035320.1.1]	16.1.4.3	secondary metabolism.isoprenoids.carotenoids.zeta-carotene desaturase	0.123442	0.218239	0.114284	0.102192	0.195841	0.246002	26
W5HZE9	26S protease regulatory subunit 8 [Sotub05g017560.1.1]	29.5.11.20	protein.degradation.ubiquitin.proteasom	0.085772	0.171949	0.175548	0.0906418	0.23964	0.236449	26
A0A096UW30	Band 7 stomatin family protein [Sotub03g017180.1.1]	35.1	not assigned.no ontology	0.051408	0.121596	0.216179	0.129477	0.189074	0.292266	26
W5ECL2	50S ribosomal protein L2 [Sotub07g026440.1.1]	29.2.1.2.2.8	protein.synthesis.ribosomal protein.eukaryotic.60S subunit.L8	0.00950036	0.292386	0.234936	0.0329495	0.17992	0.250309	26
P01083	RAL2 - Seed allergenic protein RA5/RA14/RA17 precursor, expressed [LOC_Os07g11330]	35.2	not assigned.unknown	0	0.189766	0.285591	0	0.225014	0.299629	26
W5FSY8	Aspartokinase/homoserine dehydrogenase [Sotub11g028680.1.1]	13.1.3.6.1.1	amino acid metabolism.synthesis.aspartate family.misc.homoserine.aspartate kinase	0.0819246	0.255487	0.140592	0.103705	0.214907	0.203385	26
A0A1D6CJD7	Gibberellin receptor GID1L2 [Sotub12g027070.1.1]	9.2.3	mitochondrial electron transport / ATP synthesis.NADH-DH (type II).mitochondrial	0.0921087	0.183221	0.185158	0.0919429	0.193572	0.253997	26
A0A1D5YI24	Eukaryotic translation initiation factor 3 subunit 2 [Sotub03g033590.1.1]	29.4	protein.postranslational modification	0.095378	0.168031	0.165675	0.0715641	0.184041	0.31531	26
A0A1D5ZQF0	#N/A	35.2	not assigned.unknown	0	0.231159	0.168933	0.0331316	0.215556	0.35122	26
A0A1D6ABC8	MYG1 protein [Sotub11g015210.1.1]	35.2	not assigned.unknown	0	0.190773	0.184516	0.141987	0.117487	0.365237	26
A0A1D6BWD3	#N/A	35.2	not assigned.unknown	0.043089	0.335186	0.146115	0.12048	0.0697712	0.285359	26
A0A1D6RI00	Aldo/keto reductase family protein [Sotub09g030230.1.1]	17.2.3	hormone metabolism.auxin.induced-regulated-responsive-activated	0	0.222518	0.220967	0.12529	0.214389	0.216835	26
A0A1D5TS16	AKIN gamma [Sotub01g017660.1.1]	10.5	cell wall.cell wall proteins	0.0858608	0.291778	0.140579	0.103042	0.190914	0.187826	26
W5B9G8	Acetylglutamate kinase-like protein [Sotub11g005960.1.1]	3.5	minor CHO metabolism.others	0.0942282	0.265285	0.194625	0.112984	0.102327	0.230551	26
A0A1D6BXD3	Histone H2A [Sotub11g030180.1.1]	16.2	secondary metabolism.phenylpropanoids	0	0.241418	0.224146	0.0459915	0.170436	0.318008	26
A0A1D5TW01	Aldo/keto reductase family protein [Sotub09g030230.1.1]	17.2.3	hormone metabolism.auxin.induced-regulated-responsive-activated	0	0.222518	0.220967	0.12529	0.214389	0.216835	26
A0A1D6CYE6	Gibberellin receptor GID1L2 [Sotub12g027070.1.1]	9.2.3	mitochondrial electron transport / ATP synthesis.NADH-DH (type II).mitochondrial	0.0983453	0.200866	0.184164	0.0910464	0.206679	0.2189	26
A0A1D5YXC6	Gibberellin receptor GID1L2 [Sotub12g027070.1.1]	9.2.3	mitochondrial electron transport / ATP synthesis.NADH-DH (type II).mitochondrial	0.0913236	0.186524	0.185285	0.0845457	0.191922	0.2604	26
A0A1D5VAL7	Ubiquitin-conjugating enzyme [Sotub06g028400.1.1]	11.1.9	lipid metabolism.FA synthesis and FA elongation.long chain fatty acid CoA ligase	0.0517778	0.195775	0.281863	0	0.0957853	0.374799	26
A0A1D5YGJ5	Oxidoreductase zinc-binding dehydrogenase family protein [Sotub09g014070.1.1]	26.7	misc.oxidases - copper, flavone etc	0	0.28015	0.267105	0	0.235187	0.217558	26
A0A1D5TV35	Stearoyl-acyl-carrier protein desaturase [Sotub06g017450.1.1]	11.1.15	lipid metabolism.FA synthesis and FA elongation.ACP desaturase	0	0.1756	0.293318	0.0538759	0.194283	0.282923	26
A0A1D5VXQ9	D-isomer specific 2-hydroxyacid dehydrogenase [Sotub03g036320.1.1]	1.2.6	PS.photorespiration.hydroxypyruvate reductase	0.0332151	0.312265	0.0974992	0.0349292	0.238456	0.283635	26
A0A1D5ZUV0	Oxidoreductase zinc-binding dehydrogenase family protein [Sotub09g014070.1.1]	26.7	misc.oxidases - copper, flavone etc	0	0.28015	0.267105	0	0.235187	0.217558	26
A0A1D5YQR8	Dehydroquinate synthase [Sotub02g026900.1.1]	11.3	lipid metabolism.phospholipid synthesis	0.0129887	0.200092	0.197724	0.135801	0.192079	0.261315	26
A0A1D5UT81	Integrin-linked kinase-associated serine/threonine phosphatase 2C [Sotub12g028860.1.1]	17.3.1.2.7	hormone metabolism.brassinosteroid.synthesis-degradation.sterols.DWF5	0.069638	0.150328	0.198783	0.122228	0.174624	0.284398	26
P58311	Photosystem I P700 chlorophyll a apoprotein A1 [Sotub07g012680.1.1]	1.1.2.2	PS.lightreaction.photosystem I.PSI polypeptide subunits	0	0.341155	0.115221	0	0.260926	0.282698	26
A0A1D6A8N9	ATP-dependent Clp protease proteolytic subunit [Sotub04g009260.1.1]	29.5.5	protein.degradation.serine protease	0.100181	0.287578	0.0632925	0.0632517	0.231495	0.254202	26
W5D698	Mitochondrial import inner membrane translocase subunit tim50 [Sotub10g005570.1.1]	20.2.1	stress.abiotic.heat	0.108853	0.232011	0.177607	0.0617233	0.181682	0.238123	26
A0A1D5Z1H5	Histone H2A [Sotub12g010410.1.1]	10.1.5	cell wall.precursor synthesis.UXS	0.0895072	0.185804	0.157936	0.0992737	0.148185	0.319295	26
A0A1D5V5G5	Mitochondrial import inner membrane translocase subunit tim50 [Sotub10g005570.1.1]	20.2.1	stress.abiotic.heat	0.0681337	0.242612	0.185722	0.0645437	0.189984	0.249004	26
A0A1D5TBB1	Dihydrodipicolinate synthase 2 [Sotub10g026030.1.1]	13.1.3.5.1	amino acid metabolism.synthesis.aspartate family.lysine.dihydrodipicolinate synthase	0	0.320076	0.184872	0	0.246488	0.248564	26
A0A1D5ZX08	Beta-D-glucosidase [Sotub06g030410.1.1]	10.6.1	cell wall.degradation.cellulases and beta-1,4-glucanases	0.114188	0.15056	0.252001	0.105435	0.148572	0.229244	26
A0A1D5YCY0	24-sterol C-methyltransferase [Sotub01g049220.1.1]	17.3.1.2.2	hormone metabolism.brassinosteroid.synthesis-degradation.sterols.SMT2	0.0937975	0.193307	0.218272	0.0425242	0.203489	0.248611	26
A0A080YUX3	Histone H2A [Sotub01g037240.1.1]	16.2	secondary metabolism.phenylpropanoids	0.0320161	0.28391	0.10472	0.0658239	0.172197	0.341333	26
A0A1D5YZ74	Beta-D-glucosidase [Sotub06g030410.1.1]	10.6.1	cell wall.degradation.cellulases and beta-1,4-glucanases	0.114188	0.15056	0.252001	0.105435	0.148572	0.229244	26
A0A1D5RTP1	Proline iminopeptidase [Sotub11g017140.1.1]	29.5	protein.degradation	0	0.287121	0.20284	0	0.258033	0.252006	26
W5FZ36	Aldo/keto reductase family protein [Sotub09g030230.1.1]	17.2.3	hormone metabolism.auxin.induced-regulated-responsive-activated	0	0.203699	0.20228	0.199265	0.196258	0.198497	26
A0A1D6APJ2	Splicing factor arginine/serine-rich 7 [Sotub08g017200.1.1]	27.1.1	RNA.processing.splicing	0.0346643	0.298256	0.188746	0.110898	0.175962	0.191474	26
P08489	#N/A	35.2	not assigned.unknown	0	0.194162	0.253709	0	0.26027	0.291859	26
L0GED8	14-3-3-like protein GF14 epsilon [Sotub02g010700.1.1]	30.7	signalling.14-3-3 proteins	0.594624	0	0.00879301	0.388419	0	0.00816423	27
A0A1D5WUX8	expressed protein [LOC_Os10g18340]	20.2.3	stress.abiotic.drought/salt	0.571256	0	0	0.428744	0	0	27
L0GDQ5	14-3-3-like protein GF14 epsilon [Sotub02g010700.1.1]	30.7	signalling.14-3-3 proteins	0.566595	0	0.00847299	0.405804	0	0.0191286	27
A0A1D5YIA9	Glutathione S-transferase-like protein [Sotub01g050010.1.1]	26.9	misc.glutathione S transferases	0.574714	0	0	0.425286	0	0	27
A0A1D6B2M1	Succinyl-CoA ligase [Sotub06g034240.1.1]	8.1.6	TCA / organic transformation.TCA.succinyl-CoA ligase	0.545748	0	0.0719293	0.382322	0	0	27
W5FIN0	Triosephosphate isomerase [Sotub01g048530.1.1]	1.3.5	PS.calvin cycle.TPI	0.606532	0	0	0.393468	0	0	27
Q5I5K7	Ras-related protein Rab-2-A [Sotub12g006520.1.1]	30.5	signalling.G-proteins	0.589134	0	0	0.410866	0	0	27
A0A1D5SQ77	Aspartic proteinase [Sotub02g024010.1.1]	29.5.4	protein.degradation.aspartate protease	0.586797	0	0	0.413203	0	0	27
W5E031	Glutathione S-transferase [Sotub10g024560.1.1]	26.9	misc.glutathione S transferases	0.568379	0	0	0.431621	0	0	27
A0A1D6C1H5	26S proteasome non-ATPase regulatory subunit 8 [Sotub08g027550.1.1]	29.5.11.20	protein.degradation.ubiquitin.proteasom	0.590269	0	0	0.409731	0	0	27
W5GZX3	F1-ATP synthase delta subunit [Sotub01g026360.1.1]	9.9	mitochondrial electron transport / ATP synthesis.F1-ATPase	0.592359	0	0	0.407641	0	0	27
A0A1D6A2K5	#N/A	35.2	not assigned.unknown	0.596916	0	0	0.403084	0	0	27
W5DV07	Disease resistance response [Sotub07g016300.1.1]	20.1.2	stress.biotic.receptors	0.540949	0.0480605	0	0.410991	0	0	27
W5FCV9	Disease resistance response [Sotub07g016300.1.1]	20.1.2	stress.biotic.receptors	0.561437	0.0586103	0	0.379952	0	0	27
A0A1D5VQX6	Gelsolin [Sotub04g012540.1.1]	31.1	cell.organisation	0.574521	0	0	0.425479	0	0	27
A0A1D5SC92	Dehydrogenase/reductase SDR family member 13 [Sotub11g027870.1.1]	26.22	misc.short chain dehydrogenase/reductase (SDR)	0.604013	0	0	0.395987	0	0	27
A0A1D5X9E5	Dihydrolipoyllysine-residue acetyltransferase component of pyruvate dehydrogenase complex [Sotub07g007990.1.1]	8.1.1.2	TCA / organic transformation.TCA.pyruvate DH.E2	0.589533	0	0	0.410467	0	0	27
A0A1D5TYG1	WPP domain-interacting protein 1 [Sotub10g005880.1.1]	23.3.1.3	nucleotide metabolism.salvage.phosphoribosyltransferases.uracil phosphoribosyltransferase (UPP)	0.575511	0	0	0.424489	0	0	27
W5GLU0	F1-ATP synthase delta subunit [Sotub01g026360.1.1]	9.9	mitochondrial electron transport / ATP synthesis.F1-ATPase	0.591982	0	0	0.408018	0	0	27
W5FHI0	NAD-dependent epimerase/dehydratase family protein-like protein [Sotub09g024880.1.1]	10.1.5	cell wall.precursor synthesis.UXS	0.575511	0	0	0.424489	0	0	27
A0A1D5RY72	GTP-binding nuclear protein Ran-A1 [Sotub01g041700.1.1]	30.5	signalling.G-proteins	0.593816	0	0	0.406184	0	0	27
W5ERP5	Peroxidase [Sotub05g024920.1.1]	26.12	misc.peroxidases	0.576684	0	0	0.37035	0	0.0529665	27
A0A1D5U3B7	6-phosphofructokinase 2 [Sotub04g013210.1.1]	4.1.4	glycolysis.cytosolic branch.phosphofructokinase (PFK)	0.55745	0	0	0.38194	0.0606102	0	27
A0A077RNY6	3-isopropylmalate dehydrogenase [Sotub05g008610.1.1]	13.1.4.4.3	amino acid metabolism.synthesis.branched chain group.leucine specific.3-isopropylmalate dehydrogenase	0.575511	0	0	0.424489	0	0	27
A0A1D6B0X0	Calcium-binding protein Calnexin [Sotub03g031490.1.1]	30.3	signalling.calcium	0.596189	0	0	0.403811	0	0	27
A0A1D5S6I6	Palmitoyl-protein thioesterase 1 [Sotub08g023840.1.1]	29.1	protein.aa activation	0.579976	0	0	0.420024	0	0	27
A0A077S0B2	Lysosomal Pro-X carboxypeptidase [Sotub02g030440.1.1]	29.5.5	protein.degradation.serine protease	0.571313	0	0	0.428687	0	0	27
W5BF81	Ascorbate peroxidase [Sotub06g019350.1.1]	21.2.1	redox.ascorbate and glutathione.ascorbate	0.581143	0	0	0.418857	0	0	27
A0A1D5VAC7	Enoyl-CoA-hydratase [Sotub12g006490.1.1]	11.9.4.3	lipid metabolism.lipid degradation.beta-oxidation.enoyl CoA hydratase	0.539519	0	0	0.393472	0	0.067009	27
A0A1D5Z9B1	Cinnamoyl CoA reductase-like protein [Sotub01g009200.1.1]	16.8.3	secondary metabolism.flavonoids.dihydroflavonols	0.571318	0	0	0.428682	0	0	27
A0A1D5Z9A9	Cinnamoyl CoA reductase-like protein [Sotub01g009170.1.1]	16.8.3	secondary metabolism.flavonoids.dihydroflavonols	0.571318	0	0	0.428682	0	0	27
A5HB56	O-methyltransferase [Sotub03g017050.1.1]	16.2.1.9	secondary metabolism.phenylpropanoids.lignin biosynthesis.COMT	0.582082	0	0	0.417918	0	0	27
A0A1D6RU67	Cytochrome P450 cinnamate 4-hydroxylase [Sotub06g033350.1.1]	16.2.1.2	secondary metabolism.phenylpropanoids.lignin biosynthesis.C4H	0.576088	0	0	0.380001	0.0439108	0	27
A0A1D6CLC0	GTP-binding nuclear protein Ran-A1 [Sotub01g041700.1.1]	30.5	signalling.G-proteins	0.593816	0	0	0.406184	0	0	27
A0A0C4BIT2	NAD-dependent epimerase/dehydratase family protein-like protein [Sotub01g034840.1.1]	10.1.5	cell wall.precursor synthesis.UXS	0.575511	0	0	0.424489	0	0	27
A0A1D5VID7	Cytochrome P450 cinnamate 4-hydroxylase [Sotub06g033350.1.1]	16.2.1.2	secondary metabolism.phenylpropanoids.lignin biosynthesis.C4H	0.56167	0	0	0.39627	0.04206	0	27
W5DY58	FAD-binding domain-containing protein [Sotub02g016320.1.1]	16.4.1	secondary metabolism.N misc.alkaloid-like	0.567915	0	0	0.432085	0	0	27
W5FAF8	Ras-related protein Rab-25 [Sotub01g026690.1.1]	13.1.3.5.5	amino acid metabolism.synthesis.aspartate family.lysine.diaminopimelate decarboxylase	0.571313	0	0	0.428687	0	0	27
A0A1D5XGY7	#N/A	35.2	not assigned.unknown	0.574101	0	0	0.425899	0	0	27
A0A1D5YV29	Syntaxin [Sotub10g026540.1.1]	31.4	cell.vesicle transport	0.579984	0	0	0.420016	0	0	27
W5EST1	#N/A	35.2	not assigned.unknown	0.569145	0	0	0.430855	0	0	27
A0A1D6SC68	Calcium dependent protein kinase-like protein [Sotub01g033850.1.1]	16.1.5	secondary metabolism.isoprenoids.terpenoids	0.579226	0	0	0.420774	0	0	27
A0A1D6RL66	AKIN gamma [Sotub03g023770.1.1]	10.5	cell wall.cell wall proteins	0.530069	0	0	0.397941	0.0719893	0	27
A0A1D6RU69	Cathepsin B-like cysteine proteinase [Sotub12g024280.1.1]	29.5.3	protein.degradation.cysteine protease	0.539717	0	0	0.379866	0	0.0804174	27
W5GCD6	harpin-induced protein 1 domain containing protein, expressed [LOC_Os07g14740]	33.2	development.late embryogenesis abundant	0.575511	0	0	0.424489	0	0	27
A0A1D5UUI5	NADH oxidoreductase F subunit [Sotub02g035610.1.1]	9.1.2	mitochondrial electron transport / ATP synthesis.NADH-DH (type I).localisation not clear	0.575511	0	0	0.424489	0	0	27
A0A1D5YFK1	Actin-like protein 6A [Sotub12g020720.1.1]	29.2.2	protein.synthesis.ribosome biogenesis	0.604513	0	0	0.395487	0	0	27
C7AE91	#N/A	35.2	not assigned.unknown	0.568379	0	0	0.431621	0	0	27
W5EF73	Monooxygenase FAD-binding protein [Sotub12g005780.1.1]	20.1.2	stress.biotic.receptors	0.575511	0	0	0.424489	0	0	27
A0A1D5V8H3	Mannose-binding lectin superfamily protein [AT1G19715]	17.7.3	hormone metabolism.jasmonate.induced-regulated-responsive-activated	0.604576	0	0	0.395424	0	0	27
A0A1D5XHI3	Monooxygenase FAD-binding protein [Sotub12g005780.1.1]	20.1.2	stress.biotic.receptors	0.575511	0	0	0.424489	0	0	27
A0A1D5YNT4	Germin-like protein 12 [Sotub01g039800.1.1]	12.2.2	N-metabolism.ammonia metabolism.glutamine synthetase	0.594318	0	0	0.405682	0	0	27
W4ZQZ3	Ran GTPase-activating protein 1 [Sotub09g019890.1.1]	30.5	signalling.G-proteins	0.559309	0	0	0.373246	0	0.0674444	27
A0A1D5YMW6	Transmembrane emp24 domain-containing protein 3 [Sotub09g024360.1.1]	1.1.1.2	PS.lightreaction.photosystem II.PSII polypeptide subunits	0.597785	0	0	0.402215	0	0	27
A0A1D6RRH1	Peroxidase 1 [Sotub03g017090.1.1]	1.1.1.2	PS.lightreaction.photosystem II.PSII polypeptide subunits	0.568379	0	0	0.431621	0	0	27
A0A1D5W901	Peptide-N4-(N-acetyl-beta-glucosaminyl)asparagine amidase A [Sotub07g024880.1.1]	35.2	not assigned.unknown	0.571324	0	0	0.428676	0	0	27
A0A1D6SBV2	Germin-like protein 4 [Sotub01g039830.1.1]	12.2.2	N-metabolism.ammonia metabolism.glutamine synthetase	0.589029	0	0	0.410971	0	0	27
A0A1D5TDT4	Serine/threonine-protein phosphatase 6 regulatory subunit 3 [Sotub02g016020.1.1]	15.2	metal handling.binding, chelation and storage	0.575511	0	0	0.424489	0	0	27
A0A1D6BR57	Aspartic proteinase 4 [Sotub01g039110.1.1]	29.5.4	protein.degradation.aspartate protease	0.572903	0	0	0.427097	0	0	27
A0A1D6A7B7	AP-2 complex subunit mu [Sotub06g021310.1.1]	29.3.4.99	protein.targeting.secretory pathway.unspecified	0.607003	0	0	0.392997	0	0	27
W5BD64	Gibberellin receptor GID1L2 [Sotub01g045770.1.1]	24	biodegradation of xenobiotics	0.572282	0	0	0.427718	0	0	27
A0A1D6A8Q1	Universal stress protein [Sotub01g047120.1.1]	20.2.99	stress.abiotic.unspecified	0.571313	0	0	0.428687	0	0	27
W5ABS8	UDP-Glycosyltransferase superfamily protein [AT5G49690]	26.2	misc.UDP glucosyl and glucoronyl transferases	0.568616	0	0	0.431384	0	0	27
A0A1D5XTU1	AGAP001695-PA (Fragment) [Sotub04g030390.1.1]	26.8	misc.nitrilases, nitrile lyases, berberine bridge enzymes, reticuline oxidases, troponine reductases	0.597785	0	0	0.402215	0	0	27
A0A1D5V470	Aspartic proteinase [Sotub02g024010.1.1]	29.5.4	protein.degradation.aspartate protease	0.58636	0	0	0.41364	0	0	27
A0A1D5WR12	G-type lectin S-receptor-like serine/threonine-protein kinase At1g11305 [Sotub01g039620.1.1]	29.4.1.57	protein.postranslational modification.kinase.receptor like cytoplasmatic kinase VII	0.583554	0	0	0.416446	0	0	27
A0A077RWC2	G-type lectin S-receptor-like serine/threonine-protein kinase At1g11305 [Sotub01g039620.1.1]	29.4.1.57	protein.postranslational modification.kinase.receptor like cytoplasmatic kinase VII	0.580312	0	0	0.419688	0	0	27
W5GF05	High-affinity nitrate transporter [Sotub10g024970.1.1]	34.4	transport.nitrate	0.571313	0	0	0.428687	0	0	27
A0A1D5W6T6	beta glucosidase 42 [AT5G36890]	26.3	misc.gluco-, galacto- and mannosidases	0.575511	0	0	0.424489	0	0	27
A0A1D5WT10	Yellow stripe-like transporter 12 [Sotub02g037480.1.1]	29.5.3	protein.degradation.cysteine protease	0.575511	0	0	0.424489	0	0	27
A0A1D5V939	splicing factor 3 subunit 1, putative, expressed [LOC_Os02g14780]	27.1	RNA.processing	0.571189	0	0	0.428811	0	0	27
A0A1D5TBX6	Alpha-N-acetylglucosaminidase [Sotub01g025820.1.1]	26.8	misc.nitrilases, nitrile lyases, berberine bridge enzymes, reticuline oxidases, troponine reductases	0.587349	0	0	0.412651	0	0	27
W5AW47	Nicotinate phosphoribosyltransferase-like protein [Sotub02g031780.1.1]	11.1.13	lipid metabolism.FA synthesis and FA elongation.acyl-CoA binding protein	0.597785	0	0	0.402215	0	0	27
A0A1D5SQW7	Protein kinase [Sotub06g029700.1.1]	29.4	protein.postranslational modification	0.58636	0	0	0.41364	0	0	27
A0A1D5URU7	Alpha-N-acetylglucosaminidase [Sotub01g025820.1.1]	26.8	misc.nitrilases, nitrile lyases, berberine bridge enzymes, reticuline oxidases, troponine reductases	0.595671	0	0	0.404329	0	0	27
A0A1B1X3I2	L-galactono-1 4-lactone dehydrogenase protein [Sotub10g021180.1.1]	21.2.1.5	redox.ascorbate and glutathione.ascorbate.L-galactono-1,4-lactone dehydrogenase	0.575511	0	0	0.424489	0	0	27
A0A1D6A0H8	#N/A	35.2	not assigned.unknown	0.586436	0	0	0.413564	0	0	27
A0A1D5TXL9	Calcium-transporting ATPase 1 [Sotub07g009770.1.1]	27.3.99	RNA.regulation of transcription.unclassified	0.571313	0	0	0.428687	0	0	27
A0A1D6D9P6	Hydroxycinnamoyl transferase [Sotub05g025330.1.1]	16.2	secondary metabolism.phenylpropanoids	0.575511	0	0	0.424489	0	0	27
A0A1D5ZA72	Receptor-like serine/threonine-protein kinase At3g01300 [Sotub12g018960.1.1]	30.2.99	signalling.receptor kinases.misc	0.571324	0	0	0.428676	0	0	27
A0A1D5SXS9	Receptor protein kinase-like [Sotub10g022780.1.1]	29.4.1.57	protein.postranslational modification.kinase.receptor like cytoplasmatic kinase VII	0.605706	0	0	0.394294	0	0	27
A0A1D6ADQ0	Related to ATP dependent RNA helicase [Solyc06g071620.2.1]	27.1.2	RNA.processing.RNA helicase	0.568624	0	0	0.431376	0	0	27
A0A1D5ZIR3	Glucose-6P/phosphate translocator [Sotub11g021640.1.1]	34.8	transport.metabolite transporters at the envelope membrane	0.597785	0	0	0.402215	0	0	27
A0A1D5XS45	#N/A	35.2	not assigned.unknown	0.575511	0	0	0.424489	0	0	27
A0A1D6BML4	Histidine amino acid transporter [Sotub02g037050.1.1]	34.3	transport.amino acids	0.575511	0	0	0.424489	0	0	27
A0A1D5U8L8	NBS-LRR disease resistance protein, putative, expressed [LOC_Os11g10550]	35.2	not assigned.unknown	0.575511	0	0	0.424489	0	0	27
W5AUU5	Histone H3 [Sotub11g009470.1.1]	20.1	stress.biotic	0.19279	0.0979753	0	0.136001	0.309181	0.264053	28
A0A1D5RUZ4	Histone H3 [Sotub10g009520.1.1]	20.1	stress.biotic	0.18026	0.0916079	0	0.152745	0.289088	0.286298	28
A0A1D5VPJ9	Carbamoyl-phosphate synthase large chain [Solyc06g075340.2.1]	11.1.30	lipid metabolism.FA synthesis and FA elongation.pyruvate kinase	0.315775	0.0824647	0.157044	0.0622304	0.382486	0	28
A0A1D6BH29	Histone H3 [Sotub11g009470.1.1]	20.1	stress.biotic	0.180263	0	0	0.176675	0.378395	0.264666	28
A0A1D6CY10	Succinyl-diaminopimelate desuccinylase [Sotub01g049740.1.1]	26.8	misc.nitrilases, nitrile lyases, berberine bridge enzymes, reticuline oxidases, troponine reductases	0.189954	0.144595	0.0801609	0.120089	0.352845	0.112357	28
A0A1D5UKG2	Lipoxygenase homology domain-containing protein 1 [Sotub03g021470.1.1]	35.1	not assigned.no ontology	0.167427	0.180407	0.0923751	0.123723	0.316452	0.119615	28
A0A1D5SJ88	Agenet domain-containing protein [Sotub01g038580.1.1]	35.1	not assigned.no ontology	0.150023	0.241845	0.0454874	0.150696	0.381073	0.0308754	28
A0A1D5RU35	Coatomer subunit delta [Sotub01g040430.1.1]	31.4	cell.vesicle transport	0.241248	0.143963	0	0.192491	0.279661	0.142636	28
A0A1D6REG4	Coatomer subunit delta [Sotub01g040430.1.1]	31.4	cell.vesicle transport	0.241248	0.143963	0	0.192491	0.279661	0.142636	28
A0A077RXR6	GTPase obg [Sotub02g007550.1.1]	30.5	signalling.G-proteins	0.141994	0.108222	0.181744	0.0444033	0.390367	0.13327	28
A0A1D5V575	Adenylosuccinate lyase [Sotub07g005250.1.1]	23.1.2.8	nucleotide metabolism.synthesis.purine.SAICAR lyase	0.175461	0.116911	0.111001	0.0483914	0.486647	0.0615892	28
Q03387	Eukaryotic translation initiation factor 4G [Sotub07g006180.1.1]	29.2.3	protein.synthesis.initiation	0.121652	0.117417	0.145156	0.166291	0.32131	0.128175	28
A0A1D5U1S3	Cytochrome P450 NADPH-reductase [Sotub04g029280.1.1]	16.2	secondary metabolism.phenylpropanoids	0.221545	0.0494703	0.04133	0.129145	0.486616	0.0718941	28
A0A1D6AWA4	Diaminopimelate decarboxylase [Sotub01g047270.1.1]	13.1.3.5.5	amino acid metabolism.synthesis.aspartate family.lysine.diaminopimelate decarboxylase	0.118342	0.0406888	0.112608	0.13797	0.413604	0.176788	28
A0A1D5T887	Cytochrome P450 NADPH-reductase [Sotub04g029280.1.1]	16.2	secondary metabolism.phenylpropanoids	0.305715	0.0412615	0.0344719	0.152718	0.40587	0.0599644	28
A0A1D5WCL1	Eukaryotic translation initiation factor 3 subunit M [Sotub02g033860.1.1]	8.3	TCA / organic transformation.carbonic anhydrases	0.438003	0	0.0966725	0	0.399707	0.0656182	28
A0A1D6RI06	Eukaryotic translation initiation factor 4G [Sotub07g006180.1.1]	29.2.3	protein.synthesis.initiation	0.135784	0.114361	0.100395	0.172902	0.337195	0.139363	28
W5DB86	Elongation factor [Sotub08g012740.1.1]	29.2.4	protein.synthesis.elongation	0.153036	0.0961555	0.102958	0.176435	0.342214	0.129202	28
A0A1D5UNI4	Beta-fructofuranosidase insoluble isoenzyme 2 [Sotub09g009910.1.1]	2.2.1.3.2	major CHO metabolism.degradation.sucrose.invertases.cell wall	0.178671	0.0614315	0.10335	0.164977	0.491571	0	28
A0A1D6RUS0	3-isopropylmalate dehydratase large subunit [Sotub12g011890.1.1]	8.1.3	TCA / organic transformation.TCA.aconitase	0.161213	0.124784	0.116397	0.188063	0.336023	0.0735202	28
A0A1D5ULD5	Allantoinase [Sotub02g021240.1.1]	23.2	nucleotide metabolism.degradation	0.238964	0.164503	0.030914	0.160507	0.405112	0	28
A0A1D5TFV4	Acyl-CoA synthetase/AMP-acid ligase [Sotub02g008160.1.1]	11.1.8	lipid metabolism.FA synthesis and FA elongation.acyl CoA ligase	0.208427	0.083879	0.10602	0.124818	0.403334	0.073522	28
W5CS80	Zinc-containing alcohol dehydrogenase [Sotub12g005390.1.1]	16.2.1.6	secondary metabolism.phenylpropanoids.lignin biosynthesis.CCoAOMT	0.0698523	0.201488	0	0.279689	0.372259	0.0767119	28
A0A1D5T3D4	Agenet domain-containing protein [Sotub01g038580.1.1]	35.1	not assigned.no ontology	0.128434	0.254777	0.0479196	0.134895	0.401448	0.0325263	28
A0A1D6AN23	Ribose-phosphate pyrophosphokinase 4 [Sotub10g007410.1.1]	13.1.7	amino acid metabolism.synthesis.histidine	0.285501	0.192539	0.0490207	0.109854	0.269862	0.0932227	28
A0A1D6C353	Peroxidase 1 [Sotub03g017090.1.1]	26.12	misc.peroxidases	0.14186	0.206491	0.0383391	0.219228	0.35349	0.0405915	28
W5H8B8	Purple acid phosphatase 3 [Sotub12g008070.1.1]	26.13	misc.acid and other phosphatases	0.132663	0.287614	0	0.121433	0.424693	0.0335972	28
W5DQH7	NHL1 (Fragment) [Sotub11g025320.1.1]	20.1	stress.biotic	0.190854	0.167807	0.10741	0.100437	0.324529	0.108962	28
A0A1D6CZY3	Pre-mRNA splicing factor [Sotub10g020880.1.1]	27.3.99	RNA.regulation of transcription.unclassified	0.266556	0.088682	0.0497425	0.213871	0.270358	0.110791	28
A0A1D6B157	PWWP domain containing protein, expressed [LOC_Os08g37280]	35.2	not assigned.unknown	0.205747	0.220448	0	0.154377	0.329246	0.0901817	28
A0A1D6BLY6	Conserved oligomeric Golgi complex subunit 7 [Sotub05g011420.1.1]	29.3.4.2	protein.targeting.secretory pathway.golgi	0.143957	0.0778136	0.110802	0.164993	0.371748	0.130686	28
A0A1D6BCI5	PWWP domain containing protein, expressed [LOC_Os08g37280]	35.2	not assigned.unknown	0.205747	0.220448	0	0.154377	0.329246	0.0901817	28
A0A1D6BVL0	Alpha/beta hydrolase fold [Sotub01g032560.1.1]	27.3.50	RNA.regulation of transcription.general transcription	0.159605	0.122569	0.151871	0.147372	0.326368	0.0922143	28
A0A1D6BQ00	Galactosylgalactosylxylosylprotein 3-beta-glucuronosyltransferase 1 [Sotub11g007410.1.1]	10.3.2	cell wall.hemicellulose synthesis.glucuronoxylan	0.437709	0	0	0	0.356675	0.205616	28
A0A1D6D9X2	Sucrose transporter 4 [Sotub04g028640.1.1]	34.2.1	transport.sugars.sucrose	0.263572	0.258465	0.0356165	0.121685	0.320662	0	28
W5EEM0	transmembrane protein%2C putative (DUF1191) [AT3G08600]	35.2	not assigned.unknown	0.197355	0.199132	0.0533371	0.231666	0.31851	0	28
A0A1D5SCE1	UDP-glucose glycoprotein glucosyltransferase [Sotub01g041040.1.1]	29.7.4	protein.glycosylation.UDP-glucose glycoprotein glucosyltransferase	0.367765	0.164242	0	0.160446	0.307547	0	28
A0A1D5TUD5	Acyl-CoA synthetase/AMP-acid ligase [Sotub02g008160.1.1]	11.1.8	lipid metabolism.FA synthesis and FA elongation.acyl CoA ligase	0.134981	0.0987036	0.124757	0.108013	0.467236	0.0663086	28
A0A1D6CRH8	Aquaporin [Sotub12g022140.1.1]	34.19.2	transport.major intrinsic proteins.TIP	0.199076	0	0.115153	0.183817	0.451537	0.0504167	28
A0A1D5UPQ0	Chaperone protein ClpB 1 [Sotub03g031390.1.1]	20.2.1	stress.abiotic.heat	0.185041	0.180361	0.0690402	0.170858	0.394699	0	28
A0A1D5YZ28	FK506-binding protein 2 (EC 5.2.1.8)(Peptidyl-prolyl cis-trans isomerase)(PPIase)(Rotamase) [Solyc09g057670.2.1]	29.6	protein.folding	0.249577	0	0.156654	0.138405	0.225032	0.230332	29
W5B0Q9	Xylose isomerase [Sotub07g005100.1.1]	3.5.1	minor CHO metabolism.others.xylose isomerase	0.187688	0	0.188787	0.198576	0.305089	0.11986	29
W5C4N4	Xylose isomerase [Sotub07g005100.1.1]	3.5.1	minor CHO metabolism.others.xylose isomerase	0.223949	0	0.165663	0.23749	0.26772	0.105178	29
A0A1D6BQY9	Tubulin beta chain [Sotub10g027750.1.1]	11.1.8	lipid metabolism.FA synthesis and FA elongation.acyl CoA ligase	0.146411	0.105614	0.194105	0.132384	0.269651	0.151835	29
A0A1D5U7G4	26S protease regulatory subunit 4 [Sotub09g018520.1.1]	29.5.11.20	protein.degradation.ubiquitin.proteasom	0.202672	0	0.152792	0.282724	0.25264	0.109171	29
A0A1D5SHX1	Tubulin beta chain [Sotub10g027210.1.1]	11.1.8	lipid metabolism.FA synthesis and FA elongation.acyl CoA ligase	0.137835	0.0290451	0.210847	0.147414	0.270879	0.203981	29
W5AA91	Importin alpha-1b subunit [Sotub08g013540.1.1]	1.3.13	PS.calvin cycle.rubisco interacting	0.162782	0.093793	0.177009	0.22205	0.242726	0.10164	29
A0A1D5X2F0	Aminopeptidase-like protein [Sotub08g012990.1.1]	29.5.7	protein.degradation.metalloprotease	0.140292	0.0209429	0.285712	0.187541	0.27536	0.0901519	29
W5CDN8	Tubulin beta chain [Sotub10g027210.1.1]	11.1.8	lipid metabolism.FA synthesis and FA elongation.acyl CoA ligase	0.137136	0.0304708	0.200232	0.150686	0.27876	0.202715	29
W5ECN7	Aminopeptidase-like protein [Sotub08g012990.1.1]	29.5.7	protein.degradation.metalloprotease	0.149686	0.0248233	0.289778	0.204632	0.224224	0.106856	29
A0A1D5YQ65	Tubulin beta chain [Sotub10g027750.1.1]	11.1.8	lipid metabolism.FA synthesis and FA elongation.acyl CoA ligase	0.147806	0.0729082	0.183195	0.157452	0.255015	0.183624	29
A0A1D5VXC6	Importin alpha-1b subunit [Sotub08g013540.1.1]	1.3.13	PS.calvin cycle.rubisco interacting	0.187241	0	0.136831	0.239681	0.246527	0.18972	29
A0A1D6CF61	Poly(A) RNA binding protein [Sotub12g026870.1.1]	27.1	RNA.processing	0.182603	0.0423681	0.221453	0.150102	0.27982	0.123654	29
A0A1D6C9L9	Glyceraldehyde-3-phosphate dehydrogenase [Sotub03g024100.1.1]	4.1.8	glycolysis.cytosolic branch.glyceraldehyde 3-phosphate dehydrogenase (GAP-DH)	0.152603	0.0888221	0.142545	0.194337	0.253318	0.168375	29
A0A1D5YGI6	Tubulin beta chain [Sotub10g027750.1.1]	11.1.8	lipid metabolism.FA synthesis and FA elongation.acyl CoA ligase	0.138357	0.030742	0.202563	0.152027	0.281241	0.19507	29
A0A1D5ZPK9	Enolase [Sotub03g028000.1.1]	4.1.13	glycolysis.cytosolic branch.enolase	0.154005	0.0481125	0.166665	0.274639	0.277875	0.0787034	29
A0A1D6BVV8	Poly(A) RNA binding protein [Sotub12g026870.1.1]	27.1	RNA.processing	0.179982	0.04176	0.244697	0.135878	0.275804	0.121879	29
A0A1D5ZX13	Beta-D-glucosidase [Sotub06g030410.1.1]	10.6.1	cell wall.degradation.cellulases and beta-1,4-glucanases	0.138168	0.0910894	0.253371	0.144883	0.233795	0.138694	29
A0A1D6CVN2	Poly(A) RNA binding protein [Sotub12g026870.1.1]	27.1	RNA.processing	0.213192	0	0.264883	0.148584	0.224798	0.148542	29
A0A1D6AJA6	Succinate semialdehyde dehydrogenase [Sotub09g025220.1.1]	8.1.99	TCA / organic transformation.TCA.misc	0.268365	0	0.193271	0.214573	0.191866	0.131926	29
A0A1D5XMC5	26S protease regulatory subunit 4 [Sotub09g018520.1.1]	29.5.11.20	protein.degradation.ubiquitin.proteasom	0.150591	0	0.164065	0.201464	0.337876	0.146004	29
A0A1D6SA87	Succinate semialdehyde dehydrogenase [Sotub09g025220.1.1]	8.1.99	TCA / organic transformation.TCA.misc	0.268365	0	0.193271	0.214573	0.191866	0.131926	29
W5ENR0	RW1-like protein (Fragment) [Sotub04g017860.1.1]	35.1	not assigned.no ontology	0.201031	0.069076	0.116211	0.185506	0.246904	0.181272	29
A4K4Z0	Tubulin alpha-4 chain [Sotub12g032790.1.1]	2.2.1.3.1	major CHO metabolism.degradation.sucrose.invertases.neutral	0.145073	0.0388564	0.19212	0.228206	0.243175	0.152569	29
A0A1D6BVM3	Homogentisate 1 2-dioxygenase [Sotub12g005330.1.1]	13.2.6.2	amino acid metabolism.degradation.aromatic aa.tyrosine	0.220152	0.116266	0.19423	0.203278	0.266074	0	29
A0A1D6BYA9	Glycyl-tRNA synthetase [Sotub11g017630.1.1]	20.2.3	stress.abiotic.drought/salt	0.179985	0.101968	0.252121	0.102613	0.231986	0.131327	29
A0A1D6D9J4	Poly(A) RNA binding protein [Sotub12g026870.1.1]	27.1	RNA.processing	0.181253	0.0878826	0.267313	0.172313	0.242422	0.0488168	29
A0A1D5VEZ2	#N/A	35.2	not assigned.unknown	0.272571	0.0711821	0.218202	0.107889	0.330155	0	29
A0A1D6DMS2	Nuclear envelope protein that mediates the nuclear export of importin alpha (Srp1p) [Sotub01g033500.1.1]	20.1	stress.biotic	0.126307	0.085812	0.317806	0.174456	0.239929	0.0556899	29
A0A1D6AU31	Vacuolar protein sorting-associated protein 27 [Sotub03g017720.1.1]	31.4	cell.vesicle transport	0.229223	0	0.178699	0.197492	0.336535	0.0580513	29
A0A1D6RLW2	Eukaryotic translation initiation factor 4G [Sotub07g006180.1.1]	29.2.3	protein.synthesis.initiation	0.124791	0.120447	0.148901	0.170582	0.303796	0.131482	29
A0A1D5UJR1	Programmed cell death 4a [Sotub03g023440.1.1]	1.2.2	PS.photorespiration.glycolate oxydase	0.137319	0.0655935	0.21998	0.140942	0.312217	0.123949	29
A0A1D5WY89	Homogentisate 1 2-dioxygenase [Sotub12g005330.1.1]	13.2.6.2	amino acid metabolism.degradation.aromatic aa.tyrosine	0.220152	0.116266	0.19423	0.203278	0.266074	0	29
A0A1D5ZEF6	Diphosphate--fructose-6-phosphate 1-phosphotransferase [Sotub12g028110.1.1]	4.1.5	glycolysis.cytosolic branch.pyrophosphate-fructose-6-P phosphotransferase	0.167672	0	0.272388	0.0867847	0.331366	0.14179	29
W5HG94	Ankyrin repeat domain-containing protein 2 [Sotub10g013750.1.1]	27.3.39	RNA.regulation of transcription.AtSR transcription factor family	0.266412	0	0.144001	0.116228	0.232981	0.240378	29
A0A1D6BRV9	Programmed cell death 4a [Sotub03g023440.1.1]	1.2.2	PS.photorespiration.glycolate oxydase	0.173617	0.104148	0.202508	0.188253	0.219377	0.112098	29
A0A1D6CZ63	Glycoside hydrolase family 28 protein/polygalacturonase family protein [Sotub08g028950.1.1]	10.6.3	cell wall.degradation.pectate lyases and polygalacturonases	0.1897	0	0.270634	0.133821	0.285406	0.120439	29
A0A1D5T7L7	Programmed cell death 4a [Sotub03g023440.1.1]	1.2.2	PS.photorespiration.glycolate oxydase	0.160119	0.0704475	0.236259	0.137969	0.262085	0.133121	29
A0A1D5WTW7	Sucrose-phosphate-synthase [Sotub07g008720.1.1]	2.1.1.1	major CHO metabolism.synthesis.sucrose.SPS	0.209183	0.0473818	0.259507	0.127467	0.245809	0.110652	29
A0A1D6BV27	PBSP domain protein [Sotub01g044670.1.1]	13.2.7	amino acid metabolism.degradation.histidine	0.181375	0.0426974	0.189457	0.114665	0.313656	0.158149	29
A0A1D5T6G0	Betaine aldehyde dehydrogenase [Sotub06g027340.1.1]	5.10	fermentation.aldehyde dehydrogenase	0.203089	0	0.179685	0.24746	0.253319	0.116447	29
A0A1D6B0B5	Nuclear protein localization 4 [Sotub06g034940.1.1]	35.1	not assigned.no ontology	0.351353	0	0.191327	0.153364	0.251298	0.0526581	29
A0A1D5ZXR9	Uridine kinase [Sotub06g024620.1.1]	10.1.5	cell wall.precursor synthesis.UXS	0.212726	0.0428744	0.204282	0.217118	0.26032	0.0626791	29
A0A1D5WUH9	Glutaminyl-tRNA synthetase [Sotub05g008200.1.1]	29.1.18	protein.aa activation.glutamine-tRNA ligase	0.215094	0	0.190136	0.104412	0.31904	0.171318	29
A0A1D5VTG3	Malic enzyme [Sotub08g015720.1.1]	8.2.10	TCA / organic transformation.other organic acid transformations.malic	0.181186	0	0.356973	0.167299	0.235745	0.0587972	29
W5GGV4	Nuclear protein localization 4 [Sotub06g034940.1.1]	35.1	not assigned.no ontology	0.24135	0	0.196806	0.121941	0.344386	0.0955183	29
W5AMG0	Peroxidase 1 [Sotub01g038870.1.1]	26.12	misc.peroxidases	0.18952	0.106953	0.1902	0.101023	0.234304	0.178001	29
A0A1D5TJN3	Importin beta-3 [Sotub01g019620.1.1]	29.3.1	protein.targeting.nucleus	0.133448	0.0380512	0.251479	0.144626	0.309937	0.122459	29
A0A1D6CJF6	Acyl-CoA oxidase [Sotub04g020910.1.1]	11.9.4.2	lipid metabolism.lipid degradation.beta-oxidation.acyl CoA DH	0.171754	0.084636	0.197542	0.0896263	0.344811	0.11163	29
A0A1D5TK37	#N/A	35.2	not assigned.unknown	0.24742	0	0.310601	0	0.299029	0.142951	29
A0A1D5Y3I8	Cysteinyl tRNA synthetase [Sotub05g008230.1.1]	21.2	redox.ascorbate and glutathione	0.0931788	0.0433284	0.169258	0.257717	0.207995	0.228523	29
A0A1D6BWG8	Dihydroxy-acid dehydratase [Sotub05g026300.1.1]	1.3.6	PS.calvin cycle.aldolase	0.197613	0.136416	0.206985	0.178111	0.280874	0	29
A0A1D6RRI2	Glutaminyl-tRNA synthetase [Sotub05g008200.1.1]	29.1.18	protein.aa activation.glutamine-tRNA ligase	0.169604	0	0.214465	0.17324	0.291553	0.151139	29
A0A1D5WL41	Neutral ceramidase [Sotub04g035600.1.1]	11.8.1.1	lipid metabolism.exotics (steroids, squalene etc).sphingolipids.ceramidase	0.213574	0	0.217764	0.134959	0.187696	0.246006	29
A0A1D6CJN5	Mitogen-activated protein kinase [Sotub08g010260.1.1]	29.4	protein.postranslational modification	0.0395299	0.065835	0.189193	0.221037	0.37805	0.106355	29
A0A1D6RE22	Amidophosphoribosyltransferase [Sotub01g047970.1.1]	23.1.2.1	nucleotide metabolism.synthesis.purine.amidophosphoribosyltransferase	0.275551	0	0.214816	0.160627	0.269404	0.0796019	29
A0A1D6C058	#N/A	35.2	not assigned.unknown	0.191277	0	0.210441	0.28705	0.271867	0.0393655	29
A0A1D6DLV4	Ubiquitin-protein ligase 1 [Sotub04g029030.1.1]	20.2.3	stress.abiotic.drought/salt	0.273853	0	0.167595	0	0.330975	0.227577	29
Q2QKB4	Splicing factor U2AF subunit [Sotub02g028700.1.1]	27.1.1	RNA.processing.splicing	0.170495	0.0750274	0.17392	0.129472	0.354077	0.0970084	29
A0A1D6BUT5	Magnesium transporter protein 1 [Sotub03g008300.1.1]	34.3	transport.amino acids	0.109999	0.0574524	0.230236	0.209146	0.212651	0.180516	29
A0A1D5UEU3	cDNA clone J075093E01 full insert sequence [Sotub09g008520.1.1]	27.3.39	RNA.regulation of transcription.AtSR transcription factor family	0.276148	0.0501227	0.205812	0.13108	0.193908	0.142929	29
A0A1D5YS54	Ubiquitin carboxyl-terminal hydrolase family protein expressed [Sotub11g028150.1.1]	29.5.11.5	protein.degradation.ubiquitin.ubiquitin protease	0.155849	0	0.243675	0.172854	0.287004	0.140619	29
A0A1D5UXI6	Acyl-CoA dehydrogenase [Sotub05g027330.1.1]	11.9.4.2	lipid metabolism.lipid degradation.beta-oxidation.acyl CoA DH	0.153996	0	0.212048	0.205766	0.315317	0.112873	29
A0A1D6D2G0	AP-1 complex subunit gamma-1 [Sotub04g015310.1.1]	27.3.1	RNA.regulation of transcription.ABI3/VP1-related B3-domain-containing transcription factor family	0.20824	0.0549874	0.229328	0.166814	0.216892	0.123738	29
A0A1D6BMX1	50S ribosomal protein L1 [Sotub12g005440.1.1]	29.2.1.1.1.2.1	protein.synthesis.ribosomal protein.prokaryotic.chloroplast.50S subunit.L1	0.0549469	0	0.290147	0.220058	0.434848	0	29
A0A1D6RS66	Genomic DNA chromosome 5 P1 clone MQK4 [Sotub11g007480.1.1]	1.1.1.2	PS.lightreaction.photosystem II.PSII polypeptide subunits	0.148246	0	0.271852	0.17314	0.273003	0.133759	29
A0A1D5XPY2	#N/A	35.2	not assigned.unknown	0.199422	0.072411	0.167855	0.124957	0.34173	0.0936254	29
A0A1D6B058	Arf GTPase activating protein [Sotub12g009030.1.1]	27.3.99	RNA.regulation of transcription.unclassified	0.228636	0	0.126576	0.252606	0.224545	0.167635	29
A0A1D5XWJ7	Ubiquitin carboxyl-terminal hydrolase family protein expressed [Sotub10g026510.1.1]	29.5.11.5	protein.degradation.ubiquitin.ubiquitin protease	0.148136	0	0.231615	0.1643	0.322289	0.13366	29
A0A1D5WEB5	Protein kinase [Sotub05g024830.1.1]	29.4	protein.postranslational modification	0.119715	0	0.176858	0.239698	0.313744	0.149985	29
A0A1D6RYE2	Translational activator gcn1 [Sotub04g019250.1.1]	29.2	protein.synthesis	0.202612	0	0.426747	0.0998907	0.270751	0	29
A0A1D5XDM2	Os03g0310500 protein (Fragment) [Sotub01g020370.1.1]	26.27	misc.calcineurin-like phosphoesterase family protein	0.205383	0	0.264721	0	0.35922	0.170677	29
W5F2D4	Phosphoribosylanthranilate transferase (Fragment) [Sotub10g022150.1.1]	13.1.6.5.3	amino acid metabolism.synthesis.aromatic aa.tryptophan.phosphoribosyanthranilate isomerase	0.162664	0.0559279	0.325584	0.150196	0.211646	0.0939818	29
A0A1D5W7B4	Nodal modulator 2 [Sotub06g007870.1.1]	35.2	not assigned.unknown	0.240354	0	0.227474	0.222006	0.210263	0.099903	29
A0A1D5Y017	SH3 domain-containing protein [Sotub05g017180.1.1]	35.1	not assigned.no ontology	0.190192	0.0531408	0.245833	0.171423	0.250113	0.0892984	29
A0A077RTG8	Malate dehydrogenase [Sotub12g005230.1.1]	8.1.9	TCA / organic transformation.TCA.malate DH	0.190518	0.106936	0.0818606	0.426085	0.111558	0.0830437	30
A0A1D5ZD43	Glucose-6-phosphate isomerase [Sotub04g029550.1.1]	4.2.3	glycolysis.plastid branch.glucose-6-phosphate isomerase	0.160632	0.0968492	0.103131	0.430113	0.158945	0.0503303	30
A0A1D5UVA0	Glutathione S-transferase [Sotub05g011670.1.1]	26.9	misc.glutathione S transferases	0.114695	0.222169	0	0.459344	0.203792	0	30
A0A077RYE8	Ras-related protein Rab-7 [Sotub03g036240.1.1]	30.5	signalling.G-proteins	0.151006	0.232115	0	0.381363	0	0.235515	30
A0A1D5SGM1	Homology to unknown gene (Fragment) [Sotub01g025640.1.1]	27.3.39	RNA.regulation of transcription.AtSR transcription factor family	0.157025	0.250265	0	0.344947	0.158984	0.0887792	30
A0A1D5RQX6	Prohibitin 1-like protein [Sotub10g008630.1.1]	9.1.1	mitochondrial electron transport / ATP synthesis.NADH-DH (type I).complex I	0.155527	0.150819	0.115453	0.39112	0.0699589	0.117122	30
A0A1D5VEN5	Malic enzyme [Sotub08g015720.1.1]	8.2.10	TCA / organic transformation.other organic acid transformations.malic	0.25649	0.171742	0	0.410502	0.161266	0	30
A0A1D6BC87	Germin-like protein 18 [Sotub11g011800.1.1]	12.2.2	N-metabolism.ammonia metabolism.glutamine synthetase	0.117316	0.18873	0.045878	0.345021	0.141959	0.161096	30
A0A1D5SRH6	Annexin 11 [Sotub01g035030.1.1]	31.1	cell.organisation	0.204143	0.229626	0	0.379241	0.152449	0.0345416	30
W5DW20	hypothetical protein [AT1G56423]	27.1.19	RNA.processing.ribonucleases	0.169027	0.14496	0	0.349464	0.156477	0.180072	30
A0A1D5XIH8	Peroxidase [Sotub01g013600.1.1]	26.12	misc.peroxidases	0.0939588	0.26187	0	0.527587	0	0.116584	30
A0A1D6SDV3	Spermidine synthase 1 [Sotub03g013500.1.1]	22.1.6	polyamine metabolism.synthesis.spermidine synthase	0.222113	0.265048	0.0600284	0.315052	0.0742028	0.0635551	30
A0A1D6C9E1	#N/A	35.2	not assigned.unknown	0	0.281201	0	0.491648	0.227151	0	30
A0A1D5VX50	Cytokinin riboside 5';-monophosphate phosphoribohydrolase LOG [Sotub08g012830.1.1]	13.2.3.5	amino acid metabolism.degradation.aspartate family.lysine	0.201668	0.230652	0	0.323651	0.244029	0	30
A0A1D6CGH2	#N/A	35.2	not assigned.unknown	0.1059	0.242578	0	0.651523	0	0	30
A0A1D5TCY5	Membrane-anchored ubiquitin-fold protein 2 [Sotub02g037550.1.1]	11.1.13	lipid metabolism.FA synthesis and FA elongation.acyl-CoA binding protein	0.222297	0.331959	0	0.445744	0	0	30
A0A1D5SAK4	UDP-glucosyltransferase [Sotub01g033070.1.1]	26.2	misc.UDP glucosyl and glucoronyl transferases	0	0.271504	0	0.375181	0.261861	0.0914536	30
A0A1D6B5V8	Tyrosine aminotransferase [Sotub10g008680.1.1]	13.1.6.4	amino acid metabolism.synthesis.aromatic aa.tyrosine	0.0912977	0.376721	0	0.365312	0.16667	0	30
A0A1D6DBF7	LOW protein: F-box/FBD/LRR-like protein [AT5G22700]	35.2	not assigned.unknown	0.110205	0.164348	0.147308	0.441363	0	0.136774	30
A0A1D5WJW5	HAT family dimerization domain-containing protein [Sotub10g007690.1.1]	28.1.1.4	DNA.synthesis/chromatin structure.retrotransposon/transposase.hat-like transposase	0.13707	0.313977	0	0.548953	0	0	30
A0A1D5RTB6	Peptide transporter [Sotub06g019910.1.1]	27.3.28	RNA.regulation of transcription.squamosa promoter binding protein family (SBP)	0.153936	0.229563	0	0.616501	0	0	30
A0A1D6RSL2	Mitochondrial processing peptidase alpha subunit [Sotub12g009800.1.1]	29.3.2	protein.targeting.mitochondria	0.125862	0.187697	0	0.504066	0.182375	0	30
A0A096UL77	14-3-3-like protein GF14 epsilon [Sotub02g010700.1.1]	30.7	signalling.14-3-3 proteins	0.398892	0.0671219	0.059482	0.285773	0.0789411	0.10979	31
W5DIU6	Triosephosphate isomerase [Sotub04g010110.1.1]	1.3.5	PS.calvin cycle.TPI	0.405186	0	0.0219412	0.403056	0	0.169817	31
A0A077RYT2	Ras-related protein Rab-7a [Sotub04g026100.1.1]	10.1.5	cell wall.precursor synthesis.UXS	0.356271	0	0	0.393622	0	0.250107	31
A0A077RXF0	NADH-cytochrome b5 reductase-like protein [Sotub05g017540.1.1]	12.1.1	N-metabolism.nitrate metabolism.NR	0.374469	0	0.0692627	0.220045	0.104986	0.231237	31
W5ASF3	Ribosomal protein L12 [Sotub11g026560.1.1]	15.2	metal handling.binding, chelation and storage	0.279563	0	0.110723	0.341099	0	0.268616	31
W5F994	Cytochrome b5 [Sotub09g017860.1.1]	12.1.1	N-metabolism.nitrate metabolism.NR	0.428642	0	0	0.395787	0	0.175571	31
A0A1D5Z4H2	Prefoldin subunit 4 [Sotub01g034790.1.1]	33.99	development.unspecified	0.346506	0	0.180355	0.244438	0	0.2287	31
W5GCA3	Eukaryotic translation initiation factor 3 subunit 5 [Sotub11g014050.1.1]	29.2.3	protein.synthesis.initiation	0.420854	0	0.0379134	0.414656	0	0.126576	31
A0A1D5YCC9	Ubiquitin-conjugating enzyme family protein-like [Sotub10g026010.1.1]	29.5.11.3	protein.degradation.ubiquitin.E2	0.440209	0.0624115	0.082778	0.322476	0	0.0921252	31
A0A1D5WW27	Cysteine proteinase inhibitor [Sotub03g017970.1.1]	29.5.3	protein.degradation.cysteine protease	0.412475	0	0.100208	0.266695	0	0.220622	31
A0A1D6APZ0	Aspartic proteinase [Sotub02g024010.1.1]	29.5.4	protein.degradation.aspartate protease	0.469369	0	0.0969141	0.33111	0	0.102608	31
A0A1D6SEL9	BRI1-KD interacting protein 129 (Fragment) [Sotub08g017520.1.1]	26.27	misc.calcineurin-like phosphoesterase family protein	0.464043	0	0	0.352389	0	0.183568	31
W5BSJ0	Protein disulfide isomerase [Sotub06g024340.1.1]	21.1	redox.thioredoxin	0.395211	0	0.118104	0.367822	0	0.118863	31
W5AQ98	Peroxidase 4 [Sotub04g026540.1.1]	26.12	misc.peroxidases	0.350624	0	0.137879	0.355616	0	0.15588	31
A0A077S290	Ras-related protein Rab-25 [Sotub12g006990.1.1]	30.5	signalling.G-proteins	0.424683	0	0.104904	0.382967	0	0.0874458	31
A0A1D5Z0E0	Late-embryogenesis abundant protein 2 [Sotub08g010540.1.1]	33.2	development.late embryogenesis abundant	0.40165	0	0.132228	0.349186	0.029563	0.0873735	31
A0A1D5Z372	Alcohol dehydrogenase [Sotub11g008620.1.1]	16.2.1.10	secondary metabolism.phenylpropanoids.lignin biosynthesis.CAD	0.38566	0	0.106651	0.371115	0.0283819	0.108192	31
W5FLZ1	Syntaxin 8 [Sotub07g028820.1.1]	29.3.4.99	protein.targeting.secretory pathway.unspecified	0.391856	0.0366868	0.103125	0.303406	0.0336522	0.131274	31
W5FSP4	Alcohol dehydrogenase [Sotub11g008620.1.1]	16.2.1.10	secondary metabolism.phenylpropanoids.lignin biosynthesis.CAD	0.363514	0	0.0758482	0.339473	0	0.221165	31
A0A1D6CLK3	FAD-binding domain-containing protein [Sotub09g005040.1.1]	26.7	misc.oxidases - copper, flavone etc	0.454153	0	0.148256	0.294676	0.019727	0.0831876	31
A0A1B5GEW3	Calcium binding protein Caleosin [Sotub09g025350.1.1]	16.2.1.10	secondary metabolism.phenylpropanoids.lignin biosynthesis.CAD	0.390308	0	0.153419	0.312122	0	0.14415	31
W5E8M7	hypothetical protein [AT1G56423]	27.1.19	RNA.processing.ribonucleases	0.33411	0.0746176	0	0.347699	0.0925834	0.150991	31
A0A1D5U4G8	Serine carboxypeptidase [Sotub11g012360.1.1]	29.5.5	protein.degradation.serine protease	0.340914	0	0.0760109	0.335349	0.105222	0.142505	31
W5ATF3	Serine carboxypeptidase [Sotub09g013790.1.1]	29.5.5	protein.degradation.serine protease	0.340914	0	0.0760109	0.335349	0.105222	0.142505	31
A0A1D6BQ04	EH-domain-containing protein 1 [Sotub07g028940.1.1]	26.8	misc.nitrilases, nitrile lyases, berberine bridge enzymes, reticuline oxidases, troponine reductases	0.408527	0	0.0897226	0.222689	0.110909	0.168153	31
A0A1D5UNU0	Dihydroflavonol 4-reductase [Sotub03g007960.1.1]	16.8.3.1	secondary metabolism.flavonoids.dihydroflavonols.dihydroflavonol 4-reductase	0.42573	0	0.161967	0.340269	0	0.0720348	31
A0A096UNH2	Cullin-associated NEDD8-dissociated protein 1 [Sotub01g040010.1.1]	17.2.2	hormone metabolism.auxin.signal transduction	0.32913	0	0.153201	0.38009	0	0.137579	31
W5BDN0	Dihydroflavonol 4-reductase [Sotub03g007960.1.1]	16.8.3.1	secondary metabolism.flavonoids.dihydroflavonols.dihydroflavonol 4-reductase	0.410601	0	0.180793	0.328198	0	0.0804077	31
A0A1D6CWE6	Acetyl esterase [Sotub01g031250.1.1]	24	biodegradation of xenobiotics	0.304953	0	0	0.357972	0	0.337075	31
A0A1D5YKE5	Alpha-L-arabinofuranosidase [Sotub10g027020.1.1]	10.6.2	cell wall.degradation.mannan-xylose-arabinose-fucose	0.420934	0	0.0767086	0.338427	0.0831557	0.0807751	31
A0A1D5U1J4	Short-chain dehydrogenase/reductase family protein [Sotub03g021820.1.1]	18	Co-factor and vitamine metabolism	0.456419	0	0	0.364821	0	0.17876	31
A0A1D5YE08	Phosphorylase [Sotub05g005530.1.1]	2.2.2.2	major CHO metabolism.degradation.starch.starch phosphorylase	0	0	0.393653	0	0.44097	0.165377	32
A0A1D5XPX3	Endoplasmic oxidoreductin-1 [Sotub07g023660.1.1]	29.3.4.1	protein.targeting.secretory pathway.ER	0	0	0.454166	0	0.362589	0.183245	32
Q9XGB3	1 4-alpha-glucan branching enzyme [Sotub04g035850.1.1]	2.1.2.3	major CHO metabolism.synthesis.starch.starch branching	0	0.043322	0.368857	0	0.411913	0.175908	32
A0A1D6B674	Malonyl-coenzyme A:anthocyanin 3-O-glucoside-6';';-O-malonyltransferase [Sotub10g009820.1.1]	16.8.1.21	secondary metabolism.flavonoids.anthocyanins.anthocyanin 5-aromatic acyltransferase	0.0424245	0	0.292879	0.102045	0.433036	0.129616	32
A0A1D5TH25	Malate synthase [Sotub03g023940.1.1]	6.2	gluconeogenesis / glyoxylate cycle.malate synthase	0	0	0.498075	0	0.501925	0	32
A0A1D5SI03	Genomic DNA chromosome 3 BAC clone F4B12 [Sotub07g024380.1.1]	29.5.11.20	protein.degradation.ubiquitin.proteasom	0	0	0.386493	0	0.435627	0.17788	32
A0A1D5ZUW3	Alpha alpha-trehalose-phosphate synthase [Sotub01g005320.1.1]	3.2.1	minor CHO metabolism.trehalose.TPS	0	0	0.573075	0	0.40046	0.0264651	32
A0A1D6DEM6	Genomic DNA chromosome 3 BAC clone F4B12 [Sotub07g024380.1.1]	29.5.11.20	protein.degradation.ubiquitin.proteasom	0	0	0.5268	0	0.377847	0.095353	32
A0A1D5U5L3	1 4-alpha-glucan branching enzyme II [Sotub09g011090.1.1]	2.1.2.3	major CHO metabolism.synthesis.starch.starch branching	0	0	0.488284	0	0.355922	0.155794	32
A0A1D6RP42	Malate synthase [Sotub03g023940.1.1]	6.2	gluconeogenesis / glyoxylate cycle.malate synthase	0	0	0.451074	0	0.548926	0	32
A0A1D5SYD2	Genomic DNA chromosome 3 BAC clone F4B12 [Sotub07g024380.1.1]	29.5.11.20	protein.degradation.ubiquitin.proteasom	0	0	0.399174	0	0.417111	0.183716	32
W5ERN4	Alpha-L-arabinofuranosidase/beta-D-xylosidase [Sotub04g027020.1.1]	10.6.1	cell wall.degradation.cellulases and beta-1,4-glucanases	0.0607645	0	0.361968	0.0898425	0.373426	0.113999	32
A0A1D5VI10	Fatty acid oxidation complex subunit alpha 1 [Sotub12g031400.1.1]	1.1.1.2	PS.lightreaction.photosystem II.PSII polypeptide subunits	0	0.0735028	0.336339	0.0258545	0.564304	0	32
A0A1D5X3C1	Alpha-L-arabinofuranosidase/beta-D-xylosidase [Sotub04g027020.1.1]	10.6.1	cell wall.degradation.cellulases and beta-1,4-glucanases	0.0607645	0	0.361968	0.0898425	0.373426	0.113999	32
A0A1D5SCP6	Sorting nexin 1 [Sotub06g011150.1.1]	11.1.9	lipid metabolism.FA synthesis and FA elongation.long chain fatty acid CoA ligase	0	0	0.420372	0	0.380665	0.198963	32
A0A077RSQ1	Fatty acid oxidation complex subunit alpha 1 [Sotub12g031400.1.1]	1.1.1.2	PS.lightreaction.photosystem II.PSII polypeptide subunits	0	0.0735028	0.336339	0.0258545	0.564304	0	32
W5EA82	Alpha-L-arabinofuranosidase/beta-D-xylosidase [Sotub04g027020.1.1]	10.6.1	cell wall.degradation.cellulases and beta-1,4-glucanases	0.0607645	0	0.361968	0.0898425	0.373426	0.113999	32
A0A1D5S737	Cystathionine gamma-lyase [Sotub08g027190.1.1]	13.2.3.4.1	amino acid metabolism.degradation.aspartate family.methionine.methionine gamma-lyase	0	0	0.44763	0	0.460681	0.0916886	32
A0A1D6BW01	Glycogen synthase 2 [Sotub03g013130.1.1]	2.1.2.2	major CHO metabolism.synthesis.starch.starch synthase	0	0	0.445304	0	0.344413	0.210283	32
Q43654	Glycogen synthase 2 [Sotub03g013130.1.1]	2.1.2.2	major CHO metabolism.synthesis.starch.starch synthase	0	0	0.47888	0	0.388972	0.132148	32
W5FZT9	Galactokinase [Sotub01g013340.1.1]	1.1.1.2	PS.lightreaction.photosystem II.PSII polypeptide subunits	0	0	0.419082	0.0620144	0.434359	0.0845447	32
A0A1D5RT75	Cystathionine gamma-lyase [Sotub08g009010.1.1]	13.2.3.4.1	amino acid metabolism.degradation.aspartate family.methionine.methionine gamma-lyase	0	0	0.49161	0	0.376187	0.132203	32
A0A1D5US99	Molybdenum cofactor biosynthesis protein [Sotub01g009870.1.1]	10.5	cell wall.cell wall proteins	0.0539487	0	0.512917	0.0284113	0.307364	0.097359	32
[truncated: 1,367 more rows]

## Sheet: Selected Clusters TRI5630
Table S9: Selected cluster which showed tissue specific proteome regulation under control and stress condition in wheat tolerant (TRI5630) genotype
Abbreviation :	IR-C-R: Iran-Control-Roots; IR-C-L: Iran-Control-Leaves, IR-C-S: Iran-Control-Seeds, IR-St-R:Iran-St-Roots, IR-St-L: Iran-Stress-Leaves, IR-St-S: Iran-Stress-Seeds
Accession	Description	Cluster no
IR-Control-Roots
Q7DMG9	Calmodulin-2	1
A0A1D5ZZ46	Uncharacterized protein	1
A0A1D5UTF2	polyphenol oxidase, putative, expressed	1
A0A1D5XMV6	NADH dehydrogenase (Ubiquinone)	1
A0A1D6D2U8	Uncharacterized protein	1
W5FES4	Uncharacterized protein	1
W5AWZ7	Thioredoxin h	1
A0A1D5XV44	Dihydrolipoyllysine-residue succinyltransferase component of 2-oxoglutarate dehydrogenase complex	1
A0A1D6DAH2	Uncharacterized protein	1
A0A1D6RJE7	Dolichyl-diphosphooligosaccharide--protein glycosyltransferase subunit 1	1
A0A1D5X3W2	Nucleosome assembly protein 1-like protein 2	1
A0A1D5RSD3	Phosphofructokinase family protein	1
A0A1D6D2K2	Nucleosome assembly protein 1-like protein 2	1
A0A1D5SEV0	Asparagine synthetase	1
A0A1D5Y0L5	chromosome-associated kinesin	1
A0A1D5W8W2	cAMP-regulated phosphoprotein 19-related protein	1
A0A1D5W1W5	Reticulon family protein	1
A0A077RXP2	Prefoldin subunit 6	1
A0A1D6DKT3	AT-hook DNA-binding protein (Fragment)	1
A0A1D5WHH6	High affinity nitrate transporter protein	1
A0A1D5TBX9	Sh4 homologue protein	1
A0A1D5WWZ9	Cytochrome P450	1
A0A1D5S8U4	Cytochrome P450	1
A0A1D6DDW3	Transmembrane BAX inhibitor motif-containing protein 4	1
A0A1D5XDD6	Transmembrane 9 superfamily protein member 1	1
A0A1D5XGU9	Phosphoenolpyruvate carboxykinase	1
A0A1D6B6T6	protein kinase domain containing protein, expressed	1
A0A1D5YMT2	Fasciclin-like arabinogalactan protein 14	1
A0A1D5UA19	Lon protease	1
A0A1D5WHH5	Receptor-like serine/threonine-protein kinase At3g01300	1
A0A1D6ATL6	expressed protein	1
A0A1D6C4L6	Cinnamoyl CoA reductase-like 1	1
A0A1D5XLT9	Aspartic proteinase nepenthesin I	1
A0A1D5XGZ2	ATP-binding cassette (ABC) transporter 17	1
A0A1D5TTG6	Serine/threonine/tyrosine kinase	1
A0A1D5ZY11	Cinnamoyl CoA reductase	1
A0A1D5SVN5	1-aminocyclopropane-1-carboxylate oxidase 1	1
W5ASY5	Dolichyl-diphosphooligosaccharide-protein glycosyltransferase subunit STT3	1
A0A1D5URS6	Receptor-like kinase	1
A0A1D6D351	Glucan synthase like 7	1
A0A1D6BHU1	ATP-binding cassette transporter	1
A0A1D5X892	ATP-dependent DNA helicase 2 subunit KU80	1
A0A096UUM2	E3 ubiquitin-protein ligase At4g11680	1
A0A1D5XSD1	Protein fat-free homolog	1
IR-Stress-Roots
A0A1D6AB33	uncharacterized Cys-rich domain containing protein, putative, expressed	2
A0A1D6CPU0	UDP-glucose glucosyltransferase	2
W5I5Y4	Jacalin-like lectin domain containing protein, putative, expressed	2
Q564C9	Mannose-binding lectin superfamily protein	2
A0A1D5ZZT1	3'(2') 5'-bisphosphate nucleotidase	2
A0A1D5XII6	1-aminocyclopropane-1-carboxylate oxidase	2
A0A1D5ZWS1	UDP-glucose glucosyltransferase	2
A0A1D5S601	Dienelactone hydrolase family protein	2
A0A1D5URY6	Glutathione S-transferase	2
A0A1D6RDH7	Endochitinase (Chitinase)	2
W5CWB8	Disease resistance response	2
W4ZML1	O-methyltransferase 3	2
A0A1D6CMV9	Os01g0611000 protein (Fragment)	2
A0A1D5UEX1	Hydroxycinnamoyl transferase	2
A0A077RVR2	Laccase	2
A0A1D5VP71	Xylanase inhibitor	2
A0A1D5T0M4	N-methyl-L-tryptophan oxidase	2
IR-Stress-Leaves
A0A1D5ZVH4	Lipoxygenase	5
A0A1D5TZ12	3-oxoacyl-	5
A0A1D5UJT9	3-oxoacyl-	5
A0A1D5TD10	3-oxoacyl-	5
A0A1D6SCC4	3-oxoacyl-	5
A0A1D5SR34	Short-chain dehydrogenase/reductase family protein	5
A0A1D5YGC1	Endoglucanase 1	5
A0A1D5YCQ8	Processive diacylglycerol glucosyltransferase	5
A0A1D5YDP6	Ubiquitin-protein ligase 1	5
A0A1D6ACT4	Pyridoxine/pyridoxamine 5'-phosphate oxidase	5
A0A1D6B9P3	Pyridoxine/pyridoxamine 5'-phosphate oxidase	5
A0A077RYW2	Mitochondrial processing peptidase beta subunit	5
A0A1D6BNA7	Galactokinase like protein	5
A0A1D5W1W1	frigida, putative, expressed	5
A0A1D5TQG7	D-alanine--D-alanine ligase family	5
IR-Control-Seeds
W4ZP51	Late embryogenesis abundant protein	11
P04568	Late embryogenesis abundant protein	11
P22701	Late embryogenesis abundant protein	11
A0A1D5XWV5	Late embryogenesis abundant protein D-34	11
A0A1D5XF71	Late embryogenesis abundant protein D-34	11
W5EU16	Cysteine proteinase inhibitor	11
W5AB71	Short-chain dehydrogenase/reductase family protein	11
W4ZUK2	Short-chain dehydrogenase/reductase family protein	11
A0A1D5W8N9	Uncharacterized protein	11
A0A1D5VLG8	embryonic cell protein 63	11
A0A1D5Z6P0	uncharacterized 50.6 kDa protein in the 5region of gyrA and gyrB, putative, expressed	11
A0A1D5WVH9	Uncharacterized protein	11
A0A1D5T7I0	Short-chain dehydrogenase/reductase SDR	11
A0A1D5ZBY3	Blue copper protein	11
A0A1D5ZL98	uncharacterized 50.6 kDa protein in the 5region of gyrA and gyrB, putative, expressed	11
A0A1D6RCW0	Uncharacterized protein	11
A0A1D6B234	5'-AMP-activated protein kinase subunit gamma-3	11
A0A1D6DDQ8	5'-AMP-activated protein kinase subunit gamma-3	11
A0A1D6CM14	Endochitinase (Chitinase)	11
A0A1D5UAK7	Cystatin/monellin superfamily protein	11
Q5TMB2	Xylanase inhibitor	11
A0A1D5V0T8	Beta-glucosidase	11
A0A1D6ACI6	Uncharacterized protein	11
A0A1D5ST12	Uncharacterized protein	11
A0A1D5SY89	chaperonin	11
A0A1D6CM15	Endochitinase (Chitinase)	11
W5B8Z5	Short-chain dehydrogenase/reductase SDR	11
W5B347	Beta-glucosidase	11
A0A1D6S3H8	11-beta-hydroxysteroid dehydrogenase-like protein	11
W5GHC3	5'-AMP-activated protein kinase subunit gamma-3	11
A0A1D6BR51	Endochitinase (Chitinase)	11
A0A1D5T913	Primary amine oxidase	11
A0A1D5ZKP6	11-beta-hydroxysteroid dehydrogenase-like protein	11
A0A1D6AFD0	Acidic chitinase	11
A0A1D5S2X8	Uncharacterized protein	11
A0A1D5SFS5	Uncharacterized protein	11
W5GF29	Peroxidase 5	11
W5API6	O-methyltransferase 3	11
A0A1D5XTA2	Uncharacterized protein	11
A0A1D5XQK2	Non-specific lipid-transfer protein	11
W5ERW2	Uncharacterized protein	11
P24296	Non-specific lipid-transfer protein	11
A0A1D5W2F2	Pathogenesis-related protein 4B (Fragment)	11
A0A1D5X0P4	Alpha-L-arabinofuranosidase/beta-D-xylosidase	11
A0A1D5SZL6	Cytochrome P450	11
A0A1D5ZZJ8	NHL1 (Fragment)	11
W4ZMJ1	DnaJ and myb-like DNA-binding domain-containing protein	11
W5A1E4	DnaJ and myb-like DNA-binding domain-containing protein	11
A0A1D5W9Z0	Xylanase inhibitor (Fragment)	11
W5GXA1	Aldehyde dehydrogenase	11
W5C6U6	Serine/threonine phosphatase family protein	11
A0A1D5YBK8	Vacuolar sorting receptor	11
A0A1D5YM85	Alanine aminotransferase	11
A0A1D5VIC3	Mannose-6-phosphate isomerase	11
A0A1D5TK33	Aspartic proteinase nepenthesin I	11
A0A1D5VHR4	ATPase	11
IR-Control-Leaves
A0A1D5TMY4	Ribulose bisphosphate carboxylase small chain	20
A0A1D5TMY7	Ribulose bisphosphate carboxylase small chain	20
W5E6V3	30S ribosomal protein S1	20
A0A1D5XWW9	30S ribosomal protein S1	20
A0A1D5UB36	Peptidyl-prolyl cis-trans isomerase cyclophilin-type	20
A0A1D5TLK4	Uncharacterized protein	20
A0A1D6AUR1	Glucose-6-phosphate 1-dehydrogenase	20
A0A1D5ZWZ5	Receptor protein kinase-like protein	20
W5AM16	6-phosphofructo-2-kinase/fructose-2 6-biphosphatase 4	20
A0A1D5ZC03	CBS domain containing membrane protein, putative, expressed	20
A0A1D6DFQ8	Aminoacylase ACY1 and related metalloexopeptidases (ISS)	20
A0A1D6ASL2	Acetyl esterase	20
A0A1D5ZZM6	Hydrolase alpha/beta fold family protein	20
A0A1D6S240	9-cis-epoxycarotenoid dioxygenase	20
W5ASP7	Ribulose bisphosphate carboxylase/oxygenase activase	20
W5FKQ7	Hydrolase alpha/beta fold family protein	20
A0A1D5XLA5	30S ribosomal protein S5	20
W5E0H7	Monooxygenase FAD-binding protein	20
A0A1D5U0D2	immutans protein, putative, expressed	20
A0A1D5YIM4	Receptor protein kinase-like protein	20
A0A1D5Y758	30S ribosomal protein S5	20
W5F8D1	Acetylornithine aminotransferase	20
A0A1D6DGJ9	Uncharacterized protein	20
A0A1D6DLJ6	Cytochrome P450	20
A0A1D5Z5G0	ATP-dependent RNA helicase	20
A0A1D6CYC3	S-layer domain protein	20
A0A1D5UMU0	Zinc transporter protein	20
A0A1D6C5F5	ABC transporter ATP binding/permease protein	20
A0A1D6DB73	Lipase	20
A0A1D6S245	Glutathione-regulated potassium-efflux system protein	20
A0A1D5UWY6	GID1-like gibberellin receptor	20
A0A1D6BMR3	NAD-dependent epimerase/dehydratase	20
A0A1D6CI02	S-layer domain protein	20
A0A1D5WE00	G-type lectin S-receptor-like serine/threonine-protein kinase At2g19130	20
A0A1D6BMJ3	ABC transporter ATP binding/permease protein	20
A0A1D5VBV3	Protein PLASTID MOVEMENT IMPAIRED 2	20
A0A1D5TQT2	Uncharacterized membrane protein	20
W5B6P9	Lipase	20
A0A1D6CVE9	Aspartic proteinase nepenthesin-1	20
A0A1D6D3L7	ATP-dependent zinc metalloprotease FtsH 4	20
A0A1D5WWJ8	MAR-binding filament-like protein 1	20
A0A1D5WAN3	MAR-binding filament-like protein 1	20
A0A1D5T4Z5	sugar porter, putative, expressed	20
A0A1D5Z4T9	Pheophorbide a oxygenase	20
A0A1D5SS60	UDP-glucosyltransferase	20
A0A1D5UMQ4	Uncharacterized protein	20
A0A1D5ZTT0	Receptor-like protein kinase	20
A0A1D5ZUN2	Cysteine desulfuration protein SufE	20
A0A1D6CFG5	Uncharacterized protein	20
A0A1D5X624	Receptor-like protein kinase	20
A0A1D6C6F8	Aspartic proteinase nepenthesin-1	20
IR-Stress-Seeds
W5FB60	Chalcone--flavonone isomerase	42
A0A1D5ZJI7	Chalcone--flavonone isomerase	42
W5HK61	HAD-superfamily hydrolase subfamily IA	42
A0A1D6RXD7	Uncharacterized protein	42
A0A1D6CDG7	Caffeoyl-CoA O-methyltransferase	42
A0A1D6DIS2	Uncharacterized protein	42
A0A1D6CDM8	FLOWERING LOCUS T/ TERMINAL FLOWER 1-like protein	42
A0A1D5TPL2	Endoribonuclease L-PSP family protein	42
A0A1D6RGH5	Ribosomal protein L18	42
W5BFA5	Alpha-1 4-glucan-protein synthase	42
W5D7B8	60S ribosomal protein L18a	42
A0A1D5VFP5	DUF1264 domain protein	42
A0A1D6CXT2	5'-methylthioadenosine/S-adenosylhomocysteine nucleosidase	42
A0A1D5W9V9	Alpha-1 4-glucan-protein synthase	42
Q8W3V4	Uncharacterized protein	42
A0A1D5TTM4	Flavanone 3-hydroxylase	42
A0A1D5UJY7	Peroxidase	42
W5D021	Dihydroflavonol 4-reductase	42
A0A1D6CTI1	Desiccation-related protein PCC13-62	42
W5GMP3	Serine/threonine phosphatase family protein	42
A0A1D6AA13	Serine/threonine phosphatase family protein	42
C0SPH3	Flavanone 3-hydroxylase	42
Q5EI64	Pyrroline-5-carboxylate reductase	42
W5C8P4	Transmembrane emp24 domain-containing protein 10	42
A0A1D5VEG0	Dihydroflavonol 4-reductase	42
A0A1D5U5M7	L-threonine aldolase	42
D2KFH1	Uncharacterized protein	42
A0A1D6BJN4	1-aminocyclopropane-1-carboxylate oxidase-like protein	42
A0A1D6RWX7	Acid phosphatase	42
A0A1D6BNE7	Proteasome subunit beta type	42
A0A1D5SCK3	Uncharacterized protein	42
W5ENI9	2-oxoglutarate-dependent dioxygenase	42
A0A1D6DL02	ADP-ribose pyrophosphatase	42
A0A1D6BTB4	ADP-ribose pyrophosphatase	42
A0A1D5XNK4	N-acetyltransferase	42
A0A1D5SZY2	Expansin	42
W5FSA9	Heat shock protein 22	42
A0A1D5YPY6	Heat shock protein 22	42
A0A1D5SW13	Mitochondrial import inner membrane translocase subunit tim23	42
A0A1D5S955	Cupin RmlC-type	42
A0A1D5XXG9	Membrane-associated progesterone receptor component 2	42
A0A1D5YFV6	centrosomal protein	42
A0A0E3Z7G8	Uncharacterized protein	42
A0A1D5WF70	KUN1 - Kunitz-type trypsin inhibitor precursor, expressed	42

## Sheet: All Clusters White Fife
Table S9: Cluster analysis in wheat sentive (White Fife)genotype using Kmeans script in Matlab
Abbreviation :	UK-C-R: UK-Control-Roots; UK-C-L: UK-Control-Leaves, UK-C-S: UK-Control-Seeds, UK-St-R: UK-St-Roots, UK-St-L: UK-Stress-Leaves, UK-St-S: UK-Stress-Seeds
Accession	Description	Bin No	Functions	UK-C-R	UK-C-L	UK-C-S	UK-St-R	UK-St-L	UK-St-S	Cluster nos
A0A1D5WVC5	#N/A	35.2	not assigned.unknown	0	0.0633076	0.677537	0	0.190297	0.0688589	1
A0A1D5TCU5	Cu/Zn-superoxide dismutase copper chaperone [Sotub08g025380.1.1]	15.2	metal handling.binding, chelation and storage	0	0.152648	0.603248	0	0.160857	0.0832466	1
W5GI50	60S ribosomal protein L6 [Sotub05g027000.1.1]	29.2.1.2.2.6	protein.synthesis.ribosomal protein.eukaryotic.60S subunit.L6	0	0.189244	0.4328	0	0.16918	0.208776	1
A0A1D5UGB6	Glutathione peroxidase [Sotub08g029520.1.1]	1.1.1.2	PS.lightreaction.photosystem II.PSII polypeptide subunits	0	0.0864012	0.584139	0	0.174197	0.155263	1
A0A1D5Y3B7	Chaperone protein clpB 2 [Sotub02g034270.1.1]	20.2.1	stress.abiotic.heat	0	0.126255	0.396951	0.109932	0.210231	0.156631	1
A0A1D5WL31	Reductase 2 [Sotub09g008740.1.1]	3.5	minor CHO metabolism.others	0	0.286619	0.485969	0	0.105996	0.121417	1
A0A077RWB4	Reductase 2 [Sotub09g008740.1.1]	3.5	minor CHO metabolism.others	0	0.313325	0.379865	0	0.194074	0.112736	1
L7RYL1	Farnesyl pyrophosphate synthase [Sotub12g013540.1.1]	16.1.2.9	secondary metabolism.isoprenoids.mevalonate pathway.farnesyl pyrophosphate synthetase	0	0.150372	0.47471	0	0.137687	0.237231	1
A0A1D5YR13	Gibberellin receptor GID1L2 [Sotub12g027070.1.1]	24	biodegradation of xenobiotics	0	0.230747	0.500306	0	0.0598685	0.209079	1
A0A1D6AL69	Arsenite-transporting ATPase [Sotub11g026660.1.1]	9.9	mitochondrial electron transport / ATP synthesis.F1-ATPase	0	0.212598	0.363174	0.0344298	0.245566	0.144232	1
A0A1D5V068	Aldose 1-epimerase-like protein [Sotub03g032150.1.1]	3.5	minor CHO metabolism.others	0	0	0.600773	0	0.231876	0.167351	1
A0A1D6A4J7	Enolase-phosphatase E1 [Sotub07g024180.1.1]	3.5	minor CHO metabolism.others	0	0.322103	0.468608	0	0.165822	0.0434661	1
A0A1D5WNG1	Copine I-like [Sotub09g020690.1.1]	29.5.11.4.2	protein.degradation.ubiquitin.E3.RING	0	0.23817	0.54759	0	0.0477626	0.166478	1
W5EMX4	Serine carboxypeptidase 1 [Sotub10g012210.1.1]	29.5.5	protein.degradation.serine protease	0	0.42717	0.397353	0	0.175477	0	1
A0A1D5YW23	Heparanase-like protein 2 [Sotub06g026580.1.1]	27.3.39	RNA.regulation of transcription.AtSR transcription factor family	0	0.278623	0.407534	0	0.118502	0.195341	1
A0A0H2UIW4	Copine I-like [Sotub09g020690.1.1]	29.5.11.4.2	protein.degradation.ubiquitin.E3.RING	0	0.32416	0.610833	0	0.065007	0	1
A0A1D5ZI59	Enolase-phosphatase E1 [Sotub07g024180.1.1]	3.5	minor CHO metabolism.others	0	0.369179	0.356969	0	0.216977	0.0568749	1
A0A0C4BIK9	Farnesyl pyrophosphate synthase [Sotub12g013540.1.1]	16.1.2.9	secondary metabolism.isoprenoids.mevalonate pathway.farnesyl pyrophosphate synthetase	0	0.251404	0.455574	0	0.230196	0.0628269	1
A0A1D6BLT5	Charged multivesicular body protein 1b [Sotub03g035610.1.1]	27.3.71	RNA.regulation of transcription.SNF7	0	0.150958	0.563366	0	0.285676	0	1
A0A1D5TF73	Beta-fructofuranosidase insoluble isoenzyme 2 [Sotub10g025810.1.1]	2.2.1.3.2	major CHO metabolism.degradation.sucrose.invertases.cell wall	0	0.298666	0.433194	0	0.19921	0.0689299	1
A0A1D5TLJ3	Chalcone isomerase [Sotub06g034730.1.1]	16.8.2	secondary metabolism.flavonoids.chalcones	0	0.243575	0.531519	0	0	0.224905	1
A0A1D5RW94	NADH ubiquinone oxidoreductase subunit [Sotub03g017500.1.1]	1.2.2	PS.photorespiration.glycolate oxydase	0	0	0.701303	0	0.298697	0	1
A0A1D6A7E0	chaperonin [Sotub07g016410.1.1]	17.2.3	hormone metabolism.auxin.induced-regulated-responsive-activated	0	0.266335	0.432479	0	0.221066	0.0801208	1
A0A1D6CK38	D-tagatose-1,6-bisphosphate aldolase subunit GatY [Sotub03g032140.1.1]	7.1.3	OPP.oxidative PP.6-phosphogluconate dehydrogenase	0	0.292908	0.621348	0	0	0.0857444	1
W5C572	photosystem I reaction center subunit N, chloroplast precursor, putative, expressed [LOC_Os12g08770]	1.1.2.2	PS.lightreaction.photosystem I.PSI polypeptide subunits	0	0.0777952	0.582163	0	0.158353	0.181689	1
A0A1D5U2D1	indole-3-glycerol phosphate synthase, chloroplast precursor, putative, expressed [LOC_Os04g39270]	13.1.6.5.4	amino acid metabolism.synthesis.aromatic aa.tryptophan.indole-3-glycerol phosphate synthase	0	0.233706	0.432588	0	0.264249	0.0694576	1
A0A1D6B0P6	Pre-mRNA-processing factor 39 [Sotub09g015450.1.1]	35.1.41	not assigned.no ontology.hydroxyproline rich proteins	0	0.228865	0.426516	0.175615	0.0829118	0.0860916	1
A0A1D5URN4	26S proteasome non-ATPase regulatory subunit 13 [Sotub05g026260.1.1]	29.5.11.20	protein.degradation.ubiquitin.proteasom	0	0.303115	0.38979	0	0.197658	0.109437	1
A0A1D5W6M3	#N/A	35.2	not assigned.unknown	0	0.294383	0.705617	0	0	0	1
K9L6U9	Pheophorbide a oxygenase (Fragment) [Sotub11g024270.1.1]	31.5.1	cell.cell death.plants	0	0.628853	0.0192985	0	0.344633	0.00721453	2
A0A1D5YJ34	PAP fibrillin family domain containing protein, expressed [LOC_Os09g04790]	26.2	misc.UDP glucosyl and glucoronyl transferases	0	0.588902	0.00991835	0.020763	0.369313	0.0111041	2
A0A1D6DG86	Uncharacterized aarF domain-containing protein kinase 1 [Sotub04g036580.1.1]	34.16	transport.ABC transporters and multidrug resistance systems	0	0.590107	0	0	0.398281	0.0116123	2
A0A1D5ZNS0	PAP fibrillin family domain containing protein, expressed [LOC_Os09g04790]	26.2	misc.UDP glucosyl and glucoronyl transferases	0	0.593483	0.0081529	0.0170673	0.372169	0.00912759	2
A0A1D5Y1A6	Pheophorbide a oxygenase (Fragment) [Sotub11g024270.1.1]	31.5.1	cell.cell death.plants	0	0.633583	0.0131173	0	0.345938	0.00736207	2
A0A1D5X4M9	Pheophorbide a oxygenase (Fragment) [Sotub11g024270.1.1]	31.5.1	cell.cell death.plants	0	0.639575	0.0238309	0	0.327685	0.00890888	2
A0A1D5UWY4	GID1-like gibberellin receptor [Sotub01g036020.1.1]	24	biodegradation of xenobiotics	0	0.636706	0	0	0.363294	0	2
A0A1D6DEQ5	Peroxidase [Sotub03g015450.1.1]	26.12	misc.peroxidases	0	0.531954	0.0275544	0.10629	0.31368	0.0205218	2
A0A1D5XJ89	nascent polypeptide-associated complex subunit alpha, putative, expressed [LOC_Os03g02960]	29.2.3	protein.synthesis.initiation	0	0.758027	0	0	0.241973	0	2
W5FT65	Cathepsin B-like cysteine proteinase [Sotub12g024280.1.1]	29.5.3	protein.degradation.cysteine protease	0	0.611088	0	0	0.388912	0	2
W5GDM7	Peroxidase [Sotub03g015450.1.1]	26.12	misc.peroxidases	0	0.561303	0.0325314	0.125488	0.256449	0.0242285	2
A0A1D5X599	Magnesium transporter MRS2-7 [Sotub11g024470.1.1]	26.7	misc.oxidases - copper, flavone etc	0	0.655748	0	0	0.344252	0	2
A0A1D5TH25	Malate synthase [Sotub03g023940.1.1]	6.2	gluconeogenesis / glyoxylate cycle.malate synthase	0	0.733044	0	0	0.266956	0	2
A0A1D5SWY0	PAP fibrillin family protein [Sotub08g019690.1.1]	31.1	cell.organisation	0	0.757036	0	0	0.242964	0	2
A0A1D5Y676	4-hydroxy-3-methylbut-2-enyl diphosphate reductase [Sotub01g046610.1.1]	16.1.1.7	secondary metabolism.isoprenoids.non-mevalonate pathway.HDR	0	0.630795	0	0	0.333169	0.0360359	2
A0A1D5RTW9	Alpha-galactosidase 1 [Sotub04g008440.1.1]	3.8.2	minor CHO metabolism.galactose.alpha-galactosidases	0.133895	0.544273	0.0225922	0	0.257615	0.0416245	2
A0A1D5X4L0	Uncharacterized aarF domain-containing protein kinase 1 [Sotub08g017770.1.1]	34.16	transport.ABC transporters and multidrug resistance systems	0	0.591338	0	0	0.408662	0	2
A0A1D6CGA5	Pheophorbide a oxygenase [Sotub04g018760.1.1]	26.30	misc.other Ferredoxins and Rieske domain	0	0.655344	0.0368168	0	0.287293	0.0205457	2
A0A1D5X437	Long-chain-fatty-acid CoA ligase [Sotub09g028650.1.1]	11.1.8	lipid metabolism.FA synthesis and FA elongation.acyl CoA ligase	0	0.733143	0	0	0.251757	0.0151	2
W5FTS5	Gibberellin receptor GID1L2 [Sotub01g045770.1.1]	24	biodegradation of xenobiotics	0	0.609546	0	0	0.390454	0	2
A0A1D5SZR3	Alpha-galactosidase 1 [Sotub04g008440.1.1]	3.8.2	minor CHO metabolism.galactose.alpha-galactosidases	0.147362	0.569113	0	0	0.283525	0	2
A0A1D5ZQB7	Pheophorbide a oxygenase [Sotub04g018760.1.1]	26.30	misc.other Ferredoxins and Rieske domain	0	0.61114	0.0497577	0	0.339102	0	2
A0A1D5Y7V1	Magnesium transporter MRS2-7 [Sotub11g024470.1.1]	26.7	misc.oxidases - copper, flavone etc	0	0.632862	0	0	0.367138	0	2
A0A1D5WSF5	Cytochrome P450 71 family protein [Sotub09g012630.1.1]	26.10	misc.cytochrome P450	0	0.625509	0	0	0.374491	0	2
A0A096UME1	PsbP domain-containing protein 2, chloroplastic [Sotub04g009370.1.1]	1.1.1.2	PS.lightreaction.photosystem II.PSII polypeptide subunits	0	0.562787	0.0214302	0	0.313202	0.102581	2
A0A1D6RP42	Malate synthase [Sotub03g023940.1.1]	6.2	gluconeogenesis / glyoxylate cycle.malate synthase	0	0.690775	0	0	0.309225	0	2
A0A1D6B4C8	Pheophorbide a oxygenase family [Sotub12g028890.1.1]	29.3.3	protein.targeting.chloroplast	0	0.608983	0.0289387	0	0.337959	0.0241189	2
A0A1D6ASL2	Acetyl esterase [Sotub11g028170.1.1]	24	biodegradation of xenobiotics	0	0.612915	0	0	0.387085	0	2
A0A1D6CBT7	hydrolase, alpha/beta fold family domain containing protein, expressed [LOC_Os06g24730]	35.2	not assigned.unknown	0	0.692264	0	0	0.307736	0	2
A0A1D5XWC3	Riboflavin biosynthesis protein ribD [Sotub01g031870.1.1]	23.5.3	nucleotide metabolism.deoxynucleotide metabolism.cytosine deaminase	0	0.594819	0	0	0.405181	0	2
A0A1D5VKB4	transferring glycosyl group transferase [AT3G23760]	3.5	minor CHO metabolism.others	0	0.687867	0	0	0.312133	0	2
A0A1D5YEP7	ABC-1 domain protein [Sotub07g017360.1.1]	20.2	stress.abiotic	0	0.596035	0	0	0.403965	0	2
W5G3W3	9-cis-epoxycarotenoid dioxygenase [Sotub01g026220.1.1]	16.1.4.10	secondary metabolism.isoprenoids.carotenoids.carotenoid cleavage dioxygenase	0.161902	0.539383	0.020569	0	0.278146	0	2
W5I2U0	Aspartic proteinase nepenthesin-1 [Sotub08g015880.1.1]	27.3.99	RNA.regulation of transcription.unclassified	0	0.639025	0	0	0.360975	0	2
W5AWF2	Chloroplast lipocalin [Sotub12g012740.1.1]	20.2	stress.abiotic	0	0.589604	0	0	0.410396	0	2
A0A1D5VKZ1	YuxK [Sotub03g030010.1.1]	27.1.19	RNA.processing.ribonucleases	0	0.590553	0	0	0.409447	0	2
A0A1D5URK9	Farnesyl pyrophosphate synthase [Sotub12g013540.1.1]	16.1.2.9	secondary metabolism.isoprenoids.mevalonate pathway.farnesyl pyrophosphate synthetase	0	0.649298	0	0	0.350702	0	2
A0A1D6CFX5	NACHT, LRR and PYD domains-containing protein 5 [Sotub05g012370.1.1]	26.12	misc.peroxidases	0	0.647841	0	0	0.352159	0	2
A0A1D5SHJ0	Short-chain dehydrogenase/reductase family protein [Sotub06g027100.1.1]	26.2	misc.UDP glucosyl and glucoronyl transferases	0	0.594116	0	0	0.405884	0	2
W5ASP7	Ribulose bisphosphate carboxylase/oxygenase activase [Sotub03g031310.1.1]	1.3.13	PS.calvin cycle.rubisco interacting	0	0.567695	0.0335527	0	0.351054	0.0476984	2
A0A172Q4F0	Nicotianamine synthase [Sotub01g038310.1.1]	15.2	metal handling.binding, chelation and storage	0	0.591945	0.027203	0	0.351353	0.0294989	2
A0A1D5T4G1	Cytochrome P450 [Sotub06g022630.1.1]	16.8.3	secondary metabolism.flavonoids.dihydroflavonols	0	0.633005	0	0	0.366995	0	2
A0A1D5T7M5	MAPprotein kinase-like protein [Sotub01g045150.1.1]	10.1.4	cell wall.precursor synthesis.UGD	0	0.724819	0	0	0.275181	0	2
W5BRM7	Endochitinase (Chitinase) [Sotub02g009500.1.1]	20.1.7.3	stress.biotic.PR-proteins.PR3/4/8/11 (chitinases and chitin binding proteins)	0	0.633716	0	0	0.330512	0.0357722	2
A0A1D6BQV4	Aspartic proteinase nepenthesin-1 [Sotub08g015880.1.1]	27.3.99	RNA.regulation of transcription.unclassified	0	0.640616	0	0	0.359384	0	2
A0A1D6A242	Protoporphyrinogen oxidase [Sotub01g023040.1.1]	19.9	tetrapyrrole synthesis.protoporphyrin IX oxidase	0	0.652392	0	0	0.347608	0	2
A0A1D5US93	#N/A	35.2	not assigned.unknown	0	0.656981	0	0	0.272416	0.0706028	2
W5B986	#N/A	35.2	not assigned.unknown	0	0.60075	0	0	0.330678	0.068572	2
A0A1D5T9K5	#N/A	35.2	not assigned.unknown	0	0.668909	0	0	0.274165	0.056926	2
A0A1D5S1B0	Cytochrome P450 [Sotub02g032690.1.1]	16.8.3	secondary metabolism.flavonoids.dihydroflavonols	0	0.70896	0	0	0.29104	0	2
A0A1D5ZMF0	Cysteine proteinase cathepsin F [Sotub04g034350.1.1]	29.5.3	protein.degradation.cysteine protease	0	0.723971	0	0	0.276029	0	2
E7D433	Calcium binding protein Caleosin [Sotub09g025350.1.1]	16.4.1	secondary metabolism.N misc.alkaloid-like	0	0.639676	0	0	0.360324	0	2
A0A1D6BS24	Aspartic proteinase nepenthesin-1 [Sotub08g015880.1.1]	27.3.99	RNA.regulation of transcription.unclassified	0	0.649554	0	0	0.350446	0	2
A0A1D5S288	Isovaleryl-CoA dehydrogenase [Sotub11g026040.1.1]	13.2.4.4	amino acid metabolism.degradation.branched chain group.leucine	0	0.622258	0.0750214	0	0.30272	0	2
A0A1D5XGP4	Heat shock protein DnaJ domain protein [Solyc01g111750.2.1]	23.1.2.20	nucleotide metabolism.synthesis.purine.adenylosuccinate synthase	0	0.62764	0	0	0.37236	0	2
A0A1D5V601	G-type lectin S-receptor-like serine/threonine-protein kinase At2g19130 [Sotub03g023380.1.1]	30.2.3	signalling.receptor kinases.leucine rich repeat III	0	0.647836	0	0	0.352164	0	2
A0A1D5Y3K1	Monooxygenase FAD-binding protein [Sotub12g005780.1.1]	20.1.2	stress.biotic.receptors	0	0.667558	0	0	0.332442	0	2
A0A1D6DLJ6	Cytochrome P450 [Sotub06g022630.1.1]	16.8.3	secondary metabolism.flavonoids.dihydroflavonols	0	0.646158	0	0	0.353842	0	2
A0A1D5X9C8	Adenylosuccinate synthetase [Sotub10g022050.1.1]	10.6.2	cell wall.degradation.mannan-xylose-arabinose-fucose	0	0.701198	0	0	0.298802	0	2
A0A1D5TIM8	Os12g0283800 protein (Fragment) [Sotub11g024550.1.1]	33.99	development.unspecified	0	0.562105	0.0466517	0.0976605	0.293583	0	2
A0A1D6CNL8	NAD-dependent epimerase/dehydratase family [Sotub09g028510.1.1]	29.5.15	protein.degradation.inhibitors	0	0.638003	0	0	0.361997	0	2
A0A1D5Y391	TPR repeat-containing protein [Sotub04g034430.1.1]	30.3	signalling.calcium	0	0.706572	0	0.0930001	0.200428	0	2
A0A1D5Y7T9	Monooxygenase FAD-binding protein [Sotub06g019160.1.1]	26.7	misc.oxidases - copper, flavone etc	0	0.705807	0	0	0.294193	0	2
A0A1D5ZYD6	Pheophorbide a oxygenase [Sotub04g018760.1.1]	26.30	misc.other Ferredoxins and Rieske domain	0	0.708493	0	0	0.291507	0	2
A0A1D5WC89	Serine carboxypeptidase 1 [Sotub06g035500.1.1]	29.5.5	protein.degradation.serine protease	0	0.598245	0.0420165	0	0.264627	0.0951113	2
A0A1D5VJR1	1-deoxy-D-xylulose-5-phosphate reductoisomerase [Sotub03g027760.1.1]	16.1.1.2	secondary metabolism.isoprenoids.non-mevalonate pathway.DXR	0	0.605182	0	0	0.394818	0	2
W5EC41	Monooxygenase FAD-binding protein [Sotub06g019160.1.1]	26.7	misc.oxidases - copper, flavone etc	0	0.699427	0	0	0.300573	0	2
A0A1D5UMU0	Zinc transporter protein [Sotub02g005940.1.1]	34.12	transport.metal	0	0.76094	0	0	0.23906	0	2
A0A1D6RHW2	Prolyl-tRNA synthetase [Sotub01g034380.1.1]	20.2.3	stress.abiotic.drought/salt	0	0.579249	0.0251047	0	0.395646	0	2
A0A1D6DJW7	#N/A	35.2	not assigned.unknown	0	0.71302	0	0	0.28698	0	2
A0A1D5WAA3	3-isopropylmalate dehydratase large subunit [Sotub12g011890.1.1]	8.1.3	TCA / organic transformation.TCA.aconitase	0	0.625692	0	0	0.374308	0	2
A0A1D5X6B1	Phosphofructokinase family protein [Sotub11g009250.1.1]	4.2.4	glycolysis.plastid branch.phosphofructokinase (PFK)	0	0.625079	0.0914216	0	0.283499	0	2
A0A1D5WMM3	Lipid A export ATP-binding/permease protein MsbA [Sotub12g015300.1.1]	17.2.2	hormone metabolism.auxin.signal transduction	0	0.608002	0	0	0.391998	0	2
A0A1D5VAK2	Lipid A export ATP-binding/permease protein MsbA [Sotub12g015300.1.1]	17.2.2	hormone metabolism.auxin.signal transduction	0	0.665203	0	0	0.334797	0	2
A0A1D5RT17	replicase polyprotein 1ab protein [AT2G44870]	29.5.11.4.2	protein.degradation.ubiquitin.E3.RING	0	0.605693	0	0	0.394307	0	2
A0A1D5XWE8	#N/A	35.2	not assigned.unknown	0	0.623845	0.0375239	0	0.338631	0	2
A0A1D5XJ52	#N/A	35.2	not assigned.unknown	0	0.564125	0	0	0.343873	0.0920018	2
W5G5V3	Anion-transporting ATPase [Sotub05g007380.1.1]	35.1.41	not assigned.no ontology.hydroxyproline rich proteins	0	0.701997	0	0	0.298003	0	2
A0A1D6AMR1	Anion-transporting ATPase [Sotub05g007380.1.1]	35.1.41	not assigned.no ontology.hydroxyproline rich proteins	0	0.605079	0	0	0.394921	0	2
A0A1D5VKX1	Peptidase M50 family protein [Solyc06g019200.2.1]	29.5	protein.degradation	0	0.644634	0	0	0.355366	0	2
A0A1D5VXW3	Cytosolic Fe-S cluster assembly factor NUBP2 homolog [Sotub12g009070.1.1]	29.2.2	protein.synthesis.ribosome biogenesis	0	0.690321	0	0	0.309679	0	2
A0A1D6BMR3	NAD-dependent epimerase/dehydratase [Sotub08g010970.1.1]	30.11	signalling.light	0	0.749015	0	0	0.250985	0	2
A0A1D6CI02	S-layer domain protein [Solyc05g009940.2.1]	21.2.2	redox.ascorbate and glutathione.glutathione	0	0.595297	0	0	0.404703	0	2
A0A1D5UWY7	GID1-like gibberellin receptor [Sotub01g036020.1.1]	24	biodegradation of xenobiotics	0	0.602664	0	0	0.397336	0	2
A0A1D5WE00	G-type lectin S-receptor-like serine/threonine-protein kinase At2g19130 [Sotub03g023380.1.1]	30.2.3	signalling.receptor kinases.leucine rich repeat III	0	0.646269	0	0	0.353731	0	2
A0A1D5YVZ0	Inactivated Zn-dependent hydrolase of the beta-lactamase fold [Sotub09g006740.1.1]	35.2	not assigned.unknown	0	0.62844	0	0	0.37156	0	2
A0A1D6S5B2	Peptidase S16 lon domain protein [Sotub04g034270.1.1]	29.5	protein.degradation	0	0.642821	0	0	0.357179	0	2
A0A1D5UGJ0	Aldo/keto reductase family protein [Sotub07g016660.1.1]	3.5	minor CHO metabolism.others	0	0.657289	0	0	0.342711	0	2
A0A1D5X6N8	#N/A	35.2	not assigned.unknown	0	0.582185	0	0.076141	0.341674	0	2
A0A1D5ZX55	Seryl-tRNA synthetase [Sotub04g028410.1.1]	29.1.11	protein.aa activation.serine-tRNA ligase	0	0.627824	0	0	0.372176	0	2
W5CVY3	Beta glucosidase like protein [Sotub09g022020.1.1]	10.6.1	cell wall.degradation.cellulases and beta-1,4-glucanases	0	0.708201	0	0	0.291799	0	2
A0A1D6RR87	Phosphoribosylaminoimidazole carboxylase like protein [Sotub11g005090.1.1]	23.1.2.6	nucleotide metabolism.synthesis.purine.AIR carboxylase	0	0.562146	0	0.123264	0.31459	0	2
A0A1D5T5A8	Cysteine-rich repeat secretory protein 55 [Sotub09g013120.1.1]	30.2.99	signalling.receptor kinases.misc	0	0.591311	0	0	0.408689	0	2
A0A1D5VBV3	Protein PLASTID MOVEMENT IMPAIRED 2 [Sotub02g029520.1.1]	27.3.3	RNA.regulation of transcription.AP2/EREBP, APETALA2/ethylene-responsive element binding protein family	0	0.716534	0	0	0.283466	0	2
W5E1U1	outer envelope protein [AT2G17695]	35.2	not assigned.unknown	0	0.59988	0	0	0.40012	0	2
A0A1D5ZW13	Alpha/beta hydrolase fold protein [Sotub03g029550.1.1]	35.1	not assigned.no ontology	0	0.5996	0	0	0.4004	0	2
A0A1D5ZN08	Long-chain-fatty-acid coa ligase [Sotub01g036910.1.1]	11.1.9	lipid metabolism.FA synthesis and FA elongation.long chain fatty acid CoA ligase	0	0.665235	0.0834523	0	0.251313	0	2
A0A1D5TN31	parvulin-type peptidyl prolyl cis/trans isomerase, putative, expressed [LOC_Os07g48810]	35.2	not assigned.unknown	0	0.608256	0	0	0.391744	0	2
A0A1D5X1Y2	Osmotin-like protein (Fragment) [Sotub08g026700.1.1]	20.1	stress.biotic	0	0.623161	0	0	0.376839	0	2
F1DPS1	#N/A	35.2	not assigned.unknown	0	0.572131	0.0683438	0	0.359525	0	2
A0A1D6C3Y5	#N/A	35.2	not assigned.unknown	0	0.572131	0.0683438	0	0.359525	0	2
A0A1D6A0P7	SET domain-containing protein [Sotub02g014120.1.1]	27.3.69	RNA.regulation of transcription.SET-domain transcriptional regulator family	0	0.60368	0	0	0.39632	0	2
A0A1D6CVE9	Aspartic proteinase nepenthesin-1 [Sotub08g015880.1.1]	27.3.99	RNA.regulation of transcription.unclassified	0	0.629875	0	0	0.370125	0	2
A0A1D5W2T4	G-type lectin S-receptor-like serine/threonine-protein kinase At2g19130 [Sotub03g023380.1.1]	30.2.3	signalling.receptor kinases.leucine rich repeat III	0	0.727231	0	0	0.272769	0	2
A0A1D5YQR2	Cinnamoyl CoA reductase-like 1 [Sotub04g036290.1.1]	16.2.1.7	secondary metabolism.phenylpropanoids.lignin biosynthesis.CCR1	0	0.695444	0	0	0.304556	0	2
A0A1D6D3L7	ATP-dependent zinc metalloprotease FtsH 4 [Sotub02g024870.1.1]	29.5.7	protein.degradation.metalloprotease	0	0.725842	0	0	0.274158	0	2
A0A1D5VKY5	Lecithin cholesterol acyltransferase (Fragment) [Sotub05g022960.1.1]	11.8.10	lipid metabolism.exotics (steroids, squalene etc).phosphatidylcholine-sterol O-acyltransferase	0	0.660405	0	0	0.339595	0	2
A0A1D6CX47	Glycyl-tRNA synthetase beta subunit [Sotub01g029330.1.1]	29.1.14	protein.aa activation.glycine-tRNA ligase	0	0.602128	0	0	0.397872	0	2
A0A1D5X5Y6	MRNA complete cds clone RAFL24-13-K22 [Sotub01g021660.1.1]	35.2	not assigned.unknown	0	0.70222	0	0	0.29778	0	2
A0A1D6RP95	Malonyl-coenzyme:anthocyanin 5-O-glucoside-6';';';-O-malonyltransferase [Sotub12g022520.1.1]	16.8.1.21	secondary metabolism.flavonoids.anthocyanins.anthocyanin 5-aromatic acyltransferase	0	0.62178	0	0	0.37822	0	2
A0A1D5UWU8	Malonyl-coenzyme:anthocyanin 5-O-glucoside-6';';';-O-malonyltransferase [Sotub12g022520.1.1]	16.8.1.21	secondary metabolism.flavonoids.anthocyanins.anthocyanin 5-aromatic acyltransferase	0	0.594677	0	0	0.405323	0	2
A0A1D5VIG5	ATP-binding protein of ABC transporter [Sotub12g013980.1.1]	3.5	minor CHO metabolism.others	0	0.688114	0	0	0.311886	0	2
A0A1D6A5H9	Phosphate transporter 2-1 [Sotub05g014420.1.1]	34.7	transport.phosphate	0	0.625401	0	0	0.374599	0	2
W5E9J9	homeobox domain containing protein, expressed [LOC_Os11g06020]	27.3.22	RNA.regulation of transcription.homeobox transcription factor family (HB)	0	0.622161	0	0	0.377839	0	2
A0A1D5RXJ6	Subtilisin-like protease [Sotub04g031680.1.1]	29.5.1	protein.degradation.subtilases	0	0.594757	0	0	0.405243	0	2
A0A1D6B6C8	psaB translation factor, putative, expressed [LOC_Os02g39740]	35.2	not assigned.unknown	0	0.608734	0	0	0.391266	0	2
A0A1D6BXX4	ATP-dependent Clp protease proteolytic subunit [Sotub08g025610.1.1]	29.5.5	protein.degradation.serine protease	0	0.560114	0	0	0.273615	0.166271	2
A0A1D5XW89	Glutathione S-transferase [Sotub10g024560.1.1]	26.9	misc.glutathione S transferases	0.0597694	0.226496	0.0497372	0.373306	0.237205	0.053486	3
A0A1D6CF20	Phenylcoumaran benzylic ether reductase 3 [Sotub10g014450.1.1]	16.8.5.1	secondary metabolism.flavonoids.isoflavonols.isoflavone reductase	0.167108	0.195358	0.0497007	0.39269	0.161403	0.0337395	3
A0A1D5WTH5	Glutamate decarboxylase [Sotub05g026980.1.1]	13.1.1.1.1	amino acid metabolism.synthesis.central amino acid metabolism.GABA.glutamate decarboxylase	0.100678	0.147545	0.047065	0.490727	0.209193	0.00479252	3
A0A1D5ZUK8	Maleylacetoacetate isomerase / glutathione S-transferase [Sotub01g039520.1.1]	26.9	misc.glutathione S transferases	0.129527	0.14668	0.101064	0.481009	0.103921	0.0377992	3
A0A1D5VZC2	Glutamate decarboxylase [Sotub05g026980.1.1]	13.1.1.1.1	amino acid metabolism.synthesis.central amino acid metabolism.GABA.glutamate decarboxylase	0.11393	0.136899	0.058079	0.463879	0.22179	0.00542337	3
A0A1D6RTB4	Shikimate dehydrogenase [Sotub01g021770.1.1]	13.1.6.1.10	amino acid metabolism.synthesis.aromatic aa.chorismate.3-dehydroquinate dehydratase/shikimate dehydrogenase	0.140095	0.20981	0.0357638	0.427708	0.186624	0	3
A0A1D5V487	Cytokinin riboside 5';-monophosphate phosphoribohydrolase LOG [Sotub08g012830.1.1]	13.2.3.5	amino acid metabolism.degradation.aspartate family.lysine	0	0.119693	0.0456077	0.639674	0.156598	0.038427	3
A0A1D5U0I8	V-type proton ATPase subunit G 1 [Sotub04g014230.1.1]	34.1.1	transport.p- and v-ATPases.H+-transporting two-sector ATPase	0	0	0.0477209	0.595186	0.357093	0	3
A0A1D5WL90	expressed protein [LOC_Os01g68300]	35.2	not assigned.unknown	0	0.0683037	0	0.599865	0.331832	0	3
A0A1D5WJA8	Synaptobrevin homolog YKT6 [Sotub07g006790.1.1]	31.4	cell.vesicle transport	0	0.134443	0.197596	0.532633	0.135327	0	3
A0A1D5WNE9	Predicted NADPH-dependent FMN reductase [Sotub01g033930.1.1]	35.1	not assigned.no ontology	0.0663058	0.25325	0.0169216	0.431799	0.212779	0.0189446	3
A0A1D5SSY0	Serine carboxypeptidase S28 family protein [Sotub03g009330.1.1]	29.5.5	protein.degradation.serine protease	0	0.256737	0.108218	0.446399	0.161957	0.0266902	3
A0A1D5XIH8	Peroxidase [Sotub01g013600.1.1]	26.12	misc.peroxidases	0	0.387858	0.0771101	0.477603	0	0.0574295	3
A0A1D5XUM6	Alpha-L-arabinofuranosidase [Sotub10g027020.1.1]	10.6.2	cell wall.degradation.mannan-xylose-arabinose-fucose	0.120625	0.292464	0.0385209	0.360292	0.142838	0.0452593	3
A0A1D6DF45	Predicted NADPH-dependent FMN reductase [Sotub01g033920.1.1]	35.1	not assigned.no ontology	0.146348	0.241783	0	0.456463	0.155407	0	3
A0A1D5S463	Universal stress protein [Sotub01g017960.1.1]	20.2.2	stress.abiotic.cold	0	0.0840503	0.108084	0.452293	0.226915	0.128657	3
A0A1D5S534	Proline synthetase co-transcribed bacterial homolog protein [Sotub02g024070.1.1]	28.1	DNA.synthesis/chromatin structure	0	0.247292	0.13663	0.427578	0.188499	0	3
A0A1D6CMS8	Reticulon family protein [Sotub01g032640.1.1]	20.1	stress.biotic	0	0.172058	0.105277	0.523752	0.107896	0.0910175	3
A0A1D6CHN7	Dienelactone hydrolase domain protein [Sotub08g019770.1.1]	20.1.7	stress.biotic.PR-proteins	0	0.164966	0.0432676	0.411759	0.251307	0.1287	3
A0A1D6RVH2	WD-40 repeat protein-like (Fragment) [Sotub03g030830.1.1]	20.1	stress.biotic	0.0846907	0.207625	0.0584188	0.470945	0.135977	0.0423429	3
A0A1D6C353	Peroxidase 1 [Sotub03g017090.1.1]	26.12	misc.peroxidases	0.113367	0.245564	0.0436937	0.40832	0.135551	0.0535049	3
A0A1D6BUN0	Phosphoribosylglycinamide formyltransferase [Sotub11g007130.1.1]	23.1.2.3	nucleotide metabolism.synthesis.purine.GAR transformylase	0	0.249086	0	0.549966	0.147555	0.0533927	3
A0A1D6A790	Sucrose synthase 7 [Sotub02g024410.1.1]	2.2.1.5	major CHO metabolism.degradation.sucrose.Susy	0.114941	0.168722	0.125864	0.509889	0.0722177	0.00836534	3
A0A1D6B071	#N/A	35.2	not assigned.unknown	0	0.240328	0.150328	0.472934	0.0801495	0.0562606	3
A0A096UT18	Synaptotagmin [Sotub01g048900.1.1]	20.2.2	stress.abiotic.cold	0.0546541	0.186037	0.140253	0.487797	0.131259	0	3
A0A1D5SZ82	Dehydrogenase/reductase SDR family member 13 [Sotub11g027870.1.1]	26.22	misc.short chain dehydrogenase/reductase (SDR)	0.119363	0.177021	0	0.576864	0.126752	0	3
W5DDM9	Genomic DNA chromosome 5 P1 clone MBG8 [Sotub07g029370.1.1]	17.3.1.1.1	hormone metabolism.brassinosteroid.synthesis-degradation.BRs.DET2	0	0.418366	0	0.525102	0.0565313	0	3
A0A1D5TN33	BZIP transcription factor [Sotub11g020650.1.1]	27.3.35	RNA.regulation of transcription.bZIP transcription factor family	0	0.27569	0.0236603	0.496525	0.177497	0.0266279	3
A0A096UV19	Spermidine synthase 1 [Sotub03g013500.1.1]	22.1.6	polyamine metabolism.synthesis.spermidine synthase	0	0.291295	0	0.487834	0.220871	0	3
A0A1D6C2J6	S-receptor kinase-like protein 1 [Sotub03g032870.1.1]	30.2.17	signalling.receptor kinases.DUF 26	0	0	0.101814	0.467471	0.430716	0	3
A0A1D5TGQ1	G-type lectin S-receptor-like serine/threonine-protein kinase At1g67520 [Sotub10g006020.1.1]	29.4.1.57	protein.postranslational modification.kinase.receptor like cytoplasmatic kinase VII	0	0.27485	0	0.593791	0.131359	0	3
A0A1D5SAK4	UDP-glucosyltransferase [Sotub01g033070.1.1]	26.2	misc.UDP glucosyl and glucoronyl transferases	0	0.38107	0	0.61893	0	0	3
A0A1D5YF06	Peptidoglycan-binding LysM domain-containing protein [Sotub01g049510.1.1]	35.2	not assigned.unknown	0.11679	0.252672	0.0293019	0.480798	0.0876328	0.0328049	3
A0A1D5UAN2	RLK, Receptor like protein, putative resistance protein with an antifungal domain [Solyc02g080070.2.1]	30.2.24	signalling.receptor kinases.S-locus glycoprotein like	0	0.41406	0	0.436929	0.149011	0	3
A0A1D6APJ2	Splicing factor arginine/serine-rich 7 [Sotub08g017200.1.1]	27.1.1	RNA.processing.splicing	0	0.281373	0	0.408895	0.244793	0.0649387	3
A0A1D6CC55	Structural maintenance of chromosomes 1 protein [Sotub06g034330.1.1]	31.2	cell.division	0	0.272196	0	0.427713	0.300091	0	3
A0A1D5ZAT5	Senescence-associated protein [Sotub07g005630.1.1]	33.99	development.unspecified	0	0.265894	0	0.666214	0.0678922	0	3
A0A1D5TIU7	S-receptor kinase-like protein 1 [Sotub03g023540.1.1]	30.2.24	signalling.receptor kinases.S-locus glycoprotein like	0.139955	0.234801	0	0.43134	0.112219	0.0816846	3
A0A1D5YMP9	glutathione S-transferase, putative, expressed [LOC_Os01g27480]	26.9	misc.glutathione S transferases	0	0.198095	0	0.466516	0.264281	0.0711077	3
A0A1D5SFU6	ATP binding / serine-threonine kinase [Sotub09g007530.1.1]	29.4.1.57	protein.postranslational modification.kinase.receptor like cytoplasmatic kinase VII	0	0.28823	0.0445235	0.529492	0.137754	0	3
W5AHA5	G-type lectin S-receptor-like serine/threonine-protein kinase At5g24080 [Sotub06g035370.1.1]	30.2.10	signalling.receptor kinases.leucine rich repeat X	0	0.245378	0	0.637349	0.117274	0	3
A0A1D5Y325	Receptor-like protein kinase At3g21340 [Sotub01g031260.1.1]	29.4.1.57	protein.postranslational modification.kinase.receptor like cytoplasmatic kinase VII	0	0.334966	0	0.527737	0.137297	0	3
A0A1D6BXJ4	LIM domain protein [Sotub06g027360.1.1]	27.3.67	RNA.regulation of transcription.putative transcription regulator	0	0.072141	0.0697198	0.491722	0.366417	0	3
A0A1D5XPX3	Endoplasmic oxidoreductin-1 [Sotub07g023660.1.1]	29.3.4.1	protein.targeting.secretory pathway.ER	0	0	0.717221	0	0	0.282779	4
A0A1D6C4L4	Transaldolase [Sotub08g024930.1.1]	7.2.2	OPP.non-reductive PP.transaldolase	0	0	0.677299	0.0877546	0	0.234946	4
A0A1D6CFE9	Nuclear movement protein nudc [Solyc03g083390.2.1]	31.1	cell.organisation	0	0.0485516	0.750382	0	0.0310274	0.170039	4
A0A1D6BSQ8	Nuclear movement protein nudc [Sotub03g013350.1.1]	31.1	cell.organisation	0	0.0459154	0.763935	0	0.0293427	0.160806	4
A0A1D6SFH1	Nuclear movement protein nudc [Sotub03g013350.1.1]	31.1	cell.organisation	0	0.0517082	0.768665	0	0.0330447	0.146582	4
W5B8D6	Calcium binding protein Caleosin [Sotub12g029440.1.1]	16.2.1.10	secondary metabolism.phenylpropanoids.lignin biosynthesis.CAD	0	0	0.778291	0	0	0.221709	4
W5AQ78	Calcium binding protein Caleosin [Sotub12g029440.1.1]	16.2.1.10	secondary metabolism.phenylpropanoids.lignin biosynthesis.CAD	0	0	0.754977	0	0	0.245023	4
A0A1D6D3P6	Glycogen debranching enzyme [Sotub11g012520.1.1]	2.1.2.4	major CHO metabolism.synthesis.starch.debranching	0	0.0226988	0.718964	0	0	0.258338	4
W5BUF4	Calcium binding protein Caleosin [Sotub12g029440.1.1]	16.2.1.10	secondary metabolism.phenylpropanoids.lignin biosynthesis.CAD	0	0	0.775459	0	0	0.224541	4
A0A1D5SCP6	Sorting nexin 1 [Sotub06g011150.1.1]	11.1.9	lipid metabolism.FA synthesis and FA elongation.long chain fatty acid CoA ligase	0	0.101069	0.653233	0	0.0552333	0.190464	4
A0A1D6ACE1	Universal stress protein family protein [Sotub04g011660.1.1]	20.2.2	stress.abiotic.cold	0	0	0.75345	0	0	0.24655	4
A0A1D5WMC6	Hexokinase 6 [Sotub11g020550.1.1]	2.2.1.4	major CHO metabolism.degradation.sucrose.hexokinase	0	0	0.744812	0	0	0.255188	4
P16159	LTPL169 - Protease inhibitor/seed storage/LTP family protein precursor, expressed [LOC_Os07g12080]	35.2	not assigned.unknown	0	0.0804642	0.752349	0	0	0.167186	4
A0A1D6DMA1	expressed protein [LOC_Os01g08010]	35.2	not assigned.unknown	0	0	0.818555	0	0	0.181445	4
A0A1D5Z6R0	Os01g0611000 protein (Fragment) [Sotub01g025910.1.1]	27.3.39	RNA.regulation of transcription.AtSR transcription factor family	0	0	0.781854	0	0	0.218146	4
W5H210	Eukaryotic translation initiation factor 5 [Sotub02g029770.1.1]	10.1.5	cell wall.precursor synthesis.UXS	0	0	0.741074	0	0.0414884	0.217437	4
A0A1D5U2F9	Legumain/vacuolar processing enzyme [Sotub08g025020.1.1]	29.3.4.3	protein.targeting.secretory pathway.vacuole	0	0	0.775009	0	0	0.224991	4
A0A1D5STK8	C-glucosyltransferase [Sotub02g034410.1.1]	16.8.3	secondary metabolism.flavonoids.dihydroflavonols	0	0.0262211	0.767965	0	0.0273078	0.178506	4
A0A1D6AV23	Zinc finger (Ran-binding) family protein [Sotub12g010750.1.1]	27.3.99	RNA.regulation of transcription.unclassified	0	0	0.818335	0	0	0.181665	4
A0A1D5UNY7	Legumain/vacuolar processing enzyme [Sotub08g025020.1.1]	29.3.4.3	protein.targeting.secretory pathway.vacuole	0	0	0.730442	0	0	0.269558	4
W5HTJ5	Microtubule-associated protein MAP65-1a [Sotub07g028880.1.1]	26.21	misc.protease inhibitor/seed storage/lipid transfer protein (LTP) family protein	0	0	0.843303	0	0	0.156697	4
A0A1D6C0A0	Microtubule-associated protein MAP65-1a [Sotub07g028880.1.1]	26.21	misc.protease inhibitor/seed storage/lipid transfer protein (LTP) family protein	0	0	0.826902	0	0	0.173098	4
A0A1D6AHV5	Cycloartenol synthase [Sotub04g023080.1.1]	11.8	lipid metabolism.exotics (steroids, squalene etc)	0	0.141305	0.765444	0	0	0.0932506	4
A0A1D5VJV5	O-methyltransferase 3 [Sotub10g008620.1.1]	16.2	secondary metabolism.phenylpropanoids	0	0	0.751158	0	0	0.248842	4
W5BFI4	Legumain/vacuolar processing enzyme [Sotub08g025020.1.1]	29.3.4.3	protein.targeting.secretory pathway.vacuole	0	0	0.769147	0	0	0.230853	4
A0A1D6S0Y4	Bis(5'-adenosyl)-triphosphatase-like protein [Sotub04g016500.1.1]	26.1	misc.misc2	0	0	0.738309	0	0	0.261691	4
A0A1D6BRD7	Abscisic acid receptor PYL8 [Sotub03g013560.1.1]	20.2.99	stress.abiotic.unspecified	0	0	0.766266	0	0	0.233734	4
A0A1D5TCH8	Anthranilate synthase protein II [Sotub12g007680.1.1]	13.1.6.5.1	amino acid metabolism.synthesis.aromatic aa.tryptophan.anthranilate synthase	0	0	0.767203	0	0	0.232797	4
A0A1D6CZA3	GDSL esterase/lipase At5g22810 [Sotub03g035790.1.1]	26.28	misc.GDSL-motif lipase	0	0	0.7827	0	0	0.2173	4
Q41542	Xyloglucan endotransglucosylase/hydrolase 5 [Sotub11g017490.1.1]	10.7	cell wall.modification	0	0	0.729128	0	0	0.270872	4
A0A1D5SFK2	C-glucosyltransferase [Sotub02g034410.1.1]	16.8.3	secondary metabolism.flavonoids.dihydroflavonols	0	0.0301954	0.76527	0	0.0314467	0.173088	4
A0A1D5ZSH4	Cinnamoyl CoA reductase-like 1 [Sotub04g036290.1.1]	16.2.1.7	secondary metabolism.phenylpropanoids.lignin biosynthesis.CCR1	0	0	0.816508	0	0	0.183492	4
W5BBI2	Legumain/vacuolar processing enzyme [Sotub08g025020.1.1]	29.3.4.3	protein.targeting.secretory pathway.vacuole	0	0	0.862249	0	0	0.137751	4
W5AM23	ADP-ribosylation factor [Sotub10g017500.1.1]	29.3.4.99	protein.targeting.secretory pathway.unspecified	0	0	0.84448	0	0	0.15552	4
A0A1D5ST91	DNA replication licensing factor MCM3 [Sotub02g017150.1.1]	28.1	DNA.synthesis/chromatin structure	0	0	0.850231	0	0	0.149769	4
A0A1D6S2X1	#N/A	35.2	not assigned.unknown	0	0	0.759194	0	0	0.240806	4
A0A1D5VIV4	Argonaute 4-like protein [Sotub01g009760.1.1]	27.3.36	RNA.regulation of transcription.argonaute transcription factor family	0	0	0.637704	0.102549	0.0448761	0.214871	4
A0A1D5U2V9	Aldose-1-epimerase-like protein [Sotub02g035070.1.1]	3.5	minor CHO metabolism.others	0	0	0.732891	0	0	0.267109	4
A0A1D5RQ14	Glutamine synthetase I [Sotub10g025260.1.1]	12.2.2	N-metabolism.ammonia metabolism.glutamine synthetase	0	0	0.767468	0	0	0.232532	4
A0A1D6CV27	Aldehyde dehydrogenase [Sotub12g009120.1.1]	5.10	fermentation.aldehyde dehydrogenase	0	0.14191	0.700637	0	0	0.157453	4
A0A1D5YEA5	#N/A	35.2	not assigned.unknown	0	0	0.822342	0	0	0.177658	4
A0A1D6CEF3	Peptidyl-prolyl cis-trans isomerase [Sotub09g009790.1.1]	31.3.1	cell.cycle.peptidylprolyl isomerase	0	0	0.780786	0	0	0.219214	4
A0A1D6D6V2	Hydrolase [Sotub04g027960.1.1]	35.1	not assigned.no ontology	0	0	0.845071	0	0	0.154929	4
A0A1D6S0V1	Alpha-L-arabinofuranosidase [Sotub10g027020.1.1]	10.6.2	cell wall.degradation.mannan-xylose-arabinose-fucose	0	0	0.779409	0	0	0.220591	4
A0A1D5SWZ8	AMP deaminase [Sotub09g005000.1.1]	23.2	nucleotide metabolism.degradation	0	0	0.797192	0	0	0.202808	4
A0A1D5XC38	Hydrolase alpha/beta fold family protein [Sotub09g006960.1.1]	26.2	misc.UDP glucosyl and glucoronyl transferases	0	0	0.750805	0	0	0.249195	4
A0A1D6C0X6	Ribonucleoside-diphosphate reductase [Sotub04g025480.1.1]	23.5.4	nucleotide metabolism.deoxynucleotide metabolism.ribonucleoside-diphosphate reductase	0	0	0.832423	0	0	0.167577	4
A0A1D5SCG8	AMP deaminase [Sotub09g005000.1.1]	23.2	nucleotide metabolism.degradation	0	0	0.819534	0	0	0.180466	4
W5APQ3	#N/A	35.2	not assigned.unknown	0	0	0.811569	0	0	0.188431	4
A0A1D5S756	Indole-3-acetic acid-amido synthetase GH3.8 [Sotub01g033030.1.1]	17.2.3	hormone metabolism.auxin.induced-regulated-responsive-activated	0	0	0.758817	0	0	0.241183	4
A0A0C4BFF4	Signal recognition particle protein (SRP72) [Sotub11g021210.1.1]	29.3.4.99	protein.targeting.secretory pathway.unspecified	0	0	0.842817	0	0	0.157183	4
A0A1D6BZD5	LysM domain containing protein [Sotub11g014730.1.1]	30.2.17	signalling.receptor kinases.DUF 26	0	0	0.842987	0	0	0.157013	4
A0A1D6DE65	Threonine dehydratase biosynthetic [Sotub10g025360.1.1]	13.1.4.5.1	amino acid metabolism.synthesis.branched chain group.isoleucine specific.threonine ammonia-lyase	0	0.149423	0.696672	0	0	0.153905	4
W4ZLT2	Argonaute 4-like protein [Sotub06g027450.1.1]	27.3.36	RNA.regulation of transcription.argonaute transcription factor family	0	0	0.718416	0	0	0.281584	4
A0A1D6BQP0	Senescence-associated protein [Sotub12g007280.1.1]	33.99	development.unspecified	0	0	0.783702	0	0	0.216298	4
W5DRP9	Cathepsin B-like cysteine proteinase [Sotub03g023320.1.1]	29.4	protein.postranslational modification	0	0	0.780786	0	0	0.219214	4
A0A1D5TN69	Ectonucleoside triphosphate diphosphohydrolase 6 [Sotub08g010930.1.1]	19.4	tetrapyrrole synthesis.ALA dehydratase	0	0	0.818903	0	0	0.181097	4
A0A1D6CBQ8	Peptidyl-prolyl cis-trans isomerase cyclophilin-type [Sotub02g035980.1.1]	29.6	protein.folding	0	0.481196	0.0263676	0	0.472877	0.01956	5
A0A1D5X5M1	Ribulose-1 5-bisphosphate carboxylase/oxygenase activase 1 [Sotub10g024020.1.1]	1.3.13	PS.calvin cycle.rubisco interacting	0.01896	0.457556	0.0387249	0.0212792	0.40789	0.0555899	5
A0A1D6RIR6	L-ascorbate peroxidase [Sotub04g028420.1.1]	1.2.2	PS.photorespiration.glycolate oxydase	0	0.475497	0.0363636	0	0.457475	0.0306645	5
A0A1D5XPE9	Ribulose-1 5-bisphosphate carboxylase/oxygenase activase 1 [Sotub10g024020.1.1]	1.3.13	PS.calvin cycle.rubisco interacting	0	0.478022	0.0386899	0.0135076	0.41528	0.0545009	5
A0A1D6CHL1	Serine-glyoxylate aminotransferase [Sotub12g031950.1.1]	1.2.3	PS.photorespiration.aminotransferases peroxisomal	0	0.499338	0.0182972	0	0.392399	0.0899653	5
A0A1D6BXG5	Serine-glyoxylate aminotransferase [Sotub12g031950.1.1]	1.2.3	PS.photorespiration.aminotransferases peroxisomal	0	0.486915	0.0173452	0	0.410455	0.0852845	5
A0A1D6CYH0	Soul heme-binding family protein [Sotub10g025760.1.1]	21.3	redox.heme	0	0.57024	0	0	0.42976	0	5
Q8S9H0	Outer membrane lipoprotein blc [Sotub12g007620.1.1]	34.99	transport.misc	0	0.492693	0	0	0.488443	0.0188635	5
A0A1D6AMY6	Outer membrane lipoprotein blc [Sotub12g007620.1.1]	34.99	transport.misc	0	0.509743	0	0	0.470371	0.0198866	5
A0A1D5THJ9	cDNA clone 002-130-C06 full insert sequence [Sotub03g010540.1.1]	3.4.1	minor CHO metabolism.myo-inositol.poly-phosphatases	0	0.51253	0.0404867	0.0398146	0.371049	0.0361198	5
W5G7J3	Outer membrane lipoprotein blc [Sotub12g007620.1.1]	34.99	transport.misc	0	0.512902	0	0	0.465682	0.0214155	5
A0A1D6CYZ3	Peptidyl-prolyl cis-trans isomerase cyclophilin-type [Sotub02g035980.1.1]	29.6	protein.folding	0	0.457027	0.0417817	0	0.476685	0.0245057	5
A0A1D5SDG5	translocon at the inner envelope membrane of chloroplasts 110 [AT1G06950]	29.3.3	protein.targeting.chloroplast	0	0.464802	0.002982	0	0.48523	0.0469859	5
A0A1D5UJL4	L-ascorbate peroxidase [Sotub04g028420.1.1]	1.2.2	PS.photorespiration.glycolate oxydase	0	0.465421	0.0355931	0	0.468971	0.0300147	5
W5BGE9	L-ascorbate peroxidase [Sotub04g028420.1.1]	1.2.2	PS.photorespiration.glycolate oxydase	0	0.487889	0.0415294	0	0.435561	0.0350206	5
Q95H42	NADH-quinone oxidoreductase subunit B/C/D [Sotub01g016980.1.1]	1.1.40	PS.lightreaction.cyclic electron flow-chlororespiration	0	0.516352	0.00582009	0	0.471312	0.00651589	5
A0A1D5SSJ7	Tic110 family transporter chloroplast inner envelope protein Tic110 [Sotub09g016160.1.1]	29.3.3	protein.targeting.chloroplast	0	0.472373	0.00287636	0	0.492379	0.0323723	5
A0A1D5RWJ9	Tic110 family transporter chloroplast inner envelope protein Tic110 [Sotub09g016160.1.1]	29.3.3	protein.targeting.chloroplast	0	0.478691	0.00316327	0	0.475424	0.0427217	5
A0A1D5TVF1	cDNA clone 002-130-C06 full insert sequence [Sotub03g010540.1.1]	3.4.1	minor CHO metabolism.myo-inositol.poly-phosphatases	0	0.483596	0.0220556	0.0365165	0.432916	0.024916	5
A0A1D5T994	Elongation factor G [Sotub08g025040.1.1]	29.2.4	protein.synthesis.elongation	0	0.520418	0	0	0.473938	0.00564388	5
A0A1D5XBW6	Photosystem II oxygen evolving complex protein PsbP [Sotub10g017740.1.1]	1.1.1.2	PS.lightreaction.photosystem II.PSII polypeptide subunits	0	0.494247	0	0	0.479023	0.0267301	5
A0A1D6C0Q3	Soul heme-binding family protein [Sotub10g025760.1.1]	21.3	redox.heme	0	0.568675	0	0	0.431325	0	5
A0A1D6ATK8	expressed protein [LOC_Os02g52260]	35.2	not assigned.unknown	0	0.447876	0.0671017	0	0.485022	0	5
A0A1D5X2D4	Rieske (2Fe-2S) domain protein [Sotub11g020310.1.1]	26.30	misc.other Ferredoxins and Rieske domain	0	0.486775	0	0	0.513225	0	5
W5E9E7	Rieske (2Fe-2S) domain protein [Sotub11g020310.1.1]	26.30	misc.other Ferredoxins and Rieske domain	0	0.480919	0	0	0.519081	0	5
A0A1D6A8T1	Peptidase M16C associated [Sotub01g045840.1.1]	29.5.7	protein.degradation.metalloprotease	0	0.454301	0.0154468	0.0514326	0.454829	0.0239903	5
A0A1D6RXR3	Galactose mutarotase-like [Sotub03g011890.1.1]	35.1	not assigned.no ontology	0	0.459704	0.0191427	0	0.478115	0.0430378	5
A0A1D6S9T2	Peptidase M16C associated [Sotub01g045840.1.1]	29.5.7	protein.degradation.metalloprotease	0	0.446862	0.0154804	0.0515447	0.46207	0.0240426	5
A0A1D5ZSU2	Glucose-1-phosphate adenylyltransferase [Sotub01g024100.1.1]	2.1.2.1	major CHO metabolism.synthesis.starch.AGPase	0	0.458406	0.100877	0	0.429413	0.0113043	5
A0A1D6B8T0	Peptidase M16C associated [Sotub01g045840.1.1]	29.5.7	protein.degradation.metalloprotease	0	0.456144	0.00623013	0.0383145	0.474795	0.0245172	5
A0A1D5T0N9	#N/A	35.2	not assigned.unknown	0	0.5663	0	0	0.425788	0.00791164	5
A0A1D5TDS6	Catalytic/ coenzyme binding protein [Sotub08g021850.1.1]	27.3.99	RNA.regulation of transcription.unclassified	0	0.540692	0.0194295	0	0.417888	0.0219906	5
A0A1D5WCD6	3-hydroxyisobutyrate dehydrogenase [Sotub03g035210.1.1]	7.1.3	OPP.oxidative PP.6-phosphogluconate dehydrogenase	0	0.552052	0	0	0.43063	0.0173176	5
A0A1D5YX23	Glucose-1-phosphate adenylyltransferase [Sotub01g024100.1.1]	2.1.2.1	major CHO metabolism.synthesis.starch.AGPase	0	0.477734	0.0948476	0	0.415622	0.0117964	5
A0A1D5YL89	Aminoacylase ACY1 and related metalloexopeptidases (ISS) [Sotub10g017450.1.1]	30.3	signalling.calcium	0	0.573707	0	0	0.426293	0	5
A0A1D5TP56	Harpin binding protein 1 [Sotub09g025640.1.1]	31.1	cell.organisation	0	0.488159	0	0	0.476854	0.0349864	5
A0A1D5SC90	Serine protease [Sotub02g036090.1.1]	29.5.5	protein.degradation.serine protease	0	0.465279	0.0170414	0	0.498551	0.019129	5
W5D122	3-hydroxyisobutyrate dehydrogenase [Sotub03g035210.1.1]	7.1.3	OPP.oxidative PP.6-phosphogluconate dehydrogenase	0	0.544813	0	0	0.430493	0.0246936	5
A0A1D5UUP8	Harpin binding protein 1 [Sotub09g025640.1.1]	31.1	cell.organisation	0	0.479427	0	0	0.47646	0.044113	5
A0A1D6C8T7	NAD-dependent epimerase/dehydratase [Sotub02g017140.1.1]	30.11	signalling.light	0	0.468896	0.0289368	0	0.453627	0.0485394	5
A0A1D6CS65	Peroxidase [Sotub03g015450.1.1]	26.12	misc.peroxidases	0	0.483841	0	0	0.504816	0.0113423	5
A0A1D5TNE0	NADH ubiquinone oxidoreductase complex I intermediate-associated protein 30 [Sotub02g018740.1.1]	20.2.99	stress.abiotic.unspecified	0	0.574988	0	0	0.425012	0	5
W5CRX9	Genomic DNA chromosome 5 P1 clone MQD19 [Sotub09g025070.1.1]	1.1.1.2	PS.lightreaction.photosystem II.PSII polypeptide subunits	0	0.512273	0.0512028	0	0.436524	0	5
W5I3W3	NAD-dependent epimerase/dehydratase [Sotub02g017140.1.1]	30.11	signalling.light	0	0.499767	0.0445677	0	0.405595	0.0500703	5
A0A1D6BJE8	NAD-dependent epimerase/dehydratase [Sotub02g017140.1.1]	30.11	signalling.light	0	0.473328	0.0157035	0	0.458146	0.052822	5
A0A1D5WM71	2-C-methyl-D-erythritol 4-phosphate cytidylyltransferase [Sotub01g039710.1.1]	16.1.1.3	secondary metabolism.isoprenoids.non-mevalonate pathway.CMS	0.0806474	0.506684	0	0	0.412668	0	5
C6K7C6	Peroxisomal membrane protein 11-5 [Sotub01g030920.1.1]	29.3.5	protein.targeting.peroxisomes	0	0.508264	0	0	0.4625	0.0292359	5
A0A1D5YIA2	Peroxisomal membrane protein 11-5 [Sotub01g030920.1.1]	29.3.5	protein.targeting.peroxisomes	0	0.508264	0	0	0.4625	0.0292359	5
A0A1D5WIX4	Rhodanese/Cell cycle control phosphatase superfamily protein [AT3G59780]	26.23	misc.rhodanese	0	0.477616	0	0	0.513038	0.00934584	5
A0A1D6CKQ6	Fructose-1 6-bisphosphatase class 1 [Sotub01g043210.1.1]	1.3.7	PS.calvin cycle.FBPase	0	0.581524	0	0	0.418476	0	5
W5E8Y0	Glycosyl transferase family 9 [Sotub03g030320.1.1]	17.3.1.2.1	hormone metabolism.brassinosteroid.synthesis-degradation.sterols.SMT1	0	0.53738	0	0	0.46262	0	5
A0A1D5X9K6	Aspartic proteinase nepenthesin I [Sotub05g029660.1.1]	27.3.99	RNA.regulation of transcription.unclassified	0	0.583628	0	0	0.406633	0.00973949	5
A0A1D5SEM9	Solute carrier family 25 (Mitochondrial carrier ornithine transporter) member 15 [Sotub10g020890.1.1]	34.9	transport.metabolite transporters at the mitochondrial membrane	0	0.503228	0	0	0.496772	0	5
A0A1D5UEK2	NADH ubiquinone oxidoreductase complex I intermediate-associated protein 30 [Sotub02g018740.1.1]	20.2.99	stress.abiotic.unspecified	0	0.547343	0	0	0.452657	0	5
A0A1D6RD05	Uracil phosphoribosyltransferase [Sotub09g008660.1.1]	23.3.1.3	nucleotide metabolism.salvage.phosphoribosyltransferases.uracil phosphoribosyltransferase (UPP)	0	0.455055	0.0239906	0.0570239	0.46393	0	5
A0A1D5Y736	Plastid-lipid associated protein pap [Sotub01g041330.1.1]	35.2	not assigned.unknown	0	0.488846	0	0	0.511154	0	5
A0A1D5XM65	Fructose-1 6-bisphosphatase class 1 [Sotub09g012120.1.1]	1.3.7	PS.calvin cycle.FBPase	0	0.463182	0.0376802	0	0.429762	0.0693762	5
A0A1D6AJR4	Cytochrome P450 fatty acid hydroperoxide lyase [Sotub07g019290.1.1]	17.7.1.3	hormone metabolism.jasmonate.synthesis-degradation.allene oxidase synthase	0	0.491092	0	0	0.508908	0	5
W5ELZ7	50S ribosomal protein L10 [Sotub04g009480.1.1]	29.2.1.1.1.2.10	protein.synthesis.ribosomal protein.prokaryotic.chloroplast.50S subunit.L10	0	0.457531	0	0	0.445414	0.0970549	5
A0A077S2K3	2-C-methyl-D-erythritol 4-phosphate cytidylyltransferase [Sotub01g039710.1.1]	16.1.1.3	secondary metabolism.isoprenoids.non-mevalonate pathway.CMS	0	0.575463	0	0	0.424537	0	5
A0A1D6A8Y2	4-hydroxy-3-methylbut-2-en-1-yl diphosphate synthase [Sotub11g026620.1.1]	16.1.1.6	secondary metabolism.isoprenoids.non-mevalonate pathway.HDS	0.11723	0.441964	0.0300716	0	0.382267	0.0284675	5
A0A1D5X7A9	Glycosyl transferase family 9 [Sotub03g030320.1.1]	17.3.1.2.1	hormone metabolism.brassinosteroid.synthesis-degradation.sterols.SMT1	0	0.552173	0	0	0.447827	0	5
A0A1D5YMP2	Cathepsin B-like cysteine proteinase [Sotub12g024280.1.1]	29.5.3	protein.degradation.cysteine protease	0	0.587925	0	0	0.412075	0	5
A0A1D6RMY7	Thioredoxin reductase [Sotub10g021850.1.1]	19.1	tetrapyrrole synthesis.glu-tRNA synthetase	0	0.525365	0	0	0.474635	0	5
A0A1D5WAA1	rhodanese-like domain containing protein, putative, expressed [LOC_Os01g67120]	26.23	misc.rhodanese	0	0.489359	0	0	0.49989	0.0107504	5
W5EP13	2,3-bisphosphoglycerate-dependent phosphoglycerate mutase 2 [Sotub06g031100.1.1]	4.3.12	glycolysis.unclear/dually targeted.phosphoglycerate mutase	0	0.563594	0	0	0.436406	0	5
A0A1D5XJK4	Photosystem II oxygen evolving complex protein PsbP [Sotub10g017740.1.1]	1.1.1.2	PS.lightreaction.photosystem II.PSII polypeptide subunits	0	0.4753	0	0	0.494023	0.0306768	5
A0A1D5V2T4	Oxidoreductase FAD/NAD(P)-binding domain protein [Sotub05g009280.1.1]	1.1.5.4	PS.lightreaction.other electron carrier (ox/red).ferredoxin oxireductase	0	0.458173	0.0674344	0	0.437066	0.037327	5
A0A1D6CJV4	thylakoid lumenal protein (Mog1/PsbP/DUF1795-like photosystem II reaction center PsbP family protein) [AT3G63540]	1.1.1.2	PS.lightreaction.photosystem II.PSII polypeptide subunits	0	0.527469	0	0	0.409986	0.0625446	5
A0A1D5Y371	Aminoacylase ACY1 and related metalloexopeptidases (ISS) [Sotub10g017450.1.1]	30.3	signalling.calcium	0	0.553549	0	0	0.446451	0	5
A0A1D6AKP9	Hydrolase alpha/beta fold family protein [Sotub02g010220.1.1]	28.2	DNA.repair	0	0.570244	0	0	0.429756	0	5
A0A1D5TMZ4	Receptor-like kinase [Sotub02g026700.1.1]	16.1.4	secondary metabolism.isoprenoids.carotenoids	0	0.567696	0	0	0.432304	0	5
A0A1D6D377	NmrA family protein [Sotub01g049480.1.1]	35.1	not assigned.no ontology	0	0.553686	0	0	0.446314	0	5
A0A1D5YK30	Alpha/beta superfamily hydrolase [Sotub08g020140.1.1]	1.1.40	PS.lightreaction.cyclic electron flow-chlororespiration	0	0.433453	0	0.13447	0.432077	0	5
A0A1D5RPW5	Plastid lipid-associated protein 3, chloroplastic [Sotub08g021820.1.1]	31.1	cell.organisation	0	0.49322	0.0542393	0	0.400591	0.0519494	5
A0A1D5SQ35	Plastid lipid-associated protein 3, chloroplastic [Sotub08g021820.1.1]	31.1	cell.organisation	0	0.496792	0.0564315	0	0.392728	0.0540491	5
A0A1D5V5Y1	2-C-methyl-D-erythritol 4-phosphate cytidylyltransferase [Sotub01g039710.1.1]	16.1.1.3	secondary metabolism.isoprenoids.non-mevalonate pathway.CMS	0	0.561738	0	0	0.438262	0	5
A0A1D5ZUF9	GTP-binding protein YchF [Sotub07g027310.1.1]	30.5	signalling.G-proteins	0	0.552061	0	0	0.447939	0	5
A0A1D5Z5W6	GTP-binding protein YchF [Sotub07g027310.1.1]	30.5	signalling.G-proteins	0	0.54559	0	0	0.45441	0	5
W5G0Z3	Aldose 1-epimerase family protein [Sotub02g028250.1.1]	3.5	minor CHO metabolism.others	0	0.518298	0.0201681	0	0.438955	0.0225792	5
A0A1D5YGQ4	Aldose 1-epimerase family protein [Sotub02g028250.1.1]	3.5	minor CHO metabolism.others	0	0.564874	0	0	0.435126	0	5
A0A1D6DF67	Hydrolase alpha/beta fold family protein [Sotub06g023750.1.1]	11.3	lipid metabolism.phospholipid synthesis	0	0.537719	0	0	0.462281	0	5
A0A1D6CAG0	Chloroplast At1g16080 protein (Fragment) [Sotub03g031200.1.1]	21.6	redox.dismutases and catalases	0	0.501731	0	0	0.498269	0	5
A0A1B5GFV6	Calcium binding protein Caleosin [Sotub12g029440.1.1]	16.2.1.10	secondary metabolism.phenylpropanoids.lignin biosynthesis.CAD	0	0.524786	0.039229	0	0.406677	0.0293086	5
A0A1D6S782	Alcohol dehydrogenase [Sotub03g020310.1.1]	16.2.1.10	secondary metabolism.phenylpropanoids.lignin biosynthesis.CAD	0	0.522597	0.018983	0	0.437835	0.0205851	5
A0A1D5ZAR0	Rhodanese-like family protein-like protein (Fragment) [Sotub06g016610.1.1]	26.23	misc.rhodanese	0	0.515046	0.05148	0	0.433474	0	5
A0A1D6DFQ8	Aminoacylase ACY1 and related metalloexopeptidases (ISS) [Sotub10g017450.1.1]	30.3	signalling.calcium	0	0.491403	0	0	0.508597	0	5
A0A1D6BZ67	Pheophorbide a oxygenase [Sotub04g018760.1.1]	26.30	misc.other Ferredoxins and Rieske domain	0	0.494286	0.046151	0	0.459563	0	5
A0A1D5XSV8	Signal recognition particle protein [Sotub09g010110.1.1]	29.3.3	protein.targeting.chloroplast	0	0.54152	0	0	0.429579	0.0289014	5
A0A1D5RUF9	Solute carrier family 25 (Mitochondrial carrier ornithine transporter) member 15 [Sotub10g020890.1.1]	34.9	transport.metabolite transporters at the mitochondrial membrane	0	0.543289	0	0	0.456711	0	5
W5BA38	Calcium binding protein Caleosin [Sotub09g025350.1.1]	16.2.1.10	secondary metabolism.phenylpropanoids.lignin biosynthesis.CAD	0	0.524986	0.038141	0	0.408377	0.0284957	5
A0A1D5YRX6	#N/A	35.2	not assigned.unknown	0	0.505444	0	0	0.494556	0	5
A0A1D5XVG7	2,3-bisphosphoglycerate-dependent phosphoglycerate mutase 2 [Sotub06g031100.1.1]	4.3.12	glycolysis.unclear/dually targeted.phosphoglycerate mutase	0	0.529381	0	0	0.470619	0	5
A0A1D6ACK8	Signal peptide peptidase SppA type [Sotub03g028150.1.1]	29.5	protein.degradation	0	0.532078	0	0	0.446997	0.0209252	5
A0A1D6AQG1	Alcohol dehydrogenase [Sotub03g020310.1.1]	16.2.1.10	secondary metabolism.phenylpropanoids.lignin biosynthesis.CAD	0	0.517143	0.0171515	0	0.447106	0.0185991	5
W5F8Y0	#N/A	35.2	not assigned.unknown	0	0.510334	0	0	0.489666	0	5
A0A1D5WT42	Transferase transferring glycosyl groups [Sotub01g008470.1.1]	3.5	minor CHO metabolism.others	0	0.481339	0	0	0.518661	0	5
W5B8E3	Hydrolase alpha/beta fold family protein [Sotub06g023750.1.1]	11.3	lipid metabolism.phospholipid synthesis	0	0.509139	0	0	0.490861	0	5
A0A1D6RYD7	Peptidyl-prolyl cis-trans isomerase [Sotub03g032660.1.1]	29.6	protein.folding	0	0.50023	0	0	0.49977	0	5
A0A1D5RRV3	Xaa-Pro aminopeptidase [Sotub01g036920.1.1]	2.2.1.4	major CHO metabolism.degradation.sucrose.hexokinase	0	0.508876	0.0164799	0	0.474644	0	5
A0A1D5UQ92	Os04g0551700 protein (Fragment) [Sotub10g012320.1.1]	31.1	cell.organisation	0	0.497044	0	0	0.502956	0	5
A0A1D5ZXH5	Alpha/beta superfamily hydrolase [Sotub08g020140.1.1]	1.1.40	PS.lightreaction.cyclic electron flow-chlororespiration	0	0.457893	0	0.128669	0.413438	0	5
A0A1D6BEE1	NAD-dependent epimerase/dehydratase [Sotub12g023130.1.1]	35.2	not assigned.unknown	0	0.531949	0	0	0.468051	0	5
A0A1D6APB5	Signal peptide peptidase SppA type [Sotub03g028150.1.1]	29.5	protein.degradation	0	0.544114	0	0	0.433697	0.0221896	5
A0A1D5YJK0	Carboxyl-terminal processing protease [Sotub12g029690.1.1]	29.5.5	protein.degradation.serine protease	0	0.480557	0	0	0.519443	0	5
A0A1D5X9G5	Aspartic proteinase nepenthesin I [Sotub05g029660.1.1]	27.3.99	RNA.regulation of transcription.unclassified	0	0.536607	0	0	0.463393	0	5
A0A1D6CIA9	Trigger factor-like protein [Sotub07g028900.1.1]	27.3.44	RNA.regulation of transcription.chromatin remodeling factors	0	0.460081	0.014934	0	0.45322	0.0717652	5
A0A1D6BMX2	Peroxidase [Sotub03g015450.1.1]	26.12	misc.peroxidases	0	0.507292	0	0	0.469673	0.0230353	5
A0A1D5UMP3	Chitinase [Sotub04g026440.1.1]	20.1.7.3	stress.biotic.PR-proteins.PR3/4/8/11 (chitinases and chitin binding proteins)	0	0.50328	0	0	0.49672	0	5
A0A1D5ZNB7	#N/A	35.2	not assigned.unknown	0	0.487747	0	0	0.512253	0	5
A0A1D6C6G4	Red chlorophyll catabolite reductase (Fragment) [Sotub10g015600.1.1]	20.2.5	stress.abiotic.light	0	0.534283	0	0	0.465717	0	5
A0A1D6AUI6	Cytochrome P450 fatty acid hydroperoxide lyase [Sotub07g019290.1.1]	17.7.1.3	hormone metabolism.jasmonate.synthesis-degradation.allene oxidase synthase	0	0.570329	0	0	0.429671	0	5
A0A1D5RXB2	#N/A	35.2	not assigned.unknown	0	0.524736	0	0	0.475264	0	5
A0A1D5TBL2	Os04g0551700 protein (Fragment) [Sotub10g012320.1.1]	31.1	cell.organisation	0	0.485538	0	0	0.514462	0	5
W5A2Z2	Cytochrome P450 [Sotub10g025300.1.1]	26.10	misc.cytochrome P450	0	0.567071	0	0	0.432929	0	5
A0A1D5SCU3	#N/A	35.2	not assigned.unknown	0	0.553565	0	0	0.446435	0	5
A0A1D6RY04	Beta-glucosidase A [Sotub01g013100.1.1]	26.3	misc.gluco-, galacto- and mannosidases	0	0.535711	0	0	0.45325	0.0110382	5
A0A1D5WMA3	Amidohydrolase 2 [Solyc01g009970.2.1]	35.1	not assigned.no ontology	0.0921385	0.420306	0.0233908	0	0.464164	0	5
A0A1D5TB56	Farnesyl pyrophosphate synthase [Sotub12g013540.1.1]	16.1.2.9	secondary metabolism.isoprenoids.mevalonate pathway.farnesyl pyrophosphate synthetase	0	0.57954	0	0	0.42046	0	5
W5BDU7	HAD-superfamily hydrolase subfamily IA variant 3 containing protein expressed [Sotub11g009690.1.1]	26.28	misc.GDSL-motif lipase	0	0.51147	0	0	0.48853	0	5
A0A1D5UQE8	HAD-superfamily hydrolase subfamily IA variant 3 containing protein expressed [Sotub11g009690.1.1]	26.28	misc.GDSL-motif lipase	0	0.511099	0	0	0.488901	0	5
A0A1D5XKY2	NHL repeat-containing protein 2 [Sotub01g038470.1.1]	11.9.3	lipid metabolism.lipid degradation.lysophospholipases	0	0.511188	0	0	0.488812	0	5
A0A1D5ZJV4	Carotenoid isomerase 1 [Sotub05g007000.1.1]	16.1.4	secondary metabolism.isoprenoids.carotenoids	0	0.516699	0	0	0.483301	0	5
W5FKQ7	Hydrolase alpha/beta fold family protein [Sotub02g010220.1.1]	28.2	DNA.repair	0	0.523613	0	0	0.476387	0	5
A0A1D6ABF9	Outer envelope protein [Sotub04g006780.1.1]	35.2	not assigned.unknown	0	0.53226	0	0	0.46774	0	5
A0A1D5X8Z2	Aldo/keto reductase family protein [Sotub06g017290.1.1]	3.5	minor CHO metabolism.others	0	0.560486	0	0	0.439514	0	5
W4ZN08	Coenzyme F420 hydrogenase/dehydrogenase beta subunit-like [Sotub09g027100.1.1]	13.1.4.5	amino acid metabolism.synthesis.branched chain group.isoleucine specific	0	0.559455	0.016129	0	0.406058	0.0183586	5
A0A1D5SPJ2	Oxidoreductase family protein [Sotub12g025290.1.1]	35.1	not assigned.no ontology	0.107477	0.490752	0	0	0.401771	0	5
A0A1D6CVW1	HAD superfamily hydrolase [Sotub10g012520.1.1]	29.2.2	protein.synthesis.ribosome biogenesis	0	0.463948	0.029663	0	0.457331	0.0490571	5
A0A1D5SQB7	Carboxymethylenebutenolidase-like protein [Sotub11g018120.1.1]	26.1	misc.misc2	0	0.518592	0	0	0.481408	0	5
A0A1D6D5W3	Alanyl-tRNA synthetase [Sotub01g049410.1.1]	29.1.7	protein.aa activation.alanine-tRNA ligase	0	0.491102	0	0	0.508898	0	5
A0A1D5T6A2	Leucine-rich repeat receptor-like serine/threonine-protein kinase At1g17230 [Sotub01g044950.1.1]	10.5.3	cell wall.cell wall proteins.LRR	0	0.520869	0	0.0701347	0.408997	0	5
A0A1D5TII3	GID1-like gibberellin receptor [Sotub01g036020.1.1]	24	biodegradation of xenobiotics	0	0.536133	0	0	0.463867	0	5
A0A1D6DJY8	50S ribosomal protein L6 [Sotub12g032450.1.1]	29.2.1.1.1.2.6	protein.synthesis.ribosomal protein.prokaryotic.chloroplast.50S subunit.L6	0	0.459908	0	0	0.472068	0.0680249	5
A0A1D5TUG4	Serine/threonine protein kinase [Sotub01g035280.1.1]	29.4	protein.postranslational modification	0	0.527073	0	0	0.460839	0.0120879	5
A0A1D5YRZ9	Protoporphyrinogen oxidase [Sotub01g023040.1.1]	19.9	tetrapyrrole synthesis.protoporphyrin IX oxidase	0	0.538583	0	0	0.461417	0	5
P17933	30S ribosomal protein S2 [Sotub09g017950.1.1]	29.2.1.1.1.1.2	protein.synthesis.ribosomal protein.prokaryotic.chloroplast.30S subunit.S2	0	0.566289	0	0	0.433711	0	5
A0A1D6AS31	GTP-binding elongation factor family protein TypA/BipA [Sotub03g010670.1.1]	29.2.4	protein.synthesis.elongation	0	0.540396	0	0	0.459604	0	5
W5BD17	Neutral invertase [Sotub11g011490.1.1]	2.2.1.3.1	major CHO metabolism.degradation.sucrose.invertases.neutral	0.0641175	0.52439	0	0	0.411492	0	5
W4ZWP7	Chalcone--flavonone isomerase [Sotub07g025300.1.1]	16.8.2	secondary metabolism.flavonoids.chalcones	0	0.56677	0	0	0.43323	0	5
A0A1D6B496	9-cis-epoxycarotenoid dioxygenase 1 [Sotub08g020600.1.1]	17.1.1.1.10	hormone metabolism.abscisic acid.synthesis-degradation.synthesis.9-cis-epoxycarotenoid dioxygenase	0	0.484049	0	0	0.483427	0.0325245	5
A0A1D5VZW1	NADH dehydrogenase [Sotub06g006160.1.1]	9.2.1	mitochondrial electron transport / ATP synthesis.NADH-DH (type II).internal matrix	0	0.573735	0	0	0.426265	0	5
A0A1D6CQL3	Insulinase (Peptidase family M16) family protein [AT5G42390]	2.2.1.3.1	major CHO metabolism.degradation.sucrose.invertases.neutral	0	0.466407	0.0740522	0	0.459541	0	5
A0A1D6DK27	#N/A	35.2	not assigned.unknown	0	0.553462	0	0	0.446538	0	5
A0A1D5WRC7	#N/A	35.2	not assigned.unknown	0	0.493567	0	0	0.506433	0	5
A0A1D6RJX4	Carbonyl reductase 3 [Sotub01g031610.1.1]	26.22	misc.short chain dehydrogenase/reductase (SDR)	0	0.579549	0	0	0.420451	0	5
A0A1D6A0I9	Serine protease [Sotub02g013220.1.1]	29.5.5	protein.degradation.serine protease	0	0.535464	0	0	0.464536	0	5
A0A1D5TG67	Serine protease [Sotub02g013220.1.1]	27.3.39	RNA.regulation of transcription.AtSR transcription factor family	0	0.514435	0	0	0.485565	0	5
A0A1D5ZZR4	#N/A	35.2	not assigned.unknown	0	0.534369	0	0	0.44902	0.0166108	5
A0A1D5UXW9	UDP-glucose glucosyltransferase [Sotub08g007620.1.1]	17.2.1	hormone metabolism.auxin.synthesis-degradation	0	0.489124	0	0	0.510876	0	5
A0A1D6AAH2	#N/A	35.2	not assigned.unknown	0	0.49768	0	0	0.50232	0	5
A0A1D6ARU4	Polyadenylate-binding protein 1-A [Sotub09g026900.1.1]	20.1.7	stress.biotic.PR-proteins	0	0.505364	0	0	0.494636	0	5
A0A1D5VLP0	Enolase-phosphatase E1 [Sotub10g007260.1.1]	3.5	minor CHO metabolism.others	0	0.533273	0	0	0.466727	0	5
A0A1D5Z5G0	ATP-dependent RNA helicase [Sotub08g012570.1.1]	27.1.2	RNA.processing.RNA helicase	0	0.491781	0	0	0.508219	0	5
A0A1D5YF97	Dihydrodipicolinate reductase family protein [Sotub03g015030.1.1]	13.1.3.5.2	amino acid metabolism.synthesis.aspartate family.lysine.dihydrodipicolinate reductase	0	0.579655	0	0	0.420345	0	5
A0A1D6CYC3	S-layer domain protein [Solyc05g009940.2.1]	21.2.2	redox.ascorbate and glutathione.glutathione	0	0.487122	0	0	0.512878	0	5
A0A1D5TCT8	Glutamyl-tRNA(Gln) amidotransferase subunit A [Sotub10g007340.1.1]	19.1	tetrapyrrole synthesis.glu-tRNA synthetase	0	0.556628	0	0	0.443372	0	5
W5FVE5	Aquaporin [Sotub10g024870.1.1]	34.19.1	transport.major intrinsic proteins.PIP	0	0.501012	0	0	0.498988	0	5
A0A1D5ZUK5	Hydroxyacylglutathione hydrolase 2 [Sotub06g017660.1.1]	13.2.3.2	amino acid metabolism.degradation.aspartate family.threonine	0	0.496145	0	0	0.435313	0.0685418	5
A0A1D5Y4J3	Uroporphyrinogen decarboxylase [Sotub10g007880.1.1]	10.1.5	cell wall.precursor synthesis.UXS	0	0.52443	0	0	0.47557	0	5
A0A1D5SKX8	Malonyl-coenzyme:anthocyanin 5-O-glucoside-6';';';-O-malonyltransferase [Sotub10g009840.1.1]	16.8.1.21	secondary metabolism.flavonoids.anthocyanins.anthocyanin 5-aromatic acyltransferase	0	0.543372	0	0	0.456628	0	5
A0A1D5YCQ8	Processive diacylglycerol glucosyltransferase [Sotub08g007880.1.1]	11.10.1	lipid metabolism.glycolipid synthesis.MGDG synthase	0	0.473782	0.0859055	0	0.440312	0	5
A0A1D5Z156	Set domain protein [Sotub05g005050.1.1]	1.3.13	PS.calvin cycle.rubisco interacting	0	0.507347	0	0	0.492653	0	5
A0A1D5WXH7	#N/A	27.3.1	RNA.regulation of transcription.ABI3/VP1-related B3-domain-containing transcription factor family	0	0.545076	0	0	0.454924	0	5
A0A1D6B3M9	Uncharacterized aarF domain-containing protein kinase 1 [Sotub09g027930.1.1]	26.7	misc.oxidases - copper, flavone etc	0	0.560365	0	0	0.439635	0	5
A0A1D5UMT7	Prolyl-tRNA synthetase [Sotub01g034380.1.1]	20.2.3	stress.abiotic.drought/salt	0	0.513833	0.0309913	0	0.455175	0	5
A0A1D5ZL15	Processive diacylglycerol glucosyltransferase [Sotub08g007880.1.1]	11.10.1	lipid metabolism.glycolipid synthesis.MGDG synthase	0	0.466009	0.0378061	0	0.496185	0	5
A0A1D6D9K8	Fructosamine kinase family protein [Sotub01g030970.1.1]	35.1.40	not assigned.no ontology.glycine rich proteins	0	0.576316	0	0	0.423684	0	5
W5FP52	SWIB/MDM2 domain containing protein, expressed [LOC_Os12g32280]	27.3.44	RNA.regulation of transcription.chromatin remodeling factors	0	0.531493	0	0	0.468507	0	5
A0A1D6DB73	Lipase [Sotub09g027010.1.1]	11.9.2.1	lipid metabolism.lipid degradation.lipases.triacylglycerol lipase	0	0.541939	0	0	0.458061	0	5
A0A1D5U0R0	#N/A	9.1.2	mitochondrial electron transport / ATP synthesis.NADH-DH (type I).localisation not clear	0	0.487475	0	0	0.512525	0	5
A0A1D6S245	Glutathione-regulated potassium-efflux system protein [Sotub11g019140.1.1]	34.15	transport.potassium	0	0.58721	0	0	0.41279	0	5
A0A1D5XWC0	Fructosamine kinase family protein [Sotub01g030970.1.1]	35.1.40	not assigned.no ontology.glycine rich proteins	0	0.485014	0	0	0.514986	0	5
A0A1D5URI8	Histidyl-tRNA synthetase 1 [Sotub03g032810.1.1]	29.1.21	protein.aa activation.histidine-tRNA ligase	0	0.484892	0	0	0.515108	0	5
A0A1D6CHC5	Cytochrome P450 [Sotub03g017540.1.1]	26.10	misc.cytochrome P450	0	0.48029	0	0	0.51971	0	5
A0A1D6BU37	Translation initiation factor IF-2 [Sotub07g023620.1.1]	29.2.3	protein.synthesis.initiation	0	0.553551	0	0	0.446449	0	5
A0A1D5VB21	Cyclase/dehydrase [Sotub01g023280.1.1]	35.2	not assigned.unknown	0	0.487475	0	0	0.512525	0	5
W5D4Z8	4-diphosphocytidyl-2-C-methyl-D-erythritol kinase [Sotub01g009820.1.1]	16.1.1.4	secondary metabolism.isoprenoids.non-mevalonate pathway.CMK	0	0.548297	0	0	0.451703	0	5
P62720	Photosystem I assembly protein ycf4 [Solyc01g007360.2.1]	29.8	protein.assembly and cofactor ligation	0	0.505494	0	0	0.494506	0	5
A0A1D6C6E7	Menaquinone biosynthesis methyltransferase ubiE [Sotub07g007580.1.1]	13.1.3.4.12	amino acid metabolism.synthesis.aspartate family.methionine.homocysteine S-methyltransferase	0	0.582741	0	0	0.417259	0	5
A0A1D6A6Y5	#N/A	35.2	not assigned.unknown	0	0.524539	0	0	0.374656	0.100805	5
W5BT22	mRNA clone RTFL01-13-K15 [Sotub08g022260.1.1]	27.3.99	RNA.regulation of transcription.unclassified	0	0.514422	0	0	0.485578	0	5
A0A1D5VC37	Cytosolic Fe-S cluster assembly factor NUBP2 homolog [Sotub12g009070.1.1]	29.2.2	protein.synthesis.ribosome biogenesis	0	0.491605	0	0	0.508395	0	5
W5D927	Beta glucosidase like protein [Sotub09g022020.1.1]	10.6.1	cell wall.degradation.cellulases and beta-1,4-glucanases	0	0.522468	0	0	0.477532	0	5
A0A1D5WKG7	Tryptophanyl-tRNA synthetase [Sotub12g028210.1.1]	29.1	protein.aa activation	0	0.502678	0	0	0.497322	0	5
A0A1D5V7S7	Methionyl-trna formyltransferase [Sotub02g029840.1.1]	13.2.3.4	amino acid metabolism.degradation.aspartate family.methionine	0	0.563856	0	0	0.436144	0	5
W4ZYF2	Cysteine-rich repeat secretory protein 55 [Sotub09g013120.1.1]	30.2.99	signalling.receptor kinases.misc	0	0.565845	0	0	0.434155	0	5
A0A1D6CR54	Red chlorophyll catabolite reductase (Fragment) [Sotub10g015600.1.1]	20.2.5	stress.abiotic.light	0	0.520251	0	0	0.479749	0	5
A0A1D5WHV5	Beta-1 3-glucanase [Sotub10g021570.1.1]	26.4.1	misc.beta 1,3 glucan hydrolases.glucan endo-1,3-beta-glucosidase	0	0.560716	0	0	0.439284	0	5
A0A1D6SAS8	Cytochrome P450 [Sotub02g012000.1.1]	16.8.3	secondary metabolism.flavonoids.dihydroflavonols	0	0.579551	0	0	0.420449	0	5
Q95H43	NAD(P)H-quinone oxidoreductase subunit 1 [Sotub01g016990.1.1]	1.1.40	PS.lightreaction.cyclic electron flow-chlororespiration	0	0.502513	0	0	0.497487	0	5
A0A1D6DEF5	Carbohydrate kinase FGGY-like protein [Sotub11g019010.1.1]	3.7	minor CHO metabolism.sugar kinases	0	0.562373	0	0	0.437627	0	5
A0A1D6RX34	#N/A	35.2	not assigned.unknown	0	0.585171	0	0	0.414829	0	5
A0A1D6RJ98	Malonyl-coenzyme:anthocyanin 5-O-glucoside-6';';';-O-malonyltransferase [Sotub12g022520.1.1]	16.8.1.21	secondary metabolism.flavonoids.anthocyanins.anthocyanin 5-aromatic acyltransferase	0	0.572209	0	0	0.427791	0	5
A0A1D6RG04	plant/protein (DUF1995) [AT3G20680]	29.5.11	protein.degradation.ubiquitin	0	0.487475	0	0	0.512525	0	5
A0A1D5YRF4	Outer membrane protein [Sotub04g032440.1.1]	35.1	not assigned.no ontology	0	0.460049	0	0.120761	0.419191	0	5
A0A1D6RJK8	TPR repeat protein [Sotub03g033860.1.1]	35.2	not assigned.unknown	0	0.497117	0	0	0.502883	0	5
A0A1D6DH69	Polyribonucleotide nucleotidyltransferase [Sotub08g014790.1.1]	9.4	mitochondrial electron transport / ATP synthesis.alternative oxidase	0	0.54391	0	0	0.45609	0	5
A0A1D5V186	Rhodanese-like domain containing protein [Sotub12g031770.1.1]	35.2	not assigned.unknown	0	0.542547	0	0	0.457453	0	5
A0A1D5SK68	Carbohydrate kinase FGGY-like protein [Sotub11g019010.1.1]	3.7	minor CHO metabolism.sugar kinases	0	0.580245	0	0	0.419755	0	5
A0A1D5T1J7	pex14, putative, expressed [LOC_Os05g01090]	29.3.5	protein.targeting.peroxisomes	0	0.541407	0	0	0.458593	0	5
A0A1D6DI65	expressed protein [LOC_Os01g55570]	1.1.2.2	PS.lightreaction.photosystem I.PSI polypeptide subunits	0	0.511393	0	0	0.400976	0.0876304	5
A0A1D5XD44	AMP-dependent synthetase and ligase [Sotub01g014800.1.1]	6	gluconeogenesis / glyoxylate cycle	0	0.583343	0	0	0.416657	0	5
A0A1D6CKM5	Homeobox protein knotted-1-like 3 [Sotub08g013640.1.1]	27.3.22	RNA.regulation of transcription.homeobox transcription factor family (HB)	0	0.483208	0	0	0.516792	0	5
A0A1D6C8K5	Chloroplast post-illumination chlorophyll fluorescence increase protein [Sotub12g021630.1.1]	1.1.40	PS.lightreaction.cyclic electron flow-chlororespiration	0	0.499231	0	0	0.500769	0	5
W5HM24	Heat shock protein binding protein [Sotub04g010010.1.1]	29.2.2	protein.synthesis.ribosome biogenesis	0	0.513054	0	0	0.486946	0	5
W5B6P9	Lipase [Sotub09g027010.1.1]	11.9.2.1	lipid metabolism.lipid degradation.lipases.triacylglycerol lipase	0	0.56288	0	0	0.43712	0	5
W5EQC7	Thaumatin-like protein [Sotub12g024610.1.1]	20.1	stress.biotic	0	0.488353	0	0	0.511647	0	5
A0A1D5ZRT4	oxidoreductase/ transition metal ion binding protein, putative, expressed [LOC_Os03g64400]	35.1	not assigned.no ontology	0	0.511194	0.0600144	0	0.428792	0	5
A0A1D6RTT3	Cysteine-rich repeat secretory protein 38 [Sotub12g012050.1.1]	29.4.1.57	protein.postranslational modification.kinase.receptor like cytoplasmatic kinase VII	0	0.553228	0	0	0.446772	0	5
A0A1D5VH79	Leucyl-tRNA synthetase [Sotub02g024110.1.1]	29.1.4	protein.aa activation.leucine-tRNA ligase	0	0.507733	0	0	0.492267	0	5
A0A1D6RJ97	Malonyl-coenzyme:anthocyanin 5-O-glucoside-6';';';-O-malonyltransferase [Sotub12g022520.1.1]	16.8.1.21	secondary metabolism.flavonoids.anthocyanins.anthocyanin 5-aromatic acyltransferase	0	0.564509	0	0	0.435491	0	5
A0A1D5V337	expressed protein [LOC_Os02g20490]	35.2	not assigned.unknown	0	0.475973	0	0	0.412925	0.111102	5
A0A1D5Z4T9	Pheophorbide a oxygenase [Sotub04g018760.1.1]	26.30	misc.other Ferredoxins and Rieske domain	0	0.576151	0	0	0.423849	0	5
A0A1D6B0F7	plant/protein [AT3G61870]	35.2	not assigned.unknown	0	0.555127	0	0	0.444873	0	5
A0A1D5XZJ5	Vitamin K epoxide reductase [Sotub02g026580.1.1]	35.2	not assigned.unknown	0	0.507553	0	0	0.492447	0	5
A0A077RT18	#N/A	35.2	not assigned.unknown	0	0.475973	0	0	0.412925	0.111102	5
A0A1D5YIT6	Lactoylglutathione lyase [Sotub12g009430.1.1]	13.2.3.2	amino acid metabolism.degradation.aspartate family.threonine	0	0.583742	0	0	0.416258	0	5
A0A1D5URS5	mRNA clone RTFL01-35-H24 [Sotub01g032430.1.1]	35.2	not assigned.unknown	0	0.535464	0	0	0.464536	0	5
W4ZN91	Hydrolase alpha/beta fold family protein [Sotub01g035730.1.1]	11.7	lipid metabolism.unassigned	0	0.585229	0	0	0.414771	0	5
A0A1D5ZHF2	NnrU [Sotub12g030570.1.1]	34.14	transport.unspecified cations	0	0.480711	0	0	0.519289	0	5
W5A6N9	LrgB-like family protein [Sotub08g022020.1.1]	26.9	misc.glutathione S transferases	0	0.496892	0	0	0.503108	0	5
A0A1D5VVH3	#N/A	35.2	not assigned.unknown	0	0.501954	0	0	0.498046	0	5
A0A1D5W3J5	Protein TIF31 homolog [Sotub01g033340.1.1]	29.5.3	protein.degradation.cysteine protease	0	0.507862	0	0	0.492138	0	5
A0A1D5UNU8	PAP fibrillin family protein [Sotub01g006750.1.1]	2.2.1.4	major CHO metabolism.degradation.sucrose.hexokinase	0	0.535464	0	0	0.464536	0	5
W5A2C0	Late embryogenesis abundant protein (LEA) family protein [AT3G15670]	35.2	not assigned.unknown	0	0	0.652873	0	0	0.347127	6
A0A1D5SXD6	Late embryogenesis abundant protein (LEA) family protein [AT3G15670]	35.2	not assigned.unknown	0	0	0.590348	0	0.008088	0.401564	6
A0A1D5YZJ3	Phosphorylase [Sotub05g005530.1.1]	2.2.2.2	major CHO metabolism.degradation.starch.starch phosphorylase	0	0.0310841	0.67365	0	0.0273343	0.267931	6
A0A1D5VGV3	class I heat shock protein [Sotub06g032310.1.1]	17.2.3	hormone metabolism.auxin.induced-regulated-responsive-activated	0	0	0.599104	0	0	0.400896	6
A0A1D6S6L0	Phosphorylase [Sotub05g005530.1.1]	2.2.2.2	major CHO metabolism.degradation.starch.starch phosphorylase	0	0.0218771	0.680598	0	0.019238	0.278286	6
A0A1D5Y5U1	40S ribosomal protein S25-1 [Sotub02g016090.1.1]	35.2	not assigned.unknown	0	0.084503	0.528331	0	0	0.387166	6
Q9LEE2	soluble starch synthase 2-3, chloroplast precursor, putative, expressed [LOC_Os06g12450]	2.1.2.2	major CHO metabolism.synthesis.starch.starch synthase	0	0.00977707	0.618514	0	0	0.371709	6
A0A1D6REH6	#N/A	35.2	not assigned.unknown	0	0	0.577793	0	0	0.422207	6
W5FB60	Chalcone--flavonone isomerase [Sotub05g024870.1.1]	11.9.2	lipid metabolism.lipid degradation.lipases	0	0	0.667269	0	0	0.332731	6
A0A1D5ZJI7	Chalcone--flavonone isomerase [Sotub05g024870.1.1]	11.9.2	lipid metabolism.lipid degradation.lipases	0	0	0.682554	0	0	0.317446	6
A0A1D5YE08	Phosphorylase [Sotub05g005530.1.1]	2.2.2.2	major CHO metabolism.degradation.starch.starch phosphorylase	0	0.026421	0.654058	0	0.0232337	0.296288	6
W5HFJ0	60S ribosomal protein L31 [Sotub12g009890.1.1]	29.2.1.2.2.31	protein.synthesis.ribosomal protein.eukaryotic.60S subunit.L31	0	0	0.566204	0	0.164377	0.269418	6
A0A1D5W8N9	#N/A	35.2	not assigned.unknown	0	0	0.620478	0	0	0.379522	6
A0A1D5VLG8	embryonic cell protein 63 [AT2G36640]	35.2	not assigned.unknown	0	0	0.604828	0	0	0.395172	6
A0A1D6S1B7	1-aminocyclopropane-1-carboxylate oxidase 1 [Sotub06g023790.1.1]	16.8.4	secondary metabolism.flavonoids.flavonols	0	0	0.639537	0	0	0.360463	6
A0A1D5ZGJ0	Alpha-galactosidase [Sotub03g024450.1.1]	3.8.2	minor CHO metabolism.galactose.alpha-galactosidases	0	0	0.574135	0	0	0.425865	6
A0A1D5Y7B6	Formate dehydrogenase [Sotub02g036030.1.1]	25.10	C1-metabolism.formate dehydrogenase	0	0.021686	0.55299	0	0.0110025	0.414321	6
A0A1D6S6Q5	1-aminocyclopropane-1-carboxylate oxidase 1 [Sotub10g027710.1.1]	16.8.4	secondary metabolism.flavonoids.flavonols	0	0	0.608048	0	0	0.391952	6
W5BD24	Late embryo abundance protein (Fragment) [Solyc02g077970.2.1]	17.3.1.1.1	hormone metabolism.brassinosteroid.synthesis-degradation.BRs.DET2	0	0	0.654953	0	0	0.345047	6
A0A1D5SUY6	Late embryogenesis abundant protein (LEA) family protein [AT1G52690]	33.2	development.late embryogenesis abundant	0	0	0.704375	0	0	0.295625	6
W5FGC3	1-aminocyclopropane-1-carboxylate oxidase 1 [Sotub10g027710.1.1]	16.8.4	secondary metabolism.flavonoids.flavonols	0	0	0.665339	0	0	0.334661	6
W5H232	1-aminocyclopropane-1-carboxylate oxidase 1 [Sotub10g027710.1.1]	16.8.4	secondary metabolism.flavonoids.flavonols	0	0	0.628612	0	0	0.371388	6
A0A1D5W0E2	DUF1264 domain protein [Sotub02g018240.1.1]	34.4	transport.nitrate	0	0	0.702451	0	0	0.297549	6
O64394	Thioredoxin [Sotub04g034250.1.1]	21.1	redox.thioredoxin	0	0.041144	0.649746	0	0.0408489	0.268261	6
Q9XGB3	1 4-alpha-glucan branching enzyme [Sotub04g035850.1.1]	2.1.2.3	major CHO metabolism.synthesis.starch.starch branching	0	0	0.602454	0	0	0.397546	6
Q8L5C6	Acidic chitinase [Sotub01g032680.1.1]	20.1	stress.biotic	0	0	0.558258	0.036431	0	0.405311	6
A0A1D5YEH0	#N/A	35.2	not assigned.unknown	0	0	0.574051	0	0	0.425949	6
A0A1D5YNB1	Proton pump interactor 1 [Sotub07g024120.1.1]	34	transport	0	0.0894867	0.635321	0	0	0.275192	6
A0A1D5UKK4	Late embryo abundance protein (Fragment) [Solyc02g077970.2.1]	17.3.1.1.1	hormone metabolism.brassinosteroid.synthesis-degradation.BRs.DET2	0	0	0.674174	0	0	0.325826	6
A0A1D5WZ74	UDP-glucose dehydrogenase [Sotub03g028860.1.1]	10.1.4	cell wall.precursor synthesis.UGD	0	0.0162217	0.528486	0.0786776	0	0.376615	6
A0A0C4BK99	60S ribosomal protein L33-B [Sotub03g008430.1.1]	29.2.1.2.2.535	protein.synthesis.ribosomal protein.eukaryotic.60S subunit.L35A	0	0.0504226	0.540416	0	0.0640921	0.34507	6
A0A1D5Z8F9	Proton pump interactor 1 [Sotub07g024120.1.1]	34	transport	0	0.0936901	0.650691	0	0	0.255619	6
A0A1D5XG59	#N/A	35.2	not assigned.unknown	0	0	0.621167	0	0	0.378833	6
A0A1D6BSJ9	starch synthase 2 [AT3G01180]	2.1.2.2	major CHO metabolism.synthesis.starch.starch synthase	0	0.00973965	0.568933	0	0	0.421328	6
A0A1D5VFP5	DUF1264 domain protein [Sotub02g018240.1.1]	34.4	transport.nitrate	0	0	0.576447	0	0	0.423553	6
W5AVN8	Late embryo abundance protein (Fragment) [Solyc02g077970.2.1]	17.3.1.1.1	hormone metabolism.brassinosteroid.synthesis-degradation.BRs.DET2	0	0	0.66523	0	0	0.33477	6
A0A1D6D7Y1	Alpha-amylase [Sotub03g021150.1.1]	2.2.2.1.1	major CHO metabolism.degradation.starch.starch cleavage.alpha amylase	0	0	0.575545	0	0	0.424455	6
A0A1D5UN57	expressed protein [LOC_Os04g58240]	35.2	not assigned.unknown	0	0.0707523	0.595087	0	0.0852889	0.248872	6
W5BHQ3	Hydroxycinnamoyl-CoA shikimate/quinate hydroxycinnamoyl transferase [Sotub09g028980.1.1]	11.1.11	lipid metabolism.FA synthesis and FA elongation.fatty acid elongase	0	0	0.586157	0	0	0.413843	6
W5BE96	Glutathione peroxidase [Sotub08g029520.1.1]	1.1.1.2	PS.lightreaction.photosystem II.PSII polypeptide subunits	0	0.0879729	0.588742	0	0.0889415	0.234343	6
W5FM42	Predicted 2 3-bisphosphoglycerate-independent phosphoglycerate mutase [Solyc06g005370.2.1]	4.1.12	glycolysis.cytosolic branch.phosphoglycerate mutase	0	0.0240913	0.571247	0.0496926	0.0482778	0.306691	6
A0A1D5SPT9	Branched-chain-amino-acid aminotransferase [Sotub02g030460.1.1]	13.1.4.1.4	amino acid metabolism.synthesis.branched chain group.common.branched-chain-amino-acid aminotransferase	0	0.0391029	0.624239	0	0	0.336658	6
A0A1D5WPA9	Xylanase inhibitor [Sotub01g024350.1.1]	29.5.4	protein.degradation.aspartate protease	0	0	0.572213	0	0	0.427787	6
A0A1D5USB9	Carbonyl reductase 3 [Sotub01g031570.1.1]	26.22	misc.short chain dehydrogenase/reductase (SDR)	0	0	0.586369	0.067888	0	0.345743	6
W5FAR5	Fasciclin-like arabinogalactan protein 19 [Sotub07g017310.1.1]	10.5.1.1	cell wall.cell wall proteins.AGPs.AGP	0	0	0.552278	0.0842243	0	0.363498	6
A0A1D5U5L3	1 4-alpha-glucan branching enzyme II [Sotub09g011090.1.1]	2.1.2.3	major CHO metabolism.synthesis.starch.starch branching	0	0.00986241	0.599267	0	0.00972897	0.381142	6
A0A1D5VWK9	Peroxidase 4 [Sotub04g026540.1.1]	26.12	misc.peroxidases	0	0	0.585763	0	0	0.414237	6
A0A1D5VSD0	Sorting nexin 1 [Sotub09g009860.1.1]	28.99	DNA.unspecified	0	0.029411	0.628377	0	0.0585356	0.283676	6
A0A077RYK9	Isoamyl acetate-hydrolyzing esterase [Sotub02g020040.1.1]	26.28	misc.GDSL-motif lipase	0	0	0.613466	0	0	0.386534	6
Q0GJJ2	Short-chain dehydrogenase/reductase SDR [Sotub06g028300.1.1]	26.22	misc.short chain dehydrogenase/reductase (SDR)	0	0	0.643043	0	0	0.356957	6
A0A1D5TTM4	Flavanone 3-hydroxylase [Sotub02g027210.1.1]	16.8.3.2	secondary metabolism.flavonoids.dihydroflavonols.flavanone 3-hydroxylase	0	0	0.676583	0	0	0.323417	6
A0A1D5WQD7	Branched-chain amino acid aminotransferase-like [Sotub07g024410.1.1]	26.26.1	misc.aminotransferases.aminotransferase class IV family protein	0	0	0.54822	0.0812812	0	0.370499	6
A0A1D5SFF3	Translation initiation factor 2 gamma subunit [Sotub05g027270.1.1]	29.2.3	protein.synthesis.initiation	0	0.0679789	0.531501	0.0830632	0	0.317457	6
W5DWQ4	class I heat shock protein [Sotub12g008730.1.1]	17.2.3	hormone metabolism.auxin.induced-regulated-responsive-activated	0	0	0.593761	0	0	0.406239	6
A0A1D5XYB0	class I heat shock protein [Sotub06g032350.1.1]	17.2.3	hormone metabolism.auxin.induced-regulated-responsive-activated	0	0	0.62672	0	0	0.37328	6
A0A1D5TFG1	1 4-alpha-glucan branching enzyme II [Sotub09g011090.1.1]	2.1.2.3	major CHO metabolism.synthesis.starch.starch branching	0	0.0105637	0.592781	0	0.0104208	0.386235	6
C0SPI3	Polyphenol oxidase [Solyc02g078650.2.1]	16.10	secondary metabolism.simple phenols	0	0	0.58635	0	0	0.41365	6
A0A1D5TYB4	Agmatine deiminase [Sotub12g019950.1.1]	22.1.4	polyamine metabolism.synthesis.agmatine deiminase	0	0.117111	0.518746	0	0	0.364144	6
A0A1D6C6R0	Indole-3-glycerol phosphate synthase-like [Sotub03g023160.1.1]	13.1.6.5.4	amino acid metabolism.synthesis.aromatic aa.tryptophan.indole-3-glycerol phosphate synthase	0	0.0522452	0.625285	0	0	0.32247	6
W5F8I3	Nuclear transport factor 2 [Sotub02g037390.1.1]	20.2.1	stress.abiotic.heat	0	0	0.644334	0	0	0.355666	6
W5E734	Malonyl CoA-acyl carrier protein transacylase containing protein expressed [Sotub01g007560.1.1]	11.1.2	lipid metabolism.FA synthesis and FA elongation.acetyl CoA transacylase	0	0.0473809	0.611689	0	0	0.34093	6
A0A1D5XAG3	Methionyl-tRNA synthetase [Sotub07g009310.1.1]	29.1.10	protein.aa activation.methionine-tRNA ligase	0	0.0738077	0.531719	0.110065	0	0.284409	6
A0A1D5W7E9	Hexokinase 6 [Sotub11g020550.1.1]	2.2.1.4	major CHO metabolism.degradation.sucrose.hexokinase	0	0	0.699968	0	0	0.300032	6
A0A1D5WDX1	60S ribosomal protein L28 [Sotub06g021580.1.1]	29.2.1.2.2.28	protein.synthesis.ribosomal protein.eukaryotic.60S subunit.L28	0	0	0.642362	0	0	0.357638	6
W5B8Z5	Short-chain dehydrogenase/reductase SDR [Sotub06g028300.1.1]	26.22	misc.short chain dehydrogenase/reductase (SDR)	0	0	0.640343	0	0	0.359657	6
W5ARH8	Short-chain dehydrogenase/reductase SDR [Sotub06g028300.1.1]	26.22	misc.short chain dehydrogenase/reductase (SDR)	0	0	0.67352	0	0	0.32648	6
W5BLY1	#N/A	35.2	not assigned.unknown	0	0	0.660293	0	0	0.339707	6
A0A1D5SKX9	Coiled-coil domain-containing protein 25 [Sotub08g018860.1.1]	10.1.5	cell wall.precursor synthesis.UXS	0	0	0.595824	0	0	0.404176	6
W5GMP3	Serine/threonine phosphatase family protein [Sotub07g007670.1.1]	27.3.39	RNA.regulation of transcription.AtSR transcription factor family	0	0	0.624721	0	0	0.375279	6
A0A1D6AA13	Serine/threonine phosphatase family protein [Sotub07g007670.1.1]	27.3.39	RNA.regulation of transcription.AtSR transcription factor family	0	0	0.591273	0	0	0.408727	6
A0A1D5SLF7	OB-fold nucleic acid binding domain containing protein [Sotub02g020320.1.1]	20.2.3	stress.abiotic.drought/salt	0	0	0.66738	0	0	0.33262	6
A0A1D6SDX1	protein kinase domain containing protein, expressed [LOC_Os06g43840]	29.4	protein.postranslational modification	0	0	0.680613	0	0	0.319387	6
A0A1D6CKM2	protein kinase domain containing protein, expressed [LOC_Os06g43840]	29.4	protein.postranslational modification	0	0	0.647372	0	0	0.352628	6
A0A1D5V2H3	Beta-glucanase [Sotub01g017930.1.1]	26.4.1	misc.beta 1,3 glucan hydrolases.glucan endo-1,3-beta-glucosidase	0	0	0.575736	0	0	0.424264	6
A0A1D6CGH9	Chalcone--flavonone isomerase [Sotub05g006830.1.1]	16.8.2.2	secondary metabolism.flavonoids.chalcones.chalcone isomerase	0	0	0.662703	0	0	0.337297	6
A0A1D6BM40	protein kinase domain containing protein, expressed [LOC_Os06g43840]	29.4	protein.postranslational modification	0	0	0.679642	0	0	0.320358	6
A0A1D6S3H8	11-beta-hydroxysteroid dehydrogenase-like protein [Sotub06g020570.1.1]	26.22	misc.short chain dehydrogenase/reductase (SDR)	0	0	0.617566	0	0	0.382434	6
A0A1D5XU93	Os11g0586300 protein (Fragment) [Sotub06g016860.1.1]	35.2	not assigned.unknown	0	0.0332397	0.520372	0	0.065519	0.380869	6
W5DWF2	class I heat shock protein [Sotub06g032350.1.1]	17.2.3	hormone metabolism.auxin.induced-regulated-responsive-activated	0	0	0.657852	0	0	0.342148	6
D8L9P6	60S ribosomal protein L37a [Sotub10g010680.1.1]	13.1.4.1	amino acid metabolism.synthesis.branched chain group.common	0	0.0597619	0.593931	0	0	0.346307	6
W5H7W2	Cinnamoyl CoA reductase-like 1 [Sotub04g036290.1.1]	16.2.1.7	secondary metabolism.phenylpropanoids.lignin biosynthesis.CCR1	0	0	0.650602	0	0	0.349398	6
A0A1D5URK7	Legumain/vacuolar processing enzyme [Sotub08g025020.1.1]	29.3.4.3	protein.targeting.secretory pathway.vacuole	0	0	0.647392	0	0	0.352608	6
A0A1D5XE53	Seryl-tRNA synthetase [Sotub01g036580.1.1]	27.3.32	RNA.regulation of transcription.WRKY domain transcription factor family	0	0	0.555223	0	0.0422523	0.402525	6
A0A1D5ZVZ0	Diphosphomevalonate decarboxylase-like protein [Sotub11g011760.1.1]	16.1.2.6	secondary metabolism.isoprenoids.mevalonate pathway.mevalonate diphosphate decarboxylase	0.0941423	0.040372	0.531847	0.0503847	0	0.283254	6
A0A1D6CLF0	Indole-3-glycerol phosphate synthase-like [Sotub03g023160.1.1]	13.1.6.5.4	amino acid metabolism.synthesis.aromatic aa.tryptophan.indole-3-glycerol phosphate synthase	0	0	0.619988	0	0	0.380012	6
A0A1D5XFL3	GDSL esterase/lipase At1g28580 [Sotub10g009740.1.1]	11.9.2	lipid metabolism.lipid degradation.lipases	0	0	0.57583	0	0	0.42417	6
A0A1D6CDN7	40S ribosomal protein S30-like [Sotub12g009870.1.1]	10.6.2	cell wall.degradation.mannan-xylose-arabinose-fucose	0	0	0.5153	0	0.109141	0.375559	6
A0A1D6BMG3	Riboflavin biosynthesis protein ribBA [Sotub11g009400.1.1]	16.2	secondary metabolism.phenylpropanoids	0	0.0638839	0.635601	0	0	0.300516	6
A0A1D6C519	Cytochrome P450 CYP98A29 [Sotub04g032810.1.1]	13.2.3.5	amino acid metabolism.degradation.aspartate family.lysine	0	0	0.648696	0	0	0.351304	6
I3NM30	Beta-glucosidase [Sotub03g032550.1.1]	3.5	minor CHO metabolism.others	0	0	0.631283	0	0	0.368717	6
A0A1D5SBZ7	#N/A	35.2	not assigned.unknown	0	0	0.628311	0	0	0.371689	6
A0A1D6D3L1	Flavonol synthase [Sotub06g034370.1.1]	16.4.1	secondary metabolism.N misc.alkaloid-like	0	0	0.641746	0	0	0.358254	6
P06659	#N/A	35.2	not assigned.unknown	0	0	0.601684	0	0	0.398316	6
A0A1D6BBW1	Cytochrome P450 [Sotub10g016270.1.1]	26.10	misc.cytochrome P450	0	0	0.663756	0	0	0.336244	6
A0A1D5V067	ARGONAUTE 1 [Sotub03g022990.1.1]	27.3.36	RNA.regulation of transcription.argonaute transcription factor family	0	0	0.640943	0	0	0.359057	6
A0A1D5TQ77	Protein disulfide isomerase [Sotub07g025890.1.1]	21.1	redox.thioredoxin	0	0	0.615543	0	0	0.384457	6
A0A1D5Z261	Inositol-tetrakisphosphate 1-kinase [Sotub08g010470.1.1]	30.4.5	signalling.phosphinositides.inositol-tetrakisphosphate 1-kinase	0	0	0.615826	0	0	0.384174	6
A0A077S4K0	Protein disulfide isomerase L-2 [Sotub04g014070.1.1]	21.1	redox.thioredoxin	0	0	0.6266	0.110305	0	0.263096	6
A0A1D5UTR7	Legumain/vacuolar processing enzyme [Sotub08g025020.1.1]	29.3.4.3	protein.targeting.secretory pathway.vacuole	0	0	0.69651	0	0	0.30349	6
Q7XY24	Autophagy-related protein 8 [Sotub10g005310.1.1]	29.5.2	protein.degradation.autophagy	0	0	0.676833	0	0	0.323167	6
A0A1D6BB05	Transmembrane 9 superfamily protein member 2 [Sotub07g007890.1.1]	28.99	DNA.unspecified	0	0	0.57891	0.0636212	0	0.357469	6
D8L9A6	Protein disulfide isomerase [Sotub11g026850.1.1]	21.1	redox.thioredoxin	0	0	0.598233	0	0	0.401767	6
A0A1D5Y0R1	transmembrane protein%2C putative (DUF677) [AT4G34320]	35.1	not assigned.no ontology	0	0	0.588424	0	0	0.411576	6
W5ASU6	Ribonuclease T2 [Sotub05g009880.1.1]	27.1.19	RNA.processing.ribonucleases	0	0	0.642641	0	0	0.357359	6
A0A1D6AC19	Transmembrane 9 superfamily protein member 2 [Sotub07g007890.1.1]	28.99	DNA.unspecified	0	0	0.574948	0.0627938	0	0.362259	6
A0A1D6D9R8	Xylanase inhibitor [Sotub01g024350.1.1]	29.5.4	protein.degradation.aspartate protease	0	0	0.567684	0	0	0.432316	6
A0A1D6AFD0	Acidic chitinase [Sotub01g032680.1.1]	20.1	stress.biotic	0	0	0.576529	0	0	0.423471	6
A0A1D6S2V0	Disease resistance response protein [Sotub01g048650.1.1]	20.1.2	stress.biotic.receptors	0	0	0.578984	0	0	0.421016	6
A0A096UJY5	Poly [Sotub01g016270.1.1]	29.4	protein.postranslational modification	0	0	0.665888	0	0	0.334112	6
A0A1D5ZQD0	#N/A	35.2	not assigned.unknown	0	0	0.577411	0	0	0.422589	6
A0A1D5V1J8	Aspartic proteinase nepenthesin I [Sotub05g029660.1.1]	35.2	not assigned.unknown	0	0	0.585674	0	0	0.414326	6
A0A1D6RKM3	ARGONAUTE 1 [Sotub06g028680.1.1]	27.3.36	RNA.regulation of transcription.argonaute transcription factor family	0	0	0.640976	0	0	0.359024	6
A0A1D5XT66	#N/A	35.2	not assigned.unknown	0	0	0.596781	0	0	0.403219	6
A0A1D6BSV8	Aspartic proteinase nepenthesin-1 [Sotub08g015880.1.1]	29.5.4	protein.degradation.aspartate protease	0	0	0.574753	0	0	0.425247	6
A0A1D5ZW40	Acyl-ACP thioesterase [Sotub06g033800.1.1]	11.1.7	lipid metabolism.FA synthesis and FA elongation.ACP thioesterase	0	0	0.677919	0	0	0.322081	6
A0A1D6AA11	Seryl-tRNA synthetase [Sotub01g036580.1.1]	27.3.32	RNA.regulation of transcription.WRKY domain transcription factor family	0	0.196976	0.517219	0	0	0.285805	6
A0A1D5TQF6	Ankyrin repeat protein-like [Sotub01g034670.1.1]	20	stress	0	0	0.585551	0	0	0.414449	6
A0A1D6CY96	Aspartic proteinase nepenthesin-1 [Sotub08g015880.1.1]	29.5.4	protein.degradation.aspartate protease	0	0	0.631454	0	0	0.368546	6
[truncated: 4,530 more rows]

## Sheet: Selected Clusters White Fife
Table S9: Selected cluster which showed tissue specific proteome regulation under control and stress condition in wheat sensitive (White Fife) genotype
[truncated: 380 more rows]
