# Supplementary material for: Physiological and Proteomic Signatures Reveal Mechanisms of Superior Drought Resilience in Pearl Millet Compared to Wheat
Source: Front Plant Sci. 2021 Jan 13;11:600278. doi: 10.3389/fpls.2020.600278 (PMC7838129; doi:10.3389/fpls.2020.600278)
Supplement: Supplementary Table 1 — Details of the sample code for the raw files measured and submitted in PRIDE repository for Wheat and Pearl millet genotypes. [file Data_Sheet_2.ZIP › Table S10.xlsx]

## Sheet:  Roots-Functional Categories
Table S10: Functional categorization of the identified protein candidates from root tissues of pearl millet genotypes (843-22B and ICTP8203)
Data was normalized by NSAF strategy
Abbreviation :	PM-S-C-R: Pearl millet-Sensitive-Control-Roots; PM-S-St-R: Pearl millet-Sensitive-Stress-Roots,PM-T-C-R: Pearl millet-Tolerant-Control-Roots; PM-T-St-R: Pearl millet-Tolerant-Stress-Roots
Sum of NSAF value binned into a function																		Averaged Values
Functions	PM-S-C-R	PM-S-C-R	PM-S-C-R	PM-S-C-R	PM-S-St-R	PM-S-St-R	PM-S-St-R	PM-S-St-R	PM-T-C-R	PM-T-C-R	PM-T-C-R	PM-T-C-R	PM-T-St-R	PM-T-St-R	PM-T-St-R	PM-T-St-R	Average	Functions	PM-S-C-R	PM-S-St-R	PM-T-C-R	PM-T-St-R
Lightreaction	0.0254719	0.0265566	0.025053	0.025984	0.0481046	0.038615	0.0406508	0.0513139	0.051442	0.0424971	0.0446572	0.0396242	0.0352682	0.0385309	0.0300331	0.0421232		Lightreaction	0.0257664	0.0446711	0.0445551	0.0364888
Photorespiration	0.00303847	0.00235877	0.0026609	0.00255111	0	0.00265065	0	0	0.000796593	0.0013353	0.00189592	0.00182575	0.000583078	0	0.00214739	0.00172677		Photorespiration	0.00265231	0.000662663	0.00146339	0.00111431
Calvin Cycle	0.0123404	0.0142583	0.0143623	0.0141495	0.0204873	0.0125384	0.0155672	0.0104285	0.0201995	0.0129919	0.0168969	0.0178023	0.0124315	0.0181788	0.0132036	0.0158161		Calvin Cycle	0.0137776	0.0147554	0.0169727	0.0149075
Cell wall synthesis	0.0255492	0.0258112	0.026668	0.0252767	0.0440762	0.030189	0.0312972	0.0280155	0.0302281	0.0259904	0.0257485	0.025009	0.0309536	0.0325676	0.0306666	0.0267409		Cell wall synthesis	0.0258263	0.0333945	0.026744	0.0302322
Cell wall Degradation	0.0112814	0.00904983	0.0105467	0.00885955	0.00683943	0.0123877	0.00553768	0.00616634	0.00782349	0.0067042	0.0100251	0.00683508	0.0153535	0.0104745	0.0167351	0.0159557		Cell wall Degradation	0.00993435	0.0077328	0.00784696	0.0146297
Lipid metabolism	0.0375494	0.0427794	0.0339794	0.0400545	0.037398	0.0362184	0.0709487	0.0401486	0.069633	0.0373698	0.0389736	0.0425629	0.0464804	0.0475379	0.0454566	0.0449522		Lipid metabolism	0.0385907	0.0461784	0.0471348	0.0461068
N-metabolism	0.00254923	0.0028132	0.00250229	0.00222818	0.00413266	0.00189384	0.00284356	0.002726	0.00200225	0.00177863	0.00255891	0.0025469	0.00211346	0.00142115	0.0031405	0		N-metabolism	0.00252323	0.00289901	0.00222167	0.00166878
Amino acid metabolism	0.0293922	0.0282566	0.031905	0.0299112	0.0138586	0.0273577	0.0154889	0.0289482	0.02063	0.0248081	0.0252296	0.0210803	0.0206349	0.026704	0.0340421	0.0242362		Amino acid metabolism	0.0298662	0.0214133	0.022937	0.0264043
Metal	0.00562243	0.00407464	0.00452065	0.00477567	0.00583101	0.00544412	0.00968092	0.00928069	0.00323086	0.00522077	0.00524884	0.00756045	0.00577343	0.00553857	0.00962171	0.00799494		Metal	0.00474835	0.00755919	0.00531523	0.00723216
Secondary metabolism	0.044542	0.0423824	0.036131	0.0388571	0.02652	0.0307632	0.0167675	0.0220597	0.0492211	0.051439	0.0454031	0.0390216	0.0281126	0.0289485	0.0372456	0.0267445		Secondary metabolism	0.0404781	0.0240276	0.0462712	0.0302628
Hormone metabolism	0.0305941	0.0286612	0.0263298	0.0265565	0.0209584	0.0282464	0.0287703	0.0315427	0.0267094	0.0276203	0.0308104	0.0315711	0.0197458	0.0242932	0.0257338	0.0221761		Hormone metabolism	0.0280354	0.0273794	0.0291778	0.0229872
Co-factor and vitamine metabolism	0.00172458	0.00163067	0.00184071	0.00163908	0	0.00296894	0	0	0	0.00126516	0.00110383	0.00155129	0.00121538	0	0	0		Co-factor and vitamine metabolism	0.00170876	0.000742234	0.000980068	0.000303844
Tetrapyrrole synthesis	0.00332364	0.00255572	0.00293672	0.00294784	0.00462867	0.00300797	0.00396985	0.00305318	0.0023106	0.00222082	0.00242484	0.00144516	0.00327745	0.00379129	0.00235436	0.00240698		Tetrapyrrole synthesis	0.00294098	0.00366492	0.00210035	0.00295752
Major CHO metabolism	0.0338536	0.0337374	0.0308799	0.0311385	0.0365139	0.0467911	0.0511444	0.042301	0.045045	0.0393465	0.0448414	0.0454366	0.0424225	0.0614124	0.0291582	0.0435633		Major CHO metabolism	0.0324023	0.0441876	0.0436674	0.0441391
Stress	0.0651538	0.0570401	0.0598742	0.0574039	0.1442	0.0839745	0.131668	0.121782	0.0740268	0.0722215	0.0688998	0.0705896	0.0812493	0.0863138	0.0893014	0.0840336		Stress	0.059868	0.120406	0.0714344	0.0852245
Redox	0.0128555	0.0131423	0.0125853	0.013335	0.00857252	0.0192264	0.0109659	0.018705	0.0166097	0.0088846	0.0128721	0.0102239	0.0134506	0.00782555	0.00980063	0.00794056		Redox	0.0129795	0.0143675	0.0121476	0.00975434
polyamine metabolism	0.000676825	0.000981006	0.00108839	0.000969161	0	0.000555521	0	0	0.0029849	0.00178803	0.00142166	0.00164398	0.00145656	0.00101748	0.0023926	0.000912711		polyamine metabolism	0.000928844	0.00013888	0.00195964	0.00144484
Nuclotide metabolism	0.00785515	0.0073848	0.00819313	0.00689678	0.0154927	0.00583924	0.0210516	0.0115131	0.0131946	0.00939575	0.00604003	0.00503974	0.0061883	0.00450994	0.00847954	0.00401251		Nuclotide metabolism	0.00758247	0.0134742	0.00841754	0.00579757
biodegradation of xenobiotics	0.000813822	0.000569116	0.000654344	0.000582665	0	0.000644555	0	0	0.00123829	0.0014333	0.00170942	0.00131783	0.00175139	0.00244686	0.00191792	0.00113592		biodegradation of xenobiotics	0.000654987	0.000161139	0.00142471	0.00181302
C1-metabolsim	0.00204284	0.00356958	0.00445845	0.00269066	0	0.00619875	0.00138372	0.00565325	0.000805374	0.00144732	0.000575382	0.00233397	0.000589506	0.000823598	0	0.000738793		C1-metabolsim	0.00319038	0.00330893	0.00129051	0.000537974
Others	0.0724858	0.0683377	0.0717829	0.0643652	0.0646528	0.0675533	0.0540798	0.0585371	0.0929772	0.0753183	0.0772166	0.073327	0.0857108	0.0985304	0.0807978	0.0856526		Others	0.0692429	0.0612057	0.0797098	0.0876729
RNA processing	0.0135537	0.016176	0.0189473	0.0179826	0.0163723	0.0185601	0.00272371	0.00865106	0.0162773	0.0169912	0.0182491	0.0150363	0.0175455	0.00736377	0.0193453	0.0126337		RNA processing	0.0166649	0.0115768	0.0166385	0.014222
Regulation of transcription	0.0199075	0.0144969	0.0159603	0.0155727	0.0187017	0.013925	0.0139217	0.0219049	0.0127155	0.0131402	0.021814	0.0194048	0.0139939	0.0143999	0.0120824	0.0122171		Regulation of transcription	0.0164844	0.0171133	0.0167686	0.0131733
RNA binding	0.00332111	0.00192754	0.00240442	0.00241117	0	0.001939	0	0	0.00367815	0.00304957	0.00502631	0.0025613	0.000711666	0	0.00165131	0.000891889		RNA binding	0.00251606	0.000484749	0.00357883	0.000813716
Rna silencing	0.0031793	0.00205246	0.00255628	0.00202768	0.00254888	0.00464905	0.00175381	0.00168131	0.00102078	0.000611474	0.000729276	0.00458606	0.00534766	0.00747121	0.00585616	0.00670191		Rna silencing	0.00245393	0.00265826	0.0017369	0.00634424
DNA Synthesis	0.00488486	0.00345477	0.00349346	0.00341677	0.02876	0.00574626	0.00912558	0.0210404	0.00531142	0.00689949	0.00912641	0.00703573	0.00844185	0.00890126	0.0142195	0.0117183		DNA Synthesis	0.00381246	0.0161681	0.00709326	0.0108202
DNA repair	0.00402811	0.00340612	0.00431621	0.00411459	0.00632103	0.00917162	0.00527724	0.00524674	0.0051742	0.00750049	0.00329638	0.00339448	0.00604541	0.00289762	0.00282511	0.0067396		DNA repair	0.00396626	0.00650416	0.00484139	0.00462693
Amino acid activation	0.00503051	0.00461247	0.00444092	0.00457747	0.00130973	0.00549217	0.00250752	0.00153992	0.00269346	0.00491147	0.00352295	0.00595617	0.00167011	0.000536395	0.00249844	0.0017153		Amino acid activation	0.00466534	0.00271233	0.00427101	0.00160506
Protein synthesis	0.0507179	0.0397645	0.0402995	0.0386759	0.0664221	0.0469145	0.0758672	0.0650046	0.0337259	0.0392173	0.0402192	0.0317139	0.0520202	0.0561846	0.0542201	0.051403		Protein synthesis	0.0423645	0.0635521	0.0362191	0.053457
Protein targeting	0.0218151	0.0206939	0.0195125	0.0175117	0.00131378	0.0239505	0.0224277	0.024428	0.0301391	0.0202984	0.0204002	0.0261429	0.028613	0.0325274	0.0233666	0.0328672		Protein targeting	0.0198833	0.01803	0.0242451	0.0293435
Posttranslational modification	0.0160836	0.0147014	0.0152986	0.0148246	0.0244515	0.0162431	0.00948322	0.00660219	0.0185915	0.0132552	0.0139563	0.0178439	0.0202666	0.0149228	0.011331	0.0172648		Posttranslational modification	0.015227	0.014195	0.0159117	0.0159463
Protein degradation	0.034775	0.030652	0.0333102	0.0284638	0.0253002	0.0278557	0.0361381	0.0150549	0.030342	0.0336741	0.031744	0.0260787	0.0256297	0.0231601	0.0328757	0.0240301		Protein degradation	0.0318003	0.0260872	0.0304597	0.0264239
Protein folding	0.00507766	0.00390988	0.00433785	0.00434705	0.00880683	0.00779136	0.00790294	0.00529109	0.00422884	0.00326885	0.00504613	0.0048167	0.00422456	0.00754468	0.00386746	0.00414975		Protein folding	0.00441811	0.00744805	0.00434013	0.00494661
protein.glycosylation.alpha-1,3-mannosyl-glycoprotein 2-beta-N-acetylglucosaminyltransferase (GnTI)	0.00032093	0.000232582	0.00025804	0.000229773	0	0.00105365	0.00162114	0.00310824	0.000943566	0.000565219	0.00067411	0.000519685	0.000690657	0.000964917	0	0		protein.glycosylation.alpha-1,3-mannosyl-glycoprotein 2-beta-N-acetylglucosaminyltransferase (GnTI)	0.000260331	0.00144576	0.000675645	0.000413893
minor CHO metabolism	0.00873854	0.00887166	0.00842925	0.00994461	0.00483719	0.0096893	0.0049288	0.00443508	0.007748	0.00459233	0.00487711	0.00609327	0.00521482	0.0067234	0.00792524	0.00684507		minor CHO metabolism	0.00899601	0.00597259	0.00582768	0.00667713
Signalling	0.0377409	0.0294513	0.0242175	0.0294471	0.0217203	0.0217685	0.0190577	0.0247435	0.038348	0.0329352	0.0403321	0.0339206	0.0464575	0.043348	0.039234	0.0494008		Signalling	0.0302142	0.0218225	0.036384	0.0446101
Cell organisation	0.0209958	0.020191	0.0177389	0.0201659	0.0384978	0.0212038	0.0365974	0.0359287	0.0206279	0.0200066	0.0249259	0.0165352	0.0230476	0.0321998	0.0336465	0.0239067		Cell organisation	0.0197729	0.0330569	0.0205239	0.0282002
Cell cycle	0.000487238	0.000176554	0.000195879	0.000348844	0	0.000399913	0	0	0	0.00042906	0.000511719	0	0.00052428	0	0.000574134	0.00065705		Cell cycle	0.000302129	9.99782e-05	0.000235195	0.000438866
Cell vesicle transport	0.00966197	0.00963813	0.010362	0.0103071	0.0105216	0.00948026	0.0125045	0.0110455	0.0125935	0.0133686	0.0153943	0.0118152	0.0128758	0.0136477	0.0061284	0.0130999		Cell vesicle transport	0.00999231	0.0108879	0.0132929	0.0114379
Development	0.00458236	0.00371856	0.00343129	0.00437691	0.00385798	0.00449227	0.00265456	0.00254482	0.00728287	0.0082889	0.00690758	0.00719567	0.0101108	0.00489652	0.0115881	0.0131388		Development	0.00402728	0.00338741	0.00741875	0.00993357
Transport	0.00917493	0.00848874	0.00688243	0.0084506	0.0198961	0.0140209	0.0259989	0.0244414	0.0110436	0.0120903	0.0105847	0.0101518	0.0112529	0.0176238	0.00797779	0.0165306		Transport	0.00824917	0.0210893	0.0109676	0.0133463
Others	0.0992055	0.0772015	0.087367	0.0819702	0.123193	0.0900488	0.102425	0.118418	0.101433	0.0971105	0.0941919	0.100736	0.11791	0.0877327	0.0816238	0.0951161		Others	0.0864361	0.108521	0.098368	0.0955955
Glycolysis	0.0242087	0.0288576	0.0287877	0.0236468	0.0200918	0.0247264	0.0100244	0.020158	0.0243982	0.0227312	0.0272474	0.0214737	0.0139299	0.0189188	0.0182082	0.0212486		Glycolysis	0.0263752	0.0187501	0.0239626	0.0180764
Fermentation	0.00606572	0.00830639	0.00700704	0.00745881	0.0023218	0.00542566	0.00159756	0.00543581	0.00655862	0.00423924	0.00619829	0.00589745	0.00555143	0.00413198	0.00376652	0.00185325		Fermentation	0.00720949	0.00369521	0.0057234	0.00382579
Gluconeogenesis	0.00520354	0.0056831	0.00787739	0.00607205	0.0035472	0.0031804	0.00745063	0.00480278	0.00806338	0.00483016	0.00591102	0.00526464	0.00715067	0.00451113	0.00473459	0.00522535		Gluconeogenesis	0.00620902	0.00474525	0.0060173	0.00540543
OPP pathway	0.00482835	0.00644168	0.00828113	0.00759116	0	0.00619497	0	0	0.00199591	0.00790977	0.00730255	0.00350016	0.00392763	0.00482978	0.00463797	0.00433246		OPP pathway	0.00678558	0.00154874	0.0051771	0.00443196
TCA cycle	0.019215	0.0261905	0.021638	0.0235369	0.00559892	0.0163461	0.0103238	0.0178664	0.01491	0.0154815	0.0227048	0.0202584	0.0134462	0.0134303	0.0168151	0.0140221		TCA cycle	0.0226451	0.0125338	0.0183387	0.0144284
Mitochondrial electron transfer	0.00956984	0.00846093	0.00995665	0.00795751	0.00965852	0.0121126	0.013431	0.0138359	0.00771618	0.0118813	0.0120104	0.0130407	0.00587163	0.00766471	0.00694312	0.00853613		Mitochondrial electron transfer	0.00898623	0.0122595	0.0111621	0.0072539

## Sheet: Leaves-Fucntional Categories
Table S10: Functional categorization of the identified protein candidates from leaf tissues of pearl millet genotypes (843-22B and ICTP8203)
Data was normalized by NSAF strategy
Abbreviation :	PM-S-C-L: Pearl millet-Sensitive-Control-Leaves; PM-S-St-L: Pearl millet-Sensitive-Stress-Leaves,PM-T-C-L: Pearl millet-Tolerant-Control-Leaves; PM-T-St-L: Pearl millet-Tolerant-Stress-Leaves
Sum of NSAF values binned in to a function																		Averaged Values
Functions	PM-S-C-L	PM-S-C-L	PM-S-C-L	PM-S-C-L	PM-S-St-L	PM-S-St-L	PM-S-St-L	PM-S-St-L	PM-T-C-L	PM-T-C-L	PM-T-C-L	PM-T-C-L	PM-T-St-L	PM-T-St-L	PM-T-St-L	PM-T-St-L	Average	Functions	PM-S-C-L	PM-S-St-L	PM-T-C-L	PM-T-St-L
Lightreaction	0.0944192	0.100397	0.0933574	0.0874738	0.0649211	0.0672801	0.0594689	0.0791909	0.096673	0.0918762	0.105549	0.107157	0.0925253	0.0763713	0.0794251	0.0961377		Lightreaction	0.093912	0.0677153	0.100314	0.0861148
Photorespiration	0.00925066	0.00944168	0.00823159	0.0112392	0.00768273	0.0075357	0.00568785	0.00706522	0.00941364	0.00922347	0.011299	0.0111625	0.00809512	0.00360969	0.0123798	0.00832374		Photorespiration	0.00954078	0.00699287	0.0102747	0.00810207
Calvin cycle	0.0366033	0.0466179	0.0317688	0.0342523	0.0217602	0.0240899	0.0201863	0.0241578	0.0499422	0.0425292	0.0539322	0.0421899	0.0413815	0.0378693	0.0422236	0.0399373		Calvin cycle	0.0373106	0.0225486	0.0471484	0.0403529
Cell wall synthesis	0.0168997	0.0175841	0.0181775	0.0162833	0.0159239	0.0176578	0.0154669	0.0188478	0.018723	0.0207684	0.0185936	0.0185553	0.0187146	0.0148664	0.0197307	0.0174597		Cell wall synthesis	0.0172362	0.0169741	0.0191601	0.0176928
Cell wall degradation	0.00572936	0.00751535	0.00726831	0.00656809	0.00966833	0.00804701	0.00879671	0.00838916	0.006185	0.00655906	0.00529654	0.00754066	0.00693851	0.00974618	0.00605548	0.00716257		Cell wall degradation	0.00677028	0.0087253	0.00639531	0.00747569
Lipid metabolism	0.0169123	0.0169932	0.0183987	0.024092	0.0222183	0.0216142	0.0192327	0.0223967	0.0212129	0.0227225	0.0191395	0.0178311	0.017733	0.0227538	0.0191065	0.0187339		Lipid metabolism	0.019099	0.0213655	0.0202265	0.0195818
N-metabolism	0.00524711	0.00515465	0.00449094	0.00555183	0.00752231	0.00556454	0.00366503	0.00608006	0.00848309	0.00659494	0.00596959	0.00852984	0.0115571	0.00389715	0.0101305	0.00651118		N-metabolism	0.00511113	0.00570799	0.00739436	0.00802398
Amino acid metabolsim	0.0274594	0.0282204	0.0262481	0.0294651	0.0311266	0.0286187	0.0269216	0.0330035	0.031504	0.0306344	0.034346	0.0317951	0.0303547	0.0187775	0.0259344	0.028012		Amino acid metabolsim	0.0278483	0.0299176	0.0320699	0.0257697
S-assimalation	0.00112145	0.00075904	0.00128823	0.0009061	0.000883424	0.00145103	0.000998993	0.000922435	0.00168805	0.00110432	0.00114464	0.00152629	0.00111078	0	0.000425351	0.000675067		S-assimalation	0.00101871	0.00106397	0.00136582	0.000552799
Metal	0.00401939	0.00475786	0.00404708	0.00496519	0.00379393	0.00363878	0.00392102	0.00439041	0.00411983	0.00400176	0.00493541	0.00387762	0.00446218	0.00406079	0.00319152	0.00554153		Metal	0.00444738	0.00393603	0.00423365	0.004314
Secondary metabolism	0.0337985	0.0344233	0.0268803	0.0258245	0.0275576	0.0331609	0.0250252	0.0320609	0.0319501	0.0265951	0.0264917	0.0319139	0.0327824	0.0372893	0.0322266	0.0283197		Secondary metabolism	0.0302317	0.0294512	0.0292377	0.0326545
Hormone metabolism	0.0277115	0.0260362	0.0272288	0.0307911	0.0293725	0.0294585	0.0310338	0.0316269	0.0252301	0.0269778	0.0247662	0.0228067	0.0229705	0.0196101	0.0211666	0.0246261		Hormone metabolism	0.0279419	0.0303729	0.0249452	0.0220933
Co-factor and vitamine metabolism	0.00322707	0.00225402	0.00261586	0.00339467	0.00454428	0.00385199	0.00279989	0.00469522	0.00270013	0.00257566	0.00253274	0.00298769	0.00200073	0.00109593	0.00210072	0.0019655		Co-factor and vitamine metabolism	0.0028729	0.00397284	0.00269905	0.00179072
Tetrapyrrole Synthesis	0.00548016	0.0067503	0.00410169	0.00480173	0.00516146	0.00542307	0.00423304	0.00551974	0.00559785	0.00704719	0.00699499	0.00521111	0.00709921	0.00297736	0.00394763	0.00422838		Tetrapyrrole Synthesis	0.00528347	0.00508433	0.00621279	0.00456315
Major CHO metabolism	0.0386369	0.0368445	0.0343994	0.033599	0.0360921	0.0340966	0.0305725	0.0368182	0.0342165	0.0354573	0.0344515	0.0340839	0.0332628	0.023131	0.0285058	0.029418		Major CHO metabolism	0.03587	0.0343949	0.0345523	0.0285794
Stress	0.0375032	0.0346118	0.0359582	0.0336991	0.0346376	0.0389766	0.0381576	0.0365476	0.0388491	0.0368967	0.0359895	0.0402258	0.0390962	0.0389339	0.0395649	0.0497553		Stress	0.0354431	0.0370799	0.0379903	0.0418376
Redox	0.0136293	0.0111897	0.00977909	0.0116207	0.0115697	0.0119602	0.0127341	0.0142352	0.0143584	0.0125917	0.0156187	0.0145806	0.0146115	0.00948694	0.0122715	0.0148804		Redox	0.0115547	0.0126248	0.0142873	0.0128126
Polyamine metabolism	0.000383551	0.00135395	0.000670196	0.000420096	0.000205817	0.000183899	0.000347823	0.000394947	0.00114685	0.00135595	0.00132226	0.00195109	0.00172723	0.000427088	0.00165709	0.00173187		Polyamine metabolism	0.000706948	0.000283122	0.00144404	0.00138582
Nucleotide metabolism	0.01881	0.0163098	0.0135088	0.0134807	0.0148813	0.0121975	0.0144833	0.0130732	0.012147	0.012339	0.0162568	0.0137139	0.0128304	0.00973678	0.0135629	0.0120616		Nucleotide metabolism	0.0155273	0.0136588	0.0136142	0.0120479
biodegradation of xenobiotics	0.000190865	0.000188537	0.000333508	0.000183021	0.000238804	0.000213372	0.000403569	0.000229123	0.000453997	0.000142948	0	0.000319489	0.000527197	0.000531533	0.000284286	0.0005607		biodegradation of xenobiotics	0.000223983	0.000271217	0.000229108	0.000475929
C1-metabolism	0.00219694	0.0014523	0.00196781	0.00225934	0.00433533	0.00182161	0.00355007	0.00168212	0.00226342	0.00226998	0.00248342	0.00321226	0.00215663	0.000413414	0.00177016	0.00242099		C1-metabolism	0.0019691	0.00284728	0.00255727	0.0016903
Others	0.0479274	0.0480266	0.0521752	0.0524039	0.0538967	0.0656154	0.0629582	0.0641939	0.0466037	0.0449698	0.0437946	0.0470244	0.0546363	0.0547377	0.0507489	0.0546314		Others	0.0501333	0.0616661	0.0455981	0.0536886
RNA processing	0.014281	0.0146611	0.0141925	0.0154393	0.0112126	0.0135899	0.0119242	0.0106533	0.0121178	0.0136818	0.0134458	0.0124707	0.0139861	0.0046777	0.0120046	0.014099		RNA processing	0.0146435	0.011845	0.012929	0.0111919
Regulation of transcriptions	0.0262024	0.0261703	0.0248559	0.0252273	0.0236769	0.0272923	0.0284993	0.0277512	0.0181774	0.021287	0.0220252	0.0209765	0.0251766	0.0238745	0.0229328	0.0227918		Regulation of transcriptions	0.025614	0.0268049	0.0206165	0.0236939
RNA binding	0.00809864	0.0100082	0.00499007	0.00849156	0.0112659	0.0089636	0.00949442	0.00820191	0.00561657	0.005933	0.00388337	0.00464482	0.00374565	0.00583443	0.00651176	0.00580072		RNA binding	0.00789712	0.00948145	0.00501944	0.00547314
DNA synthesis	0.0140979	0.0153704	0.0109354	0.0136293	0.0179025	0.0176985	0.0199465	0.0205747	0.014186	0.0143046	0.0130137	0.0147812	0.0164109	0.0123024	0.0183941	0.0144569		DNA synthesis	0.0135082	0.0190305	0.0140714	0.0153911
Amino acid activation	0.00438196	0.00405065	0.00510072	0.00469123	0.0033044	0.00597677	0.00468063	0.00487939	0.00440994	0.00471181	0.00420978	0.00426247	0.00430676	0.0018976	0.00366717	0.00291195		Amino acid activation	0.00455614	0.0047103	0.0043985	0.00319587
Protein Synthesis	0.0579627	0.0591729	0.0528759	0.0564217	0.054829	0.0512589	0.0400973	0.0493709	0.065153	0.0613637	0.0639055	0.059682	0.0618306	0.0506898	0.0613878	0.0568505		Protein Synthesis	0.0566083	0.048889	0.0625261	0.0576897
Protein Targeting	0.0192338	0.0166163	0.0174415	0.0164749	0.0164949	0.0219379	0.0181601	0.0178606	0.0179526	0.0156449	0.0163496	0.0179757	0.0158781	0.0133415	0.017097	0.0172579		Protein Targeting	0.0174416	0.0186134	0.0169807	0.0158936
Postranslational modification	0.0171798	0.0153267	0.017145	0.0146843	0.0155672	0.0180741	0.0157415	0.0145847	0.0090937	0.0108878	0.00795358	0.0102504	0.0119094	0.0161702	0.0131495	0.00898304		Postranslational modification	0.0160839	0.0159919	0.00954634	0.012553
Protein degradation	0.0362121	0.0401331	0.0370428	0.0372221	0.040737	0.039798	0.0416009	0.0441911	0.0312859	0.0290528	0.0291251	0.0317168	0.040649	0.0458438	0.0328127	0.0405021		Protein degradation	0.0376525	0.0415817	0.0302951	0.0399519
Protein Folding	0.00270452	0.00346018	0.0031685	0.00255742	0.00282653	0.00332341	0.00229693	0.00222241	0.00430672	0.00372868	0.00382989	0.00433532	0.00447643	0.000937321	0.00269215	0.00367894		Protein Folding	0.00297266	0.00266732	0.00405015	0.00294621
Protein assembly	0.00192266	0.00101806	0.00146852	0.00164897	0.00199072	0.00237186	0.00171861	0.000989012	0.00148774	0.00196532	0.00102245	0.00109946	0.00100765	0	0.0015317	0.000699155		Protein assembly	0.00151455	0.00176755	0.00139374	0.000809627
Minor CHO metabolism	0.0156168	0.0153565	0.0164028	0.0145723	0.0161796	0.0144794	0.0137855	0.0167529	0.0112182	0.0121479	0.0114545	0.0116588	0.0117466	0.00959398	0.0146395	0.0120869		Minor CHO metabolism	0.0154871	0.0152994	0.0116198	0.0120168
Signalling	0.0184619	0.0184794	0.0220629	0.0187763	0.0254478	0.026275	0.0269114	0.0174583	0.0274478	0.0259316	0.0262989	0.0289486	0.035217	0.0489555	0.0386497	0.0263517		Signalling	0.0194451	0.0240231	0.0271567	0.0372935
Cell organisation	0.0198694	0.0168191	0.0174577	0.0128856	0.015275	0.0103003	0.0174236	0.0166132	0.0117114	0.0117193	0.0162069	0.0112781	0.0171955	0.0260645	0.0176682	0.0149678		Cell organisation	0.0167579	0.014903	0.0127289	0.018974
Cell Division	0.000579133	0.000190689	0.000168658	0.000370221	0.000407866	0.000580239	0.000689279	0.000550925	0.000298883	0.000144579	0	0.000263275	0.000293047	0	0.000277454	0.000680799		Cell Division	0.000327175	0.000557077	0.000176684	0.000312825
Cell Cycle	0.000548719	0.000519756	0.000808019	0.00109315	0.00169551	0.000853943	0.00110296	0.00176894	0.00268579	0.00151899	0.00174147	0.00241397	0.0021689	0.00249458	0.0013562	0.00123032		Cell Cycle	0.000742411	0.00135534	0.00209005	0.0018125
Cell transport	0.00511849	0.00383864	0.00425943	0.00455583	0.00477991	0.00514164	0.0059009	0.0061295	0.00453166	0.00397876	0.00336575	0.00400476	0.00563103	0.00623603	0.00423191	0.00439176		Cell transport	0.0044431	0.00548799	0.00397023	0.00512268
Development	0.00693253	0.00541309	0.00654436	0.00664068	0.00882137	0.00699675	0.00853398	0.00805593	0.00265114	0.00334067	0.00366262	0.00302693	0.00507919	0.00307135	0.00445651	0.00482072		Development	0.00638267	0.00810201	0.00317034	0.00435694
Transport	0.0101279	0.00832119	0.00997655	0.0101392	0.00852234	0.00988911	0.00862596	0.0124338	0.0123003	0.00936171	0.00993924	0.0110194	0.0142503	0.016781	0.0103949	0.01398		Transport	0.0096412	0.00986781	0.0106552	0.0138515
Unknown	0.124213	0.114265	0.11576	0.111976	0.134348	0.121039	0.123097	0.127685	0.106633	0.107147	0.104635	0.111186	0.101592	0.107803	0.0956082	0.103316		Unknown	0.116553	0.126542	0.1074	0.10208
Glycolysis	0.019792	0.0236902	0.0223509	0.0227704	0.0134304	0.0200604	0.0157632	0.0196585	0.0245396	0.0231179	0.0260163	0.0225946	0.0220052	0.0197718	0.024651	0.0225997		Glycolysis	0.0221509	0.0172281	0.0240671	0.0222569
Fermentation	0.00387102	0.00471228	0.00363891	0.00339164	0.00364001	0.00421666	0.0034008	0.00450278	0.00543602	0.00462533	0.00437952	0.00422839	0.00398696	0.00505089	0.00405728	0.00351225		Fermentation	0.00390346	0.00394006	0.00466731	0.00415185
Gluconeogenesis	0.015695	0.0178229	0.0147241	0.0141316	0.0112759	0.0137739	0.00991371	0.0104449	0.0166697	0.0130413	0.0165606	0.0159913	0.0133121	0.00520779	0.0138596	0.0120875		Gluconeogenesis	0.0155934	0.0113521	0.0155657	0.0111167
OPP Pathway	0.00452741	0.00602319	0.00884863	0.00624223	0.00403102	0.00678309	0.00606375	0.00564676	0.00544056	0.00597905	0.0063287	0.00557648	0.00268947	0.000385805	0.00457842	0.00375617		OPP Pathway	0.00641037	0.00563116	0.0058312	0.00285247
TCA cycle	0.0221174	0.025949	0.0231781	0.0265515	0.0244417	0.0277445	0.0262002	0.030053	0.0277036	0.0292437	0.030009	0.0288283	0.0288228	0.0177681	0.0261528	0.0266769		TCA cycle	0.024449	0.0271098	0.0289462	0.0248551
Mitochondrial electron transport	0.00772579	0.00874348	0.00805008	0.00787867	0.0126852	0.00817931	0.0101184	0.00791454	0.0105798	0.00949791	0.0093144	0.0111972	0.00897181	0.00839125	0.00747406	0.00866182		Mitochondrial electron transport	0.00809951	0.00972435	0.0101473	0.00837474

## Sheet: Seed-Functional Categories
Table S10: Functional categorization of the identified protein candidates from seed tissues of pearl millet genotypes (843-22B and ICTP8203)
Data was normalized by NSAF strategy
Abbreviation :	PM-S-C-S :Pearl millet -Senstive-Control-Seeds, PM-S-St-S :Pearl millet -Senstive-Stress-Seeds; PM-T-C-S :Pearl millet-Tolerant-Control-Seeds, PM-T-St-S :Pearl millet-Tolerant-Stress-Seeds
Sum of NSAF values binned in to a function																		Average Values
Functions	PM-S-C-S	PM-S-C-S	PM-S-C-S	PM-S-C-S	PM-S-St-S	PM-S-St-S	PM-S-St-S	PM-S-St-S	PM-T-C-S	PM-T-C-S	PM-T-C-S	PM-T-C-S	PM-T-St-S	PM-T-St-S	PM-T-St-S	PM-T-St-S	Average	Functions	PM-S-C-S	PM-S-St-S	PM-T-C-S	PM-T-St-S
Lightreaction	0.0141878	0.0151279	0.0150159	0.0125106	0.0177702	0.0188442	0.0177953	0.0156595	0.0146874	0.0138077	0.014121	0.015995	0.0131122	0.0126103	0.015069	0.0131193		Lightreaction	0.0142106	0.0175173	0.0146528	0.0134777
Photorespiration	0.00129813	0.00183055	0.00110198	0.00130323	0.00100324	0.00197519	0.0006633	0.00140431	0.00136859	0.00209754	0.00163197	0.00101404	0.00165877	0.00134562	0.00194064	0.00206554		Photorespiration	0.00138347	0.00126151	0.00152803	0.00175264
Calvin cycle	0.00843584	0.0102323	0.00906638	0.00850446	0.0071644	0.00829993	0.00681904	0.00847392	0.016554	0.0173783	0.0150434	0.0151702	0.0156496	0.0132622	0.0141392	0.0160762		Calvin cycle	0.00905976	0.00768932	0.0160365	0.0147818
Cell wall synthesis	0.0247846	0.0258977	0.0230473	0.0238229	0.0202305	0.0230905	0.0195973	0.0189069	0.0237998	0.0295731	0.0267157	0.0278576	0.0265136	0.0224459	0.0240672	0.0266618		Cell wall synthesis	0.0243881	0.0204563	0.0269866	0.0249221
Cell wall degradation	0.00342906	0.00401989	0.00392956	0.0034892	0.00470322	0.0046442	0.0040779	0.00526978	0.00469937	0.00307409	0.00366924	0.00562732	0.00357312	0.0025544	0.00377416	0.00386783		Cell wall degradation	0.00371693	0.00467378	0.00426751	0.00344238
Cell wall modification	0.00411616	0.00466477	0.00373327	0.00350269	0.00324005	0.00353803	0.00550696	0.00401353	0.00332623	0.00422072	0.00307527	0.00288091	0.00332474	0.00271262	0.00540387	0.00332098		Cell wall modification	0.00400422	0.00407464	0.00337578	0.00369055
Lipid metabolism	0.0198396	0.0228241	0.0244655	0.0206308	0.021957	0.0251915	0.0230069	0.0251036	0.0225592	0.0220047	0.0221246	0.0242829	0.0247721	0.0189575	0.0247874	0.0266076		Lipid metabolism	0.02194	0.0238147	0.0227428	0.0237812
N-metabolism	0.00154969	0.00255303	0.00331223	0.0030795	0.00650839	0.00395815	0.00292199	0.00154112	0.00321099	0.00473696	0.0054224	0.00591472	0.00494989	0.00472236	0.00406289	0.00422004		N-metabolism	0.00262361	0.00373241	0.00482127	0.0044888
Amino acid metabolism	0.0356283	0.0297662	0.0283215	0.0334547	0.0301615	0.0304906	0.0293292	0.0292746	0.0436042	0.0453501	0.0428196	0.0406913	0.0375231	0.0339482	0.0408978	0.0413642		Amino acid metabolism	0.0317927	0.029814	0.0431163	0.0384333
Metal	0.00588056	0.00667084	0.00506009	0.00543163	0.0054166	0.00509399	0.00735601	0.00410853	0.00613864	0.00677524	0.00686492	0.00670148	0.00531257	0.00680629	0.00592586	0.00751336		Metal	0.00576078	0.00549378	0.00662007	0.00638952
Secondary metabolism	0.0216962	0.0250186	0.0220495	0.0257472	0.020491	0.0237326	0.0305418	0.021189	0.0382981	0.0331223	0.0375529	0.0346003	0.0370896	0.0314399	0.0469281	0.0312868		Secondary metabolism	0.0236279	0.0239886	0.0358934	0.0366861
Hormone metabolism	0.0495975	0.0502015	0.0490915	0.0511746	0.0540679	0.0509784	0.0546735	0.052475	0.0434135	0.0500098	0.040612	0.044353	0.0454996	0.0379146	0.041246	0.0407164		Hormone metabolism	0.0500163	0.0530487	0.0445971	0.0413442
Co-factor and vitamine metabolism	0.00218414	0.00283838	0.00388641	0.00178412	0.00276348	0.0041046	0.00216136	0.00179886	0.00211382	0.00244742	0.00325362	0.00179991	0.00301137	0.00237707	0.00165775	0.00256866		Co-factor and vitamine metabolism	0.00267326	0.00270708	0.00240369	0.00240371
tetrapyrrole synthesis	0.00155869	0.000636302	0.000907239	0.000846149	0.0017691	0.00176937	0.00182414	0.001498	0.00148466	0.000351806	0.0011628	0.00108467	0.00124577	0.00130139	0.00108797	0.000738072		tetrapyrrole synthesis	0.000987096	0.00171515	0.00102098	0.0010933
major CHO metabolism	0.0426401	0.0399766	0.0356496	0.0408453	0.0379238	0.0407601	0.0389743	0.0376595	0.0372477	0.0451183	0.0377206	0.0392337	0.0382001	0.0392186	0.0398624	0.0388627		major CHO metabolism	0.0397779	0.0388294	0.0398301	0.0390359
Stress	0.0547183	0.0434108	0.0469301	0.0450192	0.0466834	0.0479745	0.0462021	0.0407231	0.0443095	0.0472883	0.0600257	0.0481882	0.045761	0.0464587	0.0489411	0.0474605		Stress	0.0475196	0.0453958	0.0499529	0.0471554
Redox	0.0209997	0.0178165	0.0165013	0.0188308	0.0141413	0.0166344	0.0138365	0.0141649	0.0171631	0.0186808	0.0205555	0.0185388	0.0215964	0.0222691	0.0199324	0.0232652		Redox	0.0185371	0.0146943	0.0187345	0.0217658
polyamine metabolism	0	0	0.000142184	0	0	0	0	0	0.000583275	0.000301839	0.000983279	0.00131406	0.000953822	0.000738204	0.000527745	0.00109456		polyamine metabolism	3.5546e-05	0	0.000795613	0.000828581
Nucleotide metabolism	0.00939432	0.0101397	0.0121553	0.00962603	0.0107417	0.0110186	0.00890123	0.0124473	0.00911641	0.0110436	0.00942752	0.00885964	0.0105767	0.0085432	0.0113462	0.00908353		Nucleotide metabolism	0.0103288	0.0107772	0.00961179	0.0098874
C1-metabolism	0.00280055	0.00148153	0.00164617	0.00252058	0.0034858	0.00268333	0.00237972	0.00244473	0.00242755	0.00111902	0.00251174	0.00303159	0.00199645	0.00309893	0.00228495	0.00220897		C1-metabolism	0.00211221	0.00274839	0.00227247	0.00239733
Others	0.0853437	0.0671665	0.0658924	0.0663755	0.0682312	0.0723125	0.0706198	0.0763108	0.0725477	0.0778962	0.0667651	0.0680096	0.0670258	0.0645105	0.0671804	0.0658877		Others	0.0711945	0.0718686	0.0713047	0.0661511
RNA processing	0.0143107	0.0137912	0.0150879	0.0101111	0.012335	0.0157735	0.0150703	0.0126258	0.015533	0.0142691	0.0147089	0.0145396	0.0156291	0.0121745	0.0141561	0.01496		RNA processing	0.0133252	0.0139511	0.0147626	0.0142299
Regulation of transcription	0.0205512	0.0227694	0.0203889	0.0212608	0.0178884	0.0216446	0.020841	0.0176252	0.0205441	0.0268818	0.0193633	0.0202801	0.0239326	0.0277918	0.0204774	0.0234111		Regulation of transcription	0.0212426	0.0194998	0.0217673	0.0239032
RNA binding	0.00725259	0.00541539	0.00967056	0.00771709	0.00835558	0.00585363	0.00812672	0.00802381	0.00582212	0.00362251	0.00402355	0.00560395	0.00371313	0.0040724	0.00515416	0.00432611		RNA binding	0.00751391	0.00758993	0.00476803	0.00431645
RNA Silencing	0.00047632	0.000379695	0.000429505	0.00139395	0.000887509	0.000728389	0.000631515	0.000633745	0.00158719	0.00116972	0.00132374	0.00167662	0.00121106	0.00173113	0.000374903	0.00124627		RNA Silencing	0.000669869	0.000720289	0.00143932	0.00114084
DNA Synthesis	0.0109376	0.00927772	0.00944331	0.0105688	0.00947865	0.0109442	0.00938222	0.00919014	0.0105863	0.00970798	0.0103244	0.0105043	0.00796863	0.0105922	0.00888356	0.00679774		DNA Synthesis	0.0100569	0.0097488	0.0102808	0.00856052
Amino acid activation	0.00235799	0.00258406	0.00304932	0.0024662	0.00274662	0.00392637	0.00290782	0.00282718	0.00296813	0.00313773	0.0025499	0.0030817	0.00249994	0.00220797	0.00248271	0.0028355		Amino acid activation	0.00261439	0.003102	0.00293436	0.00250653
Protein Synthesis	0.0648314	0.0654161	0.065412	0.0644407	0.0525308	0.0592468	0.0522931	0.0541171	0.068134	0.0868769	0.0731992	0.0716294	0.0709626	0.0719756	0.075344	0.0680644		Protein Synthesis	0.065025	0.0545469	0.0749599	0.0715867
Protein targeting	0.0230901	0.0253212	0.0235681	0.022039	0.0184038	0.0251556	0.0217981	0.0183897	0.0198774	0.0226125	0.0197365	0.0201693	0.0237307	0.0214634	0.021237	0.0225984		Protein targeting	0.0235046	0.0209368	0.0205989	0.0222573
prpostranslational modification	0.0111826	0.0116874	0.0104965	0.0103656	0.0129126	0.012499	0.0108791	0.011528	0.0104064	0.0111541	0.0122178	0.00974677	0.0102793	0.00875936	0.0107838	0.00991257		prpostranslational modification	0.010933	0.0119547	0.0108812	0.00993375
Protein degradation	0.0305832	0.0324129	0.0303737	0.0308825	0.0354932	0.0380651	0.036386	0.0342421	0.0336851	0.0270344	0.0286277	0.034996	0.0285998	0.0274978	0.0296928	0.0285759		Protein degradation	0.0310631	0.0360466	0.0310858	0.0285916
Protein folding	0.00328488	0.0035346	0.00252475	0.00292621	0.00382111	0.00271031	0.00333255	0.00337678	0.0026639	0.00259672	0.00451084	0.00326767	0.0027431	0.00268968	0.00305176	0.00319634		Protein folding	0.00306761	0.00331019	0.00325978	0.00292022
Protein asembly	0.00107409	0.00116187	0.00096644	0.0011608	0.00171776	0.000968825	0.00225569	0.00128822	0.00173629	0.00107344	0.00117201	0.00129095	0.0011369	0.00119426	0.00101278	0.00115383		Protein asembly	0.0010908	0.00155763	0.00131817	0.00112444
Minor CHO Metabolism	0.00771527	0.010323	0.0104292	0.00883226	0.011115	0.0125034	0.012174	0.00792815	0.0109916	0.00940524	0.011571	0.0106707	0.00873171	0.011555	0.00970919	0.0111882		Minor CHO Metabolism	0.00932494	0.0109301	0.0106596	0.010296
Signalling	0.0195506	0.0205675	0.0165348	0.0187665	0.0174488	0.0186215	0.0137462	0.0177988	0.0303017	0.0294269	0.0438002	0.0295748	0.030066	0.028979	0.0331365	0.0311136		Signalling	0.0188549	0.0169038	0.0332759	0.0308238
Cell organisation	0.012348	0.0127718	0.015482	0.0132679	0.0133358	0.0154336	0.00913247	0.0109434	0.0134746	0.0112962	0.0161691	0.0139374	0.00981207	0.0125779	0.011812	0.0102313		Cell organisation	0.0134674	0.0122113	0.0137193	0.0111083
Cell division	0.00095237	0.000451642	0.00105886	0.000838845	0.000522238	0.000988552	0.000298437	0.000435976	0.000414693	0.000857208	0.000932204	0.00030057	0.000869135	0.000654284	0.00105349	0.000894403		Cell division	0.000825428	0.000561301	0.000626169	0.000867829
Cell transport	0.00480533	0.00348878	0.00415846	0.00344965	0.00256962	0.00298919	0.00291187	0.00358562	0.00636143	0.00442	0.00504565	0.00705147	0.00572249	0.00369087	0.00473507	0.00709067		Cell transport	0.00397556	0.00301408	0.00571964	0.00530978
Development	0.0372506	0.0632746	0.0743467	0.0853687	0.0659679	0.0224935	0.0427787	0.0718498	0.023274	0.0346589	0.0361526	0.0242032	0.0602967	0.0650939	0.0469802	0.0620559		Development	0.0650601	0.0507725	0.0295722	0.0586067
Transport	0.00636603	0.00421886	0.00331419	0.00368324	0.00359737	0.00474165	0.00458968	0.00281186	0.00435148	0.00377462	0.00320432	0.0051933	0.00234594	0.00345778	0.00375122	0.00317832		Transport	0.00439558	0.00393514	0.00413093	0.00318332
Unknown	0.183914	0.188254	0.188644	0.193397	0.193314	0.175588	0.18306	0.20755	0.130464	0.119001	0.135193	0.124268	0.141946	0.154035	0.126918	0.139646		Unknown	0.188552	0.189878	0.127232	0.140636
Glycolysis	0.0161707	0.0164073	0.017065	0.0152504	0.0147374	0.0189645	0.0178037	0.0146103	0.0241243	0.0278617	0.0243518	0.0253621	0.0243991	0.0218077	0.0225784	0.0236021		Glycolysis	0.0162233	0.016529	0.025425	0.0230968
Fermentation	0.00472152	0.00634478	0.00591846	0.00490176	0.00532476	0.0055252	0.00603761	0.00581283	0.00559913	0.00545704	0.00619702	0.00560789	0.0058742	0.00581368	0.00507777	0.00663039		Fermentation	0.00547163	0.0056751	0.00571527	0.00584901
Gluconeogenesis	0.00742367	0.00821422	0.00789733	0.00814231	0.00658169	0.00778333	0.00670604	0.00695388	0.010446	0.00978519	0.00856832	0.00991461	0.00725923	0.00788516	0.00901581	0.00892997		Gluconeogenesis	0.00791938	0.00700624	0.00967853	0.00827255
OPP Pathway	0.00601417	0.0060082	0.0066647	0.00399894	0.00561843	0.00614824	0.00722623	0.00492901	0.00657279	0.00610451	0.00566949	0.00714413	0.00688621	0.00644441	0.00571797	0.00707627		OPP Pathway	0.0056715	0.00598048	0.00637273	0.00653121
TCA Cycle	0.0202792	0.0194643	0.0198166	0.0183239	0.0211427	0.0216176	0.0211583	0.0224232	0.0207761	0.0242078	0.0252867	0.0226776	0.024411	0.0212538	0.0207465	0.0242707		TCA Cycle	0.019471	0.0215855	0.0232371	0.0226705
mitochondrial electron transport	0.00671832	0.010125	0.0101008	0.00795759	0.00691916	0.00913196	0.00845042	0.00740518	0.00873872	0.0105285	0.00859503	0.00790188	0.0131025	0.0118038	0.0106678	0.0125499		mitochondrial electron transport	0.00872544	0.00797668	0.00894103	0.012031
																					0	0
																					0	0
																					0	0
																					0	0
