# Supplementary material for: Physiological and Proteomic Signatures Reveal Mechanisms of Superior Drought Resilience in Pearl Millet Compared to Wheat
Source: Front Plant Sci. 2021 Jan 13;11:600278. doi: 10.3389/fpls.2020.600278 (PMC7838129; doi:10.3389/fpls.2020.600278)
Supplement: Supplementary Table 1 — Details of the sample code for the raw files measured and submitted in PRIDE repository for Wheat and Pearl millet genotypes. [file Data_Sheet_2.ZIP › Table S11.xlsx]

## Sheet: Roots-Functional Categories
Table S11: Functional categorization of the identified protein candidates from root tissues of wheat genotypes (White Fife and TRI5630)
Data was normalized by NSAF strategy
Abbreviation :	UK-C-R: UK-Control-Roots, UK-St-R: UK-St-Roots, IR-C-R: Iran-Control-Roots, IR-St-R:Iran-St-Roots
Sum of all the NSAF values binned in the function																		Averaged NSAF Value
Functions	UK-C-R	UK-C-R	UK-C-R	UK-C-R	UK-St-R	UK-St-R	UK-St-R	UK-St-R	IR-C-R	IR-C-R	IR-C-R	IR-C-R	IR-St-R	IR-St-R	IR-St-R	IR-St-R	Average	Functions	UK-C-R	UK-St-R	IR-C-R	IR-St-R
Light reaction	0.0391501	0.0350757	0.0381896	0.0320537	0.0272618	0.0285076	0.0309554	0.031864	0.0354862	0.032029	0.0300667	0.0313142	0.0350341	0.0336367	0.0362611	0.0392083		Light reaction	0.0361172	0.0296472	0.032224	0.0360351
Photorespiration	0.00295233	0.00270039	0.00364366	0.00316452	0.00334073	0.00358083	0.00379468	0.00336824	0.00306622	0.00338256	0.0037767	0.0027584	0.00290904	0.00363293	0.00363843	0.00352805		Photorespiration	0.00311522	0.00352112	0.00324597	0.00342711
Calvin cycle	0.0208488	0.0222026	0.0211765	0.0249321	0.0233151	0.0240674	0.02517	0.0250872	0.0225537	0.022957	0.0196565	0.022455	0.0214311	0.0188145	0.0189491	0.0174964		Calvin cycle	0.02229	0.0244099	0.0219055	0.0191728
Cell wall Synthesis	0.0344923	0.0298471	0.0321339	0.034167	0.0413667	0.0381658	0.0439939	0.0415269	0.0387958	0.0383171	0.0413635	0.041652	0.0376778	0.0371105	0.0374971	0.0393659		Cell wall Synthesis	0.0326601	0.0412633	0.0400321	0.0379128
Cell wall degradation	0.00775604	0.00777118	0.00829303	0.0075665	0.00666263	0.00828201	0.00628659	0.00654127	0.00629005	0.00740143	0.00627632	0.00665113	0.00734286	0.00790226	0.00737129	0.00752131		Cell wall degradation	0.00784669	0.00694312	0.00665473	0.00753443
Lipid metabolism	0.0338637	0.0338602	0.0365524	0.0354564	0.0379011	0.0397722	0.0346871	0.0355364	0.0449465	0.0362354	0.0373065	0.0357828	0.0355203	0.0400587	0.0400187	0.0462471		Lipid metabolism	0.0349332	0.0369742	0.0385678	0.0404612
N-metabolism	0.0102987	0.00936075	0.0115827	0.0116648	0.0144502	0.0106891	0.0131791	0.0122648	0.0109603	0.0132764	0.010528	0.0105686	0.00879648	0.0143869	0.0105266	0.0106264		N-metabolism	0.0107268	0.0126458	0.0113333	0.0110841
Amino acid metabolism	0.0403581	0.0388179	0.0361338	0.0403294	0.0410194	0.0423727	0.0407842	0.0450989	0.0345423	0.0372107	0.0414961	0.0380434	0.0418003	0.0423594	0.041735	0.0365695		Amino acid metabolism	0.0389098	0.0423188	0.0378231	0.0406161
Metal	0.00616303	0.00737742	0.00617326	0.00663043	0.0051341	0.00536698	0.00664101	0.00605653	0.00734397	0.00643721	0.0062718	0.00645152	0.0054883	0.00734218	0.00740307	0.00645306		Metal	0.00658603	0.00579966	0.00662613	0.00667165
Secondary metabolism	0.0676342	0.0690525	0.0587153	0.0607172	0.0656596	0.0666764	0.05744	0.061043	0.0510067	0.0506645	0.0473705	0.0500978	0.0619521	0.0580867	0.0578312	0.0705269		Secondary metabolism	0.0640298	0.0627048	0.0497849	0.0620992
Hormone metabolism	0.03552	0.0387634	0.0365537	0.035679	0.0330239	0.0344499	0.0318982	0.029	0.0340176	0.0339768	0.0325675	0.0331514	0.0392304	0.0400638	0.0373676	0.0332132		Hormone metabolism	0.0366291	0.032093	0.0334283	0.0374687
Co-factor and vitamine metabolism	0.00269362	0.00293636	0.00351958	0.00236614	0.00341445	0.00319437	0.00303702	0.00298974	0.00198791	0.00257715	0.00334931	0.00299207	0.00278302	0.00298558	0.00277225	0.00270302		Co-factor and vitamine metabolism	0.00287892	0.00315889	0.00272661	0.00281097
Tetrapyrrole synthesis	0.00414415	0.00442577	0.00536638	0.004921	0.00431608	0.00295568	0.00413412	0.00378334	0.00340678	0.00553519	0.0049825	0.00437704	0.00332592	0.00386114	0.00363642	0.00336658		Tetrapyrrole synthesis	0.00471432	0.0037973	0.00457538	0.00354752
Major CHO metabolism	0.0263533	0.0286971	0.0275509	0.0266972	0.0301975	0.0286786	0.0303161	0.0306595	0.0273309	0.028406	0.0292419	0.0288827	0.0300261	0.0287809	0.0250432	0.030621		Major CHO metabolism	0.0273246	0.029963	0.0284654	0.0286178
Stress	0.05089	0.0484442	0.0510394	0.0487368	0.0454796	0.0505736	0.0497139	0.0495145	0.0505632	0.0552488	0.0531553	0.0535517	0.0504276	0.0524038	0.0565999	0.0458792		Stress	0.0497776	0.0488204	0.0531298	0.0513276
Redox	0.0223463	0.0226427	0.021381	0.0196777	0.0289065	0.0277687	0.030671	0.0292523	0.0241939	0.0271927	0.0300756	0.0252002	0.0258438	0.0272112	0.0253891	0.0225018		Redox	0.0215119	0.0291496	0.0266656	0.0252365
polyamine metabolism	0.00214725	0.00199155	0.0015164	0.00109556	0.00147145	0.00201518	0.00154386	0.0019462	0.00175692	0.001644	0.00130774	0.00131158	0.00135333	0.00137927	0.00153224	0.000788461		polyamine metabolism	0.00168769	0.00174417	0.00150506	0.00126332
Nuleotide metabolism	0.00677207	0.00749871	0.00704146	0.00829224	0.00715793	0.00759293	0.0071836	0.00738201	0.00594547	0.0068297	0.00586002	0.00702189	0.00721708	0.00641178	0.00597691	0.00631297		Nuleotide metabolism	0.00740112	0.00732912	0.00641427	0.00647968
biodegradation of xenobiotics	0.00122399	0.00124948	0.00141338	0.00187187	0.000821572	0.000747597	0.000742766	0.00098313	0.00129476	0.00108756	0.00108461	0.00127084	0.00216136	0.00124622	0.00146476	0.000620675		biodegradation of xenobiotics	0.00143968	0.000823766	0.00118444	0.00137325
C1-metabolsim	0.00268855	0.00241872	0.00225243	0.00243033	0.00262165	0.00194811	0.00276778	0.00303136	0.00204038	0.0029764	0.00183415	0.0027935	0.00281505	0.0025847	0.00288915	0.00209586		C1-metabolsim	0.0024475	0.00259223	0.00241111	0.00259619
Others	0.0827067	0.0789221	0.0793836	0.0808158	0.0746481	0.0773911	0.0724967	0.0745186	0.0847099	0.0832084	0.0805732	0.0803795	0.0848257	0.0883687	0.0926826	0.0940701		Others	0.0804571	0.0747636	0.0822177	0.0899868
RNA processing	0.0115172	0.0119252	0.0127265	0.0109173	0.0107394	0.0112611	0.0125169	0.011946	0.01367	0.0119602	0.0110819	0.0119967	0.0121055	0.0121814	0.0117223	0.0127226		RNA processing	0.0117716	0.0116158	0.0121772	0.012183
Regulation of transcription	0.0244513	0.0210458	0.0238121	0.0236318	0.0297277	0.0241824	0.0283966	0.0272946	0.0210044	0.0237843	0.0219523	0.0206734	0.023128	0.0222993	0.0193373	0.0226023		Regulation of transcription	0.0232353	0.0274003	0.0218536	0.0218417
RNA binding	0.00588843	0.00559269	0.00443946	0.00588729	0.00423758	0.00528531	0.00531621	0.00531191	0.0065354	0.00547519	0.00690585	0.00531922	0.00623797	0.00603709	0.00631233	0.00424284		RNA binding	0.00545197	0.00503775	0.00605891	0.00570756
DNA synthesis	0.00688347	0.00652088	0.00646473	0.00654718	0.00548387	0.00538249	0.00598485	0.00553613	0.00703067	0.00598073	0.00647904	0.00635354	0.0060632	0.00500987	0.00608257	0.00413901		DNA synthesis	0.00660407	0.00559684	0.00646099	0.00532366
DNA repair	0.00269049	0.00221453	0.00300807	0.00238406	0.00328538	0.00271213	0.00286938	0.00314033	0.00262111	0.00322326	0.00302607	0.00252866	0.00219576	0.00309456	0.00212006	0.00261805		DNA repair	0.00257429	0.00300181	0.00284977	0.00250711
Amino acid activation	0.00615545	0.00537437	0.00478953	0.00470459	0.00750061	0.00735795	0.00811261	0.00695047	0.00612479	0.00758689	0.00935642	0.00693323	0.00476746	0.00606285	0.00529553	0.00496128		Amino acid activation	0.00525599	0.00748041	0.00750034	0.00527178
Protein synthesis	0.0384261	0.0414195	0.04087	0.0434021	0.044005	0.0413404	0.0427268	0.0429292	0.0378037	0.0387318	0.0360444	0.035761	0.0424545	0.0396201	0.0442926	0.045903		Protein synthesis	0.0410294	0.0427503	0.0370852	0.0430676
Protein targeting	0.019767	0.0186115	0.0209656	0.0212508	0.0153241	0.0169974	0.0179425	0.0189469	0.0245425	0.022782	0.0197148	0.0208263	0.0229455	0.0206953	0.0216246	0.0195774		Protein targeting	0.0201487	0.0173027	0.0219664	0.0212107
postranslational modification	0.0142462	0.0156023	0.0159376	0.0163391	0.00951251	0.0109074	0.0108282	0.0112068	0.0158987	0.0155986	0.0155291	0.0141528	0.0120587	0.0128082	0.0138607	0.010953		postranslational modification	0.0155313	0.0106137	0.0152948	0.0124201
Protein degradation	0.0395377	0.0402571	0.0386793	0.0400632	0.0407303	0.039533	0.0439847	0.042475	0.0476766	0.0468546	0.0476925	0.0464516	0.0371339	0.0395998	0.0389765	0.0370931		Protein degradation	0.0396343	0.0416807	0.0471688	0.0382008
Protein folding	0.00446065	0.00523597	0.00448989	0.00450126	0.00501475	0.00473075	0.00526197	0.00500762	0.00625198	0.00549952	0.00679274	0.00611182	0.00398701	0.00368437	0.00359111	0.00450712		Protein folding	0.00467194	0.00500377	0.00616401	0.0039424
Protein assembly	0.000513867	0.000734244	0.000632348	0.000706505	0.00055998	0.000670923	0.000391619	0.000456836	0.000560406	0.000518438	0.00041713	0.000965295	0.000654844	0.000575164	0.000408171	0.000692552		Protein assembly	0.000646741	0.00051984	0.000615317	0.000582683
Minor CHO metabolism	0.0075755	0.00741492	0.008738	0.00731169	0.0049395	0.00591278	0.00523663	0.00599869	0.0044759	0.0062645	0.00603768	0.00511273	0.00721589	0.00680488	0.00744022	0.00581828		Minor CHO metabolism	0.00776003	0.0055219	0.0054727	0.00681982
Signalling	0.0412012	0.0402029	0.0419969	0.0422522	0.0401875	0.0374866	0.0424612	0.0382667	0.0486678	0.0433127	0.0467221	0.0511878	0.0400686	0.0408041	0.0396082	0.0332993		Signalling	0.0414133	0.0396005	0.0474726	0.0384451
Cell organisation	0.02022	0.0213564	0.0224361	0.0208694	0.022058	0.0189594	0.020326	0.0186041	0.0235593	0.0216648	0.019826	0.0230792	0.0216568	0.0210855	0.0231301	0.0179881		Cell organisation	0.0212205	0.0199869	0.0220323	0.0209651
Cellular transport	0.0110304	0.0110406	0.0110496	0.0102836	0.00927294	0.0102694	0.00974878	0.0102177	0.0103666	0.0118183	0.0121597	0.0119453	0.0106855	0.0113192	0.0108624	0.0095576		Cellular transport	0.0108511	0.00987723	0.0115725	0.0106062
Development	0.00854383	0.00932903	0.0087075	0.00943507	0.00629178	0.00696435	0.00730434	0.00737883	0.0109745	0.00812536	0.00808268	0.00733143	0.0083303	0.00699748	0.00839994	0.00498175		Development	0.00900386	0.00698483	0.0086285	0.00717737
Transport	0.0140388	0.0137258	0.0121409	0.012526	0.0122263	0.0127992	0.0130566	0.0138188	0.0175159	0.0167305	0.0180582	0.0177881	0.014853	0.0156432	0.0141766	0.0144042		Transport	0.0131079	0.0129752	0.0175232	0.0147692
Unknowns	0.09419	0.0934672	0.0952176	0.0916722	0.0858583	0.0826858	0.0876765	0.0885341	0.0891493	0.0811203	0.0845448	0.0886495	0.0847402	0.0888043	0.0861886	0.0839184		Unknowns	0.0936367	0.0861887	0.085866	0.0859129
Glycolysis	0.0259085	0.0285475	0.0285991	0.0278356	0.0264338	0.028018	0.0290422	0.028096	0.0224953	0.0240987	0.024144	0.0236832	0.0272941	0.0233108	0.0250285	0.0241926		Glycolysis	0.0277227	0.0278975	0.0236053	0.0249565
Fermentation	0.00481824	0.00405388	0.00373246	0.00425213	0.00525461	0.00487897	0.0056833	0.00586487	0.00399269	0.00495332	0.00464396	0.0042016	0.00505654	0.00454002	0.00408209	0.00470162		Fermentation	0.00421418	0.00542044	0.00444789	0.00459507
Gluconeogenesis	0.00162556	0.00168231	0.00126439	0.00171516	0.00224148	0.0029094	0.00223198	0.00253564	0.00238688	0.00202281	0.0020239	0.00175054	0.0030734	0.00310414	0.00287057	0.00356927		Gluconeogenesis	0.00157186	0.00247963	0.00204603	0.00315434
OPP pathway	0.00576943	0.00590168	0.00564762	0.00620673	0.00483976	0.00503119	0.0057871	0.00524362	0.002706	0.00381577	0.00357323	0.00395003	0.00439308	0.00492259	0.00467166	0.00530158		OPP pathway	0.00588136	0.00522542	0.00351126	0.00482223
TCA cycle	0.0287248	0.0294211	0.0282035	0.0285449	0.0261044	0.023566	0.0242597	0.0235081	0.0244359	0.0267507	0.0279622	0.0252144	0.0266974	0.0266352	0.026823	0.0256333		TCA cycle	0.0287236	0.0243595	0.0260908	0.0264472
mitochondrial electron transport	0.0185237	0.0168659	0.0183829	0.018712	0.0190119	0.0216918	0.0241193	0.0224068	0.0243369	0.0232442	0.0275318	0.027317	0.0192842	0.0196164	0.0213489	0.0211387		Mitochondrial electron transport	0.0181211	0.0218075	0.0256075	0.020347

## Sheet: Leaves-Functional Categories
Table S11: Functional categorization of the identified protein candidates from leaf tissues of wheat genotypes (White Fife and TRI 5630)
Data was normalized by NSAF strategy
Abbreviation :	UK-C-L: UK-Control-Leaves, UK-St-L: UK-Stress-Leaves, IR-C-L: Iran-Control-Leaves, IR-St-L: Iran-Stress-Leaves
Sum of all the NSAF values binned in the function																		Average of the NSAF Value
Functions	UK-C-L	UK-C-L	UK-C-L	UK-C-L	UK-St-L	UK-St-L	UK-St-L	UK-St-L	IR-C-L	IR-C-L	IR-C-L	IR-C-L	IR-St-L	IR-St-L	IR-St-L	IR-St-L	Average	functions	UK-C-L	UK-St-L	IR-C-L	IR-St-L
Lightreaction	0.0966682	0.0998803	0.0989933	0.0974098	0.114863	0.118456	0.107892	0.111277	0.109099	0.116362	0.121947	0.119892	0.133639	0.0425029	0.119612	0.0479337		Lightreaction	0.0982379	0.113122	0.116825	0.0859219
Photorepiration	0.0214718	0.0241377	0.0217451	0.0198063	0.0240834	0.0219695	0.0220722	0.0213268	0.0161953	0.0116614	0.0175702	0.0172153	0.0151817	0.00659126	0.0116961	0.00584505		Photorepiration	0.0217902	0.022363	0.0156605	0.00982853
Calvin cycle	0.106606	0.106506	0.109621	0.109827	0.111131	0.101798	0.110924	0.108945	0.0783812	0.079914	0.0781006	0.0836236	0.0794536	0.0257772	0.0650462	0.0310256		Calvin cycle	0.10814	0.108199	0.0800049	0.0503257
Cell wall synthesis	0.0274031	0.0208685	0.0203455	0.023208	0.0205209	0.0192182	0.0202869	0.0191208	0.0158107	0.0141785	0.0136973	0.0170826	0.0169929	0.026805	0.0189673	0.0273192		Cell wall synthesis	0.0229563	0.0197867	0.0151923	0.0225211
Cell wall degradation	0.00559035	0.00289134	0.00338561	0.00360241	0.00256536	0.00300654	0.00291159	0.00301007	0.00556413	0.00466248	0.00329976	0.00553177	0.00514428	0.00589783	0.00730864	0.00599358		Cell wall degradation	0.00386743	0.00287339	0.00476454	0.00608608
Lipid metabolism	0.0194848	0.0169591	0.0166982	0.0159563	0.0150564	0.0149242	0.0153961	0.0153708	0.0104122	0.0149539	0.0130677	0.016146	0.0144408	0.0214144	0.0192133	0.0363029		Lipid metabolism	0.0172746	0.0151869	0.013645	0.0228429
N-metabolism	0.00875802	0.00995806	0.00950638	0.00847392	0.00920821	0.00865587	0.0109609	0.00834075	0.0025447	0.00237141	0.00357255	0.00235172	0.00392716	0.00119934	0.00197343	0.00154842		N-metabolism	0.00917409	0.00929144	0.0027101	0.00216209
Amino acid metabolism	0.0321398	0.0268783	0.025449	0.0256045	0.0234907	0.0235432	0.0239471	0.0236409	0.0321441	0.0294398	0.0307312	0.0338729	0.0330534	0.0416876	0.04208	0.0536982		Amino acid metabolism	0.0275179	0.0236554	0.031547	0.0426298
S-assimilation	0.000440233	0.000646062	0.000633854	0.000693971	0.000521501	0.000538117	0.000613202	0.000688568	0.000573266	0	0.00114818	0.000908468	0.000636104	0	0.000199352	0		S-assimilation	0.00060353	0.000590347	0.000657478	0.000208864
Metal	0.00167856	0.0015529	0.00118043	0.00123302	0.00190811	0.00113641	0.00172212	0.00153805	0	0.000921073	0.00021068	0.000292782	0.000805691	0.00210442	0.00164966	0.00243853		Metal	0.00141123	0.00157617	0.000356134	0.00174957
Secondary metabolism	0.0378512	0.0425908	0.0330062	0.0300008	0.0307302	0.0327242	0.0318078	0.0307846	0.0441324	0.0383441	0.066904	0.0486888	0.0614815	0.00810674	0.0362472	0.00696773		Secondary metabolism	0.0358623	0.0315117	0.0495173	0.0282008
Hormone metabolism	0.0185544	0.0128209	0.0149096	0.0149943	0.0138266	0.0137648	0.0135554	0.0150174	0.0242295	0.0225591	0.01897	0.0250604	0.0212785	0.0163721	0.0222933	0.0152558		Hormone metabolism	0.0153198	0.014041	0.0227047	0.0187999
Co-factor and vitamine metabolism	0.00402007	0.00442386	0.00353296	0.00348996	0.00328792	0.00304189	0.00386741	0.003684	0.0055389	0.00644839	0.00746033	0.00650427	0.00616639	0.00389945	0.00489172	0.00586749		Co-factor and vitamine metabolism	0.00386671	0.00347031	0.00648797	0.00520626
Tetrapyrrole synthesis	0.0053883	0.00504751	0.00526637	0.00614006	0.00553504	0.00498038	0.00560323	0.00633889	0.00320267	0.00538447	0.00578331	0.00309213	0.00511993	0.00205672	0.003995	0.00116498		Tetrapyrrole synthesis	0.00546056	0.00561439	0.00436564	0.00308416
Major CHO metabolism	0.0262042	0.0235486	0.0217487	0.0233901	0.019257	0.0191457	0.0206802	0.0175486	0.0421724	0.0301561	0.0310445	0.0341106	0.0229265	0.07608	0.0317101	0.11139		Major CHO metabolism	0.0237229	0.0191579	0.0343709	0.0605268
Stress	0.0350938	0.0284314	0.0303232	0.0318557	0.0342526	0.0342526	0.0341644	0.0348086	0.034674	0.0295557	0.025614	0.0338916	0.0302884	0.0350369	0.0394127	0.0269679		Stress	0.031426	0.0343696	0.0309338	0.0329265
Redox	0.0283445	0.0261581	0.02339	0.0274193	0.027416	0.0270731	0.0280346	0.0290548	0.0153896	0.0212311	0.0234754	0.026211	0.0249993	0.00906025	0.0244123	0.0100933		Redox	0.026328	0.0278946	0.0215768	0.0171413
Polyamine metabolism	0.00135565	0.000990055	0.00106381	0.000930586	0.000899427	0.000979099	0.000785683	0.00100656	0.000612314	0.00039864	0.000186055	0	0	0.000387339	0	0		Polyamine metabolism	0.00108502	0.000917691	0.000299252	9.68347e-05
Nucleotide metabolism	0.00793514	0.00498736	0.00588396	0.00538163	0.00473582	0.0056484	0.00460587	0.0056742	0.00617987	0.0068886	0.00601104	0.00667898	0.00791763	0.00481368	0.00525306	0.00604874		Nucleotide metabolism	0.00604702	0.00516607	0.00643962	0.00600828
Biodegradation of xenobiotics	0.00112389	0.00116175	0.0011129	0.0011717	0.000910605	0.000947203	0.00082582	0.000787589	0.00380371	0.00354381	0.00243289	0.00390674	0.00300785	0.000702507	0.00333146	0		Biodegradation of xenobiotics	0.00114256	0.000867804	0.00342179	0.00176045
C1-metabolism	0.00127927	0.000253088	0.000637412	0.000576201	0.00075659	0.000524137	0.000733559	0.00109185	0.0017883	0.00327912	0.00108818	0.00151225	0.00138716	0.00133881	0.00262407	0.000335788		C1-metabolism	0.000686493	0.000776533	0.00191696	0.00142146
Others	0.0545936	0.0424321	0.0399275	0.0403489	0.034852	0.0363947	0.0368431	0.0348508	0.0507894	0.0580581	0.0593731	0.069181	0.0598175	0.0390345	0.0843796	0.0190171		Others	0.0443256	0.0357352	0.0593504	0.0505622
RNA processing	0.00844002	0.00692707	0.00750384	0.00721168	0.007048	0.0071756	0.007815	0.00702256	0.00559471	0.00770421	0.00830321	0.0047356	0.00646458	0.0106954	0.00371823	0.013108		RNA processing	0.00752065	0.00726529	0.00658443	0.00849656
Regulation of transcription	0.022533	0.0641112	0.0801165	0.0617673	0.067768	0.0662196	0.0765513	0.0666927	0.0185394	0.0189612	0.023356	0.0159321	0.0190785	0.0121344	0.0160437	0.0102746		Regulation of transcription	0.057132	0.0693079	0.0191972	0.0143828
RNA binding	0.000793832	0.000826828	0.00107315	0.00168344	0.00273575	0.00332995	0.00284657	0.00259069	0	0.0017783	0.0019533	0.00152143	0.00148474	0.000907999	0.000543376	0.000337432		RNA binding	0.00109431	0.00287574	0.00131326	0.000818388
DNA synthesis	0.00490907	0.00344965	0.00334826	0.00380441	0.00362727	0.00348337	0.0039774	0.00308123	0.012892	0.0130294	0.0093173	0.0094369	0.00971104	0.00391645	0.0111924	0.00362933		DNA synthesis	0.00387785	0.00354232	0.0111689	0.0071123
DNA repair	0.00202729	0.00147355	0.00151697	0.00170473	0.00166601	0.00193103	0.0014947	0.00131299	0.00131346	0.00180275	0.00308771	0.003567	0.00184093	0.00514773	0.000471365	0.00684387		DNA repair	0.00168064	0.00160118	0.00244273	0.00357597
Amino acid activation	0.00546305	0.00335211	0.00352221	0.00396082	0.00383572	0.00401213	0.00326182	0.00336028	0.0037337	0.00360683	0.0024147	0.0042667	0.00236945	0.00380876	0.00179526	0.00445867		Amino acid activation	0.00407455	0.00361749	0.00350548	0.00310804
Protein synthesis	0.0408602	0.0432818	0.041989	0.0446135	0.0486404	0.0472528	0.0431365	0.0496067	0.0753972	0.0589626	0.0580881	0.0594241	0.0528346	0.0353747	0.0502057	0.0373688		Protein synthesis	0.0426861	0.0471591	0.062968	0.043946
Protein targeting	0.018892	0.0155438	0.0147769	0.0142896	0.0154186	0.0149339	0.0141661	0.0141265	0.0202941	0.0173106	0.0165045	0.016173	0.0208824	0.0105505	0.0191932	0.0114651		Protein targeting	0.0158756	0.0146613	0.0175705	0.0155228
Postranslational modification	0.00638913	0.00428477	0.00411784	0.00469613	0.00445374	0.00533848	0.00398663	0.00394478	0.00390769	0.00591265	0.00584466	0.00549068	0.00460288	0.00459108	0.00496485	0.00494429		Postranslational modification	0.00487197	0.00443091	0.00528892	0.00477578
Protein degradation	0.0419459	0.0297908	0.0305667	0.030273	0.0276781	0.0252317	0.0259049	0.0261603	0.0445042	0.0340797	0.034436	0.0366288	0.040781	0.0317424	0.0377573	0.0266725		Protein degradation	0.0331441	0.0262438	0.0374122	0.0342383
Protein folding	0.00585854	0.00341819	0.00421835	0.00370148	0.00456888	0.00451052	0.00407329	0.00454817	0.00242472	0.00312079	0.00297454	0.00274288	0.00297177	0.00142114	0.00419515	0.00167122		Protein folding	0.00429914	0.00442521	0.00281573	0.00256482
Protein assembly	0.00083923	0.00108055	0.00117015	0.00160811	0.00137985	0.00134479	0.00116785	0.00150699	0.000823162	0.00067731	0.000633057	0.000879358	0.000846131	0.000278158	0.000530644	0.000444514		Protein assembly	0.00117451	0.00134987	0.000753222	0.000524862
Minor CHO metabolism	0.0126184	0.013868	0.0118874	0.0118503	0.0108297	0.0102543	0.0110143	0.0110296	0.0160824	0.0136899	0.0106731	0.014055	0.0227375	0.0088003	0.0185846	0.0102634		Minor CHO metabolism	0.0125561	0.010782	0.0136251	0.0150964
Signalling	0.02599	0.0202397	0.0239252	0.0226982	0.0222145	0.0226868	0.0198473	0.0223641	0.0105479	0.0153781	0.013413	0.0134312	0.00965506	0.00489421	0.0112363	0.00717806		Signalling	0.0232133	0.0217782	0.0131925	0.0082409
Cell organisation	0.0169659	0.0151111	0.0146221	0.014215	0.013548	0.0127429	0.0134844	0.01063	0.0105949	0.0116588	0.00833503	0.0109474	0.0118544	0.00245034	0.0109137	0.00236286		Cell organisation	0.0152285	0.0126013	0.010384	0.00689531
Cell cycle	0.00184811	0.00269435	0.00255446	0.00249022	0.00303219	0.00319548	0.003178	0.00326282	0.0105435	0.00781568	0.00415961	0.00484263	0.00813041	0.000999095	0.0072582	0.00113245		Cell cycle	0.00239678	0.00316712	0.00684035	0.00438004
Cell vesicle transport	0.00367934	0.00232605	0.00171415	0.00196795	0.00132938	0.0017759	0.00175407	0.00101689	0.00284463	0.00232074	0.00190947	0.00207027	0.00225322	0.00518136	0.00252962	0.00618961		Cell vesicle transport	0.00242187	0.00146906	0.00228628	0.00403845
Cell death	0.00240497	0.00202617	0.00164909	0.00163131	0.000983055	0.0010258	0.00135272	0.000779071	0.00155661	0.000290054	0.000271103	0	0	0	0	0		Cell death	0.00192789	0.00103516	0.000529441	0
Development	0.00451585	0.00316639	0.00304037	0.00382171	0.00269092	0.00265789	0.0026809	0.0027436	0.00620961	0.00436613	0.00379414	0.00583575	0.00470205	0.00380679	0.00573934	0.00291399		Development	0.00363608	0.00269333	0.00505141	0.00429054
Transport	0.0163677	0.0131109	0.01196	0.0133992	0.0111852	0.0129064	0.0113159	0.0117146	0.0121361	0.013681	0.0125977	0.00981224	0.00923989	0.00458467	0.0120824	0.00516821		Transport	0.0137095	0.0117805	0.0120567	0.00776879
Unknown	0.0725726	0.147698	0.156125	0.154936	0.159178	0.162483	0.162241	0.16853	0.0944142	0.0977142	0.0880451	0.095832	0.0927226	0.0611023	0.0766843	0.0652215		Unknown	0.132833	0.163108	0.0940014	0.0739327
Glycolysis	0.0198341	0.0165319	0.0160996	0.0148601	0.0147721	0.0151028	0.015506	0.0127543	0.0117364	0.00958846	0.0113503	0.0118228	0.00937653	0.0144249	0.00876926	0.0201244		Glycolysis	0.0168314	0.0145338	0.0111245	0.0131738
Fermentation	0.00319881	0.0039285	0.0034529	0.00379838	0.00344443	0.00338868	0.00346169	0.00353647	0.00398684	0.00321526	0.00278104	0.00394568	0.00330299	0.00720267	0.00294561	0.00789381		Fermentation	0.00359465	0.00345782	0.00348221	0.00533627
OPP pathway	0.00357442	0.00373523	0.00306259	0.00279332	0.00283987	0.00236952	0.00258555	0.00284136	0.00146257	0.00280225	0.00252157	0.00187251	0.00096634	0.00426489	0.00120153	0.00351248		OPP pathway	0.00329139	0.00265908	0.00216473	0.00248631
TCA cycle	0.0223408	0.0190179	0.0177648	0.0180503	0.0182112	0.0164436	0.0173935	0.0169164	0.0222229	0.0182198	0.0176121	0.0182042	0.0141419	0.0207403	0.0191702	0.0246387		TCA cycle	0.0192935	0.0172412	0.0190647	0.0196728
Mitochondrial electron transfer	0.0165896	0.0131646	0.0127337	0.0140171	0.0128469	0.0136138	0.0134833	0.0134669	0.0140817	0.0133483	0.0133468	0.0134752	0.0122433	0.00802713	0.0141516	0.0132895		Mitochondrial electron transfer	0.0141262	0.0133527	0.013563	0.0119279
Gluconeogensis	0.00591497	0.00601222	0.00407488	0.00436581	0.00365193	0.00366228	0.00351683	0.00368941	0.00403943	0.00425009	0.00794174	0.00453443	0.00799938	0.00779116	0.00825432	0.0103366		Gluconeogensis	0.00509197	0.00363011	0.00519142	0.00859537

## Sheet: Seeds-Functional Categories
Table S11: Functional categorization of the identified protein candidates from seed tissues of wheat genotypes (White Fife and TRI 5630)
Data was normalized by NSAF strategy
Abbreviation :	UK-C-S: UK-Control-Seeds, UK-St-S: UK-Stress-Seeds; IR-C-S: Iran-Control-Seeds, IR-St-S: Iran-Stress-Seeds
Sum of all the NSAF values binned in the function																		Average of the NSAF Value
Functions	UK-C-S	UK-C-S	UK-C-S	UK-C-S	UK-St-S	UK-St-S	UK-St-S	UK-St-S	IR-C-S	IR-C-S	IR-C-S	IR-C-S	IR-St-S	IR-St-S	IR-St-S	IR-St-S	Average	Functions	UK-C-S	UK-St-S	IR-C-S	IR-St-S
Photosynthesis	0.0405529	0.0384756	0.0403874	0.043091	0.040398	0.0635331	0.0440619	0.0479244	0.0318447	0.0348857	0.0358078	0.0310976	0.065027	0.0367581	0.0417827	0.0575473		Photosynthesis	0.0406267	0.0489793	0.0334089	0.0502788
Calvin cycle	0.0359003	0.0394734	0.0320061	0.0350814	0.03683	0.0546256	0.0385009	0.0347383	0.0167156	0.0160502	0.0157865	0.0144709	0.0399779	0.0197875	0.0144246	0.0398296		Calvin cycle	0.0356153	0.0411737	0.0157558	0.0285049
Cell wall synthesis	0.0362457	0.0366507	0.0369387	0.0388516	0.0370199	0.0365394	0.0384943	0.03939	0.0489535	0.0450037	0.0451984	0.0529823	0.0418978	0.0415443	0.0439369	0.0323778		Cell wall synthesis	0.0371717	0.0378609	0.0480345	0.0399392
Cell wall degradation	0.0111982	0.0110895	0.0100773	0.0110635	0.0114643	0.0111235	0.0110623	0.0129977	0.0223006	0.0163218	0.0191785	0.0213337	0.0176312	0.0170788	0.0205302	0.012901		Cell wall degradation	0.0108571	0.0116619	0.0197837	0.0170353
Lipid metabolism	0.0256655	0.0246319	0.0241354	0.0259164	0.0237125	0.0208626	0.0225194	0.0234757	0.0244798	0.0228079	0.0214551	0.0224937	0.0206622	0.0215083	0.0258677	0.0226714		Lipid metabolism	0.0250873	0.0226425	0.0228091	0.0226774
N-metabolism	0.00572503	0.00752115	0.00849359	0.0072025	0.00854713	0.00732547	0.00787326	0.00803959	0.00168378	0.00315339	0.00317853	0.00253866	0.00533985	0.00386532	0.00191935	0.00337432		N-metabolism	0.00723557	0.00794636	0.00263859	0.00362471
Amino acid metabolism	0.0345108	0.0355711	0.033856	0.0345021	0.0349008	0.0319932	0.0359886	0.0367884	0.0480736	0.047971	0.0425191	0.0439891	0.0325146	0.0411586	0.0460835	0.0287625		Amino acid metabolism	0.03461	0.0349177	0.0456382	0.0371298
S-assimilation	7.22302e-05	7.26115e-05	0.000103094	0.000108213	0.000196402	0.0001534	0.000236056	0.000149005	0	0	0	0	0	0.000274904	0.000156229	0.000137754		S-assimilation	8.90373e-05	0.000183716	0	0.000142222
Metal	0.00376292	0.0032448	0.00265745	0.00313851	0.00345943	0.00304922	0.00326064	0.00441337	0.00184668	0.00296943	0.00346723	0.00299983	0.0028267	0.00380212	0.00433197	0.00460173		Metal	0.00320092	0.00354567	0.00282079	0.00389063
Secondary metabolism	0.0366818	0.0336739	0.0416253	0.0478174	0.0365055	0.0341109	0.0347354	0.0333257	0.05366	0.0537852	0.0407979	0.0518028	0.0705522	0.054888	0.062695	0.0719601		Secondary metabolism	0.0399496	0.0346694	0.0500115	0.0650238
Hormone metabolism	0.0223601	0.0224933	0.0267852	0.0237609	0.0256548	0.0222616	0.0267987	0.0296459	0.0525571	0.0516193	0.0501536	0.0453093	0.0380171	0.0391652	0.044988	0.0350541		Hormone metabolism	0.0238499	0.0260902	0.0499098	0.0393061
Co-factor and vitamin metabolism	0.00302719	0.00327187	0.00347935	0.0027847	0.0039765	0.00315892	0.00247187	0.00339499	0.00496243	0.00374059	0.00516253	0.00453364	0.00385175	0.00295809	0.00244441	0.00353684		Co-factor and vitamin metabolism	0.00314078	0.00325057	0.0045998	0.00319777
Tetrapyrrole synthesis	0.00366813	0.00417205	0.00396877	0.00352213	0.00374446	0.0033251	0.00351536	0.00346956	0.00151052	0.00212551	0.00162405	0.0010842	0.00130776	0.0016957	0.00155464	0.00224869		Tetrapyrrole synthesis	0.00383277	0.00351362	0.00158607	0.0017017
Major CHO metabolism	0.0590477	0.0616592	0.0573552	0.0629898	0.0540823	0.0510155	0.0560419	0.0611047	0.0772993	0.0743472	0.0810037	0.0815713	0.0449917	0.0645934	0.0821615	0.0410573		Major CHO metabolism	0.060263	0.0555611	0.0785554	0.058201
Stress	0.0522766	0.048523	0.050392	0.0473893	0.0471908	0.047197	0.0511557	0.0513992	0.0524528	0.0530241	0.0524247	0.0580865	0.0482553	0.0475795	0.0551313	0.0440571		Stress	0.0496452	0.0492357	0.053997	0.0487558
Redox	0.0335906	0.0331143	0.0347938	0.0340536	0.0312504	0.0320168	0.0308073	0.0299292	0.0130712	0.0129047	0.014448	0.0136383	0.0247	0.0116425	0.0131387	0.0165019		Redox	0.0338881	0.0310009	0.0135156	0.0164958
Polyamine metabolism	0.00138197	0.000912499	0.00109596	0.00097169	0.00133694	0.000977052	0.00129225	0.00144848	0.000856198	0.000440088	0.000784155	0.000689599	0.00130428	0.000681204	0.00121733	0.000638095		Polyamine metabolism	0.00109053	0.00126368	0.00069251	0.000960226
Nucleotide metabolism	0.0065617	0.00612663	0.00591293	0.0061661	0.00546003	0.00453631	0.00563848	0.00558984	0.00728479	0.00776487	0.00644065	0.00699157	0.0069852	0.00768966	0.0061515	0.00636234		Nucleotide metabolism	0.00619184	0.00530617	0.00712047	0.00679718
Biodegradation of xenobiotics	0.000948053	0.00130053	0.00128265	0.00120674	0.00146219	0.00112348	0.00134244	0.00118303	0.00111938	0.00154587	0.00204859	0.00160073	0.00120191	0.00119084	0.00102503	0.000753396		Biodegradation of xenobiotics	0.00118449	0.00127778	0.00157864	0.0010428
C1 metabolism	0.00285159	0.00322501	0.00302906	0.00342131	0.00251425	0.0022749	0.00251765	0.00313002	0.000724553	0.00178041	0.00217967	0.00157297	0.00317159	0.00328634	0.00268069	0.0026271		C1 metabolism	0.00313174	0.00260921	0.0015644	0.00294143
Others	0.0380316	0.0336902	0.0330759	0.0369824	0.0384507	0.0380692	0.041324	0.0373833	0.0652704	0.0764541	0.0680985	0.0732839	0.0628116	0.0999967	0.061399	0.0609435		Others	0.035445	0.0388068	0.0707767	0.0712877
RNA processing	0.0122562	0.0111546	0.0125778	0.0121246	0.0102963	0.0103557	0.0114262	0.0111642	0.0139481	0.0133735	0.00983688	0.010824	0.00583546	0.0102841	0.0119362	0.00591224		RNA processing	0.0120283	0.0108106	0.0119956	0.008492
RNA regulation of transcription	0.0572878	0.0569385	0.059025	0.0535306	0.0635433	0.0647594	0.0623254	0.0624061	0.0146852	0.0151088	0.0171652	0.0162151	0.0159233	0.0150552	0.0159678	0.0133341		RNA regulation of transcription	0.0566955	0.0632585	0.0157936	0.0150701
RNA Binding	0.00285869	0.00265924	0.00285318	0.00264156	0.0023456	0.00255744	0.00231718	0.00301942	0.00264066	0.00262453	0.00239132	0.00355881	0.000882619	0.00363545	0.00385693	0.00329573		RNA Binding	0.00275317	0.00255991	0.00280383	0.00291768
DNA synthesis	0.00341308	0.00342506	0.00309627	0.00378328	0.00332632	0.00281726	0.00307157	0.00338344	0.00776389	0.00814	0.00886797	0.00542824	0.00674765	0.00607094	0.00779743	0.00594982		DNA synthesis	0.00342942	0.00314965	0.00755002	0.00664146
DNA repair	0.00338717	0.00391239	0.00395698	0.00301302	0.00343316	0.00315309	0.00283772	0.00304125	0.00441062	0.00386898	0.00351319	0.00429859	0.00397494	0.00849207	0.00561005	0.00338731		DNA repair	0.00356739	0.0031163	0.00402284	0.00536609
Amino acid activation	0.00589615	0.00611911	0.00544606	0.00771119	0.00377157	0.00366803	0.0040138	0.00438583	0.00332248	0.00372355	0.00419897	0.00441148	0.000710936	0.00339685	0.00396405	0.00161608		Amino acid activation	0.00629313	0.00395981	0.00391412	0.00242198
Protein synthesis	0.0668686	0.0665805	0.0695282	0.0674829	0.0694861	0.0677647	0.0696961	0.0685288	0.0571681	0.0447393	0.0564162	0.0485616	0.081098	0.0453102	0.0515637	0.0615547		Protein synthesis	0.067615	0.0688689	0.0517213	0.0598817
Protein targeting	0.0137399	0.0131852	0.012904	0.0138308	0.0116296	0.0103843	0.0117406	0.0123529	0.0180632	0.017427	0.019882	0.0164884	0.0196003	0.0155744	0.0182607	0.0167663		Protein targeting	0.013415	0.0115268	0.0179651	0.0175504
Postranslational modification	0.00593834	0.00581028	0.00548937	0.00610288	0.004442	0.00383738	0.00495929	0.00517177	0.00980335	0.00701546	0.00973757	0.00699468	0.0092303	0.00951887	0.00857326	0.0109134		Postranslational modification	0.00583522	0.00460261	0.00838777	0.00955895
Protein degradation	0.0356028	0.0398395	0.0367893	0.0399173	0.0337603	0.0322444	0.0351613	0.0365617	0.0341076	0.0326181	0.0371503	0.0373005	0.0342628	0.0321499	0.0387353	0.0311965		Protein degradation	0.0380372	0.0344319	0.0352941	0.0340861
Protein folding	0.00455926	0.00412142	0.00427599	0.00416678	0.00392673	0.00401733	0.00382537	0.00332177	0.0030323	0.00172546	0.00445093	0.00330781	0.00223043	0.0020335	0.002901	0.00417425		Protein folding	0.00428086	0.0037728	0.00312912	0.0028348
Protein glycosylation	0.000474743	0.000512697	0.000330594	0.000452682	0.000259843	0.000544008	0.000419219	0.000404198	0.000499782	0.000673203	0.000306884	0.000510562	0	0.000315419	0.000530295	0.000117676		Protein glycosylation	0.000442679	0.000406817	0.000497608	0.000240848
Minor CHO metabolism	0.0136661	0.0147538	0.0149081	0.0146231	0.015152	0.0133464	0.0147688	0.0140615	0.0195669	0.0188159	0.0206099	0.0142625	0.0187458	0.0167547	0.0188638	0.0144706		Minor CHO metabolism	0.0144878	0.0143322	0.0183138	0.0172087
Signalling	0.0305917	0.0272504	0.026459	0.026579	0.0242771	0.0205284	0.0259337	0.0246851	0.0127523	0.00577806	0.0110472	0.00961501	0.00653279	0.00932319	0.00893389	0.00943289		Signalling	0.02772	0.0238561	0.00979814	0.00855569
Cell organisation	0.0104605	0.0115658	0.0122565	0.012128	0.0114831	0.0105615	0.00793313	0.00871903	0.00574075	0.00620487	0.00578249	0.00575919	0.00586254	0.0047075	0.00656238	0.00467723		Cell organisation	0.0116027	0.0096742	0.00587183	0.00545241
Cell division	0.00044752	0.000417749	0.000442496	0.000497642	0.000462425	0.000431715	0.000361853	0.00041114	0.0011676	0.00077898	0.00125465	0.000888263	0.000787065	0.000851619	0.00140303	0.000274915		Cell division	0.000451352	0.000416783	0.00102237	0.000829157
Cell cycle	0.00123616	0.00104565	0.00171782	0.00119697	0.00152231	0.0018535	0.00123701	0.0015565	0.00190988	0.00169894	0.00234547	0.000645762	0.00257486	0.000530676	0.00135999	0.00213801		Cell cycle	0.00129915	0.00154233	0.00165001	0.00165088
Cellular transport	0.00485307	0.00437682	0.00423594	0.00466893	0.00325423	0.00294389	0.00327728	0.00347765	0.00411947	0.00442205	0.00405351	0.00314521	0.00283471	0.00459708	0.00420515	0.00201183		Cellular transport	0.00453369	0.00323826	0.00393506	0.00341219
Development	0.0114987	0.00720314	0.00908103	0.00977268	0.00886337	0.00818743	0.00967182	0.00790328	0.012045	0.00920482	0.0131097	0.00887731	0.00594208	0.0117722	0.00870075	0.00818566		Development	0.00938889	0.00865648	0.0108092	0.00865017
Transport	0.00635826	0.00530873	0.00481079	0.0053706	0.00379319	0.00277239	0.00399291	0.00338174	0.00726024	0.00586695	0.00818516	0.00415923	0.0042463	0.00862073	0.00833096	0.00886047		Transport	0.00546209	0.00348506	0.0063679	0.00751461
Unknown	0.142685	0.160089	0.158582	0.131151	0.175745	0.158289	0.162795	0.15799	0.129906	0.149434	0.148147	0.161416	0.111438	0.153443	0.133557	0.116415		Unknown	0.148127	0.163705	0.147226	0.128713
Glycolysis	0.0219328	0.0245957	0.0231505	0.0221474	0.0234254	0.0230521	0.0235095	0.0230986	0.01008	0.00975138	0.0119766	0.0126173	0.00681683	0.00988383	0.00888371	0.0055288		Glycolysis	0.0229566	0.0232714	0.0111063	0.0077783
Fermentation	0.00726918	0.006726	0.00633026	0.00689162	0.00590511	0.00577984	0.00604639	0.00677083	0.00809023	0.00842268	0.0106303	0.00920922	0.00317839	0.00599398	0.00843538	0.00527303		Fermentation	0.00680427	0.00612554	0.00908812	0.0057202
Gluconeogensis	0.00460132	0.00467751	0.00503206	0.00492829	0.00515967	0.00476315	0.00449299	0.00576755	0.00754516	0.0062675	0.00779949	0.00732427	0.00605961	0.00560895	0.00875334	0.00530041		Gluconeogensis	0.0048098	0.00504584	0.0072341	0.00643058
OPP pathway	0.00333867	0.00309392	0.00291347	0.00338253	0.00303235	0.00272296	0.00332445	0.00300395	0.00298438	0.00288488	0.00321839	0.00241716	0.00259897	0.0025692	0.00200765	0.00190768		OPP pathway	0.00318215	0.00302093	0.0028762	0.00227088
TCA cycle	0.0186776	0.0187047	0.0184694	0.018758	0.0187672	0.0188267	0.0188208	0.0197603	0.0203964	0.0194467	0.0167888	0.0207096	0.0207845	0.0304507	0.0202892	0.0192516		TCA cycle	0.0186524	0.0190438	0.0193353	0.022694
Mitochondrial electron transfer	0.0120709	0.0121753	0.0124817	0.0138403	0.0133133	0.0100426	0.0121514	0.0122715	0.00947314	0.00917338	0.0102295	0.0100647	0.0125624	0.010058	0.0109026	0.0100974		Mitochondrial electron transfer	0.0126421	0.0119447	0.00973519	0.0109051
