# Supplementary material for: Physiological and Proteomic Signatures Reveal Mechanisms of Superior Drought Resilience in Pearl Millet Compared to Wheat
Source: Front Plant Sci. 2021 Jan 13;11:600278. doi: 10.3389/fpls.2020.600278 (PMC7838129; doi:10.3389/fpls.2020.600278)
Supplement: Supplementary Table 1 — Details of the sample code for the raw files measured and submitted in PRIDE repository for Wheat and Pearl millet genotypes. [file Data_Sheet_2.ZIP › Table S12.xlsx]

## Sheet: Loadings PC1_ICTP8203
Table S12: Highest 100 positive and negative loadings of PC1 based on Principal Component Analysis of Pearl millet tolerant (ICTP 8203) genotype under control and stress condition considering root, seed and leaf tissues.
Abbreviation :	PM-T-C-R: Pearl millet-Sensitive-Control-Roots; PM-T-St-R: Pearl millet-Sensitive-Stress-Roots, PM-T-C-L: Pearl millet-Sensitive-Control-Leaves , PM-T-St-L -Pearl millet -Sensitive-Stress-Leaves, PM-T-C-S: Pearl millet-Sensitive-Control-Seeds, PM-T-St-S: Pearl millet-Sensitive-Stress-Seeds
Protein Accession	PC 1 High Loadings	Protein Description	Functional Bin	Functional Category	PM-T-C-L	PM-T-St-L	PM-T-C-R	PM-T-St-R	PM-T-C-S	PM-T-St-S
Pgl_GLEAN_10001458	0.0342375	Photosystem II CP47 chlorophyll apoprotein [Sotub01g017120.1.1]	1.1.1.2	PS.lightreaction.photosystem II.PSII polypeptide subunits	0.00511076	0.00378475	0	0	0.000448905	8.28432e-05
Pgl_GLEAN_10034939	0.0432051	ATP synthase subunit alpha [Solyc00g042130.1.1]	1.1.4.1	PS.lightreaction.ATP synthase.alpha subunit	0.00378202	0.00255074	5.11382e-05	7.44247e-05	0.000291392	0.000116725
Pgl_GLEAN_10000674	0.0502057	ATP synthase subunit beta chloroplastic [Sotub01g011250.1.1]	1.1.4.2	PS.lightreaction.ATP synthase.beta subunit	0.00901148	0.00643781	0	0	0.000499968	0.000401457
Pgl_GLEAN_10026521	0.0355977	Importin alpha-1b subunit [Sotub08g013540.1.1]	1.3.13	PS.calvin cycle.rubisco interacting	0.000294935	0.000237479	0	0	0.000432343	0.000574006
Pgl_GLEAN_10013399	0.0355162	Fructose-bisphosphate aldolase [Sotub10g025590.1.1]	1.3.6	PS.calvin cycle.aldolase	0.000686129	0.000349731	0.000410627	0	0.000994693	0.00111811
Pgl_GLEAN_10037250	0.0379809	Proteasome subunit alpha type [Sotub10g019430.1.1]	10.1.5	cell wall.precursor synthesis.UXS	0.000263761	0.000897936	0	0	0.00118501	0.00100612
Pgl_GLEAN_10014475	0.039911	Beta-galactosidase [Sotub11g026110.1.1]	10.6.2	cell wall.degradation.mannan-xylose-arabinose-fucose	0.00024712	0.000226348	0	0	0.000231137	0.000194045
Pgl_GLEAN_10033766	0.050711	Tubulin beta chain [Sotub10g027210.1.1]	11.1.8	lipid metabolism.FA synthesis and FA elongation.acyl CoA ligase	0.000431143	3.40597e-05	0	0	0.00108516	0.00134153
Pgl_GLEAN_10009128	0.0421443	Proteasome subunit beta type [Sotub05g029370.1.1]	11.1.9	lipid metabolism.FA synthesis and FA elongation.long chain fatty acid CoA ligase	0.000352549	0.000361019	0	0	0.00101166	0.000997858
Pgl_GLEAN_10007677	0.0358295	Dehydroquinate synthase [Sotub02g026900.1.1]	11.3	lipid metabolism.phospholipid synthesis	0.000571039	4.06167e-05	0	0	0.000451004	0.000596984
Pgl_GLEAN_10012739	0.0385798	Glycerophosphoryl diester phosphodiesterase family protein [Sotub12g013230.1.1]	11.9.3.3	lipid metabolism.lipid degradation.lysophospholipases.glycerophosphodiester phosphodiesterase	2.12218e-05	0	0	0	0.000393778	0.000591142
Pgl_GLEAN_10032305	0.0361314	3-ketoacyl CoA thiolase 1 [Sotub09g018750.1.1]	11.9.4.5	lipid metabolism.lipid degradation.beta-oxidation.acyl-CoA thioesterase	0.000424705	0.000278277	0	0	0.000444563	0.000419152
Pgl_GLEAN_10036390	0.0420884	Threonine synthase [Sotub03g035020.1.1]	13.1.3.2.1	amino acid metabolism.synthesis.aspartate family.threonine.threonine synthase	0.000244468	0.000213621	0	0	0.000699008	0.000654583
Pgl_GLEAN_10007274	0.0404542	LL-diaminopimelate aminotransferase [Sotub06g027700.1.1]	13.1.3.5.3	amino acid metabolism.synthesis.aspartate family.lysine.LL-diaminopimelic acid aminotransferase	0.000597818	3.25979e-05	0	0	0.000486651	0.000593442
Pgl_GLEAN_10009703	0.0414698	Aspartate-semialdehyde dehydrogenase [Sotub01g005250.1.1]	13.1.3.6.1.2	amino acid metabolism.synthesis.aspartate family.misc.homoserine.aspartate semialdehyde dehydrogenase	0.000827607	0.000362499	0	0	0.000874853	0.000654813
Pgl_GLEAN_10008836	0.0480828	Ketol-acid reductoisomerase [Sotub07g022000.1.1]	13.1.4.1.2	amino acid metabolism.synthesis.branched chain group.common.ketol-acid reductoisomerase	0.00015534	0.000103624	0	0	0.000808	0.00105579
Pgl_GLEAN_10033258	0.050636	2-isopropylmalate synthase 1 [Sotub06g017560.1.1]	13.1.4.4.1	amino acid metabolism.synthesis.branched chain group.leucine specific.2-isopropylmalate synthase	0.000132954	0	0	0	0.00139682	0.00132292
Pgl_GLEAN_10015078	0.0379705	2-isopropylmalate synthase 1 [Sotub06g017560.1.1]	13.1.4.4.1	amino acid metabolism.synthesis.branched chain group.leucine specific.2-isopropylmalate synthase	0.000112772	0	0	0	0.000697769	0.000825477
Pgl_GLEAN_10003479	0.0399331	3-isopropylmalate dehydrogenase [Sotub05g008610.1.1]	13.1.4.4.3	amino acid metabolism.synthesis.branched chain group.leucine specific.3-isopropylmalate dehydrogenase	0.00111719	0.000707305	0	0	0.00137372	0.00100234
Pgl_GLEAN_10038412	0.0475834	Cysteine desulfurase [Sotub02g030380.1.1]	13.1.5.3	amino acid metabolism.synthesis.serine-glycine-cysteine group.cysteine	0.000414872	0.000275273	0	0	0.0011755	0.00096726
Pgl_GLEAN_10013429	0.0371461	Cysteine synthase [Sotub08g010190.1.1]	13.1.5.3.1	amino acid metabolism.synthesis.serine-glycine-cysteine group.cysteine.OASTL	0.000967637	0.000904805	0	0	0.000336118	0.000402661
Pgl_GLEAN_10000380	0.0384637	Hydroxyacylglutathione hydrolase [Sotub06g014900.1.1]	13.2.3.2	amino acid metabolism.degradation.aspartate family.threonine	0.000495499	0.000372706	0	0	0.00106434	0.000829257
Pgl_GLEAN_10022048	0.0349401	3-ketoacyl-CoA thiolase [Sotub07g017430.1.1]	13.2.3.5	amino acid metabolism.degradation.aspartate family.lysine	0.000158257	0.000312032	0	0.000493893	0.000903769	0.000904098
Pgl_GLEAN_10014514	0.0437621	Polyphenol oxidase [Sotub02g021500.1.1]	16.10	secondary metabolism.simple phenols	5.75772e-05	0.000245865	0	0	0.00163208	0.00168848
Pgl_GLEAN_10009232	0.0751635	Calcium binding protein Caleosin [Sotub12g029440.1.1]	16.2.1.10	secondary metabolism.phenylpropanoids.lignin biosynthesis.CAD	0	4.60322e-05	0	0	0.0110045	0.0114291
Pgl_GLEAN_10022466	0.0388333	GRAM-containing/ABA-responsive protein (Fragment) [Sotub08g024270.1.1]	17.1.3	hormone metabolism.abscisic acid.induced-regulated-responsive-activated	0	6.5193e-05	0	0	0.00129864	0.00186859
Pgl_GLEAN_10002540	0.0554323	late embryogenesis abundant protein, group 3, putative, expressed [LOC_Os04g52110]	17.3.1.1.1	hormone metabolism.brassinosteroid.synthesis-degradation.BRs.DET2	6.32284e-05	0.000521749	0.000260805	0	0.00514877	0.0054882
Pgl_GLEAN_10004417	0.0525172	Glucose-1-phosphate adenylyltransferase [Sotub07g023520.1.1]	2.1.2.1	major CHO metabolism.synthesis.starch.AGPase	0.000180806	0	0	0	0.0016458	0.00146548
Pgl_GLEAN_10006877	0.0438186	Glucose-1-phosphate adenylyltransferase [Sotub07g023520.1.1]	2.1.2.1	major CHO metabolism.synthesis.starch.AGPase	0.000601491	0.000116995	0	0	0.000859244	0.00056702
Pgl_GLEAN_10008884	0.0346535	Glucose-1-phosphate adenylyltransferase [Sotub01g047210.1.1]	2.1.2.1	major CHO metabolism.synthesis.starch.AGPase	6.00059e-05	0.000224618	0	0	0.00079222	0.000892393
Pgl_GLEAN_10020250	0.0654502	Granule-bound starch synthase [Sotub08g026990.1.1]	2.1.2.2	major CHO metabolism.synthesis.starch.starch synthase	2.97274e-05	9.85556e-05	0	0	0.00290713	0.00302748
Pgl_GLEAN_10004839	0.0488529	Glycogen synthase [Sotub02g034860.1.1]	2.1.2.2	major CHO metabolism.synthesis.starch.starch synthase	9.57383e-05	5.71604e-05	0	0	0.000890323	0.000764296
Pgl_GLEAN_10012268	0.0610602	1 4-alpha-glucan branching enzyme II [Sotub09g011090.1.1]	2.1.2.3	major CHO metabolism.synthesis.starch.starch branching	0.000252992	8.96821e-05	0	0	0.00147418	0.00145754
Pgl_GLEAN_10032138	0.0473087	1 4-alpha-glucan branching enzyme [Sotub04g035850.1.1]	2.1.2.3	major CHO metabolism.synthesis.starch.starch branching	0	3.55504e-05	0	0	0.000695953	0.00063474
Pgl_GLEAN_10023966	0.0411208	Alpha-glucosidase 1 [Sotub02g015880.1.1]	2.2.2.1	major CHO metabolism.degradation.starch.starch cleavage	0.000289912	0.000402758	0.000162257	0.000113116	0.00179489	0.00190411
Pgl_GLEAN_10006974	0.0547413	alpha-glucan phosphorylast isozyme, putative, expressed [LOC_Os03g55090]	2.2.2.2	major CHO metabolism.degradation.starch.starch phosphorylase	0.000107005	3.78461e-05	0	0	0.000648088	0.000854482
Pgl_GLEAN_10035923	0.0550198	Chitinase [Sotub04g026440.1.1]	20.1.7.3	stress.biotic.PR-proteins.PR3/4/8/11 (chitinases and chitin binding proteins)	0.000364241	0.00116667	0	0.000376775	0.00394445	0.00417401
Pgl_GLEAN_10007459	0.0493189	Chaperone DnaK [Sotub01g043450.1.1]	20.2.1	stress.abiotic.heat	0.000365897	9.71665e-05	0	0	0.000794437	0.000900864
Pgl_GLEAN_10024877	0.0454937	Chaperone protein clpB 2 [Sotub02g034270.1.1]	20.2.1	stress.abiotic.heat	0.00020628	4.24778e-05	0	0	0.000378519	0.000370818
Pgl_GLEAN_10032289	0.034678	chaperonin [Sotub05g026200.1.1]	20.2.1	stress.abiotic.heat	0.00031418	6.13526e-05	0.000280345	0	0.000551573	0.000811384
Pgl_GLEAN_10024324	0.0379133	Peroxiredoxin [Sotub03g020790.1.1]	21.5.1	redox.peroxiredoxin.BAS1	0.000300001	0.000649214	0.00131046	0.000530694	0.00613868	0.00715919
Pgl_GLEAN_10027105	0.0545687	Peroxidase [Sotub04g026530.1.1]	26.12	misc.peroxidases	0.00023551	0.000340327	0	0	0.00236938	0.00233507
Pgl_GLEAN_10002816	0.0357104	Peroxidase [Sotub04g026530.1.1]	26.12	misc.peroxidases	8.24598e-05	7.63348e-05	0	0	0.00116113	0.00158899
Pgl_GLEAN_10029426	0.0629177	Short-chain dehydrogenase/reductase family protein [Sotub01g036550.1.1]	26.22	misc.short chain dehydrogenase/reductase (SDR)	0.00016615	0.000181342	0	0	0.00458984	0.00407065
Pgl_GLEAN_10012321	0.0390401	Unknown Protein [Sotub08g007130.1.1]	26.27	misc.calcineurin-like phosphoesterase family protein	0.000295079	0.000228692	0	0	0.000546045	0.000383522
Pgl_GLEAN_10032973	0.0399101	Alcohol dehydrogenase zinc-containing [Sotub12g029100.1.1]	26.7	misc.oxidases - copper, flavone etc	0.000422492	0.000684254	0	0	0.000853231	0.000697623
Pgl_GLEAN_10013428	0.0370204	Alcohol dehydrogenase zinc-containing [Sotub12g029100.1.1]	26.7	misc.oxidases - copper, flavone etc	0.0004526	0.000260765	0	0	0.000793698	0.000430387
Pgl_GLEAN_10031750	0.0590899	Vicilin (Fragment) [Sotub09g020260.1.1]	26.9	misc.glutathione S transferases	0.000172288	0.00029459	0	0.000448654	0.00783523	0.00431487
Pgl_GLEAN_10028308	0.0410476	ATP dependent RNA helicase [Sotub12g032870.1.1]	27.1.2	RNA.processing.RNA helicase	0.000329311	0.000123094	0.000226859	0	0.000825536	0.00101234
Pgl_GLEAN_10021896	0.0395146	ATP dependent RNA helicase [Sotub12g032870.1.1]	27.1.2	RNA.processing.RNA helicase	0.000529493	0.00024248	0.000176876	0	0.000889799	0.000858173
Pgl_GLEAN_10018267	0.0396895	Methionine aminopeptidase 2 [Sotub06g006220.1.1]	27.3.67	RNA.regulation of transcription.putative transcription regulator	0.000169348	9.03073e-05	0	0	0.000700775	0.000884263
Pgl_GLEAN_10003857	0.0392131	Nucleolar protein [Sotub01g038390.1.1]	27.3.67	RNA.regulation of transcription.putative transcription regulator	8.74044e-05	0	0	0	0.000621163	0.000634071
Pgl_GLEAN_10030718	0.0349062	Proteasome subunit alpha type [Sotub12g008860.1.1]	27.4	RNA.RNA binding	0.000533955	0.000612056	0	0	0.000673414	0.00107562
Pgl_GLEAN_10031531	0.0348535	RNA recognition motif containing protein, putative, expressed [LOC_Os08g23120]	27.4	RNA.RNA binding	0.000557328	0.000606529	0	0	0.00054453	0.000472337
Pgl_GLEAN_10008022	0.0373757	UV excision repair protein RAD23 [Sotub02g028990.1.1]	28.2	DNA.repair	0.000726646	0.000331108	0	0	0.00111844	0.00108374
Pgl_GLEAN_10004647	0.0409962	40S ribosomal protein SA [Sotub03g024420.1.1]	29.2.1.2.1.31	protein.synthesis.ribosomal protein.eukaryotic.40S subunit.SA	0.000695624	0.00055809	0	0	0.000755252	0.00117418
Pgl_GLEAN_10031480	0.0411712	40S ribosomal protein S3 [Sotub06g028460.1.1]	29.2.1.2.1.53	protein.synthesis.ribosomal protein.eukaryotic.40S subunit.S3A	0.000184809	0.000562804	0	0	0.00111113	0.00130426
Pgl_GLEAN_10025973	0.0369975	40S ribosomal protein S3 [Sotub06g028460.1.1]	29.2.1.2.1.53	protein.synthesis.ribosomal protein.eukaryotic.40S subunit.S3A	0.000123057	0.000357308	0	0	0.00094329	0.000994939
Pgl_GLEAN_10012198	0.0425535	60S ribosomal protein L13 [Sotub08g020710.1.1]	29.2.1.2.2.13	protein.synthesis.ribosomal protein.eukaryotic.60S subunit.L13	0.000396551	0.000690813	0	0	0.00172725	0.00140428
Pgl_GLEAN_10013711	0.0343501	60S ribosomal protein L18a [Sotub02g017030.1.1]	29.2.1.2.2.518	protein.synthesis.ribosomal protein.eukaryotic.60S subunit.L18A	0.000649726	0.000923683	0	0	0.00133127	0.000613406
Pgl_GLEAN_10033667	0.0451842	50S ribosomal protein L2 [Sotub07g026440.1.1]	29.2.1.2.2.8	protein.synthesis.ribosomal protein.eukaryotic.60S subunit.L8	0.000937048	0.000654312	0	0	0.00124233	0.00159748
Pgl_GLEAN_10011220	0.0343384	UPF0061 protein ydiU [Sotub01g006960.1.1]	29.2.2	protein.synthesis.ribosome biogenesis	0.000238754	0.000109634	0	0	0.000453394	0.00046222
Pgl_GLEAN_10025666	0.0376209	Elongation factor Tu [Sotub11g022630.1.1]	29.2.4	protein.synthesis.elongation	0.00411262	0.00442223	0.00018728	0	0.000468031	0.000300675
Pgl_GLEAN_10037251	0.0419224	DUF1264 domain protein [Sotub09g030880.1.1]	29.3.2	protein.targeting.mitochondria	0	0.000148741	0	0	0.00122802	0.00240405
Pgl_GLEAN_10016370	0.0379523	Outer envelope membrane protein [Sotub06g032170.1.1]	29.3.3	protein.targeting.chloroplast	0.000328874	0.000330165	0.000108501	0	0.00124096	0.00109765
Pgl_GLEAN_10003490	0.0449791	T-complex protein 1 subunit zeta [Sotub02g010730.1.1]	29.4	protein.postranslational modification	0.000213367	3.77754e-05	0	0	0.00080417	0.000748134
Pgl_GLEAN_10016213	0.0366272	Peptidyl-prolyl cis-trans isomerase [Sotub06g032750.1.1]	29.4	protein.postranslational modification	0.000743125	0.000699278	0.00109809	0	0.00279732	0.0022542
Pgl_GLEAN_10000839	0.0355937	Tripeptidyl peptidase II [Sotub03g014090.1.1]	29.5.1	protein.degradation.subtilases	0.000141813	0.000222302	0	0	0.00016701	0.000132047
Pgl_GLEAN_10003679	0.0390784	SKP1 [Sotub11g019020.1.1]	29.5.11.4.3.1	protein.degradation.ubiquitin.E3.SCF.SKP	0.00188256	0.00271469	0	0	0.00166522	0.000768709
Pgl_GLEAN_10012612	0.0373425	Ubiquitin carboxyl-terminal hydrolase family protein expressed [Sotub10g026510.1.1]	29.5.11.5	protein.degradation.ubiquitin.ubiquitin protease	8.62079e-05	0.000107731	0	0	0.000129691	0.000131417
Pgl_GLEAN_10015853	0.0358787	Ubiquitin carboxyl-terminal hydrolase family protein expressed [Sotub10g026510.1.1]	29.5.11.5	protein.degradation.ubiquitin.ubiquitin protease	0.000150122	0.000411289	0	0	0.000173482	0.000116245
Pgl_GLEAN_10011783	0.0373881	Aspartic proteinase [Sotub02g024010.1.1]	29.5.4	protein.degradation.aspartate protease	0	2.99618e-05	0	0	0.000607579	0.000683446
Pgl_GLEAN_10028087	0.0349658	Peptidase M16C associated [Sotub01g045840.1.1]	29.5.7	protein.degradation.metalloprotease	0.00060595	0.000412553	0	0	0.000146781	5.08926e-05
Pgl_GLEAN_10034248	0.0343247	L-threonine 3-dehydrogenase [Sotub01g006980.1.1]	3.3	minor CHO metabolism.sugar alcohols	0.000362798	0.000236865	0	0	0.000535204	0.00062051
Pgl_GLEAN_10033580	0.0397072	Acetylglutamate kinase-like protein [Sotub11g005960.1.1]	3.5	minor CHO metabolism.others	0.000574808	0.000851963	0	0	0.000682448	0.000445153
Pgl_GLEAN_10032950	0.0348907	2-dehydro-3-deoxyphosphooctonate aldolase [Solyc11g072690.1.1]	3.5	minor CHO metabolism.others	0.000725232	0.000369752	0	0	0.000854695	0.000762621
Pgl_GLEAN_10017414	0.0415363	CS domain containing protein, putative, expressed [LOC_Os06g12530]	31.1	cell.organisation	0.00011228	0.000125534	0	0	0.00178024	0.00149914
Pgl_GLEAN_10000602	0.0602137	Vicilin-like protein (Fragment) [Sotub11g029120.1.1]	33.1	development.storage proteins	3.11968e-05	0.000132307	0.000173654	0	0.00354558	0.00348716
Pgl_GLEAN_10018860	0.0343544	DAG protein, chloroplast precursor, putative, expressed [LOC_Os11g11020]	33.99	development.unspecified	0.000420228	0.000174928	0	0	0.000598143	0.000579162
Pgl_GLEAN_10034397	0.0345953	Nucleoredoxin 1 [Sotub05g013100.1.1]	35.1.26	not assigned.no ontology.DC1 domain containing protein	0.000111708	0	0	0	0.000314593	0.000551422
Pgl_GLEAN_10005751	0.03682	Pentatricopeptide repeat-containing protein [Sotub01g049440.1.1]	35.1.5	not assigned.no ontology.pentatricopeptide (PPR) repeat-containing protein	0.000229978	3.80045e-05	0	0	0.000468339	0.000311716
Pgl_GLEAN_10038040	0.0642195	Unknown protein	35.2	not assigned.unknown	0	0.000417914	0	0	0.00749795	0.00998571
Pgl_GLEAN_10004666	0.0601743	Unknown protein	35.2	not assigned.unknown	0.0056154	0.00129773	0	0	0.00537233	0.0159651
Pgl_GLEAN_10001933	0.0562596	Unknown protein	35.2	not assigned.unknown	0	0.000395884	0	0	0.00657169	0.00580504
Pgl_GLEAN_10009947	0.0438199	Unknown protein	35.2	not assigned.unknown	0.00107714	7.06524e-05	0	0	0.000786416	0.000363447
Pgl_GLEAN_10036722	0.0407073	Unknown protein	35.2	not assigned.unknown	0.000454585	0.000155665	0.000115438	0	0.000767622	0.000549294
Pgl_GLEAN_10015455	0.0389829	UPF0664 stress-induced protein C29B12.11c [Sotub02g007100.1.1]	35.2	not assigned.unknown	0.00023314	0.000362197	0	0	0.00172989	0.00133421
Pgl_GLEAN_10017760	0.0374346	Unknown protein	35.2	not assigned.unknown	0	0.000353908	0.000166471	0	0.000944807	0.00112246
Pgl_GLEAN_10022003	0.0368788	Unknown protein	35.2	not assigned.unknown	0.000440679	0.000277396	0	0	0.000344711	0.000284623
Pgl_GLEAN_10007702	0.0357712	Unknown protein	35.2	not assigned.unknown	0.000488381	6.49172e-05	0	0	0.000932017	0.000893719
Pgl_GLEAN_10030553	0.0344627	Transmembrane protein 214-A [Sotub05g017830.1.1]	35.2	not assigned.unknown	0.000133489	0.000262226	0	0	0.000499296	0.00033825
Pgl_GLEAN_10030813	0.0407788	UTP-glucose 1 phosphate uridylyltransferase [Sotub11g007290.1.1]	4.1.1	glycolysis.cytosolic branch.UGPase	0.00124763	0.000683793	0	0	0.00129139	0.00140948
Pgl_GLEAN_10033512	0.0412967	Phosphoenolpyruvate carboxylase 1 [Sotub07g022100.1.1]	4.1.15	glycolysis.cytosolic branch.phospho-enol-pyruvate carboxylase (PEPC)	0.00562793	0.00538736	0	0.000106864	0.00128514	4.0868e-05
Pgl_GLEAN_10036106	0.03475	Phosphoglucomutase [Sotub03g007170.1.1]	4.1.2	glycolysis.cytosolic branch.phosphoglucomutase (PGM)	0.00122764	0.000825555	0	0	0.000620074	0.00066177
Pgl_GLEAN_10002584	0.0456264	Citrate synthase [Sotub12g006650.1.1]	6.1	gluconeogenesis / glyoxylate cycle.citrate synthase	0.000401812	0.000190274	0	0	0.000528688	0.000815124
Pgl_GLEAN_10029931	0.0376582	Phosphoenolpyruvate carboxykinase [Sotub04g028720.1.1]	6.4	gluconeogenesis / glyoxylate cycle.phosphoenolpyruvate carboxykinase (PEPCK)	0.00204068	0.00171524	0	0	0.000378119	0.000103707
Pgl_GLEAN_10014472	0.0366883	Phosphoenolpyruvate carboxykinase [Sotub04g028720.1.1]	6.4	gluconeogenesis / glyoxylate cycle.phosphoenolpyruvate carboxykinase (PEPCK)	0.000796351	0.00093111	0	0	0.000268013	0.000164934
Pgl_GLEAN_10020468	0.0344231	Citrate synthase [Sotub01g027350.1.1]	8.1.2	TCA / organic transformation.TCA.CS	0.00162358	0.000779599	0.000331838	0	0.00178499	0.00174132
Pgl_GLEAN_10002933	0.0522673	2-oxoglutarate dehydrogenase E1 component [Sotub04g010270.1.1]	8.1.5	TCA / organic transformation.TCA.2-oxoglutarate dehydrogenase	0.000117637	0.000191834	0	0	0.000606257	0.000524188
Pgl_GLEAN_10027248	0.0349143	Succinyl-CoA ligase [Sotub06g034240.1.1]	8.1.6	TCA / organic transformation.TCA.succinyl-CoA ligase	0.000389341	0.000164913	0	0	0.00035819	0.000588516
				Sum total	0.0704443	0.0563649	0.00506064	0.00214442	0.141747	0.149139
Protein Accession	PC 1 Negative Loadings	Protein Description	Functional Bin	Functional Category	PM-T-C-L	PM-T-St-L	PM-T-C-R	PM-T-St-R	PM-T-C-S	PM-T-St-S
Pgl_GLEAN_10026101	-0.044875	Peroxidase [Sotub05g021550.1.1]	1.1.1.2	PS.lightreaction.photosystem II.PSII polypeptide subunits	0.000895253	0.00214132	0.0067428	0.00597713	0.000661015	0.000721546
Pgl_GLEAN_10015998	-0.0697383	Peroxidase 1 [Sotub03g017090.1.1]	1.1.1.2	PS.lightreaction.photosystem II.PSII polypeptide subunits	0.000362853	0.00137038	0.00574013	0.00437813	0.000132518	4.00276e-05
Pgl_GLEAN_10031055	-0.0412692	K(+)-insensitive pyrophosphate-energized proton pump [Sotub07g007300.1.1]	1.3.2	PS.calvin cycle.rubisco small subunit	0.000112076	0.000381546	0.000624914	0.00114066	0.000131509	9.46637e-05
Pgl_GLEAN_10001002	-0.0381907	Serine carboxypeptidase K10B2.2 [Sotub07g005980.1.1]	10.1.5	cell wall.precursor synthesis.UXS	0.000199444	0.000285665	0.000772751	0.00123139	0.00013953	0.000122099
Pgl_GLEAN_10023458	-0.0379909	Beta-D-glucosidase [Sotub06g030410.1.1]	10.6.1	cell wall.degradation.cellulases and beta-1,4-glucanases	0.00042243	0.000591305	0.00191309	0.00176698	0.000303995	0.000224351
Pgl_GLEAN_10011496	-0.0437945	Ethanolamine-phosphate cytidylyltransferase [Sotub10g018150.1.1]	11.3.6	lipid metabolism.phospholipid synthesis.choline-phosphate cytidylyltransferase	4.71593e-05	0	0.0010116	0.000943684	0	0
Pgl_GLEAN_10019406	-0.0476658	Flavoprotein wrbA [Sotub10g006880.1.1]	11.8	lipid metabolism.exotics (steroids, squalene etc)	0.00145598	0.00443638	0.00774249	0.0093509	0.000701817	0.000750133
Pgl_GLEAN_10026408	-0.0509151	Flavoprotein wrbA [Sotub02g022770.1.1]	11.8	lipid metabolism.exotics (steroids, squalene etc)	0.000320373	0.000681291	0.00241001	0.00312275	0.000163258	0.000130933
Pgl_GLEAN_10009527	-0.0664629	Flavoprotein wrbA [Sotub10g006880.1.1]	11.8	lipid metabolism.exotics (steroids, squalene etc)	0	0.000322191	0.00538354	0.00313577	0	0.000124265
Pgl_GLEAN_10021024	-0.0489226	1-phosphatidylinositol-4 5-bisphosphate phosphodiesterase (Phosphoinositide-specific phospholipase c) [Sotub05g025410.1.1]	11.9.3	lipid metabolism.lipid degradation.lysophospholipases	0.000215967	0.000346529	0.000879931	0.000896134	5.57797e-05	0
Pgl_GLEAN_10006958	-0.0362249	Receptor-like protein kinase [Sotub07g027160.1.1]	13.1.1.1.2	amino acid metabolism.synthesis.central amino acid metabolism.GABA.GABA transaminase	0.00013208	1.36976e-05	0.000380399	0.000282552	0	0
Pgl_GLEAN_10014045	-0.0372717	O-methyltransferase [Sotub06g012130.1.1]	16.2	secondary metabolism.phenylpropanoids	0	5.05379e-05	0.0026327	0.000272561	0	0
Pgl_GLEAN_10035656	-0.0399028	Phenylalanine ammonia-lyase [Sotub09g007460.1.1]	16.2.1.1	secondary metabolism.phenylpropanoids.lignin biosynthesis.PAL	0.000612456	0.000312448	0.00107672	0.00110446	0.000154097	7.94741e-05
Pgl_GLEAN_10035657	-0.0457555	Phenylalanine ammonia-lyase [Sotub09g007460.1.1]	16.2.1.1	secondary metabolism.phenylpropanoids.lignin biosynthesis.PAL	0.000282296	0.000127248	0.000523142	0.000634424	2.07193e-05	0
Pgl_GLEAN_10000310	-0.0458301	Phenylalanine ammonia-lyase [Sotub09g007460.1.1]	16.2.1.1	secondary metabolism.phenylpropanoids.lignin biosynthesis.PAL	0.000612456	0.000554831	0.00155278	0.00138535	0.000154097	7.94741e-05
Pgl_GLEAN_10000931	-0.0465261	Phenylalanine ammonia-lyase [Sotub09g007450.1.1]	16.2.1.1	secondary metabolism.phenylpropanoids.lignin biosynthesis.PAL	0.000453292	0.000144132	0.000706499	0.000718603	2.34685e-05	0
Pgl_GLEAN_10033172	-0.054621	Phenylalanine ammonia-lyase [Sotub09g007460.1.1]	16.2.1.1	secondary metabolism.phenylpropanoids.lignin biosynthesis.PAL	0.000513142	0.000163127	0.00167579	0.00146308	8.92734e-05	0
Pgl_GLEAN_10034617	-0.0515281	Cytochrome P450 [Sotub02g027690.1.1]	16.2.1.8	secondary metabolism.phenylpropanoids.lignin biosynthesis.F5H	0.00017615	8.67374e-05	0.0010602	0.00123357	0	0
Pgl_GLEAN_10030868	-0.0584938	FAD-binding domain-containing protein [Sotub06g019830.1.1]	16.4.1	secondary metabolism.N misc.alkaloid-like	9.06381e-05	7.48322e-05	0.00139771	0.00149945	0	0
Pgl_GLEAN_10031522	-0.0517452	Auxin induced-like protein [Sotub09g013720.1.1]	17.2.3	hormone metabolism.auxin.induced-regulated-responsive-activated	4.10141e-05	0.00014094	0.00132954	0.00205857	0.000294176	0
Pgl_GLEAN_10036930	-0.0515545	Beta-glucosidase D4 [Sotub10g015190.1.1]	17.3.1.1.1	hormone metabolism.brassinosteroid.synthesis-degradation.BRs.DET2	0.000227251	4.0582e-05	0.00121395	0.00151829	0	0
Pgl_GLEAN_10006305	-0.0542367	Beta-glucosidase D4 [Sotub10g015190.1.1]	17.3.1.1.1	hormone metabolism.brassinosteroid.synthesis-degradation.BRs.DET2	6.34527e-05	0	0.00260775	0.0024322	0	0
Pgl_GLEAN_10037928	-0.0445727	Receptor-like serine/threonine-protein kinase At1g78530 [Sotub11g009750.1.1]	17.3.2.99	hormone metabolism.brassinosteroid.signal transduction.other	2.69585e-05	0	0.000603294	0.00056279	0	0
Pgl_GLEAN_10008380	-0.0406476	Os06g0524700 protein (Fragment) [Sotub02g031500.1.1]	17.5.2	hormone metabolism.ethylene.signal transduction	0.000248248	0.000376055	0.00110634	0.000987351	0	0
Pgl_GLEAN_10016689	-0.0512706	Lipoxygenase [Sotub08g011220.1.1]	17.7.1.2	hormone metabolism.jasmonate.synthesis-degradation.lipoxygenase	9.68599e-05	9.11647e-05	0.000713749	0.000662786	5.66876e-05	0
Pgl_GLEAN_10009907	-0.0465856	Ectonucleoside triphosphate diphosphohydrolase 6 [Sotub02g025290.1.1]	19.4	tetrapyrrole synthesis.ALA dehydratase	0.000102976	4.28174e-05	0.000667232	0.00163328	3.07278e-05	6.06604e-05
Pgl_GLEAN_10017064	-0.0479031	Vacuolar ATPase subunit H protein [Sotub07g006010.1.1]	19.4	tetrapyrrole synthesis.ALA dehydratase	0.000319576	0.000320888	0.00143312	0.00132424	9.42182e-05	0.000102145
Pgl_GLEAN_10014811	-0.0525663	Plasma membrane ATPase 4 [Sotub07g010540.1.1]	2.2.1.3.1	major CHO metabolism.degradation.sucrose.invertases.neutral	0.000310422	0.000382634	0.000905528	0.00114133	6.8892e-05	2.82539e-05
Pgl_GLEAN_10018509	-0.0526098	Plasma membrane ATPase 4 [Sotub07g010540.1.1]	2.2.1.3.1	major CHO metabolism.degradation.sucrose.invertases.neutral	0.00077636	0.000755739	0.00221436	0.00228025	0.000149809	9.99418e-05
Pgl_GLEAN_10017799	-0.0380621	Hexokinase 5 [Sotub12g009670.1.1]	2.2.1.4	major CHO metabolism.degradation.sucrose.hexokinase	0.000455981	0.000675861	0.000847684	0.001028	0.000114589	6.7155e-05
Pgl_GLEAN_10032110	-0.039113	Sucrose synthase 7 [Sotub02g024410.1.1]	2.2.1.5	major CHO metabolism.degradation.sucrose.Susy	0.000135174	0.000190589	0.000520925	0.000401898	1.88645e-05	0
Pgl_GLEAN_10018983	-0.0445544	Reticulon family protein [Sotub01g032640.1.1]	20.1	stress.biotic	0.000675309	0.00147968	0.00209471	0.00358896	0.000255175	0.000285689
Pgl_GLEAN_10007613	-0.0474259	Myrosinase-binding protein-like protein [Sotub04g033780.1.1]	20.1	stress.biotic	0.00140476	0.000948723	0.00938495	0.0145784	0.00123391	0.00100162
Pgl_GLEAN_10005915	-0.0578828	Reticulon family protein [Sotub12g011290.1.1]	20.1	stress.biotic	0.000727022	0.00117138	0.00357481	0.00410586	0.000136048	0
Pgl_GLEAN_10024506	-0.0528011	Disease resistance-responsive (dirigent-like protein) family protein [AT1G58170]	20.1.2	stress.biotic.receptors	0	0.000300111	0.00249521	0.00337589	0	0
Pgl_GLEAN_10032998	-0.0542342	Disease resistance response [Sotub07g016300.1.1]	20.1.2	stress.biotic.receptors	0.000845625	0.0014238	0.0034744	0.0038153	0	8.32758e-05
Pgl_GLEAN_10000704	-0.0369371	U-box domain-containing protein [Sotub04g036050.1.1]	20.1.3	stress.biotic.signalling	4.21523e-05	0.000448458	0.00033933	0.000682075	4.13183e-05	1.78889e-05
Pgl_GLEAN_10003470	-0.0407997	harpin-induced protein 1 domain containing protein, expressed [LOC_Os04g58850]	20.1.99	stress.biotic.misc	0.00041043	0.000347967	0.00228771	0.00222048	0.000320031	0.000206811
Pgl_GLEAN_10021968	-0.037098	Gamma-glutamyltranspeptidase 1 [Sotub05g024400.1.1]	20.2	stress.abiotic	8.75079e-05	0.000513528	0.000650443	0.000788804	0.000142009	0.000150005
Pgl_GLEAN_10029841	-0.0368628	Signal peptidase complex catalytic subunit SEC11A [Sotub12g010830.1.1]	20.2.1	stress.abiotic.heat	0.000405628	0.000452976	0.0017951	0.00267931	0.000306249	0.000413985
Pgl_GLEAN_10005357	-0.057455	Annexin 3 [Sotub01g035040.1.1]	20.2.1	stress.abiotic.heat	0.000262781	0	0.00206793	0.00236693	0	0
Pgl_GLEAN_10026440	-0.0369145	Protein disulfide isomerase [Sotub06g024340.1.1]	21.1	redox.thioredoxin	0.000315826	0.0002603	0.00135041	0.0015669	0.000229631	0.000196998
Pgl_GLEAN_10010638	-0.0393394	Polyamine oxidase [Sotub01g025840.1.1]	22.2.1	polyamine metabolism.degradation.polyamin oxidase	0.000797615	0.00070992	0.00195964	0.00144484	0.000217939	0.000156044
Pgl_GLEAN_10017209	-0.0447911	Copine-like protein [Sotub02g036690.1.1]	24	biodegradation of xenobiotics	8.09576e-05	0.000264609	0.000886681	0.00107529	0.000116258	6.83329e-05
Pgl_GLEAN_10003835	-0.0582956	Cytochrome P450 [Sotub10g016270.1.1]	26.10	misc.cytochrome P450	0	0	0.00164949	0.00143591	0.00013099	5.60308e-05
Pgl_GLEAN_10038424	-0.0358453	Peroxidase [Sotub07g010510.1.1]	26.12	misc.peroxidases	0	0	0.00113727	0.00101495	0.000149113	0.000216098
Pgl_GLEAN_10006485	-0.0370046	Peroxidase 1 [Sotub12g014660.1.1]	26.12	misc.peroxidases	0	0	0.00201169	0.00446054	0	0
Pgl_GLEAN_10009713	-0.0497988	Peroxidase [Sotub02g031070.1.1]	26.12	misc.peroxidases	0.00110108	0.00137629	0.00432836	0.00256748	0	0
Pgl_GLEAN_10028389	-0.0586611	Peroxidase [Sotub06g032420.1.1]	26.12	misc.peroxidases	0.000309582	0	0.00217465	0.00204676	0	0
Pgl_GLEAN_10015850	-0.072482	Peroxidase 4 [Sotub04g026540.1.1]	26.12	misc.peroxidases	0.000391191	0.000380791	0.00559956	0.00647115	0.000225373	0
Pgl_GLEAN_10004831	-0.0379154	UDP-glucosyltransferase [Sotub04g033290.1.1]	26.2	misc.UDP glucosyl and glucoronyl transferases	0	0.000175536	0.000758177	0.000482876	0	2.55719e-05
Pgl_GLEAN_10025883	-0.0628869	B-cell receptor-associated protein 31-like containing protein [Sotub02g024000.1.1]	26.27	misc.calcineurin-like phosphoesterase family protein	0.000104734	0.000543531	0.0049631	0.00482031	0	8.90858e-05
Pgl_GLEAN_10024291	-0.0437569	GDSL esterase/lipase At1g28580 [Sotub10g009740.1.1]	26.28	misc.GDSL-motif lipase	0	0	0.00128995	0.000891942	3.79805e-05	0.000144838
Pgl_GLEAN_10030844	-0.0453982	Glucan endo-1 3-beta-glucosidase 5 [Sotub12g020500.1.1]	26.4.1	misc.beta 1,3 glucan hydrolases.glucan endo-1,3-beta-glucosidase	0.000428126	0.000923475	0.000796086	0.00118822	3.16229e-05	0
Pgl_GLEAN_10037643	-0.0361161	Glutathione S-transferase [Sotub12g027670.1.1]	26.9	misc.glutathione S transferases	0.000291895	0.00024179	0.00105932	0.00207909	0	0
Pgl_GLEAN_10037644	-0.0569484	Glutathione S-transferase [Sotub12g027670.1.1]	26.9	misc.glutathione S transferases	0.00147749	0.00286913	0.00410099	0.00326583	0.000107269	0
Pgl_GLEAN_10001383	-0.0687059	Glutathione S-transferase [Sotub12g027670.1.1]	26.9	misc.glutathione S transferases	0.000343164	0.00130037	0.00478946	0.00525713	0	0
Pgl_GLEAN_10028752	-0.0383357	Related to ATP dependent RNA helicase [Sotub06g032860.1.1]	27.1.2	RNA.processing.RNA helicase	5.13115e-05	7.30416e-05	0.000235591	0.000204773	3.70238e-05	6.46586e-06
Pgl_GLEAN_10021849	-0.0419044	Embryo defective 2765 (Fragment) [Sotub01g024510.1.1]	28.1	DNA.synthesis/chromatin structure	3.33561e-05	3.68332e-05	0.000247935	0.000212153	0	0
Pgl_GLEAN_10004890	-0.0373071	Protein transport protein Sec61 beta subunit [Sotub06g010570.1.1]	29.3.4.99	protein.targeting.secretory pathway.unspecified	0.00164081	0.00149225	0.00732399	0.00888193	0.00125036	0.00110946
Pgl_GLEAN_10013681	-0.0399079	Syntaxin 8 [Sotub07g028820.1.1]	29.3.4.99	protein.targeting.secretory pathway.unspecified	0.000995181	0.0020621	0.00283133	0.00441099	0.000465813	0.000354697
Pgl_GLEAN_10005490	-0.0543054	Serine/threonine-protein phosphatase [Sotub01g017250.1.1]	29.4	protein.postranslational modification	0.000326208	0.000434075	0.00214318	0.00209204	5.24013e-05	0
Pgl_GLEAN_10009366	-0.0546539	Calcium dependent protein kinase 3 [Sotub08g009670.1.1]	29.4	protein.postranslational modification	3.55736e-05	0.000107355	0.00111566	0.00116887	0	0
Pgl_GLEAN_10002283	-0.0374797	Receptor protein kinase-like protein [Sotub04g035700.1.1]	29.4.1.52	protein.postranslational modification.kinase.receptor like cytoplasmatic kinase II	3.67133e-05	0.000235018	0.000787526	0.000453478	0	3.03457e-05
Pgl_GLEAN_10005980	-0.0385836	Receptor protein kinase-like protein [Sotub11g020710.1.1]	29.4.1.52	protein.postranslational modification.kinase.receptor like cytoplasmatic kinase II	7.91648e-05	0.000628533	0.000664005	0.000491145	0	0
Pgl_GLEAN_10012569	-0.0644989	Receptor protein kinase-like [Sotub10g018340.1.1]	29.4.1.54	protein.postranslational modification.kinase.receptor like cytoplasmatic kinase IV	0.00012046	0.000112198	0.00107672	0.00148207	3.48987e-05	0
Pgl_GLEAN_10015009	-0.0361756	Receptor-like protein kinase At5g59670 [Sotub12g009200.1.1]	29.4.1.57	protein.postranslational modification.kinase.receptor like cytoplasmatic kinase VII	0.000174671	0.000436607	0.000973935	0.000560818	0	0
Pgl_GLEAN_10015177	-0.0711312	G-type lectin S-receptor-like serine/threonine-protein kinase At4g27290 [Sotub12g030930.1.1]	29.4.1.57	protein.postranslational modification.kinase.receptor like cytoplasmatic kinase VII	0.000302154	0.000714118	0.0027119	0.00450178	0	3.83578e-05
Pgl_GLEAN_10035776	-0.0472608	Metacaspase 7 [Sotub09g030720.1.1]	29.5	protein.degradation	0.000170466	0.000143922	0.000968781	0.00117486	4.24201e-05	0
Pgl_GLEAN_10018376	-0.0523698	Cathepsin B-like cysteine proteinase [Sotub12g026810.1.1]	29.5.3	protein.degradation.cysteine protease	0.000493417	0.00110996	0.00164443	0.00173693	3.741e-05	0
Pgl_GLEAN_10029403	-0.0398692	Aspartic proteinase 4 [Sotub01g039110.1.1]	29.5.4	protein.degradation.aspartate protease	0.000428111	0.000544983	0.00109777	0.00157142	0	0
Pgl_GLEAN_10021512	-0.0493953	Aspartyl protease family protein [Sotub02g026750.1.1]	29.5.4	protein.degradation.aspartate protease	0.000181857	0.000272469	0.000906518	0.00160255	6.14089e-05	0.000101785
Pgl_GLEAN_10016779	-0.0373081	Transmembrane protein 115 [Sotub04g016720.1.1]	29.5.5	protein.degradation.serine protease	0.000521036	0.000176541	0.00187235	0.00170692	0.000295553	0.000214111
Pgl_GLEAN_10037799	-0.0370812	T-complex protein 1 subunit delta [Sotub03g032420.1.1]	29.6	protein.folding	0.000168401	8.7674e-05	0.0012668	0.00113871	0.000287001	0.000142238
Pgl_GLEAN_10009045	-0.0385148	Alpha alpha-trehalase [Sotub08g027410.1.1]	3.2.4	minor CHO metabolism.trehalose.trehalase	0	0.000151994	0.000509318	0.000293279	0	0
Pgl_GLEAN_10014403	-0.0460474	receptor-like kinase 1 [AT1G48480]	30.2.3	signalling.receptor kinases.leucine rich repeat III	8.62559e-05	0	0.00100998	0.000604626	0	0
Pgl_GLEAN_10014948	-0.0418463	Vesicle transport v-SNARE 11-like [Sotub03g029240.1.1]	31.4	cell.vesicle transport	0.000522722	0.00197468	0.00207032	0.00309153	0.000138377	0.000195121
Pgl_GLEAN_10007881	-0.0419249	Syntaxin [Sotub10g026540.1.1]	31.4	cell.vesicle transport	0.00026378	0.000237556	0.00118511	0.00140841	5.18925e-05	0
Pgl_GLEAN_10030257	-0.0507852	harpin-induced protein 1 domain containing protein, expressed [LOC_Os03g62010]	33.2	development.late embryogenesis abundant	0.000148843	0.000330162	0.0013823	0.00196091	0.000153779	0
Pgl_GLEAN_10038314	-0.064743	Harpin-induced protein-like (Fragment) [Sotub10g026120.1.1]	33.2	development.late embryogenesis abundant	0	0.000619738	0.00318941	0.00456336	0	0
Pgl_GLEAN_10005475	-0.0360615	Major facilitator family transporter [Sotub07g015770.1.1]	34.2	transport.sugars	0.000110962	4.55176e-05	0.000331091	0.00100022	0	0
Pgl_GLEAN_10004359	-0.041765	Solute carrier family 2, facilitated glucose transporter member 3 [Sotub02g022210.1.1]	34.2	transport.sugars	0.000127034	0.000392453	0.000708316	0.000913655	3.37196e-05	0
Pgl_GLEAN_10021292	-0.0434064	Sperm-associated SUN domain protein [Sotub01g034280.1.1]	35.1	not assigned.no ontology	0.000224271	0.000500059	0.00190699	0.00216271	0.000152459	0.000285419
Pgl_GLEAN_10016457	-0.0644635	Mediator of RNA polymerase II transcription subunit 13 [Sotub04g014850.1.1]	35.1	not assigned.no ontology	4.91871e-05	0.0001179	0.000464933	0.000498996	0	0
Pgl_GLEAN_10014543	-0.0362853	Unknown protein	35.2	not assigned.unknown	0.000122631	0.000252175	0.000789176	0.00168509	0.000260696	0.000187544
Pgl_GLEAN_10020015	-0.0366996	uncharacterized 50.6 kDa protein in the 5region of gyrA and gyrB, putative, expressed [LOC_Os01g07300]	35.2	not assigned.unknown	0	5.18452e-05	0.00124983	0.000796004	5.47262e-05	0
Pgl_GLEAN_10008931	-0.0386795	expressed protein [LOC_Os03g52700]	35.2	not assigned.unknown	1.72456e-05	0	0.000498411	0.000315524	3.3313e-05	0
Pgl_GLEAN_10017344	-0.0403052	Unknown protein	35.2	not assigned.unknown	0.00145763	0.00169634	0.00494058	0.00761328	0.00129471	0.00050699
Pgl_GLEAN_10021600	-0.0407529	Unknown protein	35.2	not assigned.unknown	0.000281873	0.000555765	0.00157167	0.00190599	0.00020607	0.000238081
Pgl_GLEAN_10018769	-0.0456581	Unknown protein	35.2	not assigned.unknown	0.000128994	0.000109423	0.000716616	0.000859402	0	0
Pgl_GLEAN_10029010	-0.046421	Unknown protein	35.2	not assigned.unknown	0.000396715	0.00114587	0.00154379	0.0035968	0	0
Pgl_GLEAN_10021287	-0.0467155	Unknown Protein [Sotub10g018280.1.1]	35.2	not assigned.unknown	0.000465417	0.00113876	0.00116254	0.00140983	5.09041e-05	3.92102e-05
Pgl_GLEAN_10036666	-0.0501142	Unknown protein	35.2	not assigned.unknown	3.57369e-05	0.000122805	0.000826635	0.00100248	3.28364e-05	0
Pgl_GLEAN_10009225	-0.0512508	Unknown protein	35.2	not assigned.unknown	0.000691997	0.00100699	0.00448714	0.00247704	0	0
Pgl_GLEAN_10002813	-0.0530835	abscisic stress-ripening, putative, expressed [LOC_Os01g73250]	35.2	not assigned.unknown	8.33234e-05	0.00028633	0.00192737	0.00233735	0	6.50065e-05
Pgl_GLEAN_10033482	-0.0538536	Unknown protein	35.2	not assigned.unknown	0.000141994	7.79408e-05	0.000844973	0.000770316	0	0
Pgl_GLEAN_10021285	-0.0551028	Unknown Protein [Sotub10g018280.1.1]	35.2	not assigned.unknown	0.000776266	0.00102486	0.00249351	0.00390415	0	4.6e-05
Pgl_GLEAN_10037507	-0.0465412	Isocitrate lyase [Sotub05g029470.1.1]	6.9	gluconeogenesis / glyoxylate cycle.isocitrate lyase	0.000771639	0.000321675	0.00154374	0.00317035	0.000331897	7.85737e-05
Pgl_GLEAN_10037347	-0.0405889	Malic enzyme [Sotub08g015720.1.1]	8.2.10	TCA / organic transformation.other organic acid transformations.malic	0.000252366	0.000669717	0.000838036	0.00128297	0.000153374	8.28267e-05
Pgl_GLEAN_10004208	-0.0503906	Alternative oxidase [Sotub01g042270.1.1]	9.4	mitochondrial electron transport / ATP synthesis.alternative oxidase	0.000113459	0.000189244	0.00126276	0.00153137	5.52924e-05	0
				Sum total	0.0332404	0.0529213	0.192733	0.219387	0.0128083	0.00955963

## Sheet: Loadings PC 2_ICTP8203
Table S12 : Highest 100 positive and negative loadings of PC2 based on Principal component analysis of Pearl millet tolerant (ICTP 8203) cultivar under control and stress condition considering root, seed and leaf tissues.
Abbreviation :	PM-T-C-R: Pearl millet-Sensitive-Control-Roots; PM-T-St-R: Pearl millet-Sensitive-Stress-Roots, PM-T-C-L: Pearl millet -Senstive-Control-Leaves , PM-T-St-L-Pearl millet -Senstive-Stress-Leaves, PM-T-C-S: Pearl millet-Senstive-Control-Seeds, PM-T-St-S: Pearl millet-Senstive-Stress-Seeds
Protein Accession	PC 2 High Loadings	Desription	Fucntional bin	Functional categories	PM-T-C-L	PM-T-St-L	PM-T-C-R	PM-T-St-R	PM-T-C-S	PM-T-St-S
Pgl_GLEAN_10033512	0.10217	Phosphoenolpyruvate carboxylase 1 [Sotub07g022100.1.1]	4.1.15	glycolysis.cytosolic branch.phospho-enol-pyruvate carboxylase (PEPC)	0.00562793	0.00538736	0	0.000106864	0.00128514	4.0868e-05
Pgl_GLEAN_10037026	0.0858997	Exosome complex exonuclease RRP6-like protein [Solyc07g052340.2.1]	28.99	DNA.unspecified	0.00138675	0.000933308	0	0	4.26033e-05	0
Pgl_GLEAN_10034939	0.0851202	ATP synthase subunit alpha [Solyc00g042130.1.1]	1.1.4.1	PS.lightreaction.ATP synthase.alpha subunit	0.00378202	0.00255074	5.11382e-05	7.44247e-05	0.000291392	0.000116725
Pgl_GLEAN_10009112	0.0842307	Oxygen-evolving enhancer protein 1 of photosystem II [Sotub02g032940.1.1]	1.1.1.2	PS.lightreaction.photosystem II.PSII polypeptide subunits	0.00360187	0.00376281	0	0	0.000100504	0
Pgl_GLEAN_10000674	0.0841808	ATP synthase subunit beta chloroplastic [Sotub01g011250.1.1]	1.1.4.2	PS.lightreaction.ATP synthase.beta subunit	0.00901148	0.00643781	0	0	0.000499968	0.000401457
Pgl_GLEAN_10001458	0.0841671	Photosystem II CP47 chlorophyll apoprotein [Sotub01g017120.1.1]	1.1.1.2	PS.lightreaction.photosystem II.PSII polypeptide subunits	0.00511076	0.00378475	0	0	0.000448905	8.28432e-05
Pgl_GLEAN_10031758	0.0840877	Ferredoxin--NADP reductase [Sotub02g027160.1.1]	1.1.5.3	PS.lightreaction.other electron carrier (ox/red).ferredoxin reductase	0.00292594	0.002314	0	0	7.55481e-05	0
Pgl_GLEAN_10037675	0.0826156	Glyceraldehyde-3-phosphate dehydrogenase B [Sotub12g027910.1.1]	1.3.4	PS.calvin cycle.GAP	0.00324433	0.00280954	0	0	0.000110992	5.53867e-05
Pgl_GLEAN_10003660	0.0811556	Ferredoxin--NADP reductase [Sotub02g027160.1.1]	1.1.5.3	PS.lightreaction.other electron carrier (ox/red).ferredoxin reductase	0.00330933	0.0025857	0	0	9.64491e-05	0
Pgl_GLEAN_10032145	0.0811501	ATP-dependent zinc metalloprotease FtsH 1 [Sotub04g035690.1.1]	29.5.7	protein.degradation.metalloprotease	0.00159794	0.00141005	0	0	2.42126e-05	0
Pgl_GLEAN_10018722	0.080431	ATP-dependent zinc metalloprotease FtsH 4 [Sotub07g022420.1.1]	29.5.7	protein.degradation.metalloprotease	0.00160682	0.0019056	0	0	9.47473e-05	6.05798e-05
Pgl_GLEAN_10002242	0.0786638	Ribulose-1 5-bisphosphate carboxylase/oxygenase activase 1 [Sotub10g024020.1.1]	1.3.13	PS.calvin cycle.rubisco interacting	0.00215822	0.00325564	0	0	0.000231879	9.46488e-05
Pgl_GLEAN_10038255	0.0785185	Fructose-bisphosphate aldolase [Sotub01g047810.1.1]	1.3.6	PS.calvin cycle.aldolase	0.00333342	0.00238609	0	0	0.000461116	3.18331e-05
Pgl_GLEAN_10010568	0.0749342	Glyceraldehyde-3-phosphate dehydrogenase [Sotub04g008750.1.1]	1.3.4	PS.calvin cycle.GAP	0.00307726	0.00196197	0	0	0.000213883	9.24032e-05
Pgl_GLEAN_10015784	0.0743982	Chlorophyll a-b binding protein 6, chloroplastic [Sotub09g005160.1.1]	1.1.1.1	PS.lightreaction.photosystem II.LHC-II	0.00262239	0.00263322	0	0	5.54837e-05	0
Pgl_GLEAN_10000040	0.0739871	ATP synthase epsilon chain [ATCG00470]	1.1.4.2	PS.lightreaction.ATP synthase.beta subunit	0.00415991	0.00302489	0	0	0.000223994	6.55655e-05
Pgl_GLEAN_10008288	0.073484	Fructose-bisphosphate aldolase [Sotub01g047810.1.1]	1.3.6	PS.calvin cycle.aldolase	0.00227092	0.00173421	0	0	0.000201824	3.17512e-05
Pgl_GLEAN_10028353	0.0731684	Adenylate kinase [Sotub11g015570.1.1]	23.4.1	nucleotide metabolism.phosphotransfer and pyrophosphatases.adenylate kinase	0.0032649	0.00253095	0	0	0.000130225	0
Pgl_GLEAN_10018107	0.0727586	Cytochrome P450 fatty acid hydroperoxide lyase [Sotub07g019290.1.1]	17.7.1.3	hormone metabolism.jasmonate.synthesis-degradation.allene oxidase synthase	0.00178929	0.00109692	0	0	6.62729e-05	0
Pgl_GLEAN_10025666	0.0723791	Elongation factor Tu [Sotub11g022630.1.1]	29.2.4	protein.synthesis.elongation	0.00411262	0.00442223	0.00018728	0	0.000468031	0.000300675
Pgl_GLEAN_10032447	0.0713715	Fructose-1 6-bisphosphatase class 1 [Sotub05g025260.1.1]	1.3.9	PS.calvin cycle.sedoheptulose bisphosphatase	0.00237994	0.00123731	0	0	8.49437e-05	0
Pgl_GLEAN_10035510	0.0708322	Chlorophyll a-b binding protein, chloroplastic [Sotub06g022580.1.1]	1.1.1.1	PS.lightreaction.photosystem II.LHC-II	0.0026932	0.00231104	0	0	0.000116613	5.04878e-05
Pgl_GLEAN_10020461	0.0705714	Lipoxygenase [Sotub01g007030.1.1]	17.7.1.2	hormone metabolism.jasmonate.synthesis-degradation.lipoxygenase	0.000895496	0.000538268	0	0	1.7916e-05	0
Pgl_GLEAN_10029931	0.0705364	Phosphoenolpyruvate carboxykinase [Sotub04g028720.1.1]	6.4	gluconeogenesis / glyoxylate cycle.phosphoenolpyruvate carboxykinase (PEPCK)	0.00204068	0.00171524	0	0	0.000378119	0.000103707
Pgl_GLEAN_10020403	0.0703214	L-ascorbate peroxidase [Sotub04g028420.1.1]	1.2.2	PS.photorespiration.glycolate oxydase	0.00125394	0.00144651	0	0	9.00047e-05	0
Pgl_GLEAN_10024662	0.0677797	Malic enzyme [Sotub08g015720.1.1]	8.2.10	TCA / organic transformation.other organic acid transformations.malic	0.00278088	0.00196634	0	0	0.000148427	0
Pgl_GLEAN_10033833	0.0672089	L-lactate dehydrogenase [Sotub07g025710.1.1]	1.2.2	PS.photorespiration.glycolate oxydase	0.00161333	0.00118959	0	0	0	3.35631e-05
Pgl_GLEAN_10023689	0.0671052	Malate dehydrogenase [Sotub11g012590.1.1]	8.2.9	TCA / organic transformation.other organic acid transformations.cyt MDH	0.00158918	0.00125836	0	0	4.21088e-05	0
Pgl_GLEAN_10020260	0.0651424	Transketolase 1 [Sotub10g012590.1.1]	1.3.8	PS.calvin cycle.transketolase	0.00122608	0.000802684	0	0	0.000259429	1.96676e-05
Pgl_GLEAN_10021964	0.0650485	Chlorophyll a-b binding protein, chloroplastic [Sotub01g042080.1.1]	1.1.1.1	PS.lightreaction.photosystem II.LHC-II	0.00326794	0.00162396	0	0	8.67316e-05	6.14489e-05
Pgl_GLEAN_10007313	0.0642639	Carbonic anhydrase [Sotub02g013790.1.1]	8.3	TCA / organic transformation.carbonic anhydrases	0.00289463	0.00183937	0	0	6.7373e-05	0
Pgl_GLEAN_10027288	0.0633934	Ribulose bisphosphate carboxylase large chain (Fragment) [Sotub06g027050.1.1]	1.3.1	PS.calvin cycle.rubisco large subunit	0.00253244	0.00138204	0	0	0.000126294	0
Pgl_GLEAN_10013085	0.0618493	Chlorophyll a-b binding protein 4, chloroplastic [Sotub07g017980.1.1]	1.1.1.1	PS.lightreaction.photosystem II.LHC-II	0.00170553	0.00217913	0	0	0.000189156	0.000158357
Pgl_GLEAN_10031921	0.0618444	cDNA clone 002-130-C06 full insert sequence [Sotub03g010540.1.1]	3.4.1	minor CHO metabolism.myo-inositol.poly-phosphatases	0.0011002	0.00233553	0	0	0.000106955	0
Pgl_GLEAN_10027216	0.0616215	Glycosyl transferase family 9 [Sotub03g030320.1.1]	17.3.1.2.1	hormone metabolism.brassinosteroid.synthesis-degradation.sterols.SMT1	0.00143141	0.000524691	0	0	0	0
Pgl_GLEAN_10010425	0.0615239	Unknown protein	35.2	not assigned.unknown	0.00199839	0.000934679	0	0	0.000109326	0.000184002
Pgl_GLEAN_10038512	0.0606499	Delta-aminolevulinic acid dehydratase [Sotub08g017090.1.1]	19.4	tetrapyrrole synthesis.ALA dehydratase	0.00199755	0.00125834	0	0	0.000153632	0.000196466
Pgl_GLEAN_10017683	0.0594213	Fructose-1,6-bisphosphatase class 1 [Sotub12g024820.1.1]	1.3.7	PS.calvin cycle.FBPase	0.0014408	0.00130653	0	0	4.70228e-05	0
Pgl_GLEAN_10017659	0.0593968	chlorophyll A-B binding protein, putative, expressed [LOC_Os01g64960]	1.1.1.2	PS.lightreaction.photosystem II.PSII polypeptide subunits	0.00108066	0.00167112	0	0	0	0.000103235
Pgl_GLEAN_10013690	0.0592213	Elongation factor G [Sotub08g025040.1.1]	29.2.4	protein.synthesis.elongation	0.000984463	0.000456491	0	0	2.48688e-05	0
Pgl_GLEAN_10003680	0.0580247	Glyoxylate/hydroxypyruvate reductase B [Sotub01g049040.1.1]	1.2.6	PS.photorespiration.hydroxypyruvate reductase	0.00141721	0.000821207	0	0	4.0542e-05	0
Pgl_GLEAN_10023710	0.0580027	Glucose-1-phosphate adenylyltransferase [Sotub01g024100.1.1]	2.1.2.1	major CHO metabolism.synthesis.starch.AGPase	0.00123347	0.00051391	0	0	3.20166e-05	0
Pgl_GLEAN_10027733	0.0576767	Unknown protein	35.2	not assigned.unknown	0.00104626	0.000710551	0	0	3.3972e-05	0
Pgl_GLEAN_10038264	0.0574915	Magnesium chelatase ATPase subunit I [Sotub10g009720.1.1]	19.10	tetrapyrrole synthesis.magnesium chelatase	0.000871181	0.00100591	0	0	3.87314e-05	0
Pgl_GLEAN_10000673	0.0565144	Ribulose bisphosphate carboxylase large chain [Solyc01g007330.2.1]	1.3.1	PS.calvin cycle.rubisco large subunit	0.00376887	0.00319965	0.00112956	0.00137163	0.00058637	0.000110004
Pgl_GLEAN_10017930	0.05634	Phosphoribulokinase/uridine kinase [Sotub08g022090.1.1]	1.3.12	PS.calvin cycle.PRK	0.00117409	0.000737261	0	0	8.28412e-05	0
Pgl_GLEAN_10036987	0.0553297	Phosphoadenosine phosphosulfate reductase [Sotub02g023810.1.1]	14.2	S-assimilation.APR	0.00113207	0.000509888	0	0	6.06473e-05	0
Pgl_GLEAN_10028087	0.0548033	Peptidase M16C associated [Sotub01g045840.1.1]	29.5.7	protein.degradation.metalloprotease	0.00060595	0.000412553	0	0	0.000146781	5.08926e-05
Pgl_GLEAN_10024029	0.0543641	Subtilisin-like protease 2 [Sotub06g021980.1.1]	29.5.11.4.2	protein.degradation.ubiquitin.E3.RING	0.000575853	0.00198143	0	0	0	0
Pgl_GLEAN_10008082	0.0540213	Triosephosphate isomerase [Sotub01g048530.1.1]	1.3.5	PS.calvin cycle.TPI	0.00249621	0.001107	0	0	0.00024421	0.000161571
Pgl_GLEAN_10004834	0.0537617	UDP-glucosyltransferase [Sotub01g033070.1.1]	26.2	misc.UDP glucosyl and glucoronyl transferases	0.00161802	0.00101879	0	0	0.000171293	0.000197318
Pgl_GLEAN_10002243	0.0524945	Ribulose-1 5-bisphosphate carboxylase/oxygenase activase 1 [Sotub10g024020.1.1]	1.3.13	PS.calvin cycle.rubisco interacting	0.000693066	0.0013315	0	0	0.000213171	8.70126e-05
Pgl_GLEAN_10035773	0.0511694	Phosphoglycerate kinase [Sotub07g027100.1.1]	1.3.3	PS.calvin cycle.phosphoglycerate kinase	0.00303853	0.00304492	0.000904196	0.000462143	0.000344541	0.000304437
Pgl_GLEAN_10035594	0.0504247	FAD-dependent pyridine nucleotide-disulphide oxidoreductase [Solyc03g043750.2.1]	9.2.3	mitochondrial electron transport / ATP synthesis.NADH-DH (type II).mitochondrial	0.000354148	0.000442569	0	0	1.83668e-05	0
Pgl_GLEAN_10024561	0.0504182	Glycine dehydrogenase P protein [Sotub08g014650.1.1]	1.2.4.1	PS.photorespiration.glycine cleavage.P subunit	0.000409415	0.000341207	0	0	0.000145354	1.57665e-05
Pgl_GLEAN_10022560	0.0504154	Long-chain-fatty-acid-CoA ligase [Sotub08g028090.1.1]	11.1.8	lipid metabolism.FA synthesis and FA elongation.acyl CoA ligase	0.000576226	0.000506941	0.000195196	0	7.77112e-05	4.37126e-05
Pgl_GLEAN_10018493	0.0504131	Glutamine synthetase [Sotub01g022730.1.1]	12.2.2	N-metabolism.ammonia metabolism.glutamine synthetase	0.00114578	0.000735762	0	0	0.000111661	0.000124915
Pgl_GLEAN_10020460	0.0503465	Lipoxygenase [Sotub01g007030.1.1]	17.7.1.2	hormone metabolism.jasmonate.synthesis-degradation.lipoxygenase	0.000770923	0.000595302	0	0	3.97392e-05	0
Pgl_GLEAN_10004274	0.0501395	Eukaryotic translation initiation factor 2 beta subunit-like [Sotub06g033370.1.1]	29.2.3	protein.synthesis.initiation	0.000517253	0.000610849	0	0	3.05599e-05	0
Pgl_GLEAN_10018357	0.0501188	Unknown protein	35.2	not assigned.unknown	0.00122359	0.00101964	0	0	0	0
Pgl_GLEAN_10032833	0.049398	Unknown protein	35.2	not assigned.unknown	0.00306837	0.0042872	0	0	0	0
Pgl_GLEAN_10032554	0.0489987	Unknown protein	35.2	not assigned.unknown	0.000436628	0.000211286	0	0	3.56041e-05	0
Pgl_GLEAN_10009409	0.0485173	L-lactate dehydrogenase [Sotub07g025710.1.1]	1.2.2	PS.photorespiration.glycolate oxydase	0.000845724	0.000529701	0	0	0	3.35631e-05
Pgl_GLEAN_10014472	0.04822	Phosphoenolpyruvate carboxykinase [Sotub04g028720.1.1]	6.4	gluconeogenesis / glyoxylate cycle.phosphoenolpyruvate carboxykinase (PEPCK)	0.000796351	0.00093111	0	0	0.000268013	0.000164934
Pgl_GLEAN_10007878	0.0480003	Phenylalanyl-tRNA synthetase alpha chain [Sotub05g029460.1.1]	10.1.2	cell wall.precursor synthesis.UGE	0.00071752	0.000556306	0	0	3.73947e-05	6.90005e-05
Pgl_GLEAN_10036281	0.047884	Phosphoenolpyruvate carboxylase 1 [Sotub07g022100.1.1]	4.1.15	glycolysis.cytosolic branch.phospho-enol-pyruvate carboxylase (PEPC)	0.00027933	0.000111103	0	0	8.51827e-05	2.3125e-05
Pgl_GLEAN_10019506	0.0473114	Alcohol dehydrogenase [Sotub11g008620.1.1]	16.2.1.10	secondary metabolism.phenylpropanoids.lignin biosynthesis.CAD	0.00152355	0.000775901	0	0	0	0
Pgl_GLEAN_10036651	0.0472624	Alkyl hydroperoxide reductase/ Thiol specific antioxidant/ Mal allergen [Sotub07g016220.1.1]	2.2.1.3.1	major CHO metabolism.degradation.sucrose.invertases.neutral	0.0013167	0.00052319	0	0	0	5.21149e-05
Pgl_GLEAN_10020961	0.0468788	Unknown protein	35.2	not assigned.unknown	0.00222552	0.00186352	0	0	0	0
Pgl_GLEAN_10017094	0.0467093	Beta-amylase [Sotub07g021140.1.1]	2.2.2.1.2	major CHO metabolism.degradation.starch.starch cleavage.beta amylase	0.000572344	0.000540409	0	0	0	0
Pgl_GLEAN_10030820	0.0461524	Unknown protein	35.2	not assigned.unknown	0.000349223	0.000246788	0	0	6.35344e-05	2.72777e-05
Pgl_GLEAN_10025857	0.0459575	Outer membrane lipoprotein blc [Sotub12g007620.1.1]	34.99	transport.misc	0.00115812	0.00391441	0	0	0.000387042	0.000424542
Pgl_GLEAN_10014272	0.0451109	Pectinesterase [Sotub06g007610.1.1]	10.8.1	cell wall.pectinesterases.PME	0.000436851	0.000962881	0	0	4.26457e-05	0
Pgl_GLEAN_10007315	0.045047	Unknown protein	35.2	not assigned.unknown	0.000898507	0.000949474	0	0	0	0
Pgl_GLEAN_10017139	0.0448539	FeS assembly protein SufD [Sotub08g006230.1.1]	34.16	transport.ABC transporters and multidrug resistance systems	0.00123497	0.000497728	0	0	4.89692e-05	0
Pgl_GLEAN_10005681	0.0435884	SET domain-containing protein [Sotub02g014120.1.1]	27.3.69	RNA.regulation of transcription.SET-domain transcriptional regulator family	0.0005356	0.000224224	0	0	2.6227e-05	4.85935e-05
Pgl_GLEAN_10037644	0.0434524	Glutathione S-transferase [Sotub12g027670.1.1]	26.9	misc.glutathione S transferases	0.00147749	0.00286913	0.00410099	0.00326583	0.000107269	0
Pgl_GLEAN_10013792	0.0432747	Galactose mutarotase-like [Sotub03g011890.1.1]	35.1	not assigned.no ontology	0.00144397	0.00132611	0	0	0	0
Pgl_GLEAN_10030783	0.0429632	Chlorophyll a-b binding protein 3C, chloroplastic [Sotub03g005990.1.1]	1.1.1.1	PS.lightreaction.photosystem II.LHC-II	0.00145154	0.00116226	0	0	0.000372954	0.000261197
Pgl_GLEAN_10034350	0.0429564	Glucose-6-phosphate 1-dehydrogenase [Sotub07g017230.1.1]	7.1.1	OPP.oxidative PP.glucose-6-phosphate 1-dehydrogenase (G6PD)	0.000660216	0.000280975	0	0	5.61275e-05	9.7492e-05
Pgl_GLEAN_10017890	0.0425015	Alcohol dehydrogenase (Fragment) [Sotub04g026480.1.1]	17.1.1.1.11	hormone metabolism.abscisic acid.synthesis-degradation.synthesis.short chain alcohol dehydrogenmase (ABA2)	0.000905501	0.00087434	0.000335816	0	0.000123043	5.3272e-05
Pgl_GLEAN_10010997	0.0422985	Bile acid sodium symporter [Sotub05g019220.1.1]	34.14	transport.unspecified cations	0.000407529	0.000924948	0	0	0	0
Pgl_GLEAN_10022154	0.0421886	Photosystem I P700 chlorophyll a apoprotein A1 [Sotub07g012680.1.1]	1.1.2.2	PS.lightreaction.photosystem I.PSI polypeptide subunits	0.00032531	0.000418814	0	0	6.00859e-05	0
Pgl_GLEAN_10023742	0.0421837	Lecithin cholesterol acyltransferase (Fragment) [Sotub05g022960.1.1]	35.2	not assigned.unknown	0.000523625	0.00107954	0	0	0	0
Pgl_GLEAN_10024933	0.042104	Fructose-bisphosphate aldolase [Sotub07g027930.1.1]	1.3.6	PS.calvin cycle.aldolase	0.0017698	0.00186426	0	0	0	0
Pgl_GLEAN_10037753	0.0420356	Nascent polypeptide-associated complex alpha subunit-like protein [Sotub03g017080.1.1]	29.2.3	protein.synthesis.initiation	0.00112318	0.00138495	0	0	0	0
Pgl_GLEAN_10008031	0.0420222	Threonine endopeptidase [Sotub10g009990.1.1]	29.5.11.4.3.2	protein.degradation.ubiquitin.E3.SCF.FBOX	0.00111765	0.00166979	0	0	0	0
Pgl_GLEAN_10005779	0.0419304	Histidyl-tRNA synthetase 1 [Sotub03g032810.1.1]	29.1.21	protein.aa activation.histidine-tRNA ligase	0.000654334	0.000267089	0	0	0	6.03391e-05
Pgl_GLEAN_10027569	0.0416782	Chlorophyll a-b binding protein 3C, chloroplastic [Sotub03g005990.1.1]	1.1.1.1	PS.lightreaction.photosystem II.LHC-II	0.00105763	0.000617684	0	0	0.0001863	0.000155967
Pgl_GLEAN_10017912	0.0415264	Serine-glyoxylate aminotransferase [Sotub12g031950.1.1]	1.2.3	PS.photorespiration.aminotransferases peroxisomal	0.000575657	0.000644639	0	0	9.02098e-05	0
Pgl_GLEAN_10017436	0.0414645	Uncharacterized aarF domain-containing protein kinase 1 [Sotub04g036580.1.1]	34.16	transport.ABC transporters and multidrug resistance systems	0.000580983	0.000728777	0	0	0	0
Pgl_GLEAN_10004000	0.0413131	Aspartic proteinase nepenthesin I [Sotub05g029660.1.1]	27.3.99	RNA.regulation of transcription.unclassified	0.000581336	0.000490726	0	0	0	0
Pgl_GLEAN_10033331	0.0413088	Red chlorophyll catabolite reductase (Fragment) [Sotub10g015600.1.1]	20.2.5	stress.abiotic.light	0.000744523	0.000972562	0	0	0	0
Pgl_GLEAN_10012084	0.041297	Pheophorbide a oxygenase family [Sotub12g028890.1.1]	29.3.3	protein.targeting.chloroplast	0.000501777	0.000290647	0	0	3.2591e-05	0
Pgl_GLEAN_10008642	0.0412583	Peptidyl-prolyl cis-trans isomerase cyclophilin-type [Sotub02g035980.1.1]	29.6	protein.folding	0.00184831	0.00118602	0	0	0	0
Pgl_GLEAN_10037318	0.0411606	Cytosolic Fe-S cluster assembly factor NUBP2 homolog [Sotub12g009070.1.1]	29.2.2	protein.synthesis.ribosome biogenesis	0.000687462	0.000209784	0	0	0	0
Pgl_GLEAN_10027583	0.0409929	albumin-2, putative [LOC_Os04g13540]	35.2	not assigned.unknown	0.000633676	0.000179431	0	0	0	0
Pgl_GLEAN_10019779	0.0409156	Unknown protein	35.2	not assigned.unknown	0.00108434	0.000998332	0	0	0	0
Pgl_GLEAN_10025194	0.0403521	Tetratricopeptide TPR_2 repeat protein [Sotub01g005740.1.1]	27.1.20	RNA.processing.degradation dicer	0.00223486	0.00161873	0	0	0	0
Pgl_GLEAN_10019713	0.0401132	Methyltransferase [Sotub09g020560.1.1]	16.1.3.3	secondary metabolism.isoprenoids.tocopherol biosynthesis.MPBQ/MSBQ methyltransferase	0.000394746	0.000620424	0	0	8.90102e-05	3.85372e-05
				Total Sum	0.16875	0.145357	0.00690417	0.0052809	0.0117028	0.00489125
Protein Accession	PC 2 Low Loadings	Desription	Fucntional bin	Functional categories	PM-T-C-L	PM-T-St-L	PM-T-C-R	PM-T-St-R	PM-T-C-S	PM-T-St-S
Pgl_GLEAN_10034437	-0.0255558	Coatomer subunit beta-1 [Sotub10g026180.1.1]	31.4	cell.vesicle transport	5.05013e-05	7.36818e-05	0.000465601	0.000260809	0.000152985	0.000146737
Pgl_GLEAN_10035923	-0.0256336	Chitinase [Sotub04g026440.1.1]	20.1.7.3	stress.biotic.PR-proteins.PR3/4/8/11 (chitinases and chitin binding proteins)	0.000364241	0.00116667	0	0.000376775	0.00394445	0.00417401
Pgl_GLEAN_10028206	-0.0257026	expressed protein [LOC_Os07g43960]	35.2	not assigned.unknown	4.16382e-05	9.56392e-05	0.000530297	0.000478212	0.00034759	0.000369558
Pgl_GLEAN_10036006	-0.0258374	Programmed cell death 4a [Sotub03g023440.1.1]	1.2.2	PS.photorespiration.glycolate oxydase	0.000206603	0.000132807	0.000570404	0.000647715	0.00048704	0.000352289
Pgl_GLEAN_10002391	-0.0258499	Glutathione S-transferase 1 [Sotub12g016940.1.1]	26.9	misc.glutathione S transferases	6.88324e-05	6.60462e-05	0	0	0.000467651	0.00126537
Pgl_GLEAN_10006316	-0.0258686	Eukaryotic translation initiation factor 3 subunit 8-like protein [Sotub06g032000.1.1]	29.2.3	protein.synthesis.initiation	3.35843e-05	1.9794e-05	0	0	0.000258851	0.000232938
Pgl_GLEAN_10028325	-0.0259059	Ubiquinol-cytochrome c reductase complex protein [Sotub08g015960.1.1]	9.5	mitochondrial electron transport / ATP synthesis.cytochrome c reductase	0.000121076	0.000134768	0.0016904	0.00242279	0.000443389	0.00078416
Pgl_GLEAN_10013301	-0.026044	4-alpha-glucanotransferase [Sotub04g021520.1.1]	2.2.2.4	major CHO metabolism.degradation.starch.D enzyme	0	0	0	0	0.000189383	0.000277919
Pgl_GLEAN_10003490	-0.026138	T-complex protein 1 subunit zeta [Sotub02g010730.1.1]	29.4	protein.postranslational modification	0.000213367	3.77754e-05	0	0	0.00080417	0.000748134
Pgl_GLEAN_10026403	-0.0261403	Universal stress protein (Usp) [Sotub02g022380.1.1]	20.2.99	stress.abiotic.unspecified	4.30696e-05	0	0	0	0.000446624	0.000517557
Pgl_GLEAN_10027846	-0.0262579	Succinate semialdehyde dehydrogenase [Sotub09g025220.1.1]	8.1.99	TCA / organic transformation.TCA.misc	0	0	0	0	0.000256221	0.00037283
Pgl_GLEAN_10018425	-0.0263892	Importin-7 (Imp7) (Ran-binding protein 7) (RanBP7) [Sotub09g031410.1.1]	29.3.1	protein.targeting.nucleus	3.10607e-05	3.29411e-05	0.000161781	9.87311e-05	0.000135906	0.000211738
Pgl_GLEAN_10014336	-0.0264643	40S ribosomal protein S7-like protein [Sotub06g025820.1.1]	29.2.1.2.1.7	protein.synthesis.ribosomal protein.eukaryotic.40S subunit.S7	0	0	0	0	0.000870318	0.000717964
Pgl_GLEAN_10003192	-0.0264847	Unknown protein	35.2	not assigned.unknown	0	0	0	0	0.000381881	0.000699704
Pgl_GLEAN_10011187	-0.026564	Arginine N-methyltransferase family protein [Sotub12g031510.1.1]	26.6	misc.O-methyl transferases	0	0	0	0	0.000329844	0.000182517
Pgl_GLEAN_10021999	-0.026805	Cyanate hydratase [Sotub09g025540.1.1]	16.4.3.1	secondary metabolism.N misc.cyanogenic glycosides.cyanase	0.000123683	0	0	0	0.000805796	0.00224966
Pgl_GLEAN_10011059	-0.0268107	Serpin (Serine protease inhibitor) [Sotub04g032620.1.1]	20.1.7.6	stress.biotic.PR-proteins.PR6 (proteinase inhibitors)	5.73759e-05	0	0	0	0.000573876	0.000768259
Pgl_GLEAN_10008836	-0.0268925	Ketol-acid reductoisomerase [Sotub07g022000.1.1]	13.1.4.1.2	amino acid metabolism.synthesis.branched chain group.common.ketol-acid reductoisomerase	0.00015534	0.000103624	0	0	0.000808	0.00105579
Pgl_GLEAN_10010748	-0.0270466	Mitochondrial import receptor subunit TOM20 [Sotub02g014200.1.1]	29.3.2	protein.targeting.mitochondria	8.89408e-05	0.000277435	0.00277558	0.00126028	0.000530643	0.000704696
Pgl_GLEAN_10012136	-0.0271793	Flavonol synthase [Sotub06g034370.1.1]	16.4.1	secondary metabolism.N misc.alkaloid-like	0	0	0	0	0.00044483	0.000650392
Pgl_GLEAN_10026148	-0.0272279	late embryogenesis abundant protein 1, putative, expressed [LOC_Os03g20680]	33.2	development.late embryogenesis abundant	0	0	0	0	0.013705	0.0431794
Pgl_GLEAN_10014389	-0.0273808	Glucan endo-1 3-beta-glucosidase 3 [Sotub04g007880.1.1]	26.4.1	misc.beta 1,3 glucan hydrolases.glucan endo-1,3-beta-glucosidase	0	0	0	0	0.000250158	0.000382305
Pgl_GLEAN_10024291	-0.0279052	GDSL esterase/lipase At1g28580 [Sotub10g009740.1.1]	26.28	misc.GDSL-motif lipase	0	0	0.00128995	0.000891942	3.79805e-05	0.000144838
Pgl_GLEAN_10037377	-0.0279534	DUF1264 domain protein [Sotub02g018230.1.1]	35.2	not assigned.unknown	0	0	0	0	0.00197343	0.00153355
Pgl_GLEAN_10026484	-0.0281911	Nuclease domain-containing protein 1 [Sotub03g031460.1.1]	27.3.73	RNA.regulation of transcription.Zn-finger(CCHC)	0.000217327	0.000208421	0.000993598	0.000536559	0.000934272	0.000583771
Pgl_GLEAN_10025850	-0.0283616	Unknown protein	35.2	not assigned.unknown	5.14008e-05	0	0	0	0.000779175	0.000460118
Pgl_GLEAN_10003686	-0.0284321	Unknown protein	35.2	not assigned.unknown	0	4.8229e-05	0	0	0.00048002	0.000610005
Pgl_GLEAN_10012268	-0.0284359	1 4-alpha-glucan branching enzyme II [Sotub09g011090.1.1]	2.1.2.3	major CHO metabolism.synthesis.starch.starch branching	0.000252992	8.96821e-05	0	0	0.00147418	0.00145754
Pgl_GLEAN_10020374	-0.0284427	60S ribosomal protein L7 [Sotub07g009700.1.1]	27.3.6	RNA.regulation of transcription.basic helix-loop-helix family (bHLH)	0	6.22567e-05	0	0	0.00077918	0.0011281
Pgl_GLEAN_10022104	-0.0284625	Proteasome subunit alpha type [Sotub10g008440.1.1]	29.5.11.20	protein.degradation.ubiquitin.proteasom	0	0	0	0	0.000729867	0.00069745
Pgl_GLEAN_10006516	-0.0287871	NAD dependent epimerase/dehydratase family protein expressed [Sotub01g030310.1.1]	10.1.6	cell wall.precursor synthesis.GAE	0.000171728	0.000113813	0.00153222	0.00161278	0.000331597	0.000292003
Pgl_GLEAN_10024151	-0.0289879	ADP-ribosylation factor family protein [Sotub01g038180.1.1]	30.5	signalling.G-proteins	0	0.000131521	0.000700256	0.00129242	0.000326983	0.00096057
Pgl_GLEAN_10007409	-0.0290357	Stress responsive protein [Sotub01g017600.1.1]	29.2.2	protein.synthesis.ribosome biogenesis	0.0001639	0.000359828	0.00161612	0.00392407	0.000776978	0.000805294
Pgl_GLEAN_10009672	-0.0290899	2 3-bisphosphoglycerate-independent phosphoglycerate mutase [Sotub07g016990.1.1]	4.1.12	glycolysis.cytosolic branch.phosphoglycerate mutase	0	0	0	0	0.000335929	0.000251716
Pgl_GLEAN_10024395	-0.0291142	UDP-glucuronosyltransferase [Sotub01g042430.1.1]	17.4.1	hormone metabolism.cytokinin.synthesis-degradation	0	0	0.000784153	0.000731507	0.00128943	0.00115602
Pgl_GLEAN_10006386	-0.02916	Aminotransferase [Sotub03g036610.1.1]	13.1.6.2	amino acid metabolism.synthesis.aromatic aa.phenylalanine and tyrosine	0	0	0	0	0.000442872	0.000396541
Pgl_GLEAN_10028140	-0.0295454	expressed protein [LOC_Os03g48710]	26.13	misc.acid and other phosphatases	0	0	0.00126542	0.0013394	0.000256221	0.000227348
Pgl_GLEAN_10015124	-0.0295878	limit dextrinase [AT5G04360]	2.1.2.4	major CHO metabolism.synthesis.starch.debranching	0	0	0	0	0.000245071	0.00058093
Pgl_GLEAN_10005530	-0.0296031	Triosephosphate isomerase [Sotub06g009960.1.1]	1.3.5	PS.calvin cycle.TPI	0	0	0	0	0.000822534	0.000754922
Pgl_GLEAN_10005825	-0.0297261	Chorismate mutase 1 [Sotub02g034450.1.1]	13.1.6.2.1	amino acid metabolism.synthesis.aromatic aa.phenylalanine and tyrosine.chorismate mutase	0	0	0	0	0.000561267	0.000746211
Pgl_GLEAN_10005455	-0.0297614	Protein SEY1 [Sotub03g035360.1.1]	30.5	signalling.G-proteins	0	0	0	0	0.000295118	0.000184386
Pgl_GLEAN_10035931	-0.029789	Chitinase [Sotub04g026440.1.1]	20.1.7.3	stress.biotic.PR-proteins.PR3/4/8/11 (chitinases and chitin binding proteins)	0	0	0	0	0.00059781	0.00113457
Pgl_GLEAN_10028100	-0.0300591	Lipoxygenase [Sotub01g036960.1.1]	17.7.1.2	hormone metabolism.jasmonate.synthesis-degradation.lipoxygenase	5.82352e-05	0	0.000389702	0	0.000848396	8.01704e-05
Pgl_GLEAN_10037630	-0.0301015	Transmembrane protein 63b [Sotub02g026720.1.1]	35.1	not assigned.no ontology	0	2.10958e-05	0.000382254	0.000365879	8.03981e-05	5.79049e-05
Pgl_GLEAN_10007903	-0.0302651	Bifunctional aspartokinase/homoserine dehydrogenase I [Sotub06g020670.1.1]	13.1.3.6.1.1	amino acid metabolism.synthesis.aspartate family.misc.homoserine.aspartate kinase	3.51976e-05	0	0.000266939	0.000342085	0.000187248	8.98626e-05
Pgl_GLEAN_10001293	-0.0303253	Glucose-1-phosphate adenylyltransferase [Sotub07g011850.1.1]	2.1.2.1	major CHO metabolism.synthesis.starch.AGPase	0	0	0	0	0.000605702	0.000980134
Pgl_GLEAN_10033988	-0.0304554	60S ribosomal protein L7 [Sotub07g009700.1.1]	27.3.6	RNA.regulation of transcription.basic helix-loop-helix family (bHLH)	0	6.20026e-05	0	0	0.000835374	0.00124191
Pgl_GLEAN_10001669	-0.0305189	LanC-like protein 2 [Sotub07g023880.1.1]	9.7	mitochondrial electron transport / ATP synthesis.cytochrome c oxidase	0	0	0	0	0.000381301	0.000331953
Pgl_GLEAN_10016958	-0.0306059	Acyl-CoA oxidase [Sotub04g020910.1.1]	11.9.4.2	lipid metabolism.lipid degradation.beta-oxidation.acyl CoA DH	0	2.05557e-05	0.000103636	0.000265314	0.000238074	0.000186451
Pgl_GLEAN_10017414	-0.0306566	CS domain containing protein, putative, expressed [LOC_Os06g12530]	31.1	cell.organisation	0.00011228	0.000125534	0	0	0.00178024	0.00149914
Pgl_GLEAN_10017760	-0.0309919	Unknown protein	35.2	not assigned.unknown	0	0.000353908	0.000166471	0	0.000944807	0.00112246
Pgl_GLEAN_10033766	-0.0309958	Tubulin beta chain [Sotub10g027210.1.1]	11.1.8	lipid metabolism.FA synthesis and FA elongation.acyl CoA ligase	0.000431143	3.40597e-05	0	0	0.00108516	0.00134153
Pgl_GLEAN_10009107	-0.031066	Heat shock protein 1 [Sotub09g024170.1.1]	20.2.1	stress.abiotic.heat	0	0	0	0	0.000416153	0.000381865
Pgl_GLEAN_10021049	-0.0312142	Neutral ceramidase [Sotub04g035600.1.1]	11.8.1.1	lipid metabolism.exotics (steroids, squalene etc).sphingolipids.ceramidase	0.000144552	3.37541e-05	0.000540089	0.000631948	0.000292795	0.00020471
Pgl_GLEAN_10038424	-0.0314186	Peroxidase [Sotub07g010510.1.1]	26.12	misc.peroxidases	0	0	0.00113727	0.00101495	0.000149113	0.000216098
Pgl_GLEAN_10019485	-0.0317378	Beta-glucosidase [Sotub03g032550.1.1]	3.5	minor CHO metabolism.others	3.33997e-05	0	0	0	0.000456879	0.00057229
Pgl_GLEAN_10027105	-0.0318064	Peroxidase [Sotub04g026530.1.1]	26.12	misc.peroxidases	0.00023551	0.000340327	0	0	0.00236938	0.00233507
Pgl_GLEAN_10036812	-0.031886	Acidic chitinase [Sotub01g032680.1.1]	20.1	stress.biotic	0	0	0	0	0.000781294	0.000786047
Pgl_GLEAN_10015078	-0.0319277	2-isopropylmalate synthase 1 [Sotub06g017560.1.1]	13.1.4.4.1	amino acid metabolism.synthesis.branched chain group.leucine specific.2-isopropylmalate synthase	0.000112772	0	0	0	0.000697769	0.000825477
Pgl_GLEAN_10003835	-0.0319416	Cytochrome P450 [Sotub10g016270.1.1]	26.10	misc.cytochrome P450	0	0	0.00164949	0.00143591	0.00013099	5.60308e-05
Pgl_GLEAN_10002816	-0.0324881	Peroxidase [Sotub04g026530.1.1]	26.12	misc.peroxidases	8.24598e-05	7.63348e-05	0	0	0.00116113	0.00158899
Pgl_GLEAN_10004839	-0.0326606	Glycogen synthase [Sotub02g034860.1.1]	2.1.2.2	major CHO metabolism.synthesis.starch.starch synthase	9.57383e-05	5.71604e-05	0	0	0.000890323	0.000764296
Pgl_GLEAN_10020824	-0.0327338	Pyruvate kinase [Sotub03g012540.1.1]	4.2.14	glycolysis.plastid branch.pyruvate kinase (PK)	0.000142424	0	0.000498472	0	0.000592988	0.000509148
Pgl_GLEAN_10006974	-0.0327732	alpha-glucan phosphorylast isozyme, putative, expressed [LOC_Os03g55090]	2.2.2.2	major CHO metabolism.degradation.starch.starch phosphorylase	0.000107005	3.78461e-05	0	0	0.000648088	0.000854482
Pgl_GLEAN_10009098	-0.0329566	Alpha-glucosidase [Sotub04g016870.1.1]	2.2.2.1	major CHO metabolism.degradation.starch.starch cleavage	1.94251e-05	0	0	0.000125746	0.000224654	0.000322546
Pgl_GLEAN_10022293	-0.0330062	Pore protein homolog [Sotub01g014710.1.1]	29.3.2	protein.targeting.mitochondria	0	0	0	0	0.00113588	0.00158176
Pgl_GLEAN_10016697	-0.0332113	Chaperone protein clpB 2 [Sotub02g034270.1.1]	20.2.1	stress.abiotic.heat	0	1.66018e-05	0	0	0.000313226	0.000285786
Pgl_GLEAN_10003857	-0.0332939	Nucleolar protein [Sotub01g038390.1.1]	27.3.67	RNA.regulation of transcription.putative transcription regulator	8.74044e-05	0	0	0	0.000621163	0.000634071
Pgl_GLEAN_10023776	-0.0335181	Tubulin alpha-7 chain [Sotub04g029950.1.1]	2.2.1.3.1	major CHO metabolism.degradation.sucrose.invertases.neutral	0.000370569	0.000125064	0.000841838	0.00100045	0.000902293	0.000825033
Pgl_GLEAN_10009163	-0.033855	Acyl-coenzyme A oxidase [Sotub08g024120.1.1]	11.9.4.2	lipid metabolism.lipid degradation.beta-oxidation.acyl CoA DH	0.000170756	0.000109723	0.000547383	0.000663821	0.000373869	0.0007971
Pgl_GLEAN_10002062	-0.0354819	Diphosphomevalonate decarboxylase-like protein [Sotub11g011760.1.1]	16.1.2.6	secondary metabolism.isoprenoids.mevalonate pathway.mevalonate diphosphate decarboxylase	0	0	0.000876075	0.000223885	0.000337592	0.00030016
Pgl_GLEAN_10006975	-0.0359472	UDP-glucose dehydrogenase [Sotub03g028860.1.1]	10.1.4	cell wall.precursor synthesis.UGD	3.29822e-05	3.16471e-05	0.000496555	0.000711695	0.000321012	0.000282601
Pgl_GLEAN_10033835	-0.0362421	Glutathione S-transferase [Sotub12g006370.1.1]	26.9	misc.glutathione S transferases	0.000290604	0.00111841	0.00162035	0.00293745	0.00234756	0.00244341
Pgl_GLEAN_10011773	-0.0366099	Ribose-phosphate pyrophosphokinase 4 [Sotub10g007410.1.1]	13.1.7	amino acid metabolism.synthesis.histidine	0.000150204	5.79337e-05	0.000882964	0.00135395	0.000664914	0.000545125
Pgl_GLEAN_10008934	-0.037121	CBS domain-containing protein [Sotub09g017390.1.1]	35.1	not assigned.no ontology	0.000373162	0.000309106	0.00324227	0.00194099	0.00189228	0.00149594
Pgl_GLEAN_10011783	-0.0373386	Aspartic proteinase [Sotub02g024010.1.1]	29.5.4	protein.degradation.aspartate protease	0	2.99618e-05	0	0	0.000607579	0.000683446
Pgl_GLEAN_10014514	-0.0375139	Polyphenol oxidase [Sotub02g021500.1.1]	16.10	secondary metabolism.simple phenols	5.75772e-05	0.000245865	0	0	0.00163208	0.00168848
Pgl_GLEAN_10008200	-0.0375261	Sucrose synthase 4 [Sotub12g008670.1.1]	2.2.1.5	major CHO metabolism.degradation.sucrose.Susy	0.000184347	0.000111974	0.000209388	0.000553736	0.000760959	0.00126011
Pgl_GLEAN_10012739	-0.0382661	Glycerophosphoryl diester phosphodiesterase family protein [Sotub12g013230.1.1]	11.9.3.3	lipid metabolism.lipid degradation.lysophospholipases.glycerophosphodiester phosphodiesterase	2.12218e-05	0	0	0	0.000393778	0.000591142
Pgl_GLEAN_10037251	-0.0391667	DUF1264 domain protein [Sotub09g030880.1.1]	29.3.2	protein.targeting.mitochondria	0	0.000148741	0	0	0.00122802	0.00240405
Pgl_GLEAN_10022466	-0.0392458	GRAM-containing/ABA-responsive protein (Fragment) [Sotub08g024270.1.1]	17.1.3	hormone metabolism.abscisic acid.induced-regulated-responsive-activated	0	6.5193e-05	0	0	0.00129864	0.00186859
Pgl_GLEAN_10032591	-0.0397766	Pyruvate kinase [Sotub09g024850.1.1]	4.2.14	glycolysis.plastid branch.pyruvate kinase (PK)	0.000112846	0.000161672	0.000629209	0.000763052	0.00055713	0.000669519
Pgl_GLEAN_10004417	-0.0402963	Glucose-1-phosphate adenylyltransferase [Sotub07g023520.1.1]	2.1.2.1	major CHO metabolism.synthesis.starch.AGPase	0.000180806	0	0	0	0.0016458	0.00146548
Pgl_GLEAN_10015218	-0.0404361	stress responsive protein, putative, expressed [LOC_Os03g21040]	29.2.2	protein.synthesis.ribosome biogenesis	0.000461601	0.000310464	0.00169993	0.00208451	0.00194176	0.00154085
Pgl_GLEAN_10027630	-0.0417893	Acidic chitinase [Sotub01g032680.1.1]	20.1	stress.biotic	0	5.01341e-05	0	0.00225488	0.00076273	0.000732316
Pgl_GLEAN_10033258	-0.0420239	2-isopropylmalate synthase 1 [Sotub06g017560.1.1]	13.1.4.4.1	amino acid metabolism.synthesis.branched chain group.leucine specific.2-isopropylmalate synthase	0.000132954	0	0	0	0.00139682	0.00132292
Pgl_GLEAN_10011207	-0.0438051	Xylose isomerase [Sotub07g005100.1.1]	3.5.1	minor CHO metabolism.others.xylose isomerase	0.000138275	0.00011777	0.000785836	0.000984757	0.000798849	0.00071343
Pgl_GLEAN_10032138	-0.0448958	1 4-alpha-glucan branching enzyme [Sotub04g035850.1.1]	2.1.2.3	major CHO metabolism.synthesis.starch.starch branching	0	3.55504e-05	0	0	0.000695953	0.00063474
Pgl_GLEAN_10034921	-0.045478	Sucrose synthase 4 [Sotub12g008670.1.1]	2.2.1.5	major CHO metabolism.degradation.sucrose.Susy	9.70065e-05	0	0.000584182	0.000376775	0.000726324	0.00133979
Pgl_GLEAN_10029426	-0.0473297	Short-chain dehydrogenase/reductase family protein [Sotub01g036550.1.1]	26.22	misc.short chain dehydrogenase/reductase (SDR)	0.00016615	0.000181342	0	0	0.00458984	0.00407065
Pgl_GLEAN_10002540	-0.0483184	late embryogenesis abundant protein, group 3, putative, expressed [LOC_Os04g52110]	17.3.1.1.1	hormone metabolism.brassinosteroid.synthesis-degradation.BRs.DET2	6.32284e-05	0.000521749	0.000260805	0	0.00514877	0.0054882
Pgl_GLEAN_10024324	-0.0493388	Peroxiredoxin [Sotub03g020790.1.1]	21.5.1	redox.peroxiredoxin.BAS1	0.000300001	0.000649214	0.00131046	0.000530694	0.00613868	0.00715919
Pgl_GLEAN_10001933	-0.0539924	Unknown protein	35.2	not assigned.unknown	0	0.000395884	0	0	0.00657169	0.00580504
Pgl_GLEAN_10031750	-0.0543564	Vicilin (Fragment) [Sotub09g020260.1.1]	26.9	misc.glutathione S transferases	0.000172288	0.00029459	0	0.000448654	0.00783523	0.00431487
Pgl_GLEAN_10020250	-0.0568396	Granule-bound starch synthase [Sotub08g026990.1.1]	2.1.2.2	major CHO metabolism.synthesis.starch.starch synthase	2.97274e-05	9.85556e-05	0	0	0.00290713	0.00302748
Pgl_GLEAN_10000602	-0.0589933	Vicilin-like protein (Fragment) [Sotub11g029120.1.1]	33.1	development.storage proteins	3.11968e-05	0.000132307	0.000173654	0	0.00354558	0.00348716
Pgl_GLEAN_10016602	-0.0618868	Malic enzyme [Sotub08g015720.1.1]	8.2.10	TCA / organic transformation.other organic acid transformations.malic	0	2.56166e-05	0.000401933	0.000748898	0.000863068	0.000910493
Pgl_GLEAN_10038040	-0.0619522	Unknown protein	35.2	not assigned.unknown	0	0.000417914	0	0	0.00749795	0.00998571
Pgl_GLEAN_10033786	-0.0651322	Vicilin (Fragment) [Sotub09g020260.1.1]	26.9	misc.glutathione S transferases	0.000211818	0.000182331	0.000636091	0.000955046	0.00533043	0.00469238
Pgl_GLEAN_10009232	-0.0771645	Calcium binding protein Caleosin [Sotub12g029440.1.1]	16.2.1.10	secondary metabolism.phenylpropanoids.lignin biosynthesis.CAD	0	4.60322e-05	0	0	0.0110045	0.0114291
				Total sum	0.00790353	0.0103089	0.034709	0.0385891	0.140692	0.176975

## Sheet: PC1 Loadings_843-22B
Table S12 : Highest 100 positive and negative loadings of PC1 based on Principal component analyses of Pearl millet sensitive (843-22B) cultivar under control and stress condition considering root, seed and leaf tissues.
Abbreviation :	PM-S-C-R: Pearl millet-Sensitive-Control-Roots; PM-S-St-R: Pearl millet-Sensitive-Stress-Roots, PM-S-C-L: Pearl millet -Sensitive-Control-Leaves , PM-S-St-L -Pearl millet -Sensitive-Stress-Leaves, PM-S-C-S: Pearl millet -Sensitive-Control-Seeds, PM-S-St-S: Pearl millet-Sensitive-Stress-Seeds
Protein Accession	PC 1 High Loadings	Description	Functional Bin	Functional Categories	PM-S-C-R	PM-S-St-R	PM-S-C-L	PM-S-St-L	PM-S-C-S	PM-S-St-S
Pgl_GLEAN_10035510	0.0392279	Chlorophyll a-b binding protein, chloroplastic [Sotub06g022580.1.1]	1.1.1.1	PS.lightreaction.photosystem II.LHC-II	0	0	0.00198593	0.000997481	6.36607e-05	0.000150893
Pgl_GLEAN_10001458	0.0645702	Photosystem II CP47 chlorophyll apoprotein [Sotub01g017120.1.1]	1.1.1.2	PS.lightreaction.photosystem II.PSII polypeptide subunits	0	0	0.00606865	0.00470247	5.68203e-05	0.000314294
Pgl_GLEAN_10009112	0.0383209	Oxygen-evolving enhancer protein 1 of photosystem II [Sotub02g032940.1.1]	1.1.1.2	PS.lightreaction.photosystem II.PSII polypeptide subunits	0	0	0.00195458	0.00119234	0	6.36977e-05
Pgl_GLEAN_10034939	0.0925346	ATP synthase subunit alpha [Solyc00g042130.1.1]	1.1.4.1	PS.lightreaction.ATP synthase.alpha subunit	0	0	0.00383421	0.0026914	6.63339e-05	0.000346907
Pgl_GLEAN_10000674	0.0864114	ATP synthase subunit beta chloroplastic [Sotub01g011250.1.1]	1.1.4.2	PS.lightreaction.ATP synthase.beta subunit	0	0	0.0120867	0.00783476	0.000134027	0.000726383
Pgl_GLEAN_10000040	0.0641748	ATP synthase epsilon chain [ATCG00470]	1.1.4.2	PS.lightreaction.ATP synthase.beta subunit	0	0	0.00790765	0.006117	8.26725e-05	0.000533596
Pgl_GLEAN_10020403	0.0515971	L-ascorbate peroxidase [Sotub04g028420.1.1]	1.2.2	PS.photorespiration.glycolate oxydase	0	0	0.00150784	0.00212284	0	7.24793e-05
Pgl_GLEAN_10024561	0.0391398	Glycine dehydrogenase P protein [Sotub08g014650.1.1]	1.2.4.1	PS.photorespiration.glycine cleavage.P subunit	0	0	0.000483377	0.000530018	0	2.02522e-05
Pgl_GLEAN_10002242	0.0431688	Ribulose-1 5-bisphosphate carboxylase/oxygenase activase 1 [Sotub10g024020.1.1]	1.3.13	PS.calvin cycle.rubisco interacting	0	0	0.0016905	0.00134978	0	0.000100015
Pgl_GLEAN_10026521	0.0413391	Importin alpha-1b subunit [Sotub08g013540.1.1]	1.3.13	PS.calvin cycle.rubisco interacting	0	0	0.000562626	0.00053419	0.000545546	0.000475883
Pgl_GLEAN_10037675	0.0530582	Glyceraldehyde-3-phosphate dehydrogenase B [Sotub12g027910.1.1]	1.3.4	PS.calvin cycle.GAP	0	0	0.00317179	0.00231288	0	0.000144659
Pgl_GLEAN_10038255	0.0482541	Fructose-bisphosphate aldolase [Sotub01g047810.1.1]	1.3.6	PS.calvin cycle.aldolase	0.00024171	0	0.00328057	0.00213291	0	0.00026473
Pgl_GLEAN_10008288	0.0378638	Fructose-bisphosphate aldolase [Sotub01g047810.1.1]	1.3.6	PS.calvin cycle.aldolase	0.000161052	0	0.00196947	0.00170248	0	5.67997e-05
Pgl_GLEAN_10031372	0.040419	Acetyl-coenzyme A synthetase 2 [Sotub02g037960.1.1]	11.1.8	lipid metabolism.FA synthesis and FA elongation.acyl CoA ligase	0	0	0.000344665	0.000375814	0.000248685	0.000200568
Pgl_GLEAN_10006263	0.0492923	3-ketoacyl CoA thiolase 2 [Sotub09g027790.1.1]	11.9.4.5	lipid metabolism.lipid degradation.beta-oxidation.acyl-CoA thioesterase	0.000371194	0.000453844	0.00169211	0.00168062	0.00282533	0.00216542
Pgl_GLEAN_10003479	0.0367844	3-isopropylmalate dehydrogenase [Sotub05g008610.1.1]	13.1.4.4.3	amino acid metabolism.synthesis.branched chain group.leucine specific.3-isopropylmalate dehydrogenase	0.000257555	0	0.000862749	0.000789574	0.00105897	0.000918254
Pgl_GLEAN_10028220	0.0401894	Peptide-N4-(N-acetyl-beta-glucosaminyl)asparagine amidase A [Sotub03g020960.1.1]	15.2	metal handling.binding, chelation and storage	0.000247109	0	0.000779668	0.00102769	0.000543392	0.000530534
Pgl_GLEAN_10017087	0.0381558	Histone H2A [Sotub12g012640.1.1]	16.2	secondary metabolism.phenylpropanoids	0	0	0.00152813	0.00234841	0.000943562	0.000854762
Pgl_GLEAN_10028479	0.0365347	Histone H2A [Sotub09g009580.1.1]	16.2	secondary metabolism.phenylpropanoids	0	0	0.00154818	0.00120442	0.000801599	0.000586664
Pgl_GLEAN_10022466	0.0500849	GRAM-containing/ABA-responsive protein (Fragment) [Sotub08g024270.1.1]	17.1.3	hormone metabolism.abscisic acid.induced-regulated-responsive-activated	0.000415316	0	0.000453653	0.000945785	0.00370424	0.00448027
Pgl_GLEAN_10002540	0.0685112	late embryogenesis abundant protein, group 3, putative, expressed [LOC_Os04g52110]	17.3.1.1.1	hormone metabolism.brassinosteroid.synthesis-degradation.BRs.DET2	0	0	0.000378581	0.00313927	0.0058087	0.0098085
Pgl_GLEAN_10034557	0.0378975	Pyridoxal biosynthesis lyase pdxS [Sotub06g032770.1.1]	17.5.3	hormone metabolism.ethylene.induced-regulated-responsive-activated	0.000541616	0	0.0011273	0.000774033	0.00166417	0.00137175
Pgl_GLEAN_10033345	0.0368953	Pyridoxine/pyridoxamine 5'-phosphate oxidase [Sotub03g027140.1.1]	18	Co-factor and vitamine metabolism	0.000120433	0	0.000510644	0.000670547	0.000428426	0.000648615
Pgl_GLEAN_10038512	0.0369558	Delta-aminolevulinic acid dehydratase [Sotub08g017090.1.1]	19.4	tetrapyrrole synthesis.ALA dehydratase	0.000257241	0	0.00101023	0.000820017	0.000128141	0.000521888
Pgl_GLEAN_10004417	0.0368197	Glucose-1-phosphate adenylyltransferase [Sotub07g023520.1.1]	2.1.2.1	major CHO metabolism.synthesis.starch.AGPase	0	0	0.000131317	4.92239e-05	0.001365	0.00126338
Pgl_GLEAN_10008884	0.0365054	Glucose-1-phosphate adenylyltransferase [Sotub01g047210.1.1]	2.1.2.1	major CHO metabolism.synthesis.starch.AGPase	0	0	0.000491148	0.000432959	0.000929158	0.000611631
Pgl_GLEAN_10004839	0.0475687	Glycogen synthase [Sotub02g034860.1.1]	2.1.2.2	major CHO metabolism.synthesis.starch.starch synthase	0	0	0.000148159	0.000181121	0.000957133	0.000987121
Pgl_GLEAN_10018526	0.042896	Glycogen synthase [Sotub02g034860.1.1]	2.1.2.2	major CHO metabolism.synthesis.starch.starch synthase	0	0	0.000402565	0.000494309	0.000130302	0.000176785
Pgl_GLEAN_10020250	0.0428781	Granule-bound starch synthase [Sotub08g026990.1.1]	2.1.2.2	major CHO metabolism.synthesis.starch.starch synthase	0	0	0	0.000225089	0.00250756	0.00199386
Pgl_GLEAN_10033673	0.0393426	Granule-bound starch synthase [Sotub08g026990.1.1]	2.1.2.2	major CHO metabolism.synthesis.starch.starch synthase	0	0	0.000357696	0.000477105	0.000151368	0.000358165
Pgl_GLEAN_10012268	0.049142	1 4-alpha-glucan branching enzyme II [Sotub09g011090.1.1]	2.1.2.3	major CHO metabolism.synthesis.starch.starch branching	0	0	0.000308762	0.000185284	0.00101008	0.000953653
Pgl_GLEAN_10031396	0.0373369	1 4-alpha-glucan branching enzyme II [Sotub09g011090.1.1]	2.1.2.3	major CHO metabolism.synthesis.starch.starch branching	0	0	0.000692415	0.000427112	0.000301996	0.000404306
Pgl_GLEAN_10023966	0.0470995	Alpha-glucosidase 1 [Sotub02g015880.1.1]	2.2.2.1	major CHO metabolism.degradation.starch.starch cleavage	0.000155739	0.000321247	0.000643656	0.0006353	0.00327571	0.0018995
Pgl_GLEAN_10032453	0.0520319	Phosphorylase [Sotub05g005530.1.1]	2.2.2.2	major CHO metabolism.degradation.starch.starch phosphorylase	3.37101e-05	0	0.000516055	0.000414524	0.000677341	0.000666291
Pgl_GLEAN_10006974	0.0412154	alpha-glucan phosphorylast isozyme, putative, expressed [LOC_Os03g55090]	2.2.2.2	major CHO metabolism.degradation.starch.starch phosphorylase	0	0	0.000186627	6.39759e-05	0.000425626	0.000339282
Pgl_GLEAN_10018152	0.0468728	Phosphoglucan water dikinase [Sotub09g030460.1.1]	2.2.2.3	major CHO metabolism.degradation.starch.glucan water dikinase	0	0	0.000249569	0.000315704	2.62542e-05	0.00013974
Pgl_GLEAN_10022920	0.0400179	4-alpha-glucanotransferase [Sotub02g006950.1.1]	2.2.2.4	major CHO metabolism.degradation.starch.D enzyme	0	0	0.000534132	0.000671416	0.000460146	0.000334071
Pgl_GLEAN_10035923	0.0551228	Chitinase [Sotub04g026440.1.1]	20.1.7.3	stress.biotic.PR-proteins.PR3/4/8/11 (chitinases and chitin binding proteins)	0	0	0.000510407	0.000543676	0.0048982	0.00402102
Pgl_GLEAN_10035924	0.0471646	Chitinase [Sotub04g026440.1.1]	20.1.7.3	stress.biotic.PR-proteins.PR3/4/8/11 (chitinases and chitin binding proteins)	0	0	0.000868815	0.000529429	0.00213249	0.00158548
Pgl_GLEAN_10024877	0.0459305	Chaperone protein clpB 2 [Sotub02g034270.1.1]	20.2.1	stress.abiotic.heat	5.26021e-05	0	0.000254933	0.000162047	0.000351601	0.000515804
Pgl_GLEAN_10002651	0.0405558	Chaperone DnaK [Sotub01g040390.1.1]	20.2.1	stress.abiotic.heat	0	0	0.000456559	0.000274901	0.000559727	0.000190216
Pgl_GLEAN_10029073	0.0389374	Abscisic acid receptor PYR1 [Sotub08g021300.1.1]	20.2.99	stress.abiotic.unspecified	0.000543201	0	0.00190923	0.00137134	0.00132513	0.000915029
Pgl_GLEAN_10028353	0.0484216	Adenylate kinase [Sotub11g015570.1.1]	23.4.1	nucleotide metabolism.phosphotransfer and pyrophosphatases.adenylate kinase	0	0	0.00395138	0.00266803	6.96795e-05	0
Pgl_GLEAN_10027105	0.0468117	Peroxidase [Sotub04g026530.1.1]	26.12	misc.peroxidases	0	0	5.77482e-05	0.000481924	0.00291061	0.00289192
Pgl_GLEAN_10011170	0.0461726	Peroxidase 3 [Sotub05g023210.1.1]	26.12	misc.peroxidases	0	0	0.00125876	0.00090486	0.000313935	0.000329023
Pgl_GLEAN_10018912	0.04577	Peroxidase [Sotub05g023190.1.1]	26.12	misc.peroxidases	0	0	0.000999404	0.00149828	0.00129015	0.00171438
Pgl_GLEAN_10011172	0.0448267	Peroxidase 3 [Sotub05g023210.1.1]	26.12	misc.peroxidases	0	0	0.000925883	0.00112136	0.00031575	0.000330925
Pgl_GLEAN_10024220	0.0380666	Peroxidase [Sotub01g013600.1.1]	26.12	misc.peroxidases	0	0	0.000694009	0.000750587	0.000342475	0.000358934
Pgl_GLEAN_10036262	0.0372978	Peroxidase [Sotub03g015450.1.1]	26.12	misc.peroxidases	0	0	0.00121364	0.00117248	0.000772849	0.000806984
Pgl_GLEAN_10029426	0.0503528	Short-chain dehydrogenase/reductase family protein [Sotub01g036550.1.1]	26.22	misc.short chain dehydrogenase/reductase (SDR)	0	0	0.000199587	0.000326005	0.00462189	0.00377863
Pgl_GLEAN_10003751	0.0680656	Beta-glucanase [Sotub01g017930.1.1]	26.4.1	misc.beta 1,3 glucan hydrolases.glucan endo-1,3-beta-glucosidase	0.0001279	0	0.0027855	0.00347866	0.00573957	0.00446243
Pgl_GLEAN_10031750	0.0552337	Vicilin (Fragment) [Sotub09g020260.1.1]	26.9	misc.glutathione S transferases	0	0	0.000161008	0.000309627	0.00356883	0.00404848
Pgl_GLEAN_10034265	0.0460301	U1 small nuclear ribonucleoprotein A [Sotub03g012800.1.1]	27.4	RNA.RNA binding	0	0	0.000630988	0.00253914	0.000642212	0.000798642
Pgl_GLEAN_10011351	0.0430852	RNA binding protein-like protein [Sotub05g026660.1.1]	27.4	RNA.RNA binding	0.000789864	0	0.0016456	0.00239874	0.00212464	0.00174949
Pgl_GLEAN_10035707	0.0383027	Histone H3 [Sotub11g009470.1.1]	28.1.3	DNA.synthesis/chromatin structure.histone	0.000446828	0	0.00122434	0.00467615	0.000653355	0.000726751
Pgl_GLEAN_10008022	0.0461078	UV excision repair protein RAD23 [Sotub02g028990.1.1]	28.2	DNA.repair	0.000424125	0	0.00134722	0.000951073	0.00184119	0.00161593
Pgl_GLEAN_10037026	0.0586162	Exosome complex exonuclease RRP6-like protein [Solyc07g052340.2.1]	28.99	DNA.unspecified	0	0	0.00140551	0.000982018	0	7.15986e-05
Pgl_GLEAN_10027609	0.0371866	30S ribosomal protein S19 [Sotub06g016990.1.1]	29.2.1.2.1.15	protein.synthesis.ribosomal protein.eukaryotic.40S subunit.S15	0	0	0.00211128	0.00177423	0.00179339	0.00309032
Pgl_GLEAN_10033667	0.0416141	50S ribosomal protein L2 [Sotub07g026440.1.1]	29.2.1.2.2.8	protein.synthesis.ribosomal protein.eukaryotic.60S subunit.L8	0.000300576	0	0.0016294	0.00131941	0.00188524	0.00176864
Pgl_GLEAN_10036020	0.0429517	Eukaryotic translation initiation factor 3 subunit G [Sotub03g021260.1.1]	29.2.3	protein.synthesis.initiation	0.000227143	0	0.00117562	0.00048968	0.00144362	0.00203286
Pgl_GLEAN_10025666	0.0504925	Elongation factor Tu [Sotub11g022630.1.1]	29.2.4	protein.synthesis.elongation	0.00025961	0	0.00297411	0.00162066	0.00024293	0.000370067
Pgl_GLEAN_10037251	0.0393602	DUF1264 domain protein [Sotub09g030880.1.1]	29.3.2	protein.targeting.mitochondria	0	0	8.88166e-05	0.000410931	0.00413939	0.00323287
Pgl_GLEAN_10028700	0.044012	Tic110 family transporter chloroplast inner envelope protein Tic110 [Sotub09g016160.1.1]	29.3.3	protein.targeting.chloroplast	0	0	0.000541481	0.00033062	0.000106382	0.000130467
Pgl_GLEAN_10016370	0.0378383	Outer envelope membrane protein [Sotub06g032170.1.1]	29.3.3	protein.targeting.chloroplast	0.000319258	0	0.000683187	0.000452412	0.00098269	0.000696763
Pgl_GLEAN_10024029	0.0399662	Subtilisin-like protease 2 [Sotub06g021980.1.1]	29.5.11.4.2	protein.degradation.ubiquitin.E3.RING	0	0	0.000641731	0.00127078	0	0
Pgl_GLEAN_10003679	0.0436399	SKP1 [Sotub11g019020.1.1]	29.5.11.4.3.1	protein.degradation.ubiquitin.E3.SCF.SKP	0.000377404	0	0.00169281	0.00300319	0.0016465	0.00418229
Pgl_GLEAN_10018722	0.0419339	ATP-dependent zinc metalloprotease FtsH 4 [Sotub07g022420.1.1]	29.5.7	protein.degradation.metalloprotease	4.66195e-05	0	0.00184738	0.00155357	0	0
Pgl_GLEAN_10028087	0.0382408	Peptidase M16C associated [Sotub01g045840.1.1]	29.5.7	protein.degradation.metalloprotease	0	0	0.000186166	0.000200148	0.000117391	9.42341e-05
Pgl_GLEAN_10022416	0.0435311	Beta-hexosaminidase 2 [Sotub11g009900.1.1]	29.7.5	protein.glycosylation.alpha-1,3-mannosyl-glycoprotein 2-beta-N-acetylglucosaminyltransferase (GnTI)	6.28975e-05	0	0.000486314	0.00058662	0.000258631	0.000481633
Pgl_GLEAN_10031921	0.0546155	cDNA clone 002-130-C06 full insert sequence [Sotub03g010540.1.1]	3.4.1	minor CHO metabolism.myo-inositol.poly-phosphatases	0	0	0.00268248	0.00351881	6.11058e-05	0.000340573
Pgl_GLEAN_10017414	0.0411225	CS domain containing protein, putative, expressed [LOC_Os06g12530]	31.1	cell.organisation	0	0	0.000220881	0.00126795	0.00420585	0.00222075
Pgl_GLEAN_10036074	0.0409402	Harpin binding protein 1 [Sotub09g025640.1.1]	31.1	cell.organisation	0	0	0.00182711	0.00251934	0.000416754	0.000213221
Pgl_GLEAN_10000602	0.0549045	Vicilin-like protein (Fragment) [Sotub11g029120.1.1]	33.1	development.storage proteins	0	0	7.70708e-05	0.000548731	0.00429329	0.00391672
Pgl_GLEAN_10025857	0.0385709	Outer membrane lipoprotein blc [Sotub12g007620.1.1]	34.99	transport.misc	0	0	0.000908792	0.000850028	0.00146331	0.000609932
Pgl_GLEAN_10014871	0.0816955	Peroxidase 2 [Sotub11g015000.1.1]	35.2	not assigned.unknown	0.000173251	0	0.00811717	0.0125112	0.00645802	0.0075097
Pgl_GLEAN_10004666	0.0751497	Unknown protein	35.2	not assigned.unknown	0.000242422	0	0.00445512	0.00164501	0.0289185	0.0242944
Pgl_GLEAN_10031501	0.0507158	Unknown protein	35.2	not assigned.unknown	0	0	0	0.000169106	0.00376711	0.00562899
Pgl_GLEAN_10003649	0.0461702	Unknown protein	35.2	not assigned.unknown	0	0	0.00120084	0.00112752	0.000754944	0.000602878
Pgl_GLEAN_10001933	0.0454022	Unknown protein	35.2	not assigned.unknown	0	0	0	0.000275679	0.0114206	0.013387
Pgl_GLEAN_10010425	0.0446862	Unknown protein	35.2	not assigned.unknown	0	0	0.00197454	0.000803286	0.000128839	4.3806e-05
Pgl_GLEAN_10035603	0.0430205	Unknown protein	35.2	not assigned.unknown	0	0	0.000547618	0.0004426	0.00050017	0.000447435
Pgl_GLEAN_10001643	0.0411614	Unknown protein	35.2	not assigned.unknown	0.000218148	0.000235592	0.00120763	0.00217216	0.0012023	0.00141173
Pgl_GLEAN_10020202	0.0411079	Hydrolase alpha/beta fold family protein [Sotub10g025840.1.1]	35.2	not assigned.unknown	0	0	0.000337679	0.000253653	0.000165319	0.000432057
Pgl_GLEAN_10027733	0.0398886	Unknown protein	35.2	not assigned.unknown	0	0	0.00127537	0.00108837	0	4.49393e-05
Pgl_GLEAN_10015455	0.0382761	UPF0664 stress-induced protein C29B12.11c [Sotub02g007100.1.1]	35.2	not assigned.unknown	0.000151137	0	0.000188047	0.000973611	0.00274231	0.00261993
Pgl_GLEAN_10007702	0.0379286	Unknown protein	35.2	not assigned.unknown	0.000133053	0	0.00112196	0.00133733	0.00109054	0.00137434
Pgl_GLEAN_10030409	0.0379098	Unknown protein	35.2	not assigned.unknown	0	0	0.000878953	0.00152749	0.00079391	0.00116184
Pgl_GLEAN_10021631	0.0372085	Unknown protein	35.2	not assigned.unknown	0.000295463	0	0.00141694	0.0012047	0.000809077	0.000607089
Pgl_GLEAN_10033512	0.0762637	Phosphoenolpyruvate carboxylase 1 [Sotub07g022100.1.1]	4.1.15	glycolysis.cytosolic branch.phospho-enol-pyruvate carboxylase (PEPC)	0	0	0.00573013	0.00402922	0.00017091	0.000375157
Pgl_GLEAN_10036281	0.0403245	Phosphoenolpyruvate carboxylase 1 [Sotub07g022100.1.1]	4.1.15	glycolysis.cytosolic branch.phospho-enol-pyruvate carboxylase (PEPC)	0	0	0.000228065	0.0001826	0	1.61881e-05
Pgl_GLEAN_10036106	0.040845	Phosphoglucomutase [Sotub03g007170.1.1]	4.1.2	glycolysis.cytosolic branch.phosphoglucomutase (PGM)	0	0	0.00132482	0.00144698	0.000542579	0.000709507
Pgl_GLEAN_10002584	0.0378811	Citrate synthase [Sotub12g006650.1.1]	6.1	gluconeogenesis / glyoxylate cycle.citrate synthase	0.00019139	0	0.00057658	0.000246814	0.00074048	0.000764054
Pgl_GLEAN_10022839	0.0372625	Malate dehydrogenase [Sotub01g043670.1.1]	6.3	gluconeogenesis / glyoxylate cycle.malate dehydrogenase	0.000443958	0	0.00180651	0.00117471	0.00031324	0.000418508
Pgl_GLEAN_10029931	0.0412058	Phosphoenolpyruvate carboxykinase [Sotub04g028720.1.1]	6.4	gluconeogenesis / glyoxylate cycle.phosphoenolpyruvate carboxykinase (PEPCK)	0	0	0.00213253	0.0007627	0	0
Pgl_GLEAN_10001175	0.0787858	Pyruvate phosphate dikinase [Sotub01g022560.1.1]	6.5	gluconeogenesis / glyoxylate cycle.pyruvate dikinase	0.000456929	0	0.00533946	0.00427801	0.00275342	0.00197983
Pgl_GLEAN_10034350	0.0383933	Glucose-6-phosphate 1-dehydrogenase [Sotub07g017230.1.1]	7.1.1	OPP.oxidative PP.glucose-6-phosphate 1-dehydrogenase (G6PD)	0	0	0.000663099	0.00043828	0.000128814	0.000131139
Pgl_GLEAN_10024662	0.0386956	Malic enzyme [Sotub08g015720.1.1]	8.2.10	TCA / organic transformation.other organic acid transformations.malic	0	0	0.00226426	0.00160911	0	7.90522e-05
Pgl_GLEAN_10004601	0.0386401	Malate dehydrogenase [Sotub09g025810.1.1]	8.2.9	TCA / organic transformation.other organic acid transformations.cyt MDH	0.00204019	0.000215013	0.00418881	0.00383806	0.00384244	0.00365284
Pgl_GLEAN_10035594	0.036479	FAD-dependent pyridine nucleotide-disulphide oxidoreductase [Solyc03g043750.2.1]	9.2.3	mitochondrial electron transport / ATP synthesis.NADH-DH (type II).mitochondrial	0	0	0.000356675	0.000302053	4.62306e-05	0.00012424
Pgl_GLEAN_10018522	0.0377337	Arsenite-transporting ATPase [Sotub11g026660.1.1]	9.9	mitochondrial electron transport / ATP synthesis.F1-ATPase	0	0	0.000787726	0.000496627	0.000439779	0.000366669
				Total Sum	0.0111266	0.0012257	0.151798	0.145764	0.156582	0.157962
Protein Accession	PC 1 Low Loading	Description	Functional Bin	Functional Categories	PM-S-C-R	PM-S-St-R	PM-S-C-L	PM-S-St-L	PM-S-C-S	PM-S-St-S
Pgl_GLEAN_10003702	-0.041907	Peroxidase 1 [Sotub03g017090.1.1]	1.1.1.2	PS.lightreaction.photosystem II.PSII polypeptide subunits	0.000902174	0.00344058	0	0	0	0
Pgl_GLEAN_10015998	-0.0613537	Peroxidase 1 [Sotub03g017090.1.1]	1.1.1.2	PS.lightreaction.photosystem II.PSII polypeptide subunits	0.00374458	0.00620593	0.00083803	0.00107713	0.00020147	0.000164113
Pgl_GLEAN_10007497	-0.0426537	Phosphoglycerate dehydrogenase [Sotub03g034130.1.1]	1.1.2.1	PS.lightreaction.photosystem I.LHC-I	0.000849518	0.00115851	0.000229156	0.00016479	0	0
Pgl_GLEAN_10017342	-0.043506	Phospholipase D [Sotub06g023630.1.1]	1.1.5.1	PS.lightreaction.other electron carrier (ox/red).plastocyanin	0.00239893	0.0049661	0.00127938	0.00122364	0.000496133	0.000198816
Pgl_GLEAN_10009753	-0.0546337	Phospholipase D [Sotub08g015520.1.1]	1.1.5.1	PS.lightreaction.other electron carrier (ox/red).plastocyanin	0.000846304	0.00149252	0.000269139	0.000330676	0	0
Pgl_GLEAN_10031055	-0.0451745	K(+)-insensitive pyrophosphate-energized proton pump [Sotub07g007300.1.1]	1.3.2	PS.calvin cycle.rubisco small subunit	0.000240784	0.00140082	6.91796e-05	0	0	0
Pgl_GLEAN_10006894	-0.0539023	Triosephosphate isomerase [Sotub04g010110.1.1]	1.3.5	PS.calvin cycle.TPI	0.00202215	0.00469926	0.000372296	0	0.000933731	0.000805034
Pgl_GLEAN_10026090	-0.0383631	26S proteasome regulatory subunit [Sotub07g021600.1.1]	10.1.5	cell wall.precursor synthesis.UXS	0.000477151	0.00188764	0.000221904	0.000305951	0.000251742	0.000280401
Pgl_GLEAN_10005817	-0.0492316	BTB/POZ domain containing protein expressed [Sotub09g021500.1.1]	10.1.5	cell wall.precursor synthesis.UXS	0.000203064	0.000903059	0	0	0	0
Pgl_GLEAN_10006516	-0.0658542	NAD dependent epimerase/dehydratase family protein expressed [Sotub01g030310.1.1]	10.1.6	cell wall.precursor synthesis.GAE	0.000590374	0.0029751	8.48101e-05	0	0.000191092	0.000122437
Pgl_GLEAN_10021526	-0.0717887	Chaperone protein htpG [Sotub04g034950.1.1]	10.5.2	cell wall.cell wall proteins.proline rich proteins	0.0011878	0.00257836	0.000151757	5.92832e-05	0.000180665	0.000153946
Pgl_GLEAN_10023458	-0.0383864	Beta-D-glucosidase [Sotub06g030410.1.1]	10.6.1	cell wall.degradation.cellulases and beta-1,4-glucanases	0.000843637	0.00166404	0.000292255	0.000314474	0.000234508	0.000328853
Pgl_GLEAN_10021361	-0.035618	Glycoside hydrolase family 28 protein/polygalacturonase family protein [Sotub08g028950.1.1]	10.6.3	cell wall.degradation.pectate lyases and polygalacturonases	0.000638156	0.00120969	0.000120475	0.000196784	0.000109703	0.000249367
Pgl_GLEAN_10037851	-0.0354564	Tubulin beta chain [Sotub10g027750.1.1]	11.1.8	lipid metabolism.FA synthesis and FA elongation.acyl CoA ligase	0.00315692	0.00810513	0.000865997	0.00150629	0.00146796	0.00201335
Pgl_GLEAN_10037227	-0.0367111	Tubulin beta chain [Sotub10g027210.1.1]	11.1.8	lipid metabolism.FA synthesis and FA elongation.acyl CoA ligase	0.00326436	0.00897891	0.000815351	0.00166867	0.00162809	0.00202232
Pgl_GLEAN_10026408	-0.0367618	Flavoprotein wrbA [Sotub02g022770.1.1]	11.8	lipid metabolism.exotics (steroids, squalene etc)	0.00191114	0.00137545	0.000382166	0.000109013	0	0
Pgl_GLEAN_10019406	-0.0567439	Flavoprotein wrbA [Sotub10g006880.1.1]	11.8	lipid metabolism.exotics (steroids, squalene etc)	0.00419354	0.00474704	0.00149141	0.000330261	0.000359271	0.000292654
Pgl_GLEAN_10009527	-0.0692003	Flavoprotein wrbA [Sotub10g006880.1.1]	11.8	lipid metabolism.exotics (steroids, squalene etc)	0.00686337	0.00278341	8.55e-05	0	0	0
Pgl_GLEAN_10017354	-0.04484	NADH-cytochrome b5 reductase-like protein [Sotub05g017540.1.1]	12.1.1	N-metabolism.nitrate metabolism.NR	0.000315901	0.00265657	6.55975e-05	0.000171181	0.000176447	0.000260906
Pgl_GLEAN_10016462	-0.0381206	5-methyltetrahydropteroyltriglutamate--homocysteine methyltransferase [Sotub10g026610.1.1]	13.1.3.4.3	amino acid metabolism.synthesis.aspartate family.methionine.methionine synthase	0.00100461	0.000749043	0.000157337	0.000127845	0.000262599	0.000134268
Pgl_GLEAN_10001639	-0.0343981	Adenosylhomocysteinase [Sotub12g030260.1.1]	13.2.3.4	amino acid metabolism.degradation.aspartate family.methionine	0.00131404	0.000581377	0.000166508	0.000101044	0.000226156	0
Pgl_GLEAN_10010145	-0.0470931	Germin-like protein [Sotub01g039300.1.1]	15.2	metal handling.binding, chelation and storage	0.00064429	0.00374831	0	0	0	0
Pgl_GLEAN_10011752	-0.0361937	Calcium dependent protein kinase-like protein [Sotub01g033850.1.1]	16.1.5	secondary metabolism.isoprenoids.terpenoids	0.000305605	0.000830518	6.85562e-05	0.000240935	0	0
Pgl_GLEAN_10000310	-0.0357983	Phenylalanine ammonia-lyase [Sotub09g007460.1.1]	16.2.1.1	secondary metabolism.phenylpropanoids.lignin biosynthesis.PAL	0.000988103	0.00106588	0.000335108	0.000278037	0.000130663	0.000115502
Pgl_GLEAN_10035752	-0.0399222	Cytochrome P450 [Sotub01g034170.1.1]	16.2.1.5	secondary metabolism.phenylpropanoids.lignin biosynthesis.C3H	0.000288547	0.00167869	0.000122446	0.000251895	0.000111632	0.000208263
Pgl_GLEAN_10030868	-0.0352929	FAD-binding domain-containing protein [Sotub06g019830.1.1]	16.4.1	secondary metabolism.N misc.alkaloid-like	0.00111439	0.00266011	0	0	0	0
Pgl_GLEAN_10038569	-0.0414386	Aldo/keto reductase family protein [Sotub09g030230.1.1]	17.2.3	hormone metabolism.auxin.induced-regulated-responsive-activated	0.000689922	0.0025788	0.000350566	0.000282663	0.000368555	0.000286914
Pgl_GLEAN_10031522	-0.0698354	Auxin induced-like protein [Sotub09g013720.1.1]	17.2.3	hormone metabolism.auxin.induced-regulated-responsive-activated	0.000811744	0.00422974	0.000209214	0.000115791	0	0
Pgl_GLEAN_10036930	-0.0597269	Beta-glucosidase D4 [Sotub10g015190.1.1]	17.3.1.1.1	hormone metabolism.brassinosteroid.synthesis-degradation.BRs.DET2	0.000692466	0.00201459	0	4.48748e-05	0	0
Pgl_GLEAN_10037928	-0.034846	Receptor-like serine/threonine-protein kinase At1g78530 [Sotub11g009750.1.1]	17.3.2.99	hormone metabolism.brassinosteroid.signal transduction.other	0.000290056	0.000597091	0	3.68166e-05	0	0
Pgl_GLEAN_10015871	-0.0393559	DUF292 domain containing protein, expressed [LOC_Os08g07830]	17.3.2.99	hormone metabolism.brassinosteroid.signal transduction.other	0.000259852	0.000923818	0.000111394	0	0	0.000103068
Pgl_GLEAN_10024669	-0.0421483	Cytokinin oxidase/dehydrogenase [Sotub04g034220.1.1]	17.4.1	hormone metabolism.cytokinin.synthesis-degradation	0.000240099	0.00179232	0	4.8794e-05	0.00019834	0.000433524
Pgl_GLEAN_10016689	-0.0344505	Lipoxygenase [Sotub08g011220.1.1]	17.7.1.2	hormone metabolism.jasmonate.synthesis-degradation.lipoxygenase	0.000333175	0.000676526	0.000166036	0.000230936	0	0
Pgl_GLEAN_10001402	-0.0360669	Proteasome subunit alpha type [Sotub01g048860.1.1]	17.8.1	hormone metabolism.salicylic acid.synthesis-degradation	0.00152535	0.0053113	0.000811454	0.000796866	0.00102254	0.000722496
Pgl_GLEAN_10009907	-0.0480961	Ectonucleoside triphosphate diphosphohydrolase 6 [Sotub02g025290.1.1]	19.4	tetrapyrrole synthesis.ALA dehydratase	0.00106303	0.001425	0.000211515	0.000207207	0	0
Pgl_GLEAN_10010199	-0.0460427	Mitochondrial ADP/ATP carrier proteins [Sotub11g016220.1.1]	2.1.2.5	major CHO metabolism.synthesis.starch.transporter	0.00177563	0.00233857	0.000377318	0.000151837	0.000229658	0.000247241
Pgl_GLEAN_10037711	-0.0612683	Mitochondrial ADP/ATP carrier proteins [Sotub11g016220.1.1]	2.1.2.5	major CHO metabolism.synthesis.starch.transporter	0.00207648	0.00450582	0.000472391	0.000190095	0.000287524	0.000309537
Pgl_GLEAN_10014811	-0.0431862	Plasma membrane ATPase 4 [Sotub07g010540.1.1]	2.2.1.3.1	major CHO metabolism.degradation.sucrose.invertases.neutral	0.000478751	0.000603176	0.000150574	0.000126473	1.92322e-05	0
Pgl_GLEAN_10018509	-0.0538466	Plasma membrane ATPase 4 [Sotub07g010540.1.1]	2.2.1.3.1	major CHO metabolism.degradation.sucrose.invertases.neutral	0.00142981	0.00162539	0.000383582	0.000304211	5.77823e-05	0.000104397
Pgl_GLEAN_10016608	-0.0425628	Hexokinase 7 [Sotub03g035890.1.1]	2.2.1.4	major CHO metabolism.degradation.sucrose.hexokinase	0.001006	0.00173592	0.000196549	0.000340466	0.000283384	0.000420861
Pgl_GLEAN_10017799	-0.0456733	Hexokinase 5 [Sotub12g009670.1.1]	2.2.1.4	major CHO metabolism.degradation.sucrose.hexokinase	0.00047164	0.00190019	9.38409e-05	0	0	0
Pgl_GLEAN_10032110	-0.0392931	Sucrose synthase 7 [Sotub02g024410.1.1]	2.2.1.5	major CHO metabolism.degradation.sucrose.Susy	0.000248269	0.00121349	0.00021458	0.000259975	2.16585e-05	2.19546e-05
Pgl_GLEAN_10027630	-0.0361331	Acidic chitinase [Sotub01g032680.1.1]	20.1	stress.biotic	0.000465675	0.00258614	0	0	0.00054096	0.000663709
Pgl_GLEAN_10038309	-0.0377817	NHL1 (Fragment) [Sotub11g025320.1.1]	20.1	stress.biotic	0.000662439	0.0038539	0.000379138	0.000668999	0.000342404	0.000378498
Pgl_GLEAN_10005915	-0.0556637	Reticulon family protein [Sotub12g011290.1.1]	20.1	stress.biotic	0.00198942	0.0121645	0.000892631	0.00130294	0	0
Pgl_GLEAN_10007613	-0.077472	Myrosinase-binding protein-like protein [Sotub04g033780.1.1]	20.1	stress.biotic	0.00876424	0.0229087	0.000254853	0.000616458	0.00156056	0.00173073
Pgl_GLEAN_10021702	-0.0496581	Disease resistance response [Sotub07g016300.1.1]	20.1.2	stress.biotic.receptors	0.00376739	0.0189638	0	0	0	0
Pgl_GLEAN_10032998	-0.052795	Disease resistance response [Sotub07g016300.1.1]	20.1.2	stress.biotic.receptors	0.00182278	0.00553822	0.000464118	0.00169626	0	0
Pgl_GLEAN_10024506	-0.055197	Disease resistance-responsive (dirigent-like protein) family protein [AT1G58170]	20.1.2	stress.biotic.receptors	0.00158441	0.00722817	0.000594406	0.00110076	0	0
Pgl_GLEAN_10000704	-0.0392051	U-box domain-containing protein [Sotub04g036050.1.1]	20.1.3	stress.biotic.signalling	0.000348394	0.00101343	0.000240948	0.00033173	0	5.34647e-05
Pgl_GLEAN_10014356	-0.0389719	Major allergen Mal d 1 [Sotub09g026930.1.1]	20.1.7	stress.biotic.PR-proteins	0.000876394	0.00417764	0	0	0	0
Pgl_GLEAN_10031169	-0.0347836	Heat shock protein 90-2 [Sotub10g005730.1.1]	20.2.1	stress.abiotic.heat	0.00168198	0.00311628	0.000578485	0.000588146	0.000784985	0.000604217
Pgl_GLEAN_10030412	-0.0370457	Heat shock protein 90-2 [Sotub10g005730.1.1]	20.2.1	stress.abiotic.heat	0.00128989	0.00311628	0.000466613	0.000446493	0.000628041	0.000604243
Pgl_GLEAN_10003321	-0.0510714	Protein disulfide isomerase [Sotub06g024340.1.1]	21.1	redox.thioredoxin	0.000338368	0.00196854	4.86082e-05	0.000110261	0	0.000193334
Pgl_GLEAN_10013306	-0.0384307	Signal recognition particle 68 [Sotub03g018770.1.1]	26.10	misc.cytochrome P450	0.000409281	0.000481074	0	0	0	3.08302e-05
Pgl_GLEAN_10011552	-0.0377557	Dynamin-2A [Sotub11g015620.1.1]	26.17	misc.dynamin	0.00078112	0.00186414	0.000351394	0.000561117	0.000198087	0.0002198
Pgl_GLEAN_10025883	-0.0551857	B-cell receptor-associated protein 31-like containing protein [Sotub02g024000.1.1]	26.27	misc.calcineurin-like phosphoesterase family protein	0.00180706	0.00585625	0	0.000299357	0	0
Pgl_GLEAN_10008706	-0.0360083	N-alpha-acetyltransferase 16, NatA auxiliary subunit [Sotub03g036700.1.1]	26.5	misc.acyl transferases	0.000450273	0.000985928	0.00010964	0.000348897	0.000100375	0.000266262
Pgl_GLEAN_10037644	-0.0371084	Glutathione S-transferase [Sotub12g027670.1.1]	26.9	misc.glutathione S transferases	0.0026763	0.00183659	0.000717312	0.000770864	0.000233992	7.08176e-05
Pgl_GLEAN_10001383	-0.0496058	Glutathione S-transferase [Sotub12g027670.1.1]	26.9	misc.glutathione S transferases	0.00188719	0.00241535	8.41063e-05	0	0	0
Pgl_GLEAN_10035997	-0.039143	Serine/threonine-protein phosphatase 2A regulatory subunit delta 1 isoform [Sotub02g014070.1.1]	27.5.2.1	RNA.silencing.RISC formation.RNA helicase	0.000438223	0.00163848	0.000165301	0.000493864	3.64683e-05	0.000203256
Pgl_GLEAN_10008847	-0.0345501	ATP-dependent RNA helicase [Sotub08g014440.1.1]	28.1	DNA.synthesis/chromatin structure	0.000524515	0.00180579	0.000196011	0.000237382	0.000177019	0.00019568
Pgl_GLEAN_10021849	-0.0474609	Embryo defective 2765 (Fragment) [Sotub01g024510.1.1]	28.1	DNA.synthesis/chromatin structure	0.000124973	0.000555776	1.25037e-05	0.000132433	2.45441e-05	1.49594e-05
Pgl_GLEAN_10028909	-0.0346776	Nuclease [Sotub06g011040.1.1]	28.99	DNA.unspecified	0.000423722	0.00216606	0.000187052	0.000525525	0	0
Pgl_GLEAN_10001928	-0.0370234	Glycerol-3-phosphate acyltransferase 9 [Sotub08g028030.1.1]	29.2.2	protein.synthesis.ribosome biogenesis	0.000396347	0.00140908	0.000108814	0.000274723	5.15281e-05	0
Pgl_GLEAN_10007409	-0.0377116	Stress responsive protein [Sotub01g017600.1.1]	29.2.2	protein.synthesis.ribosome biogenesis	0.00170734	0.00437385	0.000696942	0.00107468	0.000625098	0.000607483
Pgl_GLEAN_10007410	-0.0392849	stress responsive protein, putative, expressed [LOC_Os07g48490]	29.2.2	protein.synthesis.ribosome biogenesis	0.0022343	0.00411033	0.000819936	0.00116964	0.000433934	0.00042725
Pgl_GLEAN_10009366	-0.0571395	Calcium dependent protein kinase 3 [Sotub08g009670.1.1]	29.4	protein.postranslational modification	0.000375249	0.00317256	4.59529e-05	0.000155117	0	0
Pgl_GLEAN_10015009	-0.035451	Receptor-like protein kinase At5g59670 [Sotub12g009200.1.1]	29.4.1.57	protein.postranslational modification.kinase.receptor like cytoplasmatic kinase VII	0.000573723	0.00133413	0.000214778	0.000460224	0	0
Pgl_GLEAN_10011732	-0.0392506	retrotransposon protein, putative, unclassified, expressed [LOC_Os05g12680]	29.4.1.57	protein.postranslational modification.kinase.receptor like cytoplasmatic kinase VII	0.000249292	0.00107826	3.58121e-05	0.000174688	0	0
Pgl_GLEAN_10014233	-0.0412396	Receptor protein kinase-like [Sotub10g022780.1.1]	29.4.1.57	protein.postranslational modification.kinase.receptor like cytoplasmatic kinase VII	0.000123277	0.00112116	0	0	0	0
Pgl_GLEAN_10015177	-0.0424973	G-type lectin S-receptor-like serine/threonine-protein kinase At4g27290 [Sotub12g030930.1.1]	29.4.1.57	protein.postranslational modification.kinase.receptor like cytoplasmatic kinase VII	0.00107096	0.00233871	0.000569137	0.000299746	5.6969e-05	0
Pgl_GLEAN_10035776	-0.0370561	Metacaspase 7 [Sotub09g030720.1.1]	29.5	protein.degradation	0.000373279	0.00217164	0.000648158	0.000380371	4.8335e-05	0
Pgl_GLEAN_10029403	-0.0358335	Aspartic proteinase 4 [Sotub01g039110.1.1]	29.5.4	protein.degradation.aspartate protease	0.0004391	0.000582099	7.8697e-05	0	0	0
Pgl_GLEAN_10019252	-0.0413273	Beta-hexosaminidase 1 [Sotub01g027510.1.1]	29.7.5	protein.glycosylation.alpha-1,3-mannosyl-glycoprotein 2-beta-N-acetylglucosaminyltransferase (GnTI)	0.000260331	0.00144576	0	0	0	0
Pgl_GLEAN_10014403	-0.0471011	receptor-like kinase 1 [AT1G48480]	30.2.3	signalling.receptor kinases.leucine rich repeat III	0.000304839	0.00120652	0	3.95534e-05	0	0
Pgl_GLEAN_10017685	-0.0354397	Actin [Sotub10g022240.1.1]	31.1	cell.organisation	0.00349078	0.0051258	0.00139084	0.0012268	0.00096905	0.000914073
Pgl_GLEAN_10014948	-0.0351148	Vesicle transport v-SNARE 11-like [Sotub03g029240.1.1]	31.4	cell.vesicle transport	0.00137924	0.00371439	0.00100176	0.00120795	0.000249906	9.59789e-05
Pgl_GLEAN_10020301	-0.0392754	Exocyst complex component 6 [Sotub09g022850.1.1]	31.4	cell.vesicle transport	0.000187135	0.00106335	2.44934e-05	2.96388e-05	0	0
Pgl_GLEAN_10011345	-0.0392982	AP-1 complex subunit gamma-1 [Sotub08g020400.1.1]	31.4	cell.vesicle transport	0.000402002	0.00139825	0.000251963	0.000178025	0.000151374	0.000115881
Pgl_GLEAN_10034437	-0.0429792	Coatomer subunit beta-1 [Sotub10g026180.1.1]	31.4	cell.vesicle transport	0.000477847	0.000677605	9.99057e-05	0.000104897	9.63607e-05	0.000108937
Pgl_GLEAN_10006414	-0.0450884	Coatomer alpha subunit-like protein [Sotub04g034370.1.1]	31.4	cell.vesicle transport	0.000324155	0.00102636	0.000181114	9.96165e-05	0.000119599	3.62512e-05
Pgl_GLEAN_10036215	-0.0490632	Coatomer alpha subunit-like protein [Sotub04g034370.1.1]	31.4	cell.vesicle transport	0.000193478	0.000849641	8.54171e-05	8.05614e-05	7.47663e-05	0
Pgl_GLEAN_10030257	-0.0482462	harpin-induced protein 1 domain containing protein, expressed [LOC_Os03g62010]	33.2	development.late embryogenesis abundant	0.000531915	0.00248	0.000243977	0.000295473	0	6.40826e-05
Pgl_GLEAN_10025138	-0.0358538	Nitrate transporter [Sotub04g032720.1.1]	34.13	transport.peptides and oligopeptides	0.000234385	0.000833278	0	0	0	0
Pgl_GLEAN_10028064	-0.0511363	Aquaporin [Sotub06g012350.1.1]	34.19.1	transport.major intrinsic proteins.PIP	0.000835044	0.00404908	0.000278471	0.000337247	0.00025149	0.000278
Pgl_GLEAN_10035675	-0.0596512	Aquaporin [Sotub06g012350.1.1]	34.19.1	transport.major intrinsic proteins.PIP	0.000595222	0.00566125	0	0	0	0
Pgl_GLEAN_10005475	-0.0422378	Major facilitator family transporter [Sotub07g015770.1.1]	34.2	transport.sugars	0.000317792	0.00178532	0.000140289	0.000163122	0	0
Pgl_GLEAN_10035705	-0.0449378	Trafficking protein particle complex subunit 5 [Sotub04g013360.1.1]	34.99	transport.misc	0.000555681	0.0042978	0	0	0	0
Pgl_GLEAN_10016457	-0.0682834	Mediator of RNA polymerase II transcription subunit 13 [Sotub04g014850.1.1]	35.1	not assigned.no ontology	0.000194622	0.00118673	4.00776e-05	0.000109667	0	0
Pgl_GLEAN_10014808	-0.0358538	Unknown protein	35.2	not assigned.unknown	0.000432821	0.00153875	0	0	0	0
Pgl_GLEAN_10017503	-0.040496	ABC transporter A family protein [AT5G53650]	35.2	not assigned.unknown	0.00183246	0.0105428	0	0.000306896	0.00141978	0.000275472
Pgl_GLEAN_10030234	-0.0470931	Cell number regulator 10 [Sotub12g020740.1.1]	35.2	not assigned.unknown	0.00414999	0.0241436	0	0	0	0
Pgl_GLEAN_10028548	-0.0483118	Unknown protein	35.2	not assigned.unknown	0.000724947	0.00253358	0	0	0	0
Pgl_GLEAN_10001731	-0.0537893	Unknown protein	35.2	not assigned.unknown	0.000344381	0.00094241	0.000249822	4.81361e-05	0	0
Pgl_GLEAN_10009225	-0.0575777	Unknown protein	35.2	not assigned.unknown	0.00198093	0.00428496	0.000483572	0.00081539	0	0
Pgl_GLEAN_10037097	-0.0633344	Unknown protein	35.2	not assigned.unknown	0.00370097	0.0109506	0.000240208	0.00114339	0	0
Pgl_GLEAN_10025378	-0.050058	6-phosphofructo-2-kinase/fructose-2 6-biphosphatase 4 [Sotub06g032910.1.1]	4.1.6	glycolysis.cytosolic branch.fructose-2,6-bisphosphatase (Fru2,6BisPase)	0.000189894	0.00130465	2.2348e-05	0.000161628	8.02568e-05	0.000113247
Pgl_GLEAN_10004208	-0.0434192	Alternative oxidase [Sotub01g042270.1.1]	9.4	mitochondrial electron transport / ATP synthesis.alternative oxidase	0.00048655	0.00283062	0.000342153	0.000491368	0	0
Pgl_GLEAN_10001789	-0.0545146	Mitochondrial ATP synthase [Sotub04g026170.1.1]	9.9	mitochondrial electron transport / ATP synthesis.F1-ATPase	0.000724543	0.00337811	8.34141e-05	0	0.000299559	0.000255011
				Sum	0.119211	0.335198	0.0263545	0.0326549	0.019006	0.0185217

## Sheet: PC2 Loadings_843-22B
Table S12: Highest 100 positive and negative loadings of PC2 based on Principal component analyses of Pearl millet sensitive (843-22B) cultivar under control and stress condition considering root, seed and leaf tissues.
Abbreviation :	PM-S-C-R: Pearl millet-Sensitive-Control-Roots; PM-S-St-R: Pearl millet-Sensitive-Stress-Roots, PM-S-C-L: Pearl millet-Sensitive-Control-Leaves , PM-S-St-L: Pearl millet-Sensitive-Stress-Leaves, PM-S-C-S: Pearl millet-Sensitive-Control-Seeds, PM-S-St-S: Pearl millet-Sensitive-Stress-Seeds
Protein Accession	PC 2 - High loadings	Description	Functional Bin	Functional Categories	PM-S-C-R	PM-S-St-R	PM-S-C-L	PM-S-St-L	PM-S-C-S	PM-S-St-S
Pgl_GLEAN_10020533	0.0407619	Leucine-rich repeat receptor-like protein kinase [Sotub12g027120.1.1]	10.5.3	cell wall.cell wall proteins.LRR	0	0	0.000116158	0	0.00032037	0.000381502
Pgl_GLEAN_10030433	0.0339717	Beta xylosidase [Sotub01g023860.1.1]	10.6.1	cell wall.degradation.cellulases and beta-1,4-glucanases	4.23586e-05	0	0	6.17992e-05	0.000269336	0.000295383
Pgl_GLEAN_10018528	0.0395994	Expansin [Sotub03g029370.1.1]	10.7	cell wall.modification	0	0	0	0.000120262	0.00129776	0.00130678
Pgl_GLEAN_10013049	0.0348536	Expansin [Sotub02g034760.1.1]	10.7	cell wall.modification	0	0	0	0	0.000587816	0.000773265
Pgl_GLEAN_10033766	0.043795	Tubulin beta chain [Sotub10g027210.1.1]	11.1.8	lipid metabolism.FA synthesis and FA elongation.acyl CoA ligase	0.000956637	0.000652577	0.000307962	0	0.00110421	0.0011947
Pgl_GLEAN_10030164	0.0359116	Enoyl-CoA hydratase [Sotub01g020360.1.1]	11.9.4.4	lipid metabolism.lipid degradation.beta-oxidation.hydroxybutyryl CoA DH	0	0	0.000158881	0.000102114	0.000845056	0.000848514
Pgl_GLEAN_10033258	0.0395852	2-isopropylmalate synthase 1 [Sotub06g017560.1.1]	13.1.4.4.1	amino acid metabolism.synthesis.branched chain group.leucine specific.2-isopropylmalate synthase	0	0	8.29024e-05	0.000194243	0.000820334	0.000688821
Pgl_GLEAN_10010143	0.0342889	Germin-like protein [Sotub01g039310.1.1]	15.2	metal handling.binding, chelation and storage	0	0	0	0	0.000753851	0.000712144
Pgl_GLEAN_10014514	0.0369648	Polyphenol oxidase [Sotub02g021500.1.1]	16.10	secondary metabolism.simple phenols	0	0	0	7.84128e-05	0.000641807	0.000631202
Pgl_GLEAN_10014399	0.0556303	Calcium binding protein Caleosin [Sotub09g025350.1.1]	16.2.1.10	secondary metabolism.phenylpropanoids.lignin biosynthesis.CAD	0.000590374	0.00121778	0	9.35048e-05	0.00213332	0.00216569
Pgl_GLEAN_10014396	0.0329669	Calcium binding protein Caleosin [Sotub09g025350.1.1]	16.2.1.10	secondary metabolism.phenylpropanoids.lignin biosynthesis.CAD	0	0	0	0	0.000542359	0.000675239
Pgl_GLEAN_10027996	0.0349848	Caffeoyl-CoA O-methyltransferase [Sotub02g031720.1.1]	16.2.1.6	secondary metabolism.phenylpropanoids.lignin biosynthesis.CCoAOMT	0	0	0	0	0.00045711	0.000919481
Pgl_GLEAN_10023261	0.0383664	Strictosidine synthase family protein [Sotub05g020800.1.1]	16.4.1	secondary metabolism.N misc.alkaloid-like	0	0	0.000216315	0	0.00069856	0.00074198
Pgl_GLEAN_10012136	0.033327	Flavonol synthase [Sotub06g034370.1.1]	16.4.1	secondary metabolism.N misc.alkaloid-like	0	0	0	0	0.000697448	0.00100076
Pgl_GLEAN_10020096	0.0480927	Alliinase (Fragment) [Sotub11g022250.1.1]	16.5.99.1	secondary metabolism.sulfur-containing.misc.alliinase	3.44787e-05	0	0	2.81012e-05	0.000484525	0.000385402
Pgl_GLEAN_10022466	0.0480462	GRAM-containing/ABA-responsive protein (Fragment) [Sotub08g024270.1.1]	17.1.3	hormone metabolism.abscisic acid.induced-regulated-responsive-activated	0.000415316	0	0.000453653	0.000945785	0.00370424	0.00448027
Pgl_GLEAN_10018265	0.0354831	Late embryogenesis abundant protein [Sotub09g005020.1.1]	17.1.3	hormone metabolism.abscisic acid.induced-regulated-responsive-activated	0	0	0	0	0.00391717	0.00286565
Pgl_GLEAN_10002540	0.0577279	late embryogenesis abundant protein, group 3, putative, expressed [LOC_Os04g52110]	17.3.1.1.1	hormone metabolism.brassinosteroid.synthesis-degradation.BRs.DET2	0	0	0.000378581	0.00313927	0.0058087	0.0098085
Pgl_GLEAN_10024397	0.0339599	UDP-glucuronosyltransferase [Sotub12g025610.1.1]	17.4.1	hormone metabolism.cytokinin.synthesis-degradation	0	0	0	0	0.000397757	0.000478598
Pgl_GLEAN_10033474	0.0322448	Universal stress protein family protein [Sotub01g011980.1.1]	17.5.3	hormone metabolism.ethylene.induced-regulated-responsive-activated	0	0	0	0	0.000691958	0.000692045
Pgl_GLEAN_10004417	0.0618649	Glucose-1-phosphate adenylyltransferase [Sotub07g023520.1.1]	2.1.2.1	major CHO metabolism.synthesis.starch.AGPase	0	0	0.000131317	4.92239e-05	0.001365	0.00126338
Pgl_GLEAN_10020250	0.0730358	Granule-bound starch synthase [Sotub08g026990.1.1]	2.1.2.2	major CHO metabolism.synthesis.starch.starch synthase	0	0	0	0.000225089	0.00250756	0.00199386
Pgl_GLEAN_10004839	0.049628	Glycogen synthase [Sotub02g034860.1.1]	2.1.2.2	major CHO metabolism.synthesis.starch.starch synthase	0	0	0.000148159	0.000181121	0.000957133	0.000987121
Pgl_GLEAN_10032138	0.0658334	1 4-alpha-glucan branching enzyme [Sotub04g035850.1.1]	2.1.2.3	major CHO metabolism.synthesis.starch.starch branching	0	0	0	4.443e-05	0.000661306	0.000757718
Pgl_GLEAN_10012268	0.0401076	1 4-alpha-glucan branching enzyme II [Sotub09g011090.1.1]	2.1.2.3	major CHO metabolism.synthesis.starch.starch branching	0	0	0.000308762	0.000185284	0.00101008	0.000953653
Pgl_GLEAN_10027894	0.041547	Hexokinase 5 [Sotub12g009670.1.1]	2.2.1.4	major CHO metabolism.degradation.sucrose.hexokinase	0	0	0	0	0.000355882	0.000553324
Pgl_GLEAN_10034921	0.036506	Sucrose synthase 4 [Sotub12g008670.1.1]	2.2.1.5	major CHO metabolism.degradation.sucrose.Susy	0.000423074	0.000444159	9.67584e-05	2.89595e-05	0.000559815	0.0004034
Pgl_GLEAN_10023966	0.0381282	Alpha-glucosidase 1 [Sotub02g015880.1.1]	2.2.2.1	major CHO metabolism.degradation.starch.starch cleavage	0.000155739	0.000321247	0.000643656	0.0006353	0.00327571	0.0018995
Pgl_GLEAN_10009098	0.0329701	Alpha-glucosidase [Sotub04g016870.1.1]	2.2.2.1	major CHO metabolism.degradation.starch.starch cleavage	0.000292899	0	7.4217e-05	0	0.000312762	0.000354982
Pgl_GLEAN_10006974	0.0353704	alpha-glucan phosphorylast isozyme, putative, expressed [LOC_Os03g55090]	2.2.2.2	major CHO metabolism.degradation.starch.starch phosphorylase	0	0	0.000186627	6.39759e-05	0.000425626	0.000339282
Pgl_GLEAN_10013301	0.0360962	4-alpha-glucanotransferase [Sotub04g021520.1.1]	2.2.2.4	major CHO metabolism.degradation.starch.D enzyme	0	0	0	0	0.000221767	0.000277794
Pgl_GLEAN_10006929	0.0327892	starch binding domain containing protein, putative, expressed [LOC_Os05g37450]	2.2.2.4	major CHO metabolism.degradation.starch.D enzyme	0	0	0	0	0.00047631	0.00045615
Pgl_GLEAN_10027630	0.0347846	Acidic chitinase [Sotub01g032680.1.1]	20.1	stress.biotic	0.000465675	0.00258614	0	0	0.00054096	0.000663709
Pgl_GLEAN_10035923	0.0594116	Chitinase [Sotub04g026440.1.1]	20.1.7.3	stress.biotic.PR-proteins.PR3/4/8/11 (chitinases and chitin binding proteins)	0	0	0.000510407	0.000543676	0.0048982	0.00402102
Pgl_GLEAN_10035931	0.0394324	Chitinase [Sotub04g026440.1.1]	20.1.7.3	stress.biotic.PR-proteins.PR3/4/8/11 (chitinases and chitin binding proteins)	0	0	0	0	0.00102498	0.000925422
Pgl_GLEAN_10019941	0.078094	ClpB chaperone [Sotub03g028720.1.1]	20.2.1	stress.abiotic.heat	0.000390089	8.06604e-05	9.12502e-05	8.52586e-05	0.00253691	0.00277189
Pgl_GLEAN_10012044	0.0415549	Phosphosulfolactate synthase [Sotub02g022980.1.1]	20.2.1	stress.abiotic.heat	0	0	0	0	0.000899315	0.000469009
Pgl_GLEAN_10016697	0.0411435	Chaperone protein clpB 2 [Sotub02g034270.1.1]	20.2.1	stress.abiotic.heat	6.8469e-05	0	8.82584e-05	0	0.000279057	0.00036907
Pgl_GLEAN_10006057	0.0356566	Heat shock protein 22 [Sotub08g024500.1.1]	20.2.1	stress.abiotic.heat	0	0	0	0	0.000509519	0.00126747
Pgl_GLEAN_10009107	0.0355768	Heat shock protein 1 [Sotub09g024170.1.1]	20.2.1	stress.abiotic.heat	0	0	0	0	0.000692206	0.000547176
Pgl_GLEAN_10017098	0.033523	class IV heat shock protein [Sotub11g015500.1.1]	20.2.1	stress.abiotic.heat	0	0	0	0	0.00230927	0.0017888
Pgl_GLEAN_10026403	0.0549347	Universal stress protein (Usp) [Sotub02g022380.1.1]	20.2.99	stress.abiotic.unspecified	0	0	0	0	0.000859481	0.00106033
Pgl_GLEAN_10024324	0.069455	Peroxiredoxin [Sotub03g020790.1.1]	21.5.1	redox.peroxiredoxin.BAS1	0	0.00276153	9.17178e-05	0.000986202	0.00651646	0.00541863
Pgl_GLEAN_10017437	0.0323603	Superoxide dismutase [Sotub06g013090.1.1]	21.6	redox.dismutases and catalases	0.000598804	0.000303764	0	0	0.00124511	0.00144418
Pgl_GLEAN_10032027	0.0552507	Cytochrome P450 [Sotub03g023130.1.1]	26.10	misc.cytochrome P450	0.000442881	0	0	0	0.00142081	0.00211572
Pgl_GLEAN_10027105	0.0635405	Peroxidase [Sotub04g026530.1.1]	26.12	misc.peroxidases	0	0	5.77482e-05	0.000481924	0.00291061	0.00289192
Pgl_GLEAN_10029426	0.0718573	Short-chain dehydrogenase/reductase family protein [Sotub01g036550.1.1]	26.22	misc.short chain dehydrogenase/reductase (SDR)	0	0	0.000199587	0.000326005	0.00462189	0.00377863
Pgl_GLEAN_10014389	0.0390245	Glucan endo-1 3-beta-glucosidase 3 [Sotub04g007880.1.1]	26.4.1	misc.beta 1,3 glucan hydrolases.glucan endo-1,3-beta-glucosidase	0	0	0	0	0.000328138	0.000402226
Pgl_GLEAN_10011187	0.0412464	Arginine N-methyltransferase family protein [Sotub12g031510.1.1]	26.6	misc.O-methyl transferases	0	0	2.96913e-05	0	0.000176238	0.000683594
Pgl_GLEAN_10032973	0.0376045	Alcohol dehydrogenase zinc-containing [Sotub12g029100.1.1]	26.7	misc.oxidases - copper, flavone etc	0	0	5.77482e-05	0.00035704	0.000777441	0.000933303
Pgl_GLEAN_10033786	0.0789788	Vicilin (Fragment) [Sotub09g020260.1.1]	26.9	misc.glutathione S transferases	0.00030344	0.00107878	8.90494e-05	0.000264896	0.00525952	0.00360416
Pgl_GLEAN_10031750	0.0755002	Vicilin (Fragment) [Sotub09g020260.1.1]	26.9	misc.glutathione S transferases	0	0	0.000161008	0.000309627	0.00356883	0.00404848
Pgl_GLEAN_10023145	0.032998	RNA recognition motif containing protein, expressed [LOC_Os03g22380]	27.1.1	RNA.processing.splicing	0	0.00073889	0	0.000175714	0.000576142	0.000717675
Pgl_GLEAN_10000498	0.0361823	Serine/threonine-protein phosphatase 2A activator 2 [Sotub01g008660.1.1]	27.3.44	RNA.regulation of transcription.chromatin remodeling factors	0	0	0	0	0.000677317	0.000828744
Pgl_GLEAN_10018267	0.037695	Methionine aminopeptidase 2 [Sotub06g006220.1.1]	27.3.67	RNA.regulation of transcription.putative transcription regulator	0	0	0.000253124	0.000189749	0.000883863	0.000963193
Pgl_GLEAN_10018612	0.0414337	Genomic DNA chromosome 3 P1 clone MZE19 [Sotub11g005060.1.1]	28.1.1.4	DNA.synthesis/chromatin structure.retrotransposon/transposase.hat-like transposase	0	0	0	0	0.000400668	0.000525128
Pgl_GLEAN_10015679	0.0373161	S18 ribosomal protein [Sotub11g005780.1.1]	29.2.1.2.1.18	protein.synthesis.ribosomal protein.eukaryotic.40S subunit.S18	0.000720952	0.000469635	0.00119192	0.00082185	0.00528219	0.00299177
Pgl_GLEAN_10037251	0.0622133	DUF1264 domain protein [Sotub09g030880.1.1]	29.3.2	protein.targeting.mitochondria	0	0	8.88166e-05	0.000410931	0.00413939	0.00323287
Pgl_GLEAN_10021594	0.0340245	Amino acid selective channel protein [Sotub06g010030.1.1]	29.3.2	protein.targeting.mitochondria	0	0	0	0	0.00199864	0.000424375
Pgl_GLEAN_10017226	0.0371945	Cathepsin B-like cysteine proteinase [Sotub03g023320.1.1]	29.4	protein.postranslational modification	0	0	0	0	0.000547759	0.000596432
Pgl_GLEAN_10010480	0.0324495	Cathepsin B-like cysteine proteinase [Sotub05g015020.1.1]	29.4	protein.postranslational modification	0	0	0	0	0.000488011	0.000317051
Pgl_GLEAN_10002834	0.0367374	Peptidase M48 Ste24p [Solyc03g007000.2.1]	29.5	protein.degradation	0.000809114	0	0.000133803	0.000408074	0.00103715	0.00113716
Pgl_GLEAN_10022738	0.0328103	Cysteine proteinase inhibitor [Sotub03g017970.1.1]	29.5.3	protein.degradation.cysteine protease	0.000148154	0	0	0	0.000848146	0.000499758
Pgl_GLEAN_10026519	0.0346966	Fe/S biogenesis protein nfuA [Sotub11g011660.1.1]	29.8	protein.assembly and cofactor ligation	0	0	6.74015e-05	0	0.000463837	0.000802029
Pgl_GLEAN_10021522	0.0447562	Senescence-associated protein 12 [Sotub01g048840.1.1]	3.4.1	minor CHO metabolism.myo-inositol.poly-phosphatases	0	0	0	0	0.000839676	0.000701231
Pgl_GLEAN_10019485	0.032937	Beta-glucosidase [Sotub03g032550.1.1]	3.5	minor CHO metabolism.others	0	0	0	0	0.00061744	0.00054236
Pgl_GLEAN_10017414	0.0570242	CS domain containing protein, putative, expressed [LOC_Os06g12530]	31.1	cell.organisation	0	0	0.000220881	0.00126795	0.00420585	0.00222075
Pgl_GLEAN_10030278	0.0413899	Protein tolB [Sotub11g013240.1.1]	31.3	cell.cycle	0	0	4.75637e-05	0	0.000623904	0.000452287
Pgl_GLEAN_10000602	0.0736105	Vicilin-like protein (Fragment) [Sotub11g029120.1.1]	33.1	development.storage proteins	0	0	7.70708e-05	0.000548731	0.00429329	0.00391672
Pgl_GLEAN_10026148	0.0526707	late embryogenesis abundant protein 1, putative, expressed [LOC_Os03g20680]	33.2	development.late embryogenesis abundant	0	0	0	0	0.0542925	0.039934
Pgl_GLEAN_10014994	0.046166	Late embryogenesis abundant protein [Sotub01g032580.1.1]	33.2	development.late embryogenesis abundant	0	0	0	0	0.00336042	0.00361641
Pgl_GLEAN_10005751	0.033921	Pentatricopeptide repeat-containing protein [Sotub01g049440.1.1]	35.1.5	not assigned.no ontology.pentatricopeptide (PPR) repeat-containing protein	0.000125298	0	0.000194846	0.000140141	0.00058446	0.000675398
Pgl_GLEAN_10031501	0.0952657	Unknown protein	35.2	not assigned.unknown	0	0	0	0.000169106	0.00376711	0.00562899
Pgl_GLEAN_10001933	0.0942111	Unknown protein	35.2	not assigned.unknown	0	0	0	0.000275679	0.0114206	0.013387
Pgl_GLEAN_10004666	0.0669766	Unknown protein	35.2	not assigned.unknown	0.000242422	0	0.00445512	0.00164501	0.0289185	0.0242944
Pgl_GLEAN_10037377	0.0531393	DUF1264 domain protein [Sotub02g018230.1.1]	35.2	not assigned.unknown	0	0	0	0	0.00128782	0.00211048
Pgl_GLEAN_10038040	0.0525986	Unknown protein	35.2	not assigned.unknown	0	0	0	0	0.0159299	0.0130668
Pgl_GLEAN_10015455	0.049195	UPF0664 stress-induced protein C29B12.11c [Sotub02g007100.1.1]	35.2	not assigned.unknown	0.000151137	0	0.000188047	0.000973611	0.00274231	0.00261993
Pgl_GLEAN_10009947	0.048731	Unknown protein	35.2	not assigned.unknown	6.2999e-05	0	0.000187941	8.28444e-05	0.00101862	0.000918813
Pgl_GLEAN_10009937	0.0466971	Unknown protein	35.2	not assigned.unknown	0	0	0	0	0.00277496	0.00106702
Pgl_GLEAN_10007133	0.0435685	Unknown protein	35.2	not assigned.unknown	0	0	0	0	0.00139203	0.000602073
Pgl_GLEAN_10005575	0.0435401	Tetratricopeptide repeat protein 38 [Sotub05g011620.1.1]	35.2	not assigned.unknown	0	0	4.1793e-05	0	0.000676382	0.000370912
Pgl_GLEAN_10008544	0.0426305	Os01g0611000 protein (Fragment) [Sotub08g015950.1.1]	35.2	not assigned.unknown	0	0	0	6.02363e-05	0.000739591	0.000745617
Pgl_GLEAN_10036491	0.0409717	cytokinin-N-glucosyltransferase 1, putative, expressed [LOC_Os07g13940]	35.2	not assigned.unknown	0	0	0	0	0.000607231	0.000627593
Pgl_GLEAN_10014914	0.040504	Unknown protein	35.2	not assigned.unknown	0	0	0	0	0.00190136	0.00222786
Pgl_GLEAN_10017760	0.0380279	Unknown protein	35.2	not assigned.unknown	0.00025181	0	0	0.000105663	0.00103261	0.00113334
Pgl_GLEAN_10029318	0.0367956	Unknown protein	35.2	not assigned.unknown	0	0	0	0	0.000506349	0.000564108
Pgl_GLEAN_10003764	0.036203	Jacalin-like lectin domain containing protein, putative, expressed [LOC_Os12g09700]	35.2	not assigned.unknown	0	0	0	0	0.00051837	0.000565699
Pgl_GLEAN_10021551	0.0349049	Unknown protein	35.2	not assigned.unknown	0	0	0	0	0.00115915	0.000897279
Pgl_GLEAN_10016440	0.0342334	Glyoxalase/bleomycin resistance protein/dioxygenase [Sotub09g023970.1.1]	35.2	not assigned.unknown	0	0	0.00139517	0	0.00289827	0.00346035
Pgl_GLEAN_10020863	0.0332192	dehydrin family protein, expressed [LOC_Os01g50700]	35.2	not assigned.unknown	0	0	0	0	0.000874378	0.00127319
Pgl_GLEAN_10012294	0.0331425	Unknown protein	35.2	not assigned.unknown	0	0	0	0	0.00107205	0.00102313
Pgl_GLEAN_10025850	0.0324639	Unknown protein	35.2	not assigned.unknown	0.000520333	0	0	0	0.000712032	0.00045461
Pgl_GLEAN_10023479	0.0321985	Unknown protein	35.2	not assigned.unknown	0	0	0	0	0.000800626	0.00117694
Pgl_GLEAN_10032591	0.0511814	Pyruvate kinase [Sotub09g024850.1.1]	4.2.14	glycolysis.plastid branch.pyruvate kinase (PK)	0.000242439	0.00141045	3.48275e-05	0.000168044	0.000971255	0.000881914
Pgl_GLEAN_10020824	0.0400345	Pyruvate kinase [Sotub03g012540.1.1]	4.2.14	glycolysis.plastid branch.pyruvate kinase (PK)	0.000114422	0	6.66741e-05	4.0673e-05	0.000408158	0.000484895
Pgl_GLEAN_10027756	0.0428706	Aldehyde dehydrogenase 1 [Sotub03g027530.1.1]	5.10	fermentation.aldehyde dehydrogenase	0.000314295	0	0.000222928	0.000307451	0.00129808	0.00139841
Pgl_GLEAN_10013299	0.0349537	Aldehyde dehydrogenase [Sotub12g009120.1.1]	5.10	fermentation.aldehyde dehydrogenase	0	0	0	0	0.000774345	0.000584435
Pgl_GLEAN_10002933	0.0334746	2-oxoglutarate dehydrogenase E1 component [Sotub04g010270.1.1]	8.1.5	TCA / organic transformation.TCA.2-oxoglutarate dehydrogenase	0.000730604	7.31398e-05	0.000123058	0.000218637	0.000672976	0.000898355
Pgl_GLEAN_10001669	0.0359821	LanC-like protein 2 [Sotub07g023880.1.1]	9.7	mitochondrial electron transport / ATP synthesis.cytochrome c oxidase	6.02835e-05	0	0	0	0.000219622	0.000406668
				Total Sum	0.0096745	0.0121387	0.0136714	0.0175416	0.252933	0.228457
Protein Accession	PC 2 Low Loadings	Description	Functional Bin	Functional Categories	PM-S-C-R	PM-S-St-R	PM-S-C-L	PM-S-St-L	PM-S-C-S	PM-S-St-S
Pgl_GLEAN_10030783	-0.0374323	Chlorophyll a-b binding protein 3C, chloroplastic [Sotub03g005990.1.1]	1.1.1.1	PS.lightreaction.photosystem II.LHC-II	0	0	0.00100491	0.00082346	7.00024e-05	0
Pgl_GLEAN_10035510	-0.0445947	Chlorophyll a-b binding protein, chloroplastic [Sotub06g022580.1.1]	1.1.1.1	PS.lightreaction.photosystem II.LHC-II	0	0	0.00198593	0.000997481	6.36607e-05	0.000150893
Pgl_GLEAN_10015998	-0.0435919	Peroxidase 1 [Sotub03g017090.1.1]	1.1.1.2	PS.lightreaction.photosystem II.PSII polypeptide subunits	0.00374458	0.00620593	0.00083803	0.00107713	0.00020147	0.000164113
Pgl_GLEAN_10009112	-0.052371	Oxygen-evolving enhancer protein 1 of photosystem II [Sotub02g032940.1.1]	1.1.1.2	PS.lightreaction.photosystem II.PSII polypeptide subunits	0	0	0.00195458	0.00119234	0	6.36977e-05
Pgl_GLEAN_10001458	-0.0710298	Photosystem II CP47 chlorophyll apoprotein [Sotub01g017120.1.1]	1.1.1.2	PS.lightreaction.photosystem II.PSII polypeptide subunits	0	0	0.00606865	0.00470247	5.68203e-05	0.000314294
Pgl_GLEAN_10034939	-0.0649872	ATP synthase subunit alpha [Solyc00g042130.1.1]	1.1.4.1	PS.lightreaction.ATP synthase.alpha subunit	0	0	0.00383421	0.0026914	6.63339e-05	0.000346907
Pgl_GLEAN_10000040	-0.0678153	ATP synthase epsilon chain [ATCG00470]	1.1.4.2	PS.lightreaction.ATP synthase.beta subunit	0	0	0.00790765	0.006117	8.26725e-05	0.000533596
Pgl_GLEAN_10000674	-0.0724586	ATP synthase subunit beta chloroplastic [Sotub01g011250.1.1]	1.1.4.2	PS.lightreaction.ATP synthase.beta subunit	0	0	0.0120867	0.00783476	0.000134027	0.000726383
Pgl_GLEAN_10005136	-0.0464862	ATP synthase delta subunit [Sotub12g025320.1.1]	1.1.4.7	PS.lightreaction.ATP synthase.delta chain	0	0	0.00249989	0.00230351	0	0.000120738
Pgl_GLEAN_10017342	-0.0370564	Phospholipase D [Sotub06g023630.1.1]	1.1.5.1	PS.lightreaction.other electron carrier (ox/red).plastocyanin	0.00239893	0.0049661	0.00127938	0.00122364	0.000496133	0.000198816
Pgl_GLEAN_10009753	-0.0431385	Phospholipase D [Sotub08g015520.1.1]	1.1.5.1	PS.lightreaction.other electron carrier (ox/red).plastocyanin	0.000846304	0.00149252	0.000269139	0.000330676	0	0
Pgl_GLEAN_10031758	-0.0447944	Ferredoxin--NADP reductase [Sotub02g027160.1.1]	1.1.5.3	PS.lightreaction.other electron carrier (ox/red).ferredoxin reductase	0	0	0.00164537	0.000544854	0	0
Pgl_GLEAN_10033833	-0.0416549	L-lactate dehydrogenase [Sotub07g025710.1.1]	1.2.2	PS.photorespiration.glycolate oxydase	0	0	0.00160266	0.000591004	0	0
Pgl_GLEAN_10020403	-0.068121	L-ascorbate peroxidase [Sotub04g028420.1.1]	1.2.2	PS.photorespiration.glycolate oxydase	0	0	0.00150784	0.00212284	0	7.24793e-05
Pgl_GLEAN_10024561	-0.0537268	Glycine dehydrogenase P protein [Sotub08g014650.1.1]	1.2.4.1	PS.photorespiration.glycine cleavage.P subunit	0	0	0.000483377	0.000530018	0	2.02522e-05
Pgl_GLEAN_10000673	-0.0516616	Ribulose bisphosphate carboxylase large chain [Solyc01g007330.2.1]	1.3.1	PS.calvin cycle.rubisco large subunit	0.000439372	0.00265445	0.0032599	0.00167063	0.000139087	0.00037025
Pgl_GLEAN_10002242	-0.0560415	Ribulose-1 5-bisphosphate carboxylase/oxygenase activase 1 [Sotub10g024020.1.1]	1.3.13	PS.calvin cycle.rubisco interacting	0	0	0.0016905	0.00134978	0	0.000100015
Pgl_GLEAN_10035773	-0.0529657	Phosphoglycerate kinase [Sotub07g027100.1.1]	1.3.3	PS.calvin cycle.phosphoglycerate kinase	0.000745044	0.000176258	0.002805	0.0012802	0.000225373	0.000251436
Pgl_GLEAN_10037675	-0.0671386	Glyceraldehyde-3-phosphate dehydrogenase B [Sotub12g027910.1.1]	1.3.4	PS.calvin cycle.GAP	0	0	0.00317179	0.00231288	0	0.000144659
Pgl_GLEAN_10024933	-0.0376561	Fructose-bisphosphate aldolase [Sotub07g027930.1.1]	1.3.6	PS.calvin cycle.aldolase	0	0	0.00133877	0.000529014	0	0
Pgl_GLEAN_10008288	-0.0612958	Fructose-bisphosphate aldolase [Sotub01g047810.1.1]	1.3.6	PS.calvin cycle.aldolase	0.000161052	0	0.00196947	0.00170248	0	5.67997e-05
Pgl_GLEAN_10038255	-0.0646008	Fructose-bisphosphate aldolase [Sotub01g047810.1.1]	1.3.6	PS.calvin cycle.aldolase	0.00024171	0	0.00328057	0.00213291	0	0.00026473
Pgl_GLEAN_10029347	-0.0363817	Fructose-1 6-bisphosphatase class 1 [Sotub09g012120.1.1]	1.3.7	PS.calvin cycle.FBPase	0	0	0.000788969	0.000479937	0	0
Pgl_GLEAN_10017516	-0.0391792	Cellulose synthase [Sotub07g028150.1.1]	10.2.1	cell wall.cellulose synthesis.cellulose synthase	0.000108507	0	0.000138085	0.000677289	0	0
Pgl_GLEAN_10022560	-0.0425578	Long-chain-fatty-acid-CoA ligase [Sotub08g028090.1.1]	11.1.8	lipid metabolism.FA synthesis and FA elongation.acyl CoA ligase	0.000263533	0	0.000429557	0.000745262	0	0
Pgl_GLEAN_10024964	-0.0369998	Glycerol kinase [Sotub03g030950.1.1]	11.5.1	lipid metabolism.glycerol metabolism.glycerol kinase	0.000389577	0	0.000312265	0.000280703	0	0
Pgl_GLEAN_10030922	-0.0367146	Lecithin cholesterol acyltransferase (Fragment) [Sotub05g022960.1.1]	11.8.10	lipid metabolism.exotics (steroids, squalene etc).phosphatidylcholine-sterol O-acyltransferase	0.000447935	0	0.000326437	0.00120074	0	0
Pgl_GLEAN_10021024	-0.0484309	1-phosphatidylinositol-4 5-bisphosphate phosphodiesterase (Phosphoinositide-specific phospholipase c) [Sotub05g025410.1.1]	11.9.3	lipid metabolism.lipid degradation.lysophospholipases	0.000763772	0.000469947	0.000373539	0.000437743	0	0
Pgl_GLEAN_10018493	-0.0435575	Glutamine synthetase [Sotub01g022730.1.1]	12.2.2	N-metabolism.ammonia metabolism.glutamine synthetase	0	0	0.000751223	0.000741348	0	8.6776e-05
Pgl_GLEAN_10027112	-0.0358587	Glutamate dehydrogenase [Sotub10g020460.1.1]	12.3.1	N-metabolism.N-degradation.glutamate dehydrogenase	0.000339999	0	0.000484003	0.000407604	0	8.99124e-05
Pgl_GLEAN_10029271	-0.0368245	branched-chain amino acid aminotransferase 5 / branched-chain amino acid transaminase 5 (BCAT5) [AT5G65780]	13.1.4.1.4	amino acid metabolism.synthesis.branched chain group.common.branched-chain-amino-acid aminotransferase	0.000208889	0	0.000121596	0.000127669	1.22293e-05	2.48758e-05
Pgl_GLEAN_10033121	-0.0417438	Violaxanthin de-epoxidase (Fragment) [Sotub04g019610.1.1]	16.1.4.21	secondary metabolism.isoprenoids.carotenoids.violaxanthin de-epoxidase	0	0	0.00155378	0.000580523	0	0
Pgl_GLEAN_10005129	-0.0370656	Laccase [Sotub12g025310.1.1]	16.2	secondary metabolism.phenylpropanoids	0.000430098	0.000130502	0.00021957	0.000408289	0	0
Pgl_GLEAN_10019506	-0.0519391	Alcohol dehydrogenase [Sotub11g008620.1.1]	16.2.1.10	secondary metabolism.phenylpropanoids.lignin biosynthesis.CAD	0.000344145	0	0.00162745	0.00134433	0	0
Pgl_GLEAN_10022219	-0.0474478	Phenylcoumaran benzylic ether reductase [Sotub04g033940.1.1]	16.8.5.1	secondary metabolism.flavonoids.isoflavonols.isoflavone reductase	0.000733349	0	0.00154249	0.00153742	0	0
Pgl_GLEAN_10024208	-0.047043	Glucan endo-1 3-beta-glucosidase 7 [Sotub01g046950.1.1]	17.3.1.1.1	hormone metabolism.brassinosteroid.synthesis-degradation.BRs.DET2	6.99647e-05	0	0.000546957	0.00099949	4.02418e-05	0
Pgl_GLEAN_10016689	-0.0369507	Lipoxygenase [Sotub08g011220.1.1]	17.7.1.2	hormone metabolism.jasmonate.synthesis-degradation.lipoxygenase	0.000333175	0.000676526	0.000166036	0.000230936	0	0
Pgl_GLEAN_10004849	-0.0404882	5'-nucleotidase [Sotub07g005730.1.1]	19.4	tetrapyrrole synthesis.ALA dehydratase	0.000510108	0.000134942	0.000308723	0.000496894	0	7.53737e-05
Pgl_GLEAN_10023710	-0.042029	Glucose-1-phosphate adenylyltransferase [Sotub01g024100.1.1]	2.1.2.1	major CHO metabolism.synthesis.starch.AGPase	0	0	0.000988513	0.00048396	0	8.23701e-05
Pgl_GLEAN_10018509	-0.0406501	Plasma membrane ATPase 4 [Sotub07g010540.1.1]	2.2.1.3.1	major CHO metabolism.degradation.sucrose.invertases.neutral	0.00142981	0.00162539	0.000383582	0.000304211	5.77823e-05	0.000104397
Pgl_GLEAN_10003355	-0.0459782	H-ATPase [Sotub06g027130.1.1]	2.2.1.3.1	major CHO metabolism.degradation.sucrose.invertases.neutral	0.00051234	7.35922e-05	0.000248171	0.000205879	0	1.92385e-05
Pgl_GLEAN_10015428	-0.0487201	H-ATPase [Sotub06g027130.1.1]	2.2.1.3.1	major CHO metabolism.degradation.sucrose.invertases.neutral	0.000634847	7.51415e-05	0.000277	0.000230773	3.86109e-05	0
Pgl_GLEAN_10032110	-0.0358581	Sucrose synthase 7 [Sotub02g024410.1.1]	2.2.1.5	major CHO metabolism.degradation.sucrose.Susy	0.000248269	0.00121349	0.00021458	0.000259975	2.16585e-05	2.19546e-05
Pgl_GLEAN_10032998	-0.0373507	Disease resistance response [Sotub07g016300.1.1]	20.1.2	stress.biotic.receptors	0.00182278	0.00553822	0.000464118	0.00169626	0	0
Pgl_GLEAN_10009155	-0.0598878	DNAJ heat shock N-terminal domain-containing protein [AT2G26890]	20.2.1	stress.abiotic.heat	0.000283502	8.65266e-05	0.000122949	0.000232644	7.2354e-06	1.64673e-05
Pgl_GLEAN_10033331	-0.036693	Red chlorophyll catabolite reductase (Fragment) [Sotub10g015600.1.1]	20.2.5	stress.abiotic.light	0	0	0.000912698	0.00120192	0.000162858	0
Pgl_GLEAN_10002939	-0.0379008	Ascorbate peroxidase [Sotub09g006730.1.1]	21.2.1	redox.ascorbate and glutathione.ascorbate	0.000684949	0.000346526	0.00185297	0.00167586	0.000531424	0.000271723
Pgl_GLEAN_10028353	-0.0673149	Adenylate kinase [Sotub11g015570.1.1]	23.4.1	nucleotide metabolism.phosphotransfer and pyrophosphatases.adenylate kinase	0	0	0.00395138	0.00266803	6.96795e-05	0
Pgl_GLEAN_10037214	-0.0434568	Cytochrome P450 [Sotub10g019740.1.1]	26.10	misc.cytochrome P450	0.000604804	0	0.000640779	0.000561857	0	0
Pgl_GLEAN_10035363	-0.0392068	Peroxidase 5 [Sotub11g029720.1.1]	26.12	misc.peroxidases	0	0	0.00140611	0.000745903	0	0.000115883
Pgl_GLEAN_10001328	-0.0394566	Peroxidase 1 [Sotub01g038870.1.1]	26.12	misc.peroxidases	0.000588829	0.000389016	0.000717732	0.000993892	0.000198725	0.000175798
Pgl_GLEAN_10009713	-0.0405907	Peroxidase [Sotub02g031070.1.1]	26.12	misc.peroxidases	0.000621185	0	0.000371666	0.000809981	0	0
Pgl_GLEAN_10006531	-0.0369546	Protein FAM188A [Sotub04g023540.1.1]	26.9	misc.glutathione S transferases	0.000527959	0	0.000155301	0.000750257	3.5277e-05	4.24906e-05
Pgl_GLEAN_10037644	-0.0398474	Glutathione S-transferase [Sotub12g027670.1.1]	26.9	misc.glutathione S transferases	0.0026763	0.00183659	0.000717312	0.000770864	0.000233992	7.08176e-05
Pgl_GLEAN_10004628	-0.0408951	ATP-dependent RNA helicase [Sotub08g012570.1.1]	27.1.2	RNA.processing.RNA helicase	0	0	0.000250167	0.000582501	0	0
Pgl_GLEAN_10025194	-0.0379603	Tetratricopeptide TPR_2 repeat protein [Sotub01g005740.1.1]	27.1.20	RNA.processing.degradation dicer	0	0	0.00198246	0.00133533	0	0
Pgl_GLEAN_10019210	-0.0426357	Argonaute 4-like protein [Sotub06g027450.1.1]	27.3.36	RNA.regulation of transcription.argonaute transcription factor family	0.000427194	7.77608e-05	0.000154211	0.000610416	7.93667e-05	2.03184e-05
Pgl_GLEAN_10027068	-0.0375028	Homology to unknown gene (Fragment) [Sotub01g025640.1.1]	27.3.39	RNA.regulation of transcription.AtSR transcription factor family	0.00078607	0.000198842	0.00062412	0.000343111	0.000100775	0
Pgl_GLEAN_10005681	-0.0360148	SET domain-containing protein [Sotub02g014120.1.1]	27.3.69	RNA.regulation of transcription.SET-domain transcriptional regulator family	0	0	0.000468238	0.000399599	0	7.21025e-05
Pgl_GLEAN_10037026	-0.0697193	Exosome complex exonuclease RRP6-like protein [Solyc07g052340.2.1]	28.99	DNA.unspecified	0	0	0.00140551	0.000982018	0	7.15986e-05
Pgl_GLEAN_10030518	-0.0370963	GTP-binding elongation factor family protein TypA/BipA [Sotub03g010670.1.1]	29.2.4	protein.synthesis.elongation	0	0	0.000523328	0.000449294	0	0
Pgl_GLEAN_10025666	-0.044924	Elongation factor Tu [Sotub11g022630.1.1]	29.2.4	protein.synthesis.elongation	0.00025961	0	0.00297411	0.00162066	0.00024293	0.000370067
Pgl_GLEAN_10028657	-0.0389719	Protein translocase subunit secA [Sotub01g023090.1.1]	29.3.3	protein.targeting.chloroplast	0	0	0.000560859	0.000191807	0	0
Pgl_GLEAN_10012569	-0.0387427	Receptor protein kinase-like [Sotub10g018340.1.1]	29.4.1.54	protein.postranslational modification.kinase.receptor like cytoplasmatic kinase IV	0.000592125	0.000297745	0.000122724	0.000221395	0	0
Pgl_GLEAN_10037734	-0.0416463	Receptor-like kinase [Sotub11g029710.1.1]	29.4.1.57	protein.postranslational modification.kinase.receptor like cytoplasmatic kinase VII	3.55009e-05	0	0.000416645	0.000431523	0	0
Pgl_GLEAN_10024029	-0.0596747	Subtilisin-like protease 2 [Sotub06g021980.1.1]	29.5.11.4.2	protein.degradation.ubiquitin.E3.RING	0	0	0.000641731	0.00127078	0	0
Pgl_GLEAN_10018376	-0.0358618	Cathepsin B-like cysteine proteinase [Sotub12g026810.1.1]	29.5.3	protein.degradation.cysteine protease	0.000253447	0	0.000388089	0.000410951	0	0
Pgl_GLEAN_10016779	-0.0384879	Transmembrane protein 115 [Sotub04g016720.1.1]	29.5.5	protein.degradation.serine protease	0.00089587	0.000226617	0.000512739	0.000624366	0.000116237	0
Pgl_GLEAN_10016273	-0.0431722	Serine carboxypeptidase K10B2.2 [Sotub04g013070.1.1]	29.5.5	protein.degradation.serine protease	0.000292131	0	0.000718815	0.000485412	3.81155e-05	3.86176e-05
Pgl_GLEAN_10018722	-0.0643239	ATP-dependent zinc metalloprotease FtsH 4 [Sotub07g022420.1.1]	29.5.7	protein.degradation.metalloprotease	4.66195e-05	0	0.00184738	0.00155357	0	0
Pgl_GLEAN_10031921	-0.0565743	cDNA clone 002-130-C06 full insert sequence [Sotub03g010540.1.1]	3.4.1	minor CHO metabolism.myo-inositol.poly-phosphatases	0	0	0.00268248	0.00351881	6.11058e-05	0.000340573
Pgl_GLEAN_10029367	-0.0364954	TPR repeat-containing protein [Sotub04g034430.1.1]	30.3	signalling.calcium	5.98156e-05	9.81904e-05	0.000243893	0.000456732	0	5.13255e-05
Pgl_GLEAN_10020173	-0.0393846	Pleckstrin homology domain-containing protein 1 [Sotub06g032650.1.1]	30.4	signalling.phosphinositides	0.00281572	0	0.0011898	0.00131245	0	0
Pgl_GLEAN_10036074	-0.0377584	Harpin binding protein 1 [Sotub09g025640.1.1]	31.1	cell.organisation	0	0	0.00182711	0.00251934	0.000416754	0.000213221
Pgl_GLEAN_10005358	-0.0400163	Annexin 11 [Sotub01g035030.1.1]	31.1	cell.organisation	0.00299444	0.00565857	0.00621704	0.00543844	0.00107219	0.000932749
Pgl_GLEAN_10017436	-0.0400251	Uncharacterized aarF domain-containing protein kinase 1 [Sotub04g036580.1.1]	34.16	transport.ABC transporters and multidrug resistance systems	0	0	0.000525459	0.000595282	0	0
Pgl_GLEAN_10011283	-0.0363523	Unknown protein	35.2	not assigned.unknown	0.000587915	0	0.000509018	0.000815012	0	0
Pgl_GLEAN_10030569	-0.0382097	Unknown protein	35.2	not assigned.unknown	0.00117095	0.000296201	0.000757889	0.000811631	0	9.16809e-05
Pgl_GLEAN_10027583	-0.0383734	albumin-2, putative [LOC_Os04g13540]	35.2	not assigned.unknown	0	0	0.000474926	0.000526324	0	0
Pgl_GLEAN_10012042	-0.0383816	von Willebrand factor type A domain containing protein, putative, expressed [LOC_Os11g46000]	35.2	not assigned.unknown	0	0	0.000740466	0.00086502	0	0
Pgl_GLEAN_10035876	-0.0392105	Unknown protein	35.2	not assigned.unknown	0.000198136	0.000128621	0.000226957	0.000740447	0	0
Pgl_GLEAN_10026058	-0.0401699	Unknown protein	35.2	not assigned.unknown	0.00082868	0	0.000418127	0.00064207	0	0
Pgl_GLEAN_10009225	-0.0402882	Unknown protein	35.2	not assigned.unknown	0.00198093	0.00428496	0.000483572	0.00081539	0	0
Pgl_GLEAN_10018059	-0.042054	Homology to unknown gene (Fragment) [Sotub06g024080.1.1]	35.2	not assigned.unknown	0	0	0.000445862	0.000386031	0	0
Pgl_GLEAN_10030820	-0.0423307	Unknown protein	35.2	not assigned.unknown	0.000130841	0.000396984	0.000306796	0.000249676	0	4.05118e-05
Pgl_GLEAN_10022500	-0.0442061	Unknown Protein [Sotub08g027260.1.1]	35.2	not assigned.unknown	0.000839878	0.000424907	0.00122222	0.00205731	0	0.000126258
Pgl_GLEAN_10021285	-0.0455917	Unknown Protein [Sotub10g018280.1.1]	35.2	not assigned.unknown	0.00148186	0.000679852	0.00108962	0.00107887	0.000173528	0.000196723
Pgl_GLEAN_10030144	-0.0473269	Peptidase S9 prolyl oligopeptidase domain protein [Sotub01g023720.1.1]	35.2	not assigned.unknown	0.000183242	0	0.000215689	0.000415293	0	1.98007e-05
Pgl_GLEAN_10010425	-0.0500246	Unknown protein	35.2	not assigned.unknown	0	0	0.00197454	0.000803286	0.000128839	4.3806e-05
Pgl_GLEAN_10006920	-0.0516569	Receptor protein kinase-like protein [Solyc03g043710.1.1]	35.2	not assigned.unknown	0.00017145	0	0.000808349	0.00150816	0	0
Pgl_GLEAN_10027733	-0.0547539	Unknown protein	35.2	not assigned.unknown	0	0	0.00127537	0.00108837	0	4.49393e-05
Pgl_GLEAN_10036281	-0.0513375	Phosphoenolpyruvate carboxylase 1 [Sotub07g022100.1.1]	4.1.15	glycolysis.cytosolic branch.phospho-enol-pyruvate carboxylase (PEPC)	0	0	0.000228065	0.0001826	0	1.61881e-05
Pgl_GLEAN_10033512	-0.0628974	Phosphoenolpyruvate carboxylase 1 [Sotub07g022100.1.1]	4.1.15	glycolysis.cytosolic branch.phospho-enol-pyruvate carboxylase (PEPC)	0	0	0.00573013	0.00402922	0.00017091	0.000375157
Pgl_GLEAN_10029931	-0.0588319	Phosphoenolpyruvate carboxykinase [Sotub04g028720.1.1]	6.4	gluconeogenesis / glyoxylate cycle.phosphoenolpyruvate carboxykinase (PEPCK)	0	0	0.00213253	0.0007627	0	0
Pgl_GLEAN_10027248	-0.0364455	Succinyl-CoA ligase [Sotub06g034240.1.1]	8.1.6	TCA / organic transformation.TCA.succinyl-CoA ligase	0.000334359	0	0.000544053	0.000676697	0	0
Pgl_GLEAN_10027899	-0.0402285	Malic enzyme [Sotub08g015720.1.1]	8.2.10	TCA / organic transformation.other organic acid transformations.malic	0.000531503	0.000125899	0.000288033	0.000594405	0	0.000164546
Pgl_GLEAN_10037347	-0.0477045	Malic enzyme [Sotub08g015720.1.1]	8.2.10	TCA / organic transformation.other organic acid transformations.malic	0.000916365	0.000274029	0.000459883	0.000695591	0	0.000179074
Pgl_GLEAN_10024662	-0.0528839	Malic enzyme [Sotub08g015720.1.1]	8.2.10	TCA / organic transformation.other organic acid transformations.malic	0	0	0.00226426	0.00160911	0	7.90522e-05
Pgl_GLEAN_10021466	-0.0546671	Calmodulin-binding protein (Fragment) [Sotub07g008030.1.1]	8.2.11	TCA / organic transformation.other organic acid transformations.atp-citrate lyase	0.000910684	0.00043716	0.000592699	0.000762845	2.83265e-05	0.000115701
Pgl_GLEAN_10010696	-0.0363883	Alternative oxidase [Sotub01g042270.1.1]	9.4	mitochondrial electron transport / ATP synthesis.alternative oxidase	0.00053678	0.000217636	0.000372452	0.000528218	0	0
				Total Sum	0.0444177	0.0419157	0.135438	0.116347	0.00557437	0.00870215
