# Supplementary material for: Physiological and Proteomic Signatures Reveal Mechanisms of Superior Drought Resilience in Pearl Millet Compared to Wheat
Source: Front Plant Sci. 2021 Jan 13;11:600278. doi: 10.3389/fpls.2020.600278 (PMC7838129; doi:10.3389/fpls.2020.600278)
Supplement: Supplementary Table 1 — Details of the sample code for the raw files measured and submitted in PRIDE repository for Wheat and Pearl millet genotypes. [file Data_Sheet_2.ZIP › Table S13.xlsx]

## Sheet: PC1 Loadings_TRI5630
Table S13: Highest 100 positive and negative loadings of PC1 based on Principal Component Analysis of Wheat tolerant (TRI 5630) cultivar under control and stress condition considering root, seed and leaf tissues
Abbreviation :	IR-C-R: Iran-Control-Roots; IR-C-L: IR-Control-Leaves, Iran-C-S: IR-Control-Seeds, Iran-St-R:IR-St-Roots, IR-St-L: Iran-Stress-Leaves, IR-St-S: Iran-Stress-Seeds
Acession	Description	Bin No	Functions	PC 1- High Loadings	IR-C-R	IR-St-R	IR-C-L	IR-St-L	IR-C-S	IR-St-S
P20858	ATP synthase subunit beta [Sotub04g006160.1.1]	1.1.4.2	PS.lightreaction.ATP synthase.beta subunit	0.0735137	3.45661e-05	4.15731e-05	0.0119224	0.0114396	0.00215225	0.00504366
P12112	ATP synthase subunit alpha chloroplastic [Sotub09g017900.1.1]	1.1.4.1	PS.lightreaction.ATP synthase.alpha subunit	0.063084	7.63421e-05	4.75803e-05	0.00453446	0.00526469	0.00112987	0.00256039
A0A1D5YFA6	Beta-amylase [Sotub07g021140.1.1]	2.2.2.1.2	major CHO metabolism.degradation.starch.starch cleavage.beta amylase	0.0601814	0.000106143	0	0.00125067	9.05627e-05	0.00802983	0.00486159
A0A1D5XXC9	Beta-amylase [Sotub07g021140.1.1]	2.2.2.1.2	major CHO metabolism.degradation.starch.starch cleavage.beta amylase	0.0584727	0.00010574	0	0.00119133	9.0219e-05	0.00682994	0.00407986
A0A1D5XGF4	Beta-amylase [Sotub07g021140.1.1]	2.2.2.1.2	major CHO metabolism.degradation.starch.starch cleavage.beta amylase	0.0555633	0.000110566	0	0.000792669	9.43361e-05	0.00651429	0.00399646
W5DTC2	Fructose-bisphosphate aldolase [Sotub01g047810.1.1]	1.3.6	PS.calvin cycle.aldolase	0.0522818	3.31125e-05	0.000132613	0.00337913	0.00466704	0.000750674	0.001667
W5EDL3	Fructose-bisphosphate aldolase [Sotub01g047810.1.1]	1.3.6	PS.calvin cycle.aldolase	0.0522818	3.31125e-05	0.000132613	0.00337913	0.00466704	0.000750674	0.001667
W5EST8	Vicilin (Fragment) [Sotub09g020260.1.1]	26.9	misc.glutathione S transferases	0.0458122	0	0	0.000400597	0	0.00428702	0.00374364
A0A1D6S090	Ribulose-1 5-bisphosphate carboxylase/oxygenase activase 1 [Sotub10g028070.1.1]	1.3.13	PS.calvin cycle.rubisco interacting	0.0452565	3.17226e-05	0	0.00347251	0.00298231	0.000298736	0.000963434
A0A1D5XS09	Vicilin (Fragment) [Sotub09g020260.1.1]	26.9	misc.glutathione S transferases	0.0452417	0	0	0.000396538	0	0.00489001	0.0024292
W5ECA4	Vicilin (Fragment) [Sotub09g020260.1.1]	26.9	misc.glutathione S transferases	0.0451816	0	0	0.000333145	0	0.00521493	0.00558614
I6QQ39	Vicilin (Fragment) [Sotub09g020260.1.1]	26.9	misc.glutathione S transferases	0.0449827	0	0	0.000349009	0	0.00450582	0.00625904
P17314	#N/A	35.2	not assigned.unknown	0.044951	7.64917e-05	6.16173e-05	0.00119449	0	0.00384981	0.00391397
A0A1D6S9T8	Elongation factor Tu [Sotub11g022630.1.1]	29.2.4	protein.synthesis.elongation	0.0449446	2.74523e-05	8.01159e-05	0.00150316	0.00129648	0.00052955	0.000810217
A0A1D5YHT7	N-methyl-L-tryptophan oxidase [Sotub08g007640.1.1]	13.1.5.2.41	amino acid metabolism.synthesis.serine-glycine-cysteine group.glycine.sarcosine oxidase	0.0424017	0	9.25367e-05	0.00123888	0.0011366	0.000712831	0.000790871
A0A1D5YSA6	30S ribosomal protein S19 [Sotub06g016990.1.1]	29.2.1.2.1.15	protein.synthesis.ribosomal protein.eukaryotic.40S subunit.S15	0.0417192	0	0.00146434	0.00775666	0.00515517	0.00721009	0.00770391
A0A1D6CM16	ATP-dependent zinc metalloprotease FtsH 1 [Sotub04g035690.1.1]	29.5.7	protein.degradation.metalloprotease	0.0407719	0	2.03196e-05	0.00273405	0.00229529	7.15626e-05	0.000541641
A0A1D6BKU8	ATP-dependent zinc metalloprotease FtsH 1 [Sotub04g035690.1.1]	29.5.7	protein.degradation.metalloprotease	0.0407719	0	2.03492e-05	0.00273803	0.00229863	7.16669e-05	0.000542431
P93594	Beta-amylase [Sotub07g021140.1.1]	2.2.2.1.2	major CHO metabolism.degradation.starch.starch cleavage.beta amylase	0.0395968	0	0	0.00025288	9.45237e-05	0.00196536	0.00145854
A0A1D5S4Z3	Photosystem Q(B) protein [Sotub07g016190.1.1]	1.1.1.2	PS.lightreaction.photosystem II.PSII polypeptide subunits	0.0395945	0	7.39407e-05	0.00353879	0.0026494	0.000499678	0.00187547
A0A1D5ZPS6	N-methyl-L-tryptophan oxidase [Sotub08g007640.1.1]	13.1.5.2.41	amino acid metabolism.synthesis.serine-glycine-cysteine group.glycine.sarcosine oxidase	0.0394702	0	5.8489e-05	0.000908565	0.00125257	0.000492734	0.00047751
P24065	Photosystem II CP47 chlorophyll apoprotein [Sotub01g017120.1.1]	1.1.1.2	PS.lightreaction.photosystem II.PSII polypeptide subunits	0.0393502	0	0	0.00384855	0.00367306	0.000617719	0.00184197
G3CCE7	1 4-alpha-glucan branching enzyme II [Sotub09g011090.1.1]	2.1.2.3	major CHO metabolism.synthesis.starch.starch branching	0.0392141	0	0	0.000271112	0.00011095	0.00137163	0.000880039
A0A1D5TQ62	Beta-amylase [Sotub07g021140.1.1]	2.2.2.1.2	major CHO metabolism.degradation.starch.starch cleavage.beta amylase	0.0391415	0	0	0.00025288	9.45237e-05	0.00178495	0.00142623
A0A1D6RLR1	1 4-alpha-glucan branching enzyme II [Sotub09g011090.1.1]	2.1.2.3	major CHO metabolism.synthesis.starch.starch branching	0.0391359	0	0	0.000271112	0.00011095	0.00139946	0.000874278
W5ECL2	50S ribosomal protein L2 [Sotub07g026440.1.1]	29.2.1.2.2.8	protein.synthesis.ribosomal protein.eukaryotic.60S subunit.L8	0.0388899	4.9236e-05	0.000170762	0.0015153	0.00126068	0.00121756	0.00129724
A0A1D6BEU5	Endoglucanase 1 [Sotub11g017240.1.1]	10.6.1	cell wall.degradation.cellulases and beta-1,4-glucanases	0.0388027	0	0	0.000330101	0	0.00317001	0.00275417
A0A1D5V8Z6	Threonine synthase [Sotub03g035020.1.1]	13.1.3.2.1	amino acid metabolism.synthesis.aspartate family.threonine.threonine synthase	0.0387833	0	2.55943e-05	0.000450268	0.000262987	0.000751563	0.00050867
A0A1D5ZD12	N-methyl-L-tryptophan oxidase [Sotub08g007640.1.1]	13.1.5.2.41	amino acid metabolism.synthesis.serine-glycine-cysteine group.glycine.sarcosine oxidase	0.0382503	0	0.000151026	0.00132929	0.0011366	0.00084216	0.000825292
A0A1D6ADY9	Endoglucanase 1 [Sotub11g017240.1.1]	10.6.1	cell wall.degradation.cellulases and beta-1,4-glucanases	0.038203	0	0	0.000286929	0	0.0027216	0.00219808
A0A1D6CBM2	ATP-dependent zinc metalloprotease FtsH 4 [Sotub07g022420.1.1]	29.5.7	protein.degradation.metalloprotease	0.0381182	1.90901e-05	1.53814e-05	0.00138162	0.00110227	7.84277e-05	0.000271225
W5H6B4	ATP-dependent zinc metalloprotease FtsH 4 [Sotub07g022420.1.1]	29.5.7	protein.degradation.metalloprotease	0.0381182	1.90901e-05	1.53814e-05	0.00138162	0.00110227	7.84277e-05	0.000271225
A0A1D5XPE9	Ribulose-1 5-bisphosphate carboxylase/oxygenase activase 1 [Sotub10g024020.1.1]	1.3.13	PS.calvin cycle.rubisco interacting	0.0379529	2.974e-05	0	0.00329709	0.00237755	3.91901e-05	0.000862177
A0A1D5YIV6	Enoyl- [Sotub10g020170.1.1]	11.1.6	lipid metabolism.FA synthesis and FA elongation.enoyl ACP reductase	0.0377683	0	2.82833e-05	0.000668635	0.000379391	0.000429188	0.000562891
A0A1D6RV38	Phosphoglucan water dikinase [Sotub09g030460.1.1]	2.2.2.3	major CHO metabolism.degradation.starch.glucan water dikinase	0.0377448	0	0	0.000404883	0.000276581	0.000297427	0.000139101
W5E9C7	Ribulose-1 5-bisphosphate carboxylase/oxygenase activase 1 [Sotub10g028070.1.1]	1.3.13	PS.calvin cycle.rubisco interacting	0.037542	0.000184885	0	0.00342898	0.00280396	0.000260751	0.000924485
A0A1D6S099	Ribulose-1 5-bisphosphate carboxylase/oxygenase activase 1 [Sotub10g028070.1.1]	1.3.13	PS.calvin cycle.rubisco interacting	0.037542	0.000206218	0	0.00382463	0.0031275	0.000290837	0.00103116
A0A1D5X5M6	Ribulose-1 5-bisphosphate carboxylase/oxygenase activase 1 [Sotub10g028070.1.1]	1.3.13	PS.calvin cycle.rubisco interacting	0.037542	0.000205231	0	0.00380633	0.00311253	0.000289446	0.00102622
A0A1D5X5M8	Ribulose-1 5-bisphosphate carboxylase/oxygenase activase 1 [Sotub10g028070.1.1]	1.3.13	PS.calvin cycle.rubisco interacting	0.037542	0.000225162	0	0.00417597	0.0034148	0.000317554	0.00112588
A0A1D5SDG2	mRNA clone RTFL01-15-D07 [Sotub05g011320.1.1]	3.4.1	minor CHO metabolism.myo-inositol.poly-phosphatases	0.0372306	0	0.000104779	0.000383912	0.00142258	0.000627568	0.00113122
A0A1D5ZZT8	Vicilin (Fragment) [Sotub09g020260.1.1]	35.2	not assigned.unknown	0.0371373	0	0	0.000224681	0	0.00253747	0.000978286
A0A1D5UII0	1 4-alpha-glucan branching enzyme II [Sotub09g011090.1.1]	2.1.2.3	major CHO metabolism.synthesis.starch.starch branching	0.0369444	0	0	0.000272436	0.000111492	0.00114092	0.000696985
Q0Q5D9	#N/A	35.2	not assigned.unknown	0.0363828	0	0	0.000534312	0	0.0031578	0.00304652
A0A1D5YL67	Glyceraldehyde-3-phosphate dehydrogenase B [Sotub12g027910.1.1]	1.3.4	PS.calvin cycle.GAP	0.0362279	0	0	0.00169726	0.00104956	0.000191476	0.000488695
A0A1D5XY50	Glyceraldehyde-3-phosphate dehydrogenase B [Sotub12g027910.1.1]	1.3.4	PS.calvin cycle.GAP	0.0362279	0	0	0.00169726	0.00104956	0.000191476	0.000488695
A0A1D5YSF0	Histone H2A [Sotub09g024420.1.1]	16.2	secondary metabolism.phenylpropanoids	0.0362181	0	7.55599e-05	0.0013206	0.00134681	0.0010748	0.00224904
Q43312	Histone H2A [Sotub10g006730.1.1]	16.2	secondary metabolism.phenylpropanoids	0.0362181	0	7.72515e-05	0.00135017	0.00137696	0.00109886	0.00229939
A0A1D5XJY0	Glyceraldehyde-3-phosphate dehydrogenase B [Sotub12g027910.1.1]	1.3.4	PS.calvin cycle.GAP	0.0361169	0	0	0.00165411	0.00104956	0.000191476	0.000488695
P10387	#N/A	35.2	not assigned.unknown	0.0357746	0	0	0.000300845	0	0.00181774	0.000912491
A0A1D6CAZ2	Ycf48-like protein [Sotub02g005420.1.1]	1.1.1.2	PS.lightreaction.photosystem II.PSII polypeptide subunits	0.035769	0	0	0.00152274	0.00191188	0.000354234	0.000482215
A0A1D6BU45	#N/A	35.2	not assigned.unknown	0.0356954	0	3.65785e-05	0.00156732	0.00164667	0.000186508	0.000742405
A0A1D6DME9	ATP synthase gamma chain [Sotub02g023710.1.1]	1.1.4.4	PS.lightreaction.ATP synthase.gamma chain	0.0354959	0	0	0.0065844	0.0050607	0.000769368	0.00205163
A0A1D5Y5R1	#N/A	35.2	not assigned.unknown	0.0350253	0	0	0.000418542	0	0.00329068	0.00198521
A0A1D5YN89	L-lactate dehydrogenase [Sotub07g025710.1.1]	1.2.2	PS.photorespiration.glycolate oxydase	0.0347954	0	7.33582e-05	0.00253564	0.00251385	8.14069e-05	0.000773408
A0A1D6S6Q0	L-lactate dehydrogenase [Sotub07g025710.1.1]	1.2.2	PS.photorespiration.glycolate oxydase	0.0347954	0	7.33582e-05	0.00253564	0.00251385	8.14069e-05	0.000773408
A0A1D6D1D8	Phosphoglucan water dikinase [Sotub09g030460.1.1]	2.2.2.3	major CHO metabolism.degradation.starch.glucan water dikinase	0.0347685	0	0	0.000360478	0.000241701	0.000271587	0.000102067
A0A1D5YEH0	#N/A	35.2	not assigned.unknown	0.034653	0	0	9.46742e-05	0	0.00193309	0.0017457
A0A1D5TVK5	NADPH dehydrogenase 3 [Sotub11g017720.1.1]	17.7.1.5	hormone metabolism.jasmonate.synthesis-degradation.12-oxophytodienoate reductase 3	0.0345668	0	6.57061e-05	6.72608e-05	0.000251895	0.00124108	0.00103624
A0A1D5ZX82	N-methyl-L-tryptophan oxidase [Sotub08g007640.1.1]	13.1.5.2.41	amino acid metabolism.synthesis.serine-glycine-cysteine group.glycine.sarcosine oxidase	0.0344762	0.000189452	0.000133646	0.000426665	0.000597841	0.0029447	0.00141663
A0A1D5Z4N3	Ribulose bisphosphate carboxylase small chain [Sotub02g010840.1.1]	1.3.2	PS.calvin cycle.rubisco small subunit	0.0342396	0	0	0.00863509	0.0122897	0.00203732	0.00344278
W5FDV7	photosystem I reaction center subunit III, chloroplast precursor, putative, expressed [LOC_Os03g56670]	1.1.2.2	PS.lightreaction.photosystem I.PSI polypeptide subunits	0.0342369	0	0	0.00447816	0.00621695	0.000164349	0.000761734
A0A1D6BF30	Ferredoxin--NADP reductase [Sotub02g027160.1.1]	1.1.5.3	PS.lightreaction.other electron carrier (ox/red).ferredoxin reductase	0.0340422	0	0	0.00192754	0.00102747	8.86161e-05	0.000749368
A0A1D6AEP1	Ferredoxin--NADP reductase [Sotub02g027160.1.1]	1.1.5.3	PS.lightreaction.other electron carrier (ox/red).ferredoxin reductase	0.0340422	0	0	0.00191692	0.00102181	8.81278e-05	0.000745239
A0A1D6CYZ3	Peptidyl-prolyl cis-trans isomerase cyclophilin-type [Sotub02g035980.1.1]	29.6	protein.folding	0.0328767	0	0	0.00135505	0.00140813	0.000186449	0.000273634
A0A1D5Z7X4	N-methyl-L-tryptophan oxidase [Sotub08g007640.1.1]	13.1.5.2.41	amino acid metabolism.synthesis.serine-glycine-cysteine group.glycine.sarcosine oxidase	0.0328267	0.000177036	0.000124888	0.000398704	0.000447847	0.00247315	0.00117269
W4ZPA5	mRNA clone RTFL01-15-D07 [Sotub05g011320.1.1]	3.4.1	minor CHO metabolism.myo-inositol.poly-phosphatases	0.0320702	0	6.61093e-05	0.000106147	0.00155429	0.000476178	0.000817362
A0A1D6ABL5	Histone H2A [Sotub12g012640.1.1]	16.2	secondary metabolism.phenylpropanoids	0.031967	9.1769e-05	0.000170468	0.0012923	0.00131795	0.00105177	0.00220084
W5AKY9	#N/A	35.2	not assigned.unknown	0.0319196	0	0	0.000253654	0	0.00114677	0.000989308
A0A1D5TQ60	Oxygen-evolving enhancer protein 3 [Sotub02g023000.1.1]	1.1.1.2	PS.lightreaction.photosystem II.PSII polypeptide subunits	0.0316624	0	0	0.00201298	0.00283529	0.000318154	0.00104863
P58386	Photosystem I P700 chlorophyll a apoprotein A2 [Sotub10g013140.1.1]	1.1.2.2	PS.lightreaction.photosystem I.PSI polypeptide subunits	0.0314937	2.34522e-05	0	0.000726014	0.000507909	0.000118372	0.000243275
A0A1D5S0Z9	#N/A	35.2	not assigned.unknown	0.0312573	0	0	0.000258128	0	0.00117753	0.000872694
A0A1D5XZK3	Catalase [Sotub02g026140.1.1]	21.6	redox.dismutases and catalases	0.0311158	0	0	0.00149768	0.00142267	0.000173289	0.00057003
A0A1D5YMQ8	Catalase [Sotub02g026140.1.1]	21.6	redox.dismutases and catalases	0.0311158	0	0	0.00149768	0.00142267	0.000173289	0.00057003
A0A1D5XGM1	Catalase [Sotub02g026140.1.1]	21.6	redox.dismutases and catalases	0.0311158	0	0	0.00149768	0.00142267	0.000173289	0.00057003
Q94G92	#N/A	35.2	not assigned.unknown	0.0308981	8.62358e-05	0.000183661	0.000504167	0	0.00164847	0.00249409
Q36814	Photosystem II D2 protein [Sotub09g026550.1.1]	1.1.1.2	PS.lightreaction.photosystem II.PSII polypeptide subunits	0.0308154	0.000424828	0.00018437	0.00394769	0.00408438	0.000808524	0.00131951
W4ZRH9	Glucose-1-phosphate adenylyltransferase [Sotub01g047210.1.1]	2.1.2.1	major CHO metabolism.synthesis.starch.AGPase	0.0305487	0	0	0.000350127	0	0.00198485	0.00132083
A0A1D5SCP0	Glucose-1-phosphate adenylyltransferase [Sotub01g047210.1.1]	2.1.2.1	major CHO metabolism.synthesis.starch.AGPase	0.0305487	0	0	0.000350127	0	0.00198485	0.00132083
W5I5X1	Serpin (Serine protease inhibitor) [Sotub04g032620.1.1]	20.1.7.6	stress.biotic.PR-proteins.PR6 (proteinase inhibitors)	0.0305287	0	0	0.000119237	0	0.00133405	0.00120161
A0A1D6CQP9	Alpha-glucosidase 1 [Sotub02g015880.1.1]	2.2.2.1	major CHO metabolism.degradation.starch.starch cleavage	0.0305214	1.44452e-05	0	0	5.36025e-05	0.000634991	0.000378323
A0A1D6BMS5	Alpha-glucosidase 1 [Sotub02g015880.1.1]	2.2.2.1	major CHO metabolism.degradation.starch.starch cleavage	0.0303949	1.45436e-05	0	0	5.39675e-05	0.000622221	0.0003809
A0A1D5X5M1	Ribulose-1 5-bisphosphate carboxylase/oxygenase activase 1 [Sotub10g024020.1.1]	1.3.13	PS.calvin cycle.rubisco interacting	0.030165	0.000201851	0	0.00369871	0.00263601	3.98356e-05	0.000967601
B2Y2Q1	#N/A	35.2	not assigned.unknown	0.0300503	0	0	0.000184713	0	0.00129095	0.00127305
Q9S7N5	Granule-bound starch synthase [Sotub08g026990.1.1]	2.1.2.2	major CHO metabolism.synthesis.starch.starch synthase	0.0297666	0	0	0.000119575	0	0.00104587	0.00042915
B3V9H7	Granule-bound starch synthase [Sotub08g026990.1.1]	2.1.2.2	major CHO metabolism.synthesis.starch.starch synthase	0.0297666	0	0	0.000119575	0	0.00104587	0.00042915
A0A0C4BIL8	Histone H2A [Sotub09g009580.1.1]	35.2	not assigned.unknown	0.0297314	0	6.59344e-05	0.000736798	0.00117524	0.000626287	0.00126615
A0A1D5UEQ0	Histone H2A [Sotub09g024420.1.1]	16.2	secondary metabolism.phenylpropanoids	0.0297314	0	8.69891e-05	0.000972078	0.00155053	0.000826277	0.00167047
W5ER28	Histone H2A [Sotub09g024420.1.1]	16.2	secondary metabolism.phenylpropanoids	0.0297314	0	7.55599e-05	0.00084436	0.00134681	0.000717715	0.00145099
A0A1D6S8D2	Glyoxylate/hydroxypyruvate reductase B [Sotub01g049040.1.1]	1.2.6	PS.photorespiration.hydroxypyruvate reductase	0.0295749	0	0	0.00248716	0.00171236	3.95283e-05	0.000293757
A0A1D6AS14	Inorganic pyrophosphatase [Sotub10g017670.1.1]	10.1.5	cell wall.precursor synthesis.UXS	0.0295112	4.47654e-05	0.000226368	0.0010908	0.0016303	0.000546481	0.000591816
A0A1D5YNB1	Proton pump interactor 1 [Sotub07g024120.1.1]	34	transport	0.0294923	0	5.25492e-05	0.00026787	0	0.000763212	0.000592802
A0A1D5Z8F9	Proton pump interactor 1 [Sotub07g024120.1.1]	34	transport	0.0294923	0	4.81472e-05	0.00024543	0	0.000699278	0.000543143
A0A1D5WLK3	Beta-glucanase [Sotub01g017930.1.1]	26.4.1	misc.beta 1,3 glucan hydrolases.glucan endo-1,3-beta-glucosidase	0.0294718	0	0	7.25553e-05	0	0.00175384	0.0021419
A0A1D6AW44	Endoglucanase 1 [Sotub11g017240.1.1]	10.6.1	cell wall.degradation.cellulases and beta-1,4-glucanases	0.0293243	0	0	7.17788e-05	0	0.00196973	0.00190632
A0A1D5Z6P0	uncharacterized 50.6 kDa protein in the 5region of gyrA and gyrB, putative, expressed [LOC_Os01g07300]	35.2	not assigned.unknown	0.0292171	0	3.81982e-05	6.60804e-05	0	0.00266491	0.000551552
Q9FUU6	Granule-bound starch synthase [Sotub08g026990.1.1]	2.1.2.2	major CHO metabolism.synthesis.starch.starch synthase	0.0289946	0	0	0.000119378	0	0.00089704	0.00042844
A0A1D6APK3	Alcohol dehydrogenase [Sotub09g015620.1.1]	5.3	fermentation.ADH	0.0288204	7.89018e-05	2.71698e-05	0.000505102	0.000124791	0.000734435	0.000499806
W5AQ78	Calcium binding protein Caleosin [Sotub12g029440.1.1]	16.2.1.10	secondary metabolism.phenylpropanoids.lignin biosynthesis.CAD	0.028787	0	0	9.77718e-05	0	0.00242956	0.00258105
W5BUF4	Calcium binding protein Caleosin [Sotub12g029440.1.1]	16.2.1.10	secondary metabolism.phenylpropanoids.lignin biosynthesis.CAD	0.028787	0	0	9.77718e-05	0	0.00242956	0.00258105
				Sum	0.00292118	0.00462316	0.154664	0.139229	0.139284	0.147323
Acession	Description	Bin No	Functions	PC 1 - Low Loadings	IR-C-R	IR-St-R	IR-C-L	IR-St-L	IR-C-S	IR-St-S
A0A1D5Z5Z9	Exportin-1 [Sotub03g017470.1.1]	29.3.1	protein.targeting.nucleus	-0.0297746	0.000237898	0.000261744	5.54224e-05	4.29904e-05	1.59417e-05	3.40555e-05
A0A1D5XGZ1	Cytochrome P450 cinnamate 4-hydroxylase [Sotub06g033350.1.1]	16.2.1.2	secondary metabolism.phenylpropanoids.lignin biosynthesis.C4H	-0.0298193	0.00043708	0.000219303	0	0	0	0
W5H230	Calcium-binding protein Calnexin [Sotub03g031490.1.1]	30.3	signalling.calcium	-0.0298305	0.000897041	0.000357561	0	0	0	0
A0A1D6AJT8	Calcium-binding protein Calnexin [Sotub03g031490.1.1]	30.3	signalling.calcium	-0.0298305	0.000897041	0.000357561	0	0	0	0
A0A1D5YQ27	Aldehyde oxidase [Sotub01g010090.1.1]	17.1.1.1.12	hormone metabolism.abscisic acid.synthesis-degradation.synthesis.abscisic aldehyde oxidase	-0.0298585	0.000195177	7.25717e-05	0	0	0	0
A0A1D6BF23	Calcium-binding protein Calnexin [Sotub03g031490.1.1]	30.3	signalling.calcium	-0.0299845	0.000428217	0.00024432	0	0	0	0
W5BD76	Glutamate decarboxylase [Sotub05g026980.1.1]	13.1.1.1.1	amino acid metabolism.synthesis.central amino acid metabolism.GABA.glutamate decarboxylase	-0.0300128	0.000489241	0.00019966	0	0	0	0
A0A1D6BRN0	Glyceraldehyde-3-phosphate dehydrogenase [Sotub06g029090.1.1]	4.1.8	glycolysis.cytosolic branch.glyceraldehyde 3-phosphate dehydrogenase (GAP-DH)	-0.0302193	0.00276712	0.0028265	0.000381978	0.000422663	0.000664585	0.000607667
A0A096ULK3	Ras-related protein Rab-18 [Sotub04g024710.1.1]	30.5	signalling.G-proteins	-0.0302843	0.00107649	0.000939796	8.17708e-05	0	0.000172245	0
W5DZD4	T-complex protein 1 subunit beta [Sotub11g025210.1.1]	29.6	protein.folding	-0.0303571	0.000562827	0.000471529	3.41101e-05	0	0.000198669	3.44447e-05
A0A1D6S1E9	T-complex protein 1 subunit beta [Sotub11g025210.1.1]	29.6	protein.folding	-0.0303571	0.000562827	0.000471529	3.41101e-05	0	0.000198669	3.44447e-05
A0A1D6C0I2	Caffeoyl-CoA O-methyltransferase 2 [Sotub10g016810.1.1]	16.2.1.6	secondary metabolism.phenylpropanoids.lignin biosynthesis.CCoAOMT	-0.0304149	0.000476069	0.000618094	0	0	0	0
A0A1D6CVS5	Caffeoyl-CoA O-methyltransferase 2 [Sotub10g016810.1.1]	16.2.1.6	secondary metabolism.phenylpropanoids.lignin biosynthesis.CCoAOMT	-0.0304149	0.000555092	0.000720693	0	0	0	0
A0A1D6AKW0	Sucrose synthase 7 [Sotub02g024410.1.1]	2.2.1.5	major CHO metabolism.degradation.sucrose.Susy	-0.0304734	0.000472508	0.000459057	7.80478e-05	0.000111609	8.21067e-05	9.17825e-05
A0A1D6BJP3	FAD-binding domain-containing protein [Sotub09g005040.1.1]	26.7	misc.oxidases - copper, flavone etc	-0.0305934	0.000776055	0.000597981	0	0	0.000352143	0.000126114
A0A1D6AG82	chaperonin 1 [Sotub01g015280.1.1]	1.3.13	PS.calvin cycle.rubisco interacting	-0.0306016	0.000229345	0.00017812	0	0	0	0
A0A1D5ZQI6	Beta-fructofuranosidase insoluble isoenzyme 2 [Sotub09g009910.1.1]	2.2.1.3.2	major CHO metabolism.degradation.sucrose.invertases.cell wall	-0.0306367	0.000563764	0.000542179	4.67791e-05	8.93711e-05	0	0
A0A1D5UJX6	Peroxidase [Sotub06g032420.1.1]	26.12	misc.peroxidases	-0.0308028	0.000616776	0.000723291	0.000109296	0.00022658	0	0
A0A1D6DG92	Subtilisin-like protease 2 [Sotub06g021980.1.1]	29.5.11.4.2	protein.degradation.ubiquitin.E3.RING	-0.0309546	0.000213234	0.000267088	0	0	1.92095e-05	0
W5B9Y6	Glutathione S-transferase-like protein [Sotub01g050010.1.1]	26.9	misc.glutathione S transferases	-0.0310279	0.00103692	0.000587569	0	0	0	0
W5G1K3	5-methyltetrahydropteroyltriglutamate--homocysteine methyltransferase [Sotub10g026610.1.1]	13.1.3.4.3	amino acid metabolism.synthesis.aspartate family.methionine.methionine synthase	-0.0310472	0.000907613	0.000981184	5.00905e-05	0.000119362	0.000365777	0.000230414
A0A1D5XXN6	V-type proton ATPase subunit a [Sotub01g047550.1.1]	10.1.5	cell wall.precursor synthesis.UXS	-0.0311655	0.000452405	0.000293173	0	0.000117234	6.63922e-05	4.87672e-05
W5DIU6	Triosephosphate isomerase [Sotub04g010110.1.1]	1.3.5	PS.calvin cycle.TPI	-0.0311846	0.00125349	0.0012469	0	0	6.78778e-05	0.000525351
A0A1D6BI29	Succinate dehydrogenase iron-sulfur protein [Sotub02g036880.1.1]	8.1.7	TCA / organic transformation.TCA.succinate dehydrogenase	-0.0312754	0.000487939	0.000425564	0	0	0	0
W5BJ25	Glucosyltransferase [Sotub01g044930.1.1]	26.2	misc.UDP glucosyl and glucoronyl transferases	-0.0313341	0.000299467	0.00039487	0	0	0	0
W5AFW9	Actin [Sotub11g006340.1.1]	31.1	cell.organisation	-0.0314324	0.00213133	0.00184365	0.000611977	0	0.000488258	0.000322461
A0A1D6S3V8	Cysteine synthase [Sotub09g024030.1.1]	13.1.5.3.1	amino acid metabolism.synthesis.serine-glycine-cysteine group.cysteine.OASTL	-0.0314588	0.000604482	0.000570785	4.59174e-05	0	8.20267e-05	8.25539e-05
W5A9J9	Alcohol acetyltransferase [Sotub07g019320.1.1]	16.2	secondary metabolism.phenylpropanoids	-0.0314926	0.000302756	0.000264965	0	0	0	0
A0A1D5XMN4	Calcium-transporting ATPase [Sotub11g029690.1.1]	30.3	signalling.calcium	-0.0315786	0.00024023	0.000136233	2.66329e-05	0	0	0
A0A1D5W206	Receptor-like serine/threonine-protein kinase At3g01300 [Sotub09g017470.1.1]	29.4.1.54	protein.postranslational modification.kinase.receptor like cytoplasmatic kinase IV	-0.0317288	0.000329392	0.000349099	0.000114719	0.000100867	0	0
W5A152	chaperonin [Sotub05g026200.1.1]	20.2.1	stress.abiotic.heat	-0.0318336	0.000405621	0.000376762	0	0	6.50496e-05	2.67283e-05
A0A1D5TWZ9	#N/A	35.2	not assigned.unknown	-0.0318347	0.000254225	8.69134e-05	4.53456e-05	0	0	0
A0A1D6C5J1	Phosphoglycerate kinase [Sotub07g027110.1.1]	1.3.3	PS.calvin cycle.phosphoglycerate kinase	-0.0318407	0.00059889	0.000411868	0	0	4.22198e-05	3.51934e-05
A0A1D5ZBF1	Alpha-mannosidase [Sotub06g026070.1.1]	26.3.3	misc.gluco-, galacto- and mannosidases.alpha-mannosidase	-0.0318631	0.000178481	0.000327257	0	4.63982e-05	1.74523e-05	1.62043e-05
A0A1D5YRL2	Aldehyde oxidase [Sotub01g010090.1.1]	17.1.1.1.12	hormone metabolism.abscisic acid.synthesis-degradation.synthesis.abscisic aldehyde oxidase	-0.0318639	0.000178159	0.000106886	0	0	0	0
A0A1D6CCY7	Peroxidase [Sotub03g015450.1.1]	26.12	misc.peroxidases	-0.0321023	0.000620242	0.000975267	0.000112628	0	0	5.01417e-05
A0A1D6DLV1	Pre-mRNA-splicing factor RSE1 [Sotub04g009690.1.1]	27.1.1	RNA.processing.splicing	-0.0323806	0.000362222	0.000408124	0.00010264	0.00017483	6.47279e-05	1.31036e-05
Q8LRM8	Translationally-controlled tumor protein homolog [Sotub01g037560.1.1]	33.99	development.unspecified	-0.0325398	0.000995091	0.000632052	0	0	0	0
A0A1D5RTD3	Serine carboxypeptidase S28 family protein [Sotub03g009330.1.1]	29.5.5	protein.degradation.serine protease	-0.0325531	0.000574829	0.000690364	3.53211e-05	0.000363931	0.000137978	0
A0A1D6RUW7	Ribosomal L9-like protein [Sotub08g010400.1.1]	29.2.1.2.2.9	protein.synthesis.ribosomal protein.eukaryotic.60S subunit.L9	-0.0326845	0.00108809	0.000922768	0	0	0	0
A0A1D6S9G7	Cytosol aminopeptidase family protein [Sotub12g007840.1.1]	20.2.99	stress.abiotic.unspecified	-0.0327905	0.000412501	0.000429041	7.99613e-05	0	0	2.69342e-05
P38076	Cysteine synthase [Sotub09g024030.1.1]	13.1.5.3.1	amino acid metabolism.synthesis.serine-glycine-cysteine group.cysteine.OASTL	-0.0329512	0.000843874	0.000684942	5.51009e-05	0	9.8432e-05	9.90647e-05
A0A1D6D928	N-acetylated alpha-linked acidic dipeptidase 2 [Sotub11g015870.1.1]	29.5.11.4.2	protein.degradation.ubiquitin.E3.RING	-0.0329987	0.00027051	0.000126963	0	0	0	0
A0A1D6DDY3	G-type lectin S-receptor-like serine/threonine-protein kinase At5g24080 [Sotub04g027320.1.1]	17.3.2.99	hormone metabolism.brassinosteroid.signal transduction.other	-0.033051	0.000246192	0.000213354	0	0	0	0
A0A1D5SA70	#N/A	35.2	not assigned.unknown	-0.0331087	0.000878317	0.000813168	0	0	0.00013415	0.000113767
A0A1D5YAL5	Glutamate decarboxylase [Sotub05g026980.1.1]	13.1.1.1.1	amino acid metabolism.synthesis.central amino acid metabolism.GABA.glutamate decarboxylase	-0.0334045	0.000827444	0.000335391	3.80208e-05	0	0	0
A0A1D5SSX8	Serine carboxypeptidase S28 family protein [Sotub03g009330.1.1]	29.5.5	protein.degradation.serine protease	-0.0335878	0.00069463	0.00071508	3.77006e-05	0.000388448	0.000147274	0
A0A1D5WZW5	Alanyl-tRNA synthetase [Sotub03g017990.1.1]	29.1.7	protein.aa activation.alanine-tRNA ligase	-0.0336022	0.000416213	0.000332547	8.37949e-05	4.71651e-05	3.89685e-05	5.19416e-05
W5BD64	Gibberellin receptor GID1L2 [Sotub01g045770.1.1]	24	biodegradation of xenobiotics	-0.0336136	0.000555635	0.000415277	0	0	0	0
A0A1D6CPZ3	Peroxidase [Sotub03g015450.1.1]	26.12	misc.peroxidases	-0.0336429	0.000718595	0.00131989	0.000111229	0	0.000217251	4.95188e-05
A0A1D5Y2W1	Germin-like protein 4 [Sotub01g039880.1.1]	12.2.2	N-metabolism.ammonia metabolism.glutamine synthetase	-0.0337215	0.000973364	0.000774892	0	0	0	0
A0A1D5VEN5	Malic enzyme [Sotub08g015720.1.1]	8.2.10	TCA / organic transformation.other organic acid transformations.malic	-0.0339382	0.000693763	0.00111034	0.000464535	0.000872396	0	0
A0A1D5W8C8	Isocitrate dehydrogenase [Sotub01g005780.1.1]	8.1.4	TCA / organic transformation.TCA.IDH	-0.0341115	0.00079754	0.000843057	0.000121896	0	0.000259975	3.12917e-05
A0A1D6RS94	Receptor-like serine/threonine-protein kinase At3g01300 [Sotub09g017470.1.1]	29.4.1.54	protein.postranslational modification.kinase.receptor like cytoplasmatic kinase IV	-0.0341343	0.000392936	0.000405029	0.00013792	0.000148311	0	0
A0A1D5V523	LIGHT-DEPENDENT SHORT HYPOCOTYLS-like protein (DUF640) [AT1G07090]	30.11	signalling.light	-0.0342247	0.00105143	0.00106848	0	0	9.80727e-05	6.65686e-05
A0A1D5V9N0	Transaldolase-like protein [Sotub11g017620.1.1]	7.2.2	OPP.non-reductive PP.transaldolase	-0.0342688	0.000934301	0.00123272	0	0.000110314	0.000281279	0.000237827
W5EBU6	Lipoxygenase [Sotub01g036960.1.1]	17.7.1.2	hormone metabolism.jasmonate.synthesis-degradation.lipoxygenase	-0.0343314	0.000590537	0.000668218	0.000383557	5.19998e-05	0	0
A0A1D6CJK3	Uridine kinase [Sotub06g024620.1.1]	10.1.5	cell wall.precursor synthesis.UXS	-0.0344081	0.000734832	0.000601619	0.00010165	9.94674e-05	0	0
W5EMH6	Glutathione S-transferase [Sotub12g027670.1.1]	26.9	misc.glutathione S transferases	-0.0346718	0.00180481	0.00162264	0.000660828	0.000588798	0	0.000218762
Q45NB6	Glutamine synthetase [Sotub11g008040.1.1]	12.2.2	N-metabolism.ammonia metabolism.glutamine synthetase	-0.0350146	0.000781747	0.000489574	0	0	0	0
A0A1D5YZP8	Endo-beta-1 3-glucanase [Sotub02g033220.1.1]	20.1.7.2	stress.biotic.PR-proteins.PR2 (endo-beta-1,3-glucanases)	-0.0350574	0.000632407	0.00048286	7.29071e-05	0.000250205	7.08481e-05	2.42731e-05
A0A1D5SU23	#N/A	35.2	not assigned.unknown	-0.0350932	0.000875225	0.000761151	0	0	7.32092e-05	4.96921e-05
A0A1D6DEI5	Endo-beta-1 3-glucanase [Sotub02g033220.1.1]	20.1.7.2	stress.biotic.PR-proteins.PR2 (endo-beta-1,3-glucanases)	-0.0353238	0.000620233	0.000482213	3.33599e-05	0.000124935	0.000116142	6.73988e-05
A0A1D5XGK9	Glutathione S-transferase [Sotub12g027670.1.1]	26.9	misc.glutathione S transferases	-0.0358844	0.00174072	0.00154126	0.000507257	0.000438881	0	0.000168354
W5ET88	5-methyltetrahydropteroyltriglutamate--homocysteine methyltransferase [Sotub01g010050.1.1]	13.1.3.4.3	amino acid metabolism.synthesis.aspartate family.methionine.methionine synthase	-0.0360293	0.000447421	0.000505023	0	0	0.000150308	4.20314e-05
W5ETH6	Lipoxygenase [Sotub01g036960.1.1]	17.7.1.2	hormone metabolism.jasmonate.synthesis-degradation.lipoxygenase	-0.0364392	0.000648993	0.000773127	0.000383557	5.19998e-05	0	0
A0A1D6RJI0	Plasma membrane ATPase 4 [Sotub07g010540.1.1]	2.2.1.3.1	major CHO metabolism.degradation.sucrose.invertases.neutral	-0.0366094	0.0010462	0.000974832	0.000305217	0.00019788	5.21905e-05	0.000124171
A0A1D5X2X1	Lipoxygenase [Sotub01g036960.1.1]	17.7.1.2	hormone metabolism.jasmonate.synthesis-degradation.lipoxygenase	-0.0366807	0.000649032	0.00080391	0.000383557	5.19998e-05	0	0
W5GUI9	Phenylalanine ammonia-lyase [Sotub09g007460.1.1]	16.2.1.1	secondary metabolism.phenylpropanoids.lignin biosynthesis.PAL	-0.0369374	0.000571834	0.000515436	0	0	7.53193e-05	0.000117153
A0A1D6C195	Heat shock protein 90 [Sotub07g027990.1.1]	20.2.1	stress.abiotic.heat	-0.0374255	0.00140758	0.00119168	0.00019996	0.000133145	0.000232592	0.000127213
A0A1D6D1Q0	Heat shock protein 90 [Sotub07g027990.1.1]	20.2.1	stress.abiotic.heat	-0.0374862	0.00147577	0.00117713	0.000203448	0.000135467	0.000236648	0.000129432
A0A1D6CST6	Phosphoglycerate kinase [Sotub07g027110.1.1]	1.3.3	PS.calvin cycle.phosphoglycerate kinase	-0.0378925	0.000759013	0.000702482	0	0	8.50454e-05	3.51934e-05
A0A1D5WEY7	Chaperone DnaK [Sotub01g043450.1.1]	20.2.1	stress.abiotic.heat	-0.0393213	0.000499423	0.000520408	0	0	3.18887e-05	4.61006e-05
A0A1D5W9E0	Triosephosphate isomerase [Sotub04g010110.1.1]	1.3.5	PS.calvin cycle.TPI	-0.0397884	0.00100677	0.00103434	0	0	0	5.06192e-05
A0A1D5VD89	2 3-bisphosphoglycerate-independent phosphoglycerate mutase [Sotub07g016990.1.1]	4.1.12	glycolysis.cytosolic branch.phosphoglycerate mutase	-0.0400213	0.000763505	0.000777996	9.5086e-05	0	3.31314e-05	0
A0A1D5RYM7	Ubiquitin [Sotub01g023250.1.1]	29.5.11.1	protein.degradation.ubiquitin.ubiquitin	-0.0402461	0.00396877	0.00199857	0	0	0	0.000131996
M9MTY6	Bi-ubiquitin [Sotub10g006080.1.1]	10.1.5	cell wall.precursor synthesis.UXS	-0.0402461	0.00355373	0.00178957	0	0	0	0.000118193
A0A1D6D2F0	T-complex protein 1 subunit alpha [Sotub01g029890.1.1]	29.4	protein.postranslational modification	-0.04086	0.000746801	0.000685882	0	0	9.68474e-05	5.90753e-05
W5D322	2 3-bisphosphoglycerate-independent phosphoglycerate mutase [Sotub07g016990.1.1]	4.1.12	glycolysis.cytosolic branch.phosphoglycerate mutase	-0.0410765	0.000777424	0.000713745	8.72333e-05	0	3.03952e-05	0
A0A1D5VDY9	Actin [Sotub03g020330.1.1]	31.1	cell.organisation	-0.0410798	0.00240526	0.00218311	0.000368937	0.000247876	0.00018605	0.000188739
A0A1D6AL49	Subtilisin-like protease 2 [Sotub03g034640.1.1]	29.5.11.4.2	protein.degradation.ubiquitin.E3.RING	-0.0418747	0.000437286	0.000564503	0	0	6.76337e-05	0
W5CSL3	Actin [Sotub03g020330.1.1]	31.1	cell.organisation	-0.0418903	0.00240526	0.00218311	0.00032131	0.000247876	0.00018605	0.000188739
A0A1D5WKF5	2 3-bisphosphoglycerate-independent phosphoglycerate mutase [Sotub07g016990.1.1]	4.1.12	glycolysis.cytosolic branch.phosphoglycerate mutase	-0.0420709	0.000800496	0.00078106	8.72333e-05	0	3.03952e-05	0
A0A1D5VFC5	Chaperone DnaK [Sotub01g043450.1.1]	20.2.1	stress.abiotic.heat	-0.0426486	0.00057992	0.000642927	0	0	3.19868e-05	4.62425e-05
A0A1D5VU68	Chaperone DnaK [Sotub01g043450.1.1]	20.2.1	stress.abiotic.heat	-0.0426486	0.000580813	0.000643917	0	0	3.20361e-05	4.63137e-05
A0A1D6AZ07	Polyubiquitin [Sotub07g026130.1.1]	29.1	protein.aa activation	-0.0428041	0.00256172	0.00142034	0	0	0	7.89671e-05
A0A1D5WYS2	Peroxidase 1 [Sotub03g017090.1.1]	1.1.1.2	PS.lightreaction.photosystem II.PSII polypeptide subunits	-0.0431162	0.00188473	0.00168781	0.000284544	0.000808889	4.32767e-05	0
W5H4V7	Phosphoglycerate kinase [Sotub07g027110.1.1]	1.3.3	PS.calvin cycle.phosphoglycerate kinase	-0.0431624	0.00109004	0.000976752	0	0	4.28257e-05	0
A0A1D6AGT9	Phosphoglycerate kinase [Sotub07g027110.1.1]	1.3.3	PS.calvin cycle.phosphoglycerate kinase	-0.0431624	0.00109004	0.000976752	0	0	4.28257e-05	0
A0A1D6CW20	Peroxidase 1 [Sotub03g017090.1.1]	1.1.1.2	PS.lightreaction.photosystem II.PSII polypeptide subunits	-0.0439982	0.00199559	0.00215075	0.000411113	0.00108214	4.32767e-05	0
A0A1D5URS1	Adenosylhomocysteinase [Sotub09g028800.1.1]	13.2.3.4	amino acid metabolism.degradation.aspartate family.methionine	-0.0453003	0.000927019	0.00106921	0	0	6.64605e-05	3.72855e-05
A0A1D5TBU2	Adenosylhomocysteinase [Sotub09g028800.1.1]	13.2.3.4	amino acid metabolism.degradation.aspartate family.methionine	-0.0453003	0.00107819	0.00124356	0	0	7.72982e-05	4.33656e-05
A0A1D5YIP8	Heat shock protein 90-2 [Sotub10g005730.1.1]	20.2.1	stress.abiotic.heat	-0.0470594	0.00136274	0.00104756	0.000180117	0	5.10022e-05	7.3273e-05
W5A874	Dihydrolipoyl dehydrogenase [Sotub05g025970.1.1]	8.1.1.3	TCA / organic transformation.TCA.pyruvate DH.E3	-0.049402	0.00135711	0.00106599	0.000108199	0	3.00005e-05	0
Q0Q0I7	Heat shock protein 90 [Sotub07g027990.1.1]	20.2.1	stress.abiotic.heat	-0.0497828	0.00144459	0.00108765	0.00016262	0	4.60477e-05	6.61551e-05
A0A1D6C869	Chaperone protein htpG [Sotub04g034950.1.1]	10.5.2	cell wall.cell wall proteins.proline rich proteins	-0.0522568	0.00113763	0.000978861	0	0.000117234	2.61527e-05	4.28032e-05
A0A1D6BHW3	Chaperone protein htpG [Sotub04g034950.1.1]	10.5.2	cell wall.cell wall proteins.proline rich proteins	-0.0524636	0.00110483	0.00100726	0	0.000115491	2.57638e-05	4.21667e-05
A0A1D6CT03	Chaperone protein htpG [Sotub04g034950.1.1]	10.5.2	cell wall.cell wall proteins.proline rich proteins	-0.0527435	0.00109716	0.000972317	0	0.000111485	2.48701e-05	4.0704e-05
L0GDQ5	14-3-3-like protein GF14 epsilon [Sotub02g010700.1.1]	30.7	signalling.14-3-3 proteins	-0.0570449	0.00438311	0.00313925	0	0	6.55461e-05	0.000147977
L0GED8	14-3-3-like protein GF14 epsilon [Sotub02g010700.1.1]	30.7	signalling.14-3-3 proteins	-0.0580605	0.00444951	0.00290651	0	0	6.57973e-05	6.10922e-05
				Sum	0.0967387	0.0829238	0.00843863	0.00823823	0.00684659	0.00556982

## Sheet: PC2 Loading_TRI5630
Table S13: Highest 100 positive and negative loadings of PC1 based on Principal component analyses of Wheat tolerant (TRI5630) cultivar under control and stress condition considering root, seed and leaf tissues
Abbreviation :	IR-C-R: Iran-Control-Roots; IR-C-L: Iran-Control-Leaves, IR-C-S: Iran-Control-Seeds, IR-St-R:Iran-St-Roots, IR-St-L: Iran-Stress-Leaves, IR-St-S: Iran-Stress-Seeds
Accessions	Description	Bin No	Function	PC 2 - High Loadings	IR-C-R	IR-St-R	IR-C-L	IR-St-L	IR-C-S	IR-St-S
A0A1D5X5M1	Ribulose-1 5-bisphosphate carboxylase/oxygenase activase 1 [Sotub10g024020.1.1]	1.3.13	PS.calvin cycle.rubisco interacting	0.0669921	0.000201851	0	0.00369871	0.00263601	3.98356e-05	0.000967601
A0A1D6CM16	ATP-dependent zinc metalloprotease FtsH 1 [Sotub04g035690.1.1]	29.5.7	protein.degradation.metalloprotease	0.0669288	0	2.03196e-05	0.00273405	0.00229529	7.15626e-05	0.000541641
A0A1D6BKU8	ATP-dependent zinc metalloprotease FtsH 1 [Sotub04g035690.1.1]	29.5.7	protein.degradation.metalloprotease	0.0669288	0	2.03492e-05	0.00273803	0.00229863	7.16669e-05	0.000542431
A0A1D5XPE9	Ribulose-1 5-bisphosphate carboxylase/oxygenase activase 1 [Sotub10g024020.1.1]	1.3.13	PS.calvin cycle.rubisco interacting	0.0653748	2.974e-05	0	0.00329709	0.00237755	3.91901e-05	0.000862177
O23798	#N/A	35.2	not assigned.unknown	0.0589189	0	0	0.00272566	0.00299286	0	0.000288122
A0A1D6S8D2	Glyoxylate/hydroxypyruvate reductase B [Sotub01g049040.1.1]	1.2.6	PS.photorespiration.hydroxypyruvate reductase	0.0563138	0	0	0.00248716	0.00171236	3.95283e-05	0.000293757
A0A1D5YJC7	Chaperone protein ClpB 1 [Sotub03g031390.1.1]	20.2.1	stress.abiotic.heat	0.0549762	6.01783e-05	5.55657e-05	0.000394032	0.000864702	0	0
A0A1D5X5M6	Ribulose-1 5-bisphosphate carboxylase/oxygenase activase 1 [Sotub10g028070.1.1]	1.3.13	PS.calvin cycle.rubisco interacting	0.0526183	0.000205231	0	0.00380633	0.00311253	0.000289446	0.00102622
W5E9C7	Ribulose-1 5-bisphosphate carboxylase/oxygenase activase 1 [Sotub10g028070.1.1]	1.3.13	PS.calvin cycle.rubisco interacting	0.0526183	0.000184885	0	0.00342898	0.00280396	0.000260751	0.000924485
A0A1D6S099	Ribulose-1 5-bisphosphate carboxylase/oxygenase activase 1 [Sotub10g028070.1.1]	1.3.13	PS.calvin cycle.rubisco interacting	0.0526183	0.000206218	0	0.00382463	0.0031275	0.000290837	0.00103116
A0A1D5X5M8	Ribulose-1 5-bisphosphate carboxylase/oxygenase activase 1 [Sotub10g028070.1.1]	1.3.13	PS.calvin cycle.rubisco interacting	0.0526183	0.000225162	0	0.00417597	0.0034148	0.000317554	0.00112588
P11383	Ribulose bisphosphate carboxylase large chain (Fragment) [Sotub06g027050.1.1]	1.3.1	PS.calvin cycle.rubisco large subunit	0.052238	0.000413422	0.000266706	0.00621514	0.00645185	0.000467112	0.00143545
A0A1D6S6Q0	L-lactate dehydrogenase [Sotub07g025710.1.1]	1.2.2	PS.photorespiration.glycolate oxydase	0.051845	0	7.33582e-05	0.00253564	0.00251385	8.14069e-05	0.000773408
A0A1D5YN89	L-lactate dehydrogenase [Sotub07g025710.1.1]	1.2.2	PS.photorespiration.glycolate oxydase	0.051845	0	7.33582e-05	0.00253564	0.00251385	8.14069e-05	0.000773408
A0A1D5TDS1	Acetyl-coenzyme A synthetase 2 [Sotub02g037960.1.1]	11.1.8	lipid metabolism.FA synthesis and FA elongation.acyl CoA ligase	0.0516644	0	1.61745e-05	0.00060818	0.000436881	0	8.54922e-05
A0A1D5ZYL2	Chaperone protein ClpB 1 [Sotub03g031390.1.1]	20.2.1	stress.abiotic.heat	0.0513394	5.99194e-05	5.53267e-05	0.000313331	0.00081189	0	0
A0A1D6ARF6	ATP synthase delta subunit [Sotub12g025320.1.1]	1.1.4.7	PS.lightreaction.ATP synthase.delta chain	0.0510541	0	0	0.00292809	0.0031626	0	0.000497383
A0A1D6S090	Ribulose-1 5-bisphosphate carboxylase/oxygenase activase 1 [Sotub10g028070.1.1]	1.3.13	PS.calvin cycle.rubisco interacting	0.0507621	3.17226e-05	0	0.00347251	0.00298231	0.000298736	0.000963434
W5FDV7	photosystem I reaction center subunit III, chloroplast precursor, putative, expressed [LOC_Os03g56670]	1.1.2.2	PS.lightreaction.photosystem I.PSI polypeptide subunits	0.0501381	0	0	0.00447816	0.00621695	0.000164349	0.000761734
A0A1D6DHJ1	Uncharacterized aarF domain-containing protein kinase 1 [Sotub02g019900.1.1]	34.16	transport.ABC transporters and multidrug resistance systems	0.0497544	0.000227372	0.000315023	0.000905206	0.000861714	0	0.000158245
A0A1D6CHL1	Serine-glyoxylate aminotransferase [Sotub12g031950.1.1]	1.2.3	PS.photorespiration.aminotransferases peroxisomal	0.0497175	0	0	0.00116456	0.00116211	0	9.66832e-05
A0A1D6BXG5	Serine-glyoxylate aminotransferase [Sotub12g031950.1.1]	1.2.3	PS.photorespiration.aminotransferases peroxisomal	0.0497175	0	0	0.00116456	0.00116211	0	9.66832e-05
A0A1D6CBM2	ATP-dependent zinc metalloprotease FtsH 4 [Sotub07g022420.1.1]	29.5.7	protein.degradation.metalloprotease	0.0494451	1.90901e-05	1.53814e-05	0.00138162	0.00110227	7.84277e-05	0.000271225
W5H6B4	ATP-dependent zinc metalloprotease FtsH 4 [Sotub07g022420.1.1]	29.5.7	protein.degradation.metalloprotease	0.0494451	1.90901e-05	1.53814e-05	0.00138162	0.00110227	7.84277e-05	0.000271225
W5GDM7	Peroxidase [Sotub03g015450.1.1]	26.12	misc.peroxidases	0.0485453	0	6.42963e-05	0.00163512	0.00217964	0	0.000339845
A0A1D5TMY7	Ribulose bisphosphate carboxylase small chain [Sotub02g029160.1.1]	1.3.2	PS.calvin cycle.rubisco small subunit	0.0483662	0	0	0.00494125	0.00106516	0.000182802	0.000403772
A0A1D6DFU8	Uncharacterized aarF domain-containing protein kinase 1 [Sotub02g019900.1.1]	34.16	transport.ABC transporters and multidrug resistance systems	0.0479133	0.000203307	0.000262791	0.000723018	0.000683749	0	0.000141496
A0A1D6B301	ATP synthase delta subunit [Sotub12g025320.1.1]	1.1.4.7	PS.lightreaction.ATP synthase.delta chain	0.0478288	0	0	0.00232093	0.00296732	0	0.000495394
A0A1D5RTW9	Alpha-galactosidase 1 [Sotub04g008440.1.1]	3.8.2	minor CHO metabolism.galactose.alpha-galactosidases	0.0464023	0	3.28004e-05	0.000769446	0.00101568	0	0.000132803
A0A1D5SZR3	Alpha-galactosidase 1 [Sotub04g008440.1.1]	3.8.2	minor CHO metabolism.galactose.alpha-galactosidases	0.0464023	0	3.28004e-05	0.000769446	0.00101568	0	0.000132803
W5GU67	Receptor kinase-like protein [Sotub10g023660.1.1]	16.1.2	secondary metabolism.isoprenoids.mevalonate pathway	0.0463262	0	0	0.000439411	0.000271197	0	5.97428e-05
A0A1D6AJR4	Cytochrome P450 fatty acid hydroperoxide lyase [Sotub07g019290.1.1]	17.7.1.3	hormone metabolism.jasmonate.synthesis-degradation.allene oxidase synthase	0.046288	0	0	0.000751423	0.00106496	0	0.000127262
A0A1D5TZ66	Acetyl-coenzyme A synthetase 2 [Sotub07g010520.1.1]	11.1.8	lipid metabolism.FA synthesis and FA elongation.acyl CoA ligase	0.0456438	0	1.4161e-05	0.000391697	0.000254997	0	5.30369e-05
A0A1D6B6N2	4-hydroxy-3-methylbut-2-en-1-yl diphosphate synthase [Sotub11g026620.1.1]	16.1.1.6	secondary metabolism.isoprenoids.non-mevalonate pathway.HDS	0.0445308	0	1.87629e-05	0.000517946	0.000373272	0	4.96471e-05
A0A1D5TMZ4	Receptor-like kinase [Sotub02g026700.1.1]	16.1.4	secondary metabolism.isoprenoids.carotenoids	0.0443539	0	0	0.000783248	0.000690188	0	8.17932e-05
A0A1D5XZK3	Catalase [Sotub02g026140.1.1]	21.6	redox.dismutases and catalases	0.0436322	0	0	0.00149768	0.00142267	0.000173289	0.00057003
A0A1D5YMQ8	Catalase [Sotub02g026140.1.1]	21.6	redox.dismutases and catalases	0.0436322	0	0	0.00149768	0.00142267	0.000173289	0.00057003
A0A1D5XGM1	Catalase [Sotub02g026140.1.1]	21.6	redox.dismutases and catalases	0.0436322	0	0	0.00149768	0.00142267	0.000173289	0.00057003
A0A1D6A8Y2	4-hydroxy-3-methylbut-2-en-1-yl diphosphate synthase [Sotub11g026620.1.1]	16.1.1.6	secondary metabolism.isoprenoids.non-mevalonate pathway.HDS	0.0432381	0	1.87629e-05	0.000466442	0.000373272	0	4.96471e-05
A0A1D5SZB5	#N/A	35.2	not assigned.unknown	0.042399	8.39023e-05	0.0001121	0.00144657	0.00182336	0.000230515	0.000476717
A0A1D6DKE3	Tic110 family transporter chloroplast inner envelope protein Tic110 [Sotub09g016160.1.1]	29.3.3	protein.targeting.chloroplast	0.0423631	4.99599e-05	5.00523e-05	0.000645892	0.000814126	0.000102925	0.000212853
A0A1D6AUI6	Cytochrome P450 fatty acid hydroperoxide lyase [Sotub07g019290.1.1]	17.7.1.3	hormone metabolism.jasmonate.synthesis-degradation.allene oxidase synthase	0.0422728	0	0	0.000681649	0.000684072	0	0.000128056
A0A1D5VXB5	FAD dependent oxidoreductase [Sotub01g039950.1.1]	27.3.99	RNA.regulation of transcription.unclassified	0.0421999	0	0	0.00043036	0.000742048	0	2.53902e-05
W5BK55	Oxidoreductase FAD/NAD(P)-binding domain protein [Sotub05g009280.1.1]	1.1.5.4	PS.lightreaction.other electron carrier (ox/red).ferredoxin oxireductase	0.0421631	0	0	0.00142358	0.000651757	0	0.000487719
A0A1D5V2T4	Oxidoreductase FAD/NAD(P)-binding domain protein [Sotub05g009280.1.1]	1.1.5.4	PS.lightreaction.other electron carrier (ox/red).ferredoxin oxireductase	0.0421631	0	0	0.00140394	0.000642767	0	0.000480992
A0A1D6RR40	Phosphoenolpyruvate carboxylase 1 [Sotub07g022100.1.1]	4.1.15	glycolysis.cytosolic branch.phospho-enol-pyruvate carboxylase (PEPC)	0.0420668	3.8396e-05	3.09622e-05	0.000701443	0.000830651	0.000124718	6.86217e-05
W5BD17	Neutral invertase [Sotub11g011490.1.1]	2.2.1.3.1	major CHO metabolism.degradation.sucrose.invertases.neutral	0.0417549	0	0	0.000554139	0.000711668	2.87927e-05	0
A0A1D6CYZ3	Peptidyl-prolyl cis-trans isomerase cyclophilin-type [Sotub02g035980.1.1]	29.6	protein.folding	0.0415651	0	0	0.00135505	0.00140813	0.000186449	0.000273634
A0A1D5VIG6	Flowering locus T-like 2 [Sotub03g010860.1.1]	26.9	misc.glutathione S transferases	0.041151	0.000313062	0.000289066	0.00227254	0.00261801	0.000191591	0.00101346
A0A1D6D377	NmrA family protein [Sotub01g049480.1.1]	35.1	not assigned.no ontology	0.0408998	0	0	0.00131522	0.00141765	0	0.000287826
A0A1D6D7A2	Beta-glucanase [Sotub01g017930.1.1]	26.4.1	misc.beta 1,3 glucan hydrolases.glucan endo-1,3-beta-glucosidase	0.0406411	0	0.0006782	0.00121091	0.00182794	0	0.000211557
A0A1D6B8T0	Peptidase M16C associated [Sotub01g045840.1.1]	29.5.7	protein.degradation.metalloprotease	0.0403828	3.54289e-05	0	0.000235733	0.000300965	1.55751e-05	7.96735e-05
A0A1D5XTW5	Aldo-keto reductase/ oxidoreductase [Sotub11g024970.1.1]	3.5	minor CHO metabolism.others	0.0402967	0	0	0.00119255	0.000838298	0	0.000141018
A0A1D6S9T2	Peptidase M16C associated [Sotub01g045840.1.1]	29.5.7	protein.degradation.metalloprotease	0.0402385	3.60254e-05	0	0.000235453	0.000306033	1.58374e-05	4.47476e-05
A0A1D5XAT4	50S ribosomal protein L4 [Sotub07g025420.1.1]	29.2.1.1.1.2.4	protein.synthesis.ribosomal protein.prokaryotic.chloroplast.50S subunit.L4	0.0400224	0	0	0.000976253	0.00101644	0	0.000221769
A0A1D5YL67	Glyceraldehyde-3-phosphate dehydrogenase B [Sotub12g027910.1.1]	1.3.4	PS.calvin cycle.GAP	0.0400129	0	0	0.00169726	0.00104956	0.000191476	0.000488695
A0A1D5XY50	Glyceraldehyde-3-phosphate dehydrogenase B [Sotub12g027910.1.1]	1.3.4	PS.calvin cycle.GAP	0.0400129	0	0	0.00169726	0.00104956	0.000191476	0.000488695
A0A1D6AEP1	Ferredoxin--NADP reductase [Sotub02g027160.1.1]	1.1.5.3	PS.lightreaction.other electron carrier (ox/red).ferredoxin reductase	0.0399818	0	0	0.00191692	0.00102181	8.81278e-05	0.000745239
A0A1D6BF30	Ferredoxin--NADP reductase [Sotub02g027160.1.1]	1.1.5.3	PS.lightreaction.other electron carrier (ox/red).ferredoxin reductase	0.0399818	0	0	0.00192754	0.00102747	8.86161e-05	0.000749368
A0A1D6DKE2	#N/A	35.2	not assigned.unknown	0.0399718	8.2642e-05	0.000110416	0.00122874	0.00159597	0.000227053	0.000303161
A0A1D5XJY0	Glyceraldehyde-3-phosphate dehydrogenase B [Sotub12g027910.1.1]	1.3.4	PS.calvin cycle.GAP	0.039677	0	0	0.00165411	0.00104956	0.000191476	0.000488695
A0A1D5YCF1	photosystem I reaction center subunit IV A, chloroplast precursor, putative, expressed [LOC_Os07g25430]	1.1.2.2	PS.lightreaction.photosystem I.PSI polypeptide subunits	0.0393886	0	0	0.00303566	0.00187645	0.000140483	0.00115764
A0A1D6S578	photosystem I reaction center subunit IV A, chloroplast precursor, putative, expressed [LOC_Os07g25430]	1.1.2.2	PS.lightreaction.photosystem I.PSI polypeptide subunits	0.0393886	0	0	0.00303566	0.00187645	0.000140483	0.00115764
A0A1D5Z2S6	#N/A	35.2	not assigned.unknown	0.0393886	0	0	0.00225768	0.00139555	0.000104479	0.000860959
A0A1D6BU45	#N/A	35.2	not assigned.unknown	0.0392365	0	3.65785e-05	0.00156732	0.00164667	0.000186508	0.000742405
A0A1D5V695	Glycine dehydrogenase P protein [Sotub08g014650.1.1]	1.2.4.1	PS.photorespiration.glycine cleavage.P subunit	0.0392209	4.53138e-05	0.000163322	0.000881269	0.000688922	7.1639e-05	0.000334239
A0A1D5WPC9	Glycine dehydrogenase P protein [Sotub08g014650.1.1]	1.2.4.1	PS.photorespiration.glycine cleavage.P subunit	0.0392209	4.6593e-05	0.000167933	0.000906148	0.00070837	7.36613e-05	0.000343675
A0A1D6B4C8	Pheophorbide a oxygenase family [Sotub12g028890.1.1]	29.3.3	protein.targeting.chloroplast	0.0390127	0	0	0.000620117	0.00085979	5.90229e-05	0.000173046
A0A1D6A6B2	Nitrite reductase [Sotub01g045870.1.1]	12.1.2	N-metabolism.nitrate metabolism.nitrite reductase	0.0385199	0.000101874	0.000188131	0.000415854	0.000424238	0	2.915e-05
A0A1D5X363	Protein tolB [Sotub11g013240.1.1]	31.3	cell.cycle	0.0383327	7.99499e-05	0.000132792	0.000280545	0.000403864	0	2.28767e-05
W5GP51	Peroxidase [Sotub03g015450.1.1]	26.12	misc.peroxidases	0.0376714	0.000173059	0.000308384	0.000765726	0.00116952	0	0.000240807
A0A1D6CNL8	NAD-dependent epimerase/dehydratase family [Sotub09g028510.1.1]	29.5.15	protein.degradation.inhibitors	0.037468	0	0	0.000531229	0.000487392	0	8.07707e-05
A0A1D6BEB0	Inositol monophosphatase family protein [Sotub02g015140.1.1]	3.4.5	minor CHO metabolism.myo-inositol.inositol phosphatase	0.0374402	0	0	0.000834319	0.000516843	0	0.000212066
A0A1D6B1R9	Inositol monophosphatase family protein [Sotub02g015140.1.1]	3.4.5	minor CHO metabolism.myo-inositol.inositol phosphatase	0.0374402	0	0	0.000477327	0.000295694	0	0.000121326
P24065	Photosystem II CP47 chlorophyll apoprotein [Sotub01g017120.1.1]	1.1.1.2	PS.lightreaction.photosystem II.PSII polypeptide subunits	0.0369524	0	0	0.00384855	0.00367306	0.000617719	0.00184197
A0A1D6BMX2	Peroxidase [Sotub03g015450.1.1]	26.12	misc.peroxidases	0.0363108	0	0	0.00152001	0.00274095	0	0.000352177
A0A1D5XBW6	Photosystem II oxygen evolving complex protein PsbP [Sotub10g017740.1.1]	1.1.1.2	PS.lightreaction.photosystem II.PSII polypeptide subunits	0.036293	0	0	0.00121094	0.00199546	0	0.000377883
A0A1D5VQB5	Alliinase (Fragment) [Sotub02g009630.1.1]	16.5.99.1	secondary metabolism.sulfur-containing.misc.alliinase	0.0362147	0.00018881	0.000141746	0.000369635	0.000639279	0	0.000106804
A0A1D6DME9	ATP synthase gamma chain [Sotub02g023710.1.1]	1.1.4.4	PS.lightreaction.ATP synthase.gamma chain	0.0361824	0	0	0.0065844	0.0050607	0.000769368	0.00205163
A0A1D5SM88	Dihydrolipoyl dehydrogenase [Sotub05g025970.1.1]	8.1.1.3	TCA / organic transformation.TCA.pyruvate DH.E3	0.0360629	0.0001618	0.000184008	0.000372384	0.000276058	0	0
A0A1D6DED4	Dihydrolipoyl dehydrogenase [Sotub05g025970.1.1]	8.1.1.3	TCA / organic transformation.TCA.pyruvate DH.E3	0.0360629	0.0001618	0.000184008	0.000372384	0.000276058	0	0
A0A1D5T3J1	Dihydrolipoyl dehydrogenase [Sotub05g025970.1.1]	8.1.1.3	TCA / organic transformation.TCA.pyruvate DH.E3	0.0360629	0.00016116	0.000183279	0.000370909	0.000274965	0	0
Q4JH28	Beta-glucanase [Sotub01g017930.1.1]	26.4.1	misc.beta 1,3 glucan hydrolases.glucan endo-1,3-beta-glucosidase	0.0359552	0	0.000647206	0.0010883	0.00182794	0	0.000211557
P69386	Cytochrome b559 subunit alpha [Sotub01g017210.1.1]	1.1.1.2	PS.lightreaction.photosystem II.PSII polypeptide subunits	0.0357666	0	0	0.00206319	0.0061646	0	0.000387904
A0A1D6BMJ6	Fructose-bisphosphate aldolase [Sotub07g027930.1.1]	1.3.6	PS.calvin cycle.aldolase	0.0357557	0.000154792	0.000142927	0.00047568	0.000517785	0	0.000146896
A0A1D6ACK8	Signal peptide peptidase SppA type [Sotub03g028150.1.1]	29.5	protein.degradation	0.0352241	0	0	0.000383103	0.000286594	0	2.42695e-05
A0A1D6APB5	Signal peptide peptidase SppA type [Sotub03g028150.1.1]	29.5	protein.degradation	0.0352241	0	0	0.000381362	0.000285291	0	2.41592e-05
A0A1D5YL29	UDP-glucosyltransferase [Sotub07g015670.1.1]	16.8.3	secondary metabolism.flavonoids.dihydroflavonols	0.0351932	0.000584163	0.000517242	0.00046194	0.000569458	0	3.24747e-05
A0A1D5TCW5	Glutathione-regulated potassium-efflux system protein [Sotub01g031650.1.1]	34.15	transport.potassium	0.0351278	3.35171e-05	4.47814e-05	0.000241978	0.00016223	2.7842e-05	5.36074e-05
A0A1D6BWN9	O-methyltransferase [Sotub08g008080.1.1]	16.2	secondary metabolism.phenylpropanoids	0.0350704	0	0.000358189	0.000821528	0.000773333	0	6.27058e-05
A0A1D6D4L8	O-methyltransferase [Sotub08g008080.1.1]	16.2	secondary metabolism.phenylpropanoids	0.0350704	0	0.000358189	0.000821528	0.000773333	0	6.27058e-05
W5E6V3	30S ribosomal protein S1 [Sotub01g012840.1.1]	29.2.1.1.3.1.1	protein.synthesis.ribosomal protein.prokaryotic.unknown organellar.30S subunit.S1	0.0350574	0	0	0.0022494	0.000229426	0	0.000217601
A0A1D6RNZ8	Violaxanthin de-epoxidase (Fragment) [Sotub04g019610.1.1]	16.1.4.21	secondary metabolism.isoprenoids.carotenoids.violaxanthin de-epoxidase	0.0349771	0	0	0.000444771	0.000511142	0	8.53964e-05
A0A1D5SY20	Lipoxygenase [Sotub08g011220.1.1]	17.7.1.2	hormone metabolism.jasmonate.synthesis-degradation.lipoxygenase	0.0349157	0.000299725	0.000301467	0.000319439	0.000220856	0	7.29797e-05
A0A1D5XWW9	30S ribosomal protein S1 [Sotub01g012840.1.1]	29.2.1.1.3.1.1	protein.synthesis.ribosomal protein.prokaryotic.unknown organellar.30S subunit.S1	0.0349123	0	0	0.00217546	0.000229426	0	0.000217601
A0A1D5WUC2	Embryo-specific 3 [Sotub01g041010.1.1]	33.99	development.unspecified	0.034805	0.000919486	0.00116954	0.00199031	0.00292779	0	0.000166964
W5FEC7	Peroxidase 17 [Sotub11g009570.1.1]	26.12	misc.peroxidases	0.0346202	0.00183729	0.00167116	0.00194847	0.00245653	0.000385032	0.000705513
A0A1D5TVF1	cDNA clone 002-130-C06 full insert sequence [Sotub03g010540.1.1]	3.4.1	minor CHO metabolism.myo-inositol.poly-phosphatases	0.0345228	3.61906e-05	0	0.000514835	0.000391147	0	0
A0A1D5THJ9	cDNA clone 002-130-C06 full insert sequence [Sotub03g010540.1.1]	3.4.1	minor CHO metabolism.myo-inositol.poly-phosphatases	0.0345228	4.32581e-05	0	0.000615375	0.000467532	0	0
A0A1D5ZZR4	#N/A	35.2	not assigned.unknown	0.0345092	0	0	0.000405476	0.000332268	0	2.84226e-05
				Sum	0.00775539	0.009543	0.155261	0.144181	0.00782377	0.0376909
Accessions	Description	Bin No	Function	PC 2 - Low Loadings	IR-C-R	IR-St-R	IR-C-L	IR-St-L	IR-C-S	IR-St-S
A0A1D5XKP4	late embryogenesis abundant protein 1, putative, expressed [LOC_Os03g20680]	33.2	development.late embryogenesis abundant	-0.0342331	0	0	8.10725e-05	0	0.00161343	0.000780744
A0A1D5XY08	late embryogenesis abundant protein 1, putative, expressed [LOC_Os03g20680]	33.2	development.late embryogenesis abundant	-0.0342331	0	0	8.3606e-05	0	0.00166385	0.000805143
A0A1D5ZEF6	Diphosphate--fructose-6-phosphate 1-phosphotransferase [Sotub12g028110.1.1]	4.1.5	glycolysis.cytosolic branch.pyrophosphate-fructose-6-P phosphotransferase	-0.0342367	0.000199868	0.000103449	0	0	0.000324693	0.000169017
A0A1D5XUK2	Lipoxygenase [Sotub01g036960.1.1]	17.7.1.2	hormone metabolism.jasmonate.synthesis-degradation.lipoxygenase	-0.0342596	0.000142226	0.000227979	6.37288e-05	0	0.00037017	0.00016951
A0A1D6SCX5	Sucrose synthase 4 [Sotub12g008670.1.1]	2.2.1.5	major CHO metabolism.degradation.sucrose.Susy	-0.0343277	0.000164248	0.000399971	4.58755e-05	0.000230696	0.000575835	0.000495745
W4ZRH9	Glucose-1-phosphate adenylyltransferase [Sotub01g047210.1.1]	2.1.2.1	major CHO metabolism.synthesis.starch.AGPase	-0.0343521	0	0	0.000350127	0	0.00198485	0.00132083
A0A1D5SCP0	Glucose-1-phosphate adenylyltransferase [Sotub01g047210.1.1]	2.1.2.1	major CHO metabolism.synthesis.starch.AGPase	-0.0343521	0	0	0.000350127	0	0.00198485	0.00132083
A0A1D5TG13	late embryogenesis abundant domain-containing protein / LEA domain-containing protein [AT1G72100]	35.2	not assigned.unknown	-0.0345135	0	0	0	0	0.000472531	0.00011706
A0A1D6RRI2	Glutaminyl-tRNA synthetase [Sotub05g008200.1.1]	29.1.18	protein.aa activation.glutamine-tRNA ligase	-0.0346937	0.000145804	0.00014893	0	0	0.00018437	0.00012993
A0A1D5XF01	late embryogenesis abundant protein 1, putative, expressed [LOC_Os03g20680]	33.2	development.late embryogenesis abundant	-0.0347097	0	0	8.38442e-05	0	0.00171752	0.000807437
A0A1D6DJD7	Mitochondrial carrier family [Sotub08g014360.1.1]	2.1.2.5	major CHO metabolism.synthesis.starch.transporter	-0.0349156	0	0	6.85998e-05	0	0.00100591	0.00131884
Q9FUU6	Granule-bound starch synthase [Sotub08g026990.1.1]	2.1.2.2	major CHO metabolism.synthesis.starch.starch synthase	-0.0349547	0	0	0.000119378	0	0.00089704	0.00042844
A0A1D5TEB7	Cell division protein ftsZ [Sotub10g025690.1.1]	31.2	cell.division	-0.035237	0	0	0	0	0.00102237	0.000829157
A0A1D6BX26	Ubiquitin-like modifier-activating enzyme 5 [Sotub03g023740.1.1]	1.1.40	PS.lightreaction.cyclic electron flow-chlororespiration	-0.035258	0	0.000145768	0	0.000112135	0.000566003	0.000486613
A0A097KUG3	Actin depolymerizing factor [Sotub09g019670.1.1]	31.1	cell.organisation	-0.0352698	0.000472936	0.000259374	0	0	0.000964895	0.00121352
B2Y2Q1	#N/A	35.2	not assigned.unknown	-0.0355507	0	0	0.000184713	0	0.00129095	0.00127305
A0A1D6RYE5	Lipoxygenase [Sotub01g036960.1.1]	17.7.1.2	hormone metabolism.jasmonate.synthesis-degradation.lipoxygenase	-0.0356697	0.000146038	0.000234088	4.36244e-05	0	0.000395859	0.000174052
A0A1D5U2W0	Aldose-1-epimerase-like protein [Sotub02g035040.1.1]	3.5	minor CHO metabolism.others	-0.0358267	0.000111951	0.00051714	0	0.000138213	0.000709209	0.000809488
A0A1D6BIR9	Late embryogenesis abundant protein D-34 [Sotub09g023990.1.1]	10.1.5	cell wall.precursor synthesis.UXS	-0.0358429	0	0.000185754	0.000175411	0	0.00127579	0.000340973
P08819	Serine carboxypeptidase K10B2.2 [Sotub04g013070.1.1]	29.5.5	protein.degradation.serine protease	-0.0362658	0.000260848	0.000347402	0.000231767	0.00052691	0.00204484	0.00207519
W5FH41	Eukaryotic translation initiation factor 3 subunit 8-like protein [Sotub06g032000.1.1]	29.2.3	protein.synthesis.initiation	-0.036285	0	2.61975e-05	0	0	0.000169009	0.000104082
I3NM23	Lipoxygenase [Sotub01g036960.1.1]	17.7.1.2	hormone metabolism.jasmonate.synthesis-degradation.lipoxygenase	-0.0362893	0.000139253	0.000235236	6.23965e-05	0	0.000434569	0.000165966
W5AC96	Serine carboxypeptidase K10B2.2 [Sotub04g013070.1.1]	29.5.5	protein.degradation.serine protease	-0.0364909	0.000246418	0.000328184	0.000218946	0.000497762	0.00196376	0.00196039
A0A1D5V1B7	Bifunctional polymyxin resistance protein ArnA [Sotub12g031430.1.1]	10.1.5	cell wall.precursor synthesis.UXS	-0.0365885	0.000137254	0.000126734	0.000119677	0	0.000708481	0.000833938
A0A1D5UYG0	Leucyl-tRNA synthetase [Sotub02g015320.1.1]	29.1.4	protein.aa activation.leucine-tRNA ligase	-0.0366844	9.71934e-05	0.000139231	3.51605e-05	0	0.000289245	0.000189775
Q9S7N5	Granule-bound starch synthase [Sotub08g026990.1.1]	2.1.2.2	major CHO metabolism.synthesis.starch.starch synthase	-0.0367406	0	0	0.000119575	0	0.00104587	0.00042915
B3V9H7	Granule-bound starch synthase [Sotub08g026990.1.1]	2.1.2.2	major CHO metabolism.synthesis.starch.starch synthase	-0.0367406	0	0	0.000119575	0	0.00104587	0.00042915
A0A1D5YGI6	Tubulin beta chain [Sotub10g027750.1.1]	11.1.8	lipid metabolism.FA synthesis and FA elongation.acyl CoA ligase	-0.0370552	0.00105465	0.00115885	0.000234336	0.000208504	0.00154407	0.00148695
A0A1D5V2B4	Saccharopine dehydrogenase [Sotub02g034420.1.1]	35.2	not assigned.unknown	-0.0370757	0	0.000104815	0	0	0.000434402	0.000138949
A0A1D5RVE0	#N/A	35.2	not assigned.unknown	-0.0371857	0	0	0	0	0.000519721	0.000452167
A0A1D6REH6	#N/A	35.2	not assigned.unknown	-0.0371857	0	0	0	0	0.000443972	0.000386264
A0A1D5RYR3	Bifunctional polymyxin resistance protein ArnA [Sotub12g031430.1.1]	10.1.5	cell wall.precursor synthesis.UXS	-0.0372292	0.000190241	0.000120219	0.000113526	0	0.000707251	0.000684414
W5CDN8	Tubulin beta chain [Sotub10g027210.1.1]	11.1.8	lipid metabolism.FA synthesis and FA elongation.acyl CoA ligase	-0.0374453	0.00105465	0.00115885	0.000234336	0.000208504	0.00153989	0.00155898
W5BNP0	Alpha-1 4-glucan-protein synthase [Sotub03g028400.1.1]	10.5.5	cell wall.cell wall proteins.RGP	-0.0375239	0.000297568	0.000572947	0	0.000126822	0.000525204	0.00135993
P10387	#N/A	35.2	not assigned.unknown	-0.038216	0	0	0.000300845	0	0.00181774	0.000912491
A0A1D5WQ92	#N/A	35.2	not assigned.unknown	-0.0386168	5.43176e-05	0.000126084	4.15082e-05	0	0.000428725	0.000229637
Q0Q5D9	#N/A	35.2	not assigned.unknown	-0.0386722	0	0	0.000534312	0	0.0031578	0.00304652
A0A1D5SHX1	Tubulin beta chain [Sotub10g027210.1.1]	11.1.8	lipid metabolism.FA synthesis and FA elongation.acyl CoA ligase	-0.0387054	0.00117238	0.00125385	0.000247048	0.000219814	0.00179339	0.00173499
A0A1D5TQ62	Beta-amylase [Sotub07g021140.1.1]	2.2.2.1.2	major CHO metabolism.degradation.starch.starch cleavage.beta amylase	-0.0388148	0	0	0.00025288	9.45237e-05	0.00178495	0.00142623
A0A1D5V4L3	Beta-glucanase [Sotub01g017930.1.1]	26.4.1	misc.beta 1,3 glucan hydrolases.glucan endo-1,3-beta-glucosidase	-0.0388391	0	0	7.25553e-05	0	0.00145117	0.00181039
A0A1D5Y775	Tubulin alpha-7 chain [Sotub04g029950.1.1]	2.2.1.3.1	major CHO metabolism.degradation.sucrose.invertases.neutral	-0.0388423	0.000525322	0.000643319	0.000262719	0.00010975	0.00184464	0.00133201
A0A1D5VLH6	#N/A	35.2	not assigned.unknown	-0.039021	9.73551e-05	0.000126347	4.1803e-05	0	0.000485697	0.000179894
A0A1D5TVK5	NADPH dehydrogenase 3 [Sotub11g017720.1.1]	17.7.1.5	hormone metabolism.jasmonate.synthesis-degradation.12-oxophytodienoate reductase 3	-0.0392393	0	6.57061e-05	6.72608e-05	0.000251895	0.00124108	0.00103624
A0A1D5YUK4	Diphosphate--fructose-6-phosphate 1-phosphotransferase [Sotub12g028110.1.1]	4.1.5	glycolysis.cytosolic branch.pyrophosphate-fructose-6-P phosphotransferase	-0.0394241	0.000106249	0.000193489	0	0	0.00043175	0.000337549
W5BKC3	Bifunctional polymyxin resistance protein ArnA [Sotub12g031430.1.1]	10.1.5	cell wall.precursor synthesis.UXS	-0.0396015	0.000126648	0.00011694	0.000110429	0	0.000773693	0.000801572
Q8S4P7	Thaumatin-like protein [Sotub12g024610.1.1]	20.1	stress.biotic	-0.0397432	0	0.000152587	0	0	0.00131997	0.00110088
A0A1D5TN88	Phospho-2-dehydro-3-deoxyheptonate aldolase 1 [Sotub04g028270.1.1]	13.1.6.1.1	amino acid metabolism.synthesis.aromatic aa.chorismate.3-deoxy-D-arabino-heptulosonate 7-phosphate synthase	-0.0399732	0.000120172	6.42925e-05	0	0	0.000520733	0.000210736
P93594	Beta-amylase [Sotub07g021140.1.1]	2.2.2.1.2	major CHO metabolism.degradation.starch.starch cleavage.beta amylase	-0.0403186	0	0	0.00025288	9.45237e-05	0.00196536	0.00145854
A0A1D5Y5R1	#N/A	35.2	not assigned.unknown	-0.0406821	0	0	0.000418542	0	0.00329068	0.00198521
A0A1D6D1F6	Sucrose synthase 4 [Sotub12g008670.1.1]	2.2.1.5	major CHO metabolism.degradation.sucrose.Susy	-0.041306	3.14854e-05	0.000207309	0.000139673	0	0.00076777	0.000537004
A0A1D6SCP9	Sucrose synthase 4 [Sotub12g008670.1.1]	2.2.1.5	major CHO metabolism.degradation.sucrose.Susy	-0.041306	3.14854e-05	0.000207309	0.000139673	0	0.00076777	0.000537004
A0A1D5ZBL7	Serpin (Serine protease inhibitor) [Sotub04g032620.1.1]	20.1.7.6	stress.biotic.PR-proteins.PR6 (proteinase inhibitors)	-0.0415408	6.44812e-05	0	0	0	0.000699282	0.000583946
W5FZ62	Serpin (Serine protease inhibitor) [Sotub04g032620.1.1]	20.1.7.6	stress.biotic.PR-proteins.PR6 (proteinase inhibitors)	-0.0415408	6.43196e-05	0	0	0	0.000697529	0.000582483
A0A1D5W5J6	Beta-1 3-glucanase [Sotub03g014160.1.1]	26.4.1	misc.beta 1,3 glucan hydrolases.glucan endo-1,3-beta-glucosidase	-0.0417901	0	0	4.94691e-05	0	0.00123336	0.00101199
A9U8G4	Alcohol dehydrogenase 2 [Sotub06g018560.1.1]	5.3	fermentation.ADH	-0.04183	3.39066e-05	6.3273e-05	0	0	0.000559308	0.000494644
A0A1D5WLK3	Beta-glucanase [Sotub01g017930.1.1]	26.4.1	misc.beta 1,3 glucan hydrolases.glucan endo-1,3-beta-glucosidase	-0.0418803	0	0	7.25553e-05	0	0.00175384	0.0021419
W5I5X1	Serpin (Serine protease inhibitor) [Sotub04g032620.1.1]	20.1.7.6	stress.biotic.PR-proteins.PR6 (proteinase inhibitors)	-0.0420411	0	0	0.000119237	0	0.00133405	0.00120161
A0A1D5UWR7	Sucrose synthase 4 [Sotub12g008670.1.1]	2.2.1.5	major CHO metabolism.degradation.sucrose.Susy	-0.0420677	4.71951e-05	0.000198244	0.000139502	0	0.000753105	0.000584665
A0A1D5Y5E1	Nuclease domain-containing protein 1 [Sotub03g031460.1.1]	27.3.73	RNA.regulation of transcription.Zn-finger(CCHC)	-0.0421119	0.000212348	0.000131831	8.92699e-05	0	0.000627683	0.000495428
A0A1D5UHV1	Endoglucanase 1 [Sotub11g017240.1.1]	10.6.1	cell wall.degradation.cellulases and beta-1,4-glucanases	-0.0423361	0	0	5.9095e-05	0	0.00148119	0.0014685
A0A1D5RXW0	Aquaporin [Sotub03g024480.1.1]	21.4	redox.glutaredoxins	-0.0424303	0	3.93601e-05	0	0	0.00107199	0.000419752
W5B8D6	Calcium binding protein Caleosin [Sotub12g029440.1.1]	16.2.1.10	secondary metabolism.phenylpropanoids.lignin biosynthesis.CAD	-0.0428479	0	0	9.80977e-05	0	0.00243766	0.00248946
W5AQ78	Calcium binding protein Caleosin [Sotub12g029440.1.1]	16.2.1.10	secondary metabolism.phenylpropanoids.lignin biosynthesis.CAD	-0.0430633	0	0	9.77718e-05	0	0.00242956	0.00258105
W5BUF4	Calcium binding protein Caleosin [Sotub12g029440.1.1]	16.2.1.10	secondary metabolism.phenylpropanoids.lignin biosynthesis.CAD	-0.0430633	0	0	9.77718e-05	0	0.00242956	0.00258105
A0A1D6RWC2	Late embryogenesis abundant protein D-34 [Sotub09g023990.1.1]	10.1.5	cell wall.precursor synthesis.UXS	-0.0434286	0	0	0	0	0.00133164	0.000711124
A0A1D6RWC3	Late embryogenesis abundant protein D-34 [Sotub09g023990.1.1]	10.1.5	cell wall.precursor synthesis.UXS	-0.0434286	0	0	0	0	0.00154216	0.000823545
A0A1D6RN38	Phospho-2-dehydro-3-deoxyheptonate aldolase 1 [Sotub04g028270.1.1]	13.1.6.1.1	amino acid metabolism.synthesis.aromatic aa.chorismate.3-deoxy-D-arabino-heptulosonate 7-phosphate synthase	-0.0435388	9.55756e-05	1.92769e-05	0	0	0.000517823	0.000209559
A0A1D6C1W8	Alpha-glucosidase 1 [Sotub02g015880.1.1]	2.2.2.1	major CHO metabolism.degradation.starch.starch cleavage	-0.0439828	1.44289e-05	0	0	5.35421e-05	0.000483174	0.000280024
A0A1D6AW44	Endoglucanase 1 [Sotub11g017240.1.1]	10.6.1	cell wall.degradation.cellulases and beta-1,4-glucanases	-0.0440999	0	0	7.17788e-05	0	0.00196973	0.00190632
A0A1D5XXC9	Beta-amylase [Sotub07g021140.1.1]	2.2.2.1.2	major CHO metabolism.degradation.starch.starch cleavage.beta amylase	-0.0446022	0.00010574	0	0.00119133	9.0219e-05	0.00682994	0.00407986
P83207	LTPL169 - Protease inhibitor/seed storage/LTP family protein precursor, expressed [LOC_Os07g12080]	35.2	not assigned.unknown	-0.0448424	0	0	0	0	0.0125879	0.00904925
A0A1D5ZZT8	Vicilin (Fragment) [Sotub09g020260.1.1]	35.2	not assigned.unknown	-0.0449157	0	0	0.000224681	0	0.00253747	0.000978286
A0A1D5WJB3	Selenium binding protein [Sotub09g028690.1.1]	15	metal handling	-0.0449299	7.79578e-05	0.000104158	0	0	0.000535704	0.0004161
W5D4W6	Selenium binding protein [Sotub09g028690.1.1]	15	metal handling	-0.0449299	7.79578e-05	0.000104158	0	0	0.000535704	0.0004161
A0A1D5YFA6	Beta-amylase [Sotub07g021140.1.1]	2.2.2.1.2	major CHO metabolism.degradation.starch.starch cleavage.beta amylase	-0.0467848	0.000106143	0	0.00125067	9.05627e-05	0.00802983	0.00486159
A0A1D5XGF4	Beta-amylase [Sotub07g021140.1.1]	2.2.2.1.2	major CHO metabolism.degradation.starch.starch cleavage.beta amylase	-0.0475873	0.000110566	0	0.000792669	9.43361e-05	0.00651429	0.00399646
A0A1D6BMS5	Alpha-glucosidase 1 [Sotub02g015880.1.1]	2.2.2.1	major CHO metabolism.degradation.starch.starch cleavage	-0.0480643	1.45436e-05	0	0	5.39675e-05	0.000622221	0.0003809
A0A1D5XWV5	Late embryogenesis abundant protein D-34 [Sotub09g023990.1.1]	10.1.5	cell wall.precursor synthesis.UXS	-0.0481639	0	0	0	0	0.00182888	0.000879016
A0A1D6ADY9	Endoglucanase 1 [Sotub11g017240.1.1]	10.6.1	cell wall.degradation.cellulases and beta-1,4-glucanases	-0.0481717	0	0	0.000286929	0	0.0027216	0.00219808
A0A1D6CQP9	Alpha-glucosidase 1 [Sotub02g015880.1.1]	2.2.2.1	major CHO metabolism.degradation.starch.starch cleavage	-0.0483322	1.44452e-05	0	0	5.36025e-05	0.000634991	0.000378323
W5B5R3	Sucrose synthase 4 [Sotub12g008670.1.1]	2.2.1.5	major CHO metabolism.degradation.sucrose.Susy	-0.0486251	4.71951e-05	0.000198244	0.000139502	0	0.0011218	0.000867731
A0A1D5U769	Sucrose synthase 4 [Sotub12g008670.1.1]	2.2.1.5	major CHO metabolism.degradation.sucrose.Susy	-0.0490703	4.63432e-05	0.000194665	0.000136984	0	0.00111938	0.000888238
A0A1D6BEU5	Endoglucanase 1 [Sotub11g017240.1.1]	10.6.1	cell wall.degradation.cellulases and beta-1,4-glucanases	-0.0491214	0	0	0.000330101	0	0.00317001	0.00275417
A0A1D5YMQ7	#N/A	35.2	not assigned.unknown	-0.0492863	4.88829e-05	9.85876e-05	0	0	0.000748966	0.000494096
A0A1D5VDC7	ClpB chaperone [Sotub03g028720.1.1]	20.2.1	stress.abiotic.heat	-0.0497669	0.000117291	0.000191747	0	0	0.000719414	0.000227041
A0A1D5ZL98	uncharacterized 50.6 kDa protein in the 5region of gyrA and gyrB, putative, expressed [LOC_Os01g07300]	35.2	not assigned.unknown	-0.0499941	0	3.68388e-05	6.37288e-05	0	0.00214616	0.000531924
W5EST8	Vicilin (Fragment) [Sotub09g020260.1.1]	26.9	misc.glutathione S transferases	-0.0509446	0	0	0.000400597	0	0.00428702	0.00374364
A0A1D5XS09	Vicilin (Fragment) [Sotub09g020260.1.1]	26.9	misc.glutathione S transferases	-0.0511635	0	0	0.000396538	0	0.00489001	0.0024292
A0A1D6RJV3	poly(A) binding protein 4 [AT2G23350]	27.1	RNA.processing	-0.0512067	0.000114956	5.40549e-05	0	0	0.000509707	0.000401644
A0A1D5S1G9	K(+)-insensitive pyrophosphate-energized proton pump [Sotub01g038220.1.1]	1.3.2	PS.calvin cycle.rubisco small subunit	-0.0513087	0.000180718	9.46944e-05	0	0	0.000398765	0.000392836
A0A1D5XF71	Late embryogenesis abundant protein D-34 [Sotub09g023990.1.1]	10.1.5	cell wall.precursor synthesis.UXS	-0.0520446	0	0	0	0	0.00235845	0.000985273
A0A1D5Z6P0	uncharacterized 50.6 kDa protein in the 5region of gyrA and gyrB, putative, expressed [LOC_Os01g07300]	35.2	not assigned.unknown	-0.0521253	0	3.81982e-05	6.60804e-05	0	0.00266491	0.000551552
A0A1D5YEH0	#N/A	35.2	not assigned.unknown	-0.0535215	0	0	9.46742e-05	0	0.00193309	0.0017457
I6QQ39	Vicilin (Fragment) [Sotub09g020260.1.1]	26.9	misc.glutathione S transferases	-0.053928	0	0	0.000349009	0	0.00450582	0.00625904
W5ECA4	Vicilin (Fragment) [Sotub09g020260.1.1]	26.9	misc.glutathione S transferases	-0.0562049	0	0	0.000333145	0	0.00521493	0.00558614
W5EA83	Alpha-1 4-glucan-protein synthase [Sotub03g028400.1.1]	10.5.5	cell wall.cell wall proteins.RGP	-0.0565084	0.000291099	0.000654301	0	0.000124065	0.0019137	0.00299069
W5DT83	Alpha-1 4-glucan-protein synthase [Sotub03g028400.1.1]	10.5.5	cell wall.cell wall proteins.RGP	-0.0565344	0.000291099	0.000682431	0	0.000124065	0.0019137	0.00299069
W5ES41	Alpha-1 4-glucan-protein synthase [Sotub05g005970.1.1]	10.5.5	cell wall.cell wall proteins.RGP	-0.0565344	0.000291099	0.000682431	0	0.000124065	0.0019137	0.00299069
A0A1D5STA8	ClpB chaperone [Sotub03g028720.1.1]	20.2.1	stress.abiotic.heat	-0.0594488	0.000190934	0.000291223	0	0	0.00105733	0.000403121
A0A1D5SA32	ClpB chaperone [Sotub03g028720.1.1]	20.2.1	stress.abiotic.heat	-0.0605309	0.00019583	0.000310231	0	0	0.00112246	0.000465084
				Sum	0.0099816	0.0138863	0.0129727	0.00362848	0.16672	0.129822

## Sheet: PC1- Loadings_White Fife
Table S13 : Highest 100 positive and negative loadings of PC1 based on Principal component analyses of Wheat sensitive (White Fife) cultivar under control and stress condition considering root, seed and leaf tissues.
Abbreviation :	UK-C-R: UK-Control-Roots; UK-C-L: UK-Control-Leaves, UK-C-S: UK-Control-Seeds, UK-St-R: UK-St-Roots, UK-St-L: UK-Stress-Leaves, UK-St-S: UK-Stress-Seeds
Accession	Description	Bin No	Function	PC 1 - High Loading	UK-C-R	UK-St-R	UK-C-L	UK-St-L	UK-C-S	UK-St-S
A0A1D6AR93	O-methyltransferase [Sotub08g008080.1.1]	16.2	secondary metabolism.phenylpropanoids	0.0608083	0.00444405	0.00413393	4.67777e-05	9.85507e-06	0	0
A0A1D6ACN5	O-methyltransferase [Sotub02g020600.1.1]	16.2	secondary metabolism.phenylpropanoids	0.054686	0.00262861	0.00270303	1.70371e-05	1.07681e-05	0	0
W5ANB3	NADPH dehydrogenase 3 [Sotub11g017720.1.1]	17.7.1.5	hormone metabolism.jasmonate.synthesis-degradation.12-oxophytodienoate reductase 3	0.0504798	0.00225988	0.0010187	0	9.90437e-06	0	0
A0A1D6AUA2	O-methyltransferase, putative, expressed [LOC_Os11g20090]	16.2	secondary metabolism.phenylpropanoids	0.0470683	0.0052905	0.00439404	4.19639e-05	0	0	0
A0A1D5SMB1	NADPH dehydrogenase 3 [Sotub11g017720.1.1]	17.7.1.5	hormone metabolism.jasmonate.synthesis-degradation.12-oxophytodienoate reductase 3	0.0434683	0.00157398	0.00107782	1.56707e-05	0	0	0
W4ZXA8	NADPH dehydrogenase 3 [Sotub11g017720.1.1]	17.7.1.5	hormone metabolism.jasmonate.synthesis-degradation.12-oxophytodienoate reductase 3	0.0434599	0.00106737	0.000554906	0	9.03119e-06	0	0
A0A1D6BJP3	FAD-binding domain-containing protein [Sotub09g005040.1.1]	26.7	misc.oxidases - copper, flavone etc	0.0406061	0.000666476	0.000266319	0	0	1.90227e-05	7.06132e-06
A0A1D5UG55	Peroxidase [Sotub04g026530.1.1]	26.12	misc.peroxidases	0.0399779	0.00099103	0.00134509	4.15797e-05	1.1787e-05	8.82033e-05	4.01855e-05
A0A1D6RHL9	Peroxidase [Sotub04g026530.1.1]	26.12	misc.peroxidases	0.0386973	0.00081786	0.00111847	4.15797e-05	1.1787e-05	4.41016e-05	4.01855e-05
W4ZYX6	NADPH dehydrogenase 3 [Sotub11g017720.1.1]	17.7.1.5	hormone metabolism.jasmonate.synthesis-degradation.12-oxophytodienoate reductase 3	0.0386438	0.00131424	0.000691467	1.75635e-05	0	0	0
A0A1D5Z372	Alcohol dehydrogenase [Sotub11g008620.1.1]	16.2.1.10	secondary metabolism.phenylpropanoids.lignin biosynthesis.CAD	0.0383016	0.00065649	0.000585593	0	0	4.13674e-05	2.64758e-05
W5FSP4	Alcohol dehydrogenase [Sotub11g008620.1.1]	16.2.1.10	secondary metabolism.phenylpropanoids.lignin biosynthesis.CAD	0.0382479	0.000698224	0.000563674	0	0	3.15249e-05	3.83985e-05
A0A1D5RST4	FAD-binding domain-containing protein [Sotub06g019830.1.1]	16.4.1	secondary metabolism.N misc.alkaloid-like	0.0381407	0.000487281	0.000401249	1.96779e-05	0	0	0
A0A1D6CLK3	FAD-binding domain-containing protein [Sotub09g005040.1.1]	26.7	misc.oxidases - copper, flavone etc	0.0381315	0.000529116	0.000192763	0	0	1.19496e-05	6.5824e-06
A0A1D5YRL2	Aldehyde oxidase [Sotub01g010090.1.1]	17.1.1.1.12	hormone metabolism.abscisic acid.synthesis-degradation.synthesis.abscisic aldehyde oxidase	0.0378968	9.76875e-05	0.000333692	2.85052e-06	0	0	0
A0A1D5ZL26	Aldehyde oxidase [Sotub01g010090.1.1]	17.1.1.1.12	hormone metabolism.abscisic acid.synthesis-degradation.synthesis.abscisic aldehyde oxidase	0.0372958	7.59671e-05	0.00040613	2.85689e-06	0	0	0
W5BGQ2	Peroxidase [Sotub04g026530.1.1]	26.12	misc.peroxidases	0.0372715	0.000687937	0.0010645	4.15797e-05	1.1787e-05	4.41016e-05	4.01855e-05
W5GUI9	Phenylalanine ammonia-lyase [Sotub09g007460.1.1]	16.2.1.1	secondary metabolism.phenylpropanoids.lignin biosynthesis.PAL	0.0370868	0.000332052	0.000764854	0	0	0.000244301	4.90591e-05
A0A1D5SA70	Unknown proteins	35.2	not assigned.unknown	0.0357744	0.000979698	0.00058909	1.41558e-05	0	7.9746e-05	4.83034e-05
A0A1D5SU23	Unknown proteins	35.2	not assigned.unknown	0.0357744	0.000976248	0.000587015	1.41059e-05	0	7.94652e-05	4.81334e-05
A0A1D6CH72	Exocyst complex component Sec8-like [Sotub11g012300.1.1]	31.4	cell.vesicle transport	0.0355641	0.000349048	0.000199832	9.97228e-06	0	5.84753e-06	0
A0A1D6RS94	Receptor-like serine/threonine-protein kinase At3g01300 [Sotub09g017470.1.1]	29.4.1.54	protein.postranslational modification.kinase.receptor like cytoplasmatic kinase IV	0.0354666	0.000599927	0.000241596	3.20167e-05	3.26416e-05	0	0
A0A1D5YQ27	Aldehyde oxidase [Sotub01g010090.1.1]	17.1.1.1.12	hormone metabolism.abscisic acid.synthesis-degradation.synthesis.abscisic aldehyde oxidase	0.035196	7.78265e-05	0.000275761	2.91329e-06	0	0	0
A0A1D5S628	FAD-binding domain-containing protein [Sotub06g019830.1.1]	16.4.1	secondary metabolism.N misc.alkaloid-like	0.0351639	0.000540996	0.00050397	2.55905e-05	0	0	0
A0A1D5S8Z4	Unknown proteins	35.2	not assigned.unknown	0.0351624	0.00113895	0.000567552	7.49635e-05	0	0	0
A0A1D5Z2R4	Peroxidase [Sotub02g031070.1.1]	26.12	misc.peroxidases	0.0351105	0.000820857	0.000411732	6.34202e-05	0	0	0
A0A1D5UJX6	Peroxidase [Sotub06g032420.1.1]	26.12	misc.peroxidases	0.0350393	0.000762462	0.000481617	4.65456e-05	2.86812e-05	2.78483e-05	4.41591e-05
A0A1D5V523	LIGHT-DEPENDENT SHORT HYPOCOTYLS-like protein (DUF640) [AT1G07090]	30.11	signalling.light	0.034462	0.00117118	0.000706168	1.88966e-05	0	0.000106453	6.44805e-05
A0A1D5XA14	Nuclear pore complex protein Nup155 [Sotub07g008300.1.1]	29.3.1	protein.targeting.nucleus	0.0344374	0.000119676	0.000113989	1.11335e-05	0	0	0
A0A1D5W206	Receptor-like serine/threonine-protein kinase At3g01300 [Sotub09g017470.1.1]	29.4.1.54	protein.postranslational modification.kinase.receptor like cytoplasmatic kinase IV	0.0344246	0.000568946	0.000210056	2.61161e-05	3.35248e-05	0	0
A0A1D5SVC8	Phospholipase D [Sotub08g015520.1.1]	1.1.5.1	PS.lightreaction.other electron carrier (ox/red).plastocyanin	0.0340977	0.000265222	0.000253465	2.15925e-05	0	1.80561e-05	1.65095e-05
A0A1D5T471	4-methyl-5(B-hydroxyethyl)-thiazole monophosphate biosynthesis enzyme ThiJ [Sotub07g024630.1.1]	18.2	Co-factor and vitamine metabolism.thiamine	0.0339758	0.000444079	0.000248914	0	0	8.08591e-06	3.86033e-05
W5E7H1	Chorismate synthase [Sotub04g009560.1.1]	13.1.6.1.7	amino acid metabolism.synthesis.aromatic aa.chorismate.chorismate synthase	0.0338433	0.000563726	0.000418192	2.33152e-05	0	0.000119153	2.15281e-05
A0A1D5VLS7	Predicted NADPH-dependent FMN reductase [Sotub01g033920.1.1]	35.1	not assigned.no ontology	0.0337259	0.00120817	0.00124	0.000117713	7.56606e-05	0	0
A0A1D5SEP8	Phospholipase D [Sotub08g015520.1.1]	1.1.5.1	PS.lightreaction.other electron carrier (ox/red).plastocyanin	0.0332863	0.000283851	0.000213319	2.16448e-05	0	1.80998e-05	1.65495e-05
A0A1D5SVZ0	NADPH dehydrogenase 3 [Sotub11g017720.1.1]	17.7.1.5	hormone metabolism.jasmonate.synthesis-degradation.12-oxophytodienoate reductase 3	0.0330446	0.000559345	0.000383725	4.93112e-05	9.79612e-06	0	0
A0A1D6C1Q1	Peroxidase [Sotub05g021550.1.1]	1.1.1.2	PS.lightreaction.photosystem II.PSII polypeptide subunits	0.033003	0.00110332	0.000346512	1.88901e-05	0	0	0
A0A1D5U3B7	6-phosphofructokinase 2 [Sotub04g013210.1.1]	4.1.4	glycolysis.cytosolic branch.phosphofructokinase (PFK)	0.0327426	0.000437095	0.000546872	6.15081e-05	0	0.000111444	5.80416e-05
A0A1D6DLV1	Pre-mRNA-splicing factor RSE1 [Sotub04g009690.1.1]	27.1.1	RNA.processing.splicing	0.0326947	0.000515768	0.000269932	6.34983e-05	2.14407e-05	2.43975e-05	4.92028e-06
A0A1D6D6A7	Phenylcoumaran benzylic ether reductase 3 [Sotub10g014450.1.1]	16.8.5.1	secondary metabolism.flavonoids.isoflavonols.isoflavone reductase	0.0324655	0.000244283	0.000811401	0	0	1.22213e-05	0
A0A1D6BDQ8	Kinesin light chain [Sotub08g027470.1.1]	31.1	cell.organisation	0.0323268	0.00051361	0.000233616	1.37836e-05	2.65702e-05	1.3527e-05	7.25176e-06
A0A1D5ZNT9	Kelch-like protein 9 [Sotub01g038420.1.1]	16.5.1.3.2	secondary metabolism.sulfur-containing.glucosinolates.degradation.nitrilespecifier protein	0.0323048	0.000357957	0.000478097	0	0	3.45078e-05	1.28364e-05
W5ERP1	Germin-like protein [Sotub03g026910.1.1]	12.2.2	N-metabolism.ammonia metabolism.glutamine synthetase	0.0321578	0.000589513	0.000508303	0	0	5.06012e-05	0
W5HZ76	Peroxidase [Sotub05g021550.1.1]	1.1.1.2	PS.lightreaction.photosystem II.PSII polypeptide subunits	0.0320951	0.000924006	0.000373021	1.88332e-05	0	0	0
A0A1D6AWQ6	Kinesin light chain [Sotub08g027470.1.1]	31.1	cell.organisation	0.032025	0.000456257	0.000218272	1.28783e-05	2.4825e-05	1.26385e-05	6.77545e-06
A0A1D5T2E9	NADPH dehydrogenase 3 [Sotub11g017720.1.1]	17.7.1.5	hormone metabolism.jasmonate.synthesis-degradation.12-oxophytodienoate reductase 3	0.0319369	0.000524484	0.000244744	2.16654e-05	0	0	0
A0A1D5UP90	6-phosphofructokinase 2 [Sotub04g013210.1.1]	4.1.4	glycolysis.cytosolic branch.phosphofructokinase (PFK)	0.0319048	0.000374272	0.000563511	6.15081e-05	0	0.000111444	5.80416e-05
W5CPX4	Alcohol dehydrogenase [Sotub12g024500.1.1]	15.2	metal handling.binding, chelation and storage	0.0318545	0.000576895	0.000271836	2.83496e-05	1.11635e-05	0	0
A0A1D5SZM5	Phenylcoumaran benzylic ether reductase 3 [Sotub10g014450.1.1]	16.8.5.1	secondary metabolism.flavonoids.isoflavonols.isoflavone reductase	0.0317448	0.000244283	0.000698605	0	0	1.22213e-05	0
A0A1D6CPZ3	Peroxidase [Sotub03g015450.1.1]	26.12	misc.peroxidases	0.0317279	0.00081809	0.000751818	5.48312e-05	3.58961e-05	9.29285e-05	8.10423e-05
A0A1D6BBZ0	Cinnamyl alcohol dehydrogenase [Sotub01g044710.1.1]	16.2.1.10	secondary metabolism.phenylpropanoids.lignin biosynthesis.CAD	0.0316493	0.000502243	0.000250344	0	0	6.50113e-05	1.19577e-05
A0A1D5SPP8	Structural maintenance of chromosomes (SMC) family protein [AT2G27170]	17.2.1	hormone metabolism.auxin.synthesis-degradation	0.0315835	0.000127325	9.88244e-05	8.79635e-06	0	0	0
A0A1D6BPT0	Peroxidase 5 [Sotub11g029720.1.1]	26.12	misc.peroxidases	0.0315223	0.00189347	0.00144246	0.000139085	7.79351e-05	0.000279413	0.000228925
A0A1D6DHA9	Rad21 / Rec8 like protein, putative, expressed [LOC_Os01g67250]	28.1	DNA.synthesis/chromatin structure	0.031155	0.000234885	8.06255e-05	2.51365e-05	1.15673e-05	0	0
W5BCG4	Peroxidase 4 [Sotub04g026540.1.1]	26.12	misc.peroxidases	0.0310351	0.000514102	0.000458626	4.13358e-05	1.17179e-05	4.3843e-05	3.99498e-05
A0A1D5TLC8	Flavoprotein wrbA [Sotub10g006880.1.1]	11.8	lipid metabolism.exotics (steroids, squalene etc)	0.0309213	0.00121615	0.00084888	7.55349e-05	7.40196e-05	3.64492e-05	6.12597e-05
A0A1D6S8F4	4-coumarate CoA ligase [Sotub06g025530.1.1]	16.2.1.3	secondary metabolism.phenylpropanoids.lignin biosynthesis.4CL	0.0308083	0.000339884	0.000369128	1.32471e-05	0	7.89732e-05	4.65966e-05
A0A1D5Z095	Aldehyde oxidase [Sotub01g010090.1.1]	17.1.1.1.12	hormone metabolism.abscisic acid.synthesis-degradation.synthesis.abscisic aldehyde oxidase	0.0307505	8.53617e-05	0.000194274	1.75417e-05	5.54991e-06	0	0
W5E1Q4	Patatin-like protein 1 [Sotub04g032360.1.1]	31.4	cell.vesicle transport	0.0306941	0.00040481	0.000162507	9.25193e-06	0	0	0
A0A1D6RU69	Cathepsin B-like cysteine proteinase [Sotub12g024280.1.1]	29.5.3	protein.degradation.cysteine protease	0.0306004	0.000487632	0.000221634	0	0	4.17607e-05	3.48105e-05
W5C469	Pinoresinol-lariciresinol reductase [Sotub06g025230.1.1]	16.2	secondary metabolism.phenylpropanoids	0.0305707	0.000465959	0.000532254	1.99764e-05	3.69282e-05	3.58558e-05	4.35236e-05
A0A1D5UNU0	Dihydroflavonol 4-reductase [Sotub03g007960.1.1]	16.8.3.1	secondary metabolism.flavonoids.dihydroflavonols.dihydroflavonol 4-reductase	0.0304325	0.000432153	0.0002349	0	0	1.13859e-05	1.24186e-05
A0A1D6C4U5	Peroxidase [Sotub03g015450.1.1]	26.12	misc.peroxidases	0.030323	0.000635858	0.000783675	5.48312e-05	3.58961e-05	9.29285e-05	8.10423e-05
A0A1D5U985	NADPH dehydrogenase 3 [Sotub11g017720.1.1]	17.7.1.5	hormone metabolism.jasmonate.synthesis-degradation.12-oxophytodienoate reductase 3	0.0303154	0.000316681	0.000240418	0	9.71648e-06	0	0
A0A1D6RG19	Unknown proteins	35.2	not assigned.unknown	0.0299825	0.000752286	0.000413506	1.71935e-05	0	9.68589e-05	5.8669e-05
A0A1D5YMD9	UPF0664 stress-induced protein C29B12.11c [Sotub02g007100.1.1]	35.2	not assigned.unknown	0.0299632	0.00258012	0.000561397	5.61604e-05	0.000134612	0.000128301	0.000128269
A0A1D6CCY7	Peroxidase [Sotub03g015450.1.1]	26.12	misc.peroxidases	0.0297594	0.000505972	0.000327516	3.58586e-05	0	3.50429e-05	2.6099e-05
A0A1D6RGV7	Glutathione S-transferase [Sotub06g007440.1.1]	26.9	misc.glutathione S transferases	0.0297041	0.00130891	0.00082987	0.000104269	0.000121271	1.64412e-05	0
W4ZTR7	Proteasome subunit beta type [Sotub07g008820.1.1]	13.1.6.1.7	amino acid metabolism.synthesis.aromatic aa.chorismate.chorismate synthase	0.0296882	0.00275079	0.000288383	6.4066e-05	6.35673e-05	0.000107599	0.000236492
A0A1D6CW20	Peroxidase 1 [Sotub03g017090.1.1]	1.1.1.2	PS.lightreaction.photosystem II.PSII polypeptide subunits	0.0295991	0.00218328	0.00172521	0.000392881	0.000144013	5.37922e-05	6.33351e-05
A0A1D5WD35	Alcohol dehydrogenase [Sotub12g024500.1.1]	15.2	metal handling.binding, chelation and storage	0.029551	0.000493737	0.000220486	2.83496e-05	1.11635e-05	0	0
W5DNK7	Neutral invertase like protein [Sotub11g015440.1.1]	2.2.1.3.1	major CHO metabolism.degradation.sucrose.invertases.neutral	0.0294826	0.000211694	0.000146366	0	0	1.36892e-05	0
A0A1D5TRX2	1-phosphatidylinositol-4 5-bisphosphate phosphodiesterase (Phosphoinositide-specific phospholipase c) [Sotub06g006120.1.1]	11.9.3	lipid metabolism.lipid degradation.lysophospholipases	0.0294579	0.000292975	0.000308215	1.57101e-05	1.00397e-05	0	0
A0A1D5V2D8	3-beta-hydroxysteroid dehydrogenase 1 [Sotub09g021860.1.1]	26.11.1	misc.alcohol dehydrogenases.cinnamyl alcohol dehydrogenase	0.0294108	0.000447059	0.000239338	0	0	2.55606e-05	2.8312e-05
W5BRM3	expressed protein [LOC_Os07g10030]	35.2	not assigned.unknown	0.0293845	0.000388653	0.000155005	0	7.94985e-06	0	0
W5ELX3	Patatin-like protein 1 [Sotub04g032360.1.1]	31.4	cell.vesicle transport	0.0293706	0.000336765	0.000162507	9.25193e-06	0	0	0
A0A1D5ZQI6	Beta-fructofuranosidase insoluble isoenzyme 2 [Sotub09g009910.1.1]	2.2.1.3.2	major CHO metabolism.degradation.sucrose.invertases.cell wall	0.0292689	0.00065906	0.000555991	0.00012546	5.011e-05	2.09835e-05	0
A0A1D6S685	Alcohol dehydrogenase [Sotub04g016900.1.1]	16.2.1.10	secondary metabolism.phenylpropanoids.lignin biosynthesis.CAD	0.029226	0.00041023	0.000391385	4.59046e-05	2.12955e-05	3.11855e-05	3.83985e-05
A0A1D6APQ0	Aquaporin [Sotub06g012350.1.1]	34.19.1	transport.major intrinsic proteins.PIP	0.0292243	0.000713271	0.000519539	7.57404e-05	5.56673e-05	0	0
A0A1D5ZWK6	Aldehyde oxidase [Sotub01g010090.1.1]	17.1.1.1.12	hormone metabolism.abscisic acid.synthesis-degradation.synthesis.abscisic aldehyde oxidase	0.0291234	6.54813e-05	0.00019992	1.7949e-05	5.67879e-06	0	0
A0A1D6RXJ8	Nup133 nucleoporin family protein expressed [Sotub07g017990.1.1]	30.5	signalling.G-proteins	0.0290936	0.000187817	4.78289e-05	1.7209e-05	3.66587e-06	3.36367e-06	0
A0A1D6AGR3	Cinnamyl alcohol dehydrogenase [Sotub01g044710.1.1]	16.2.1.10	secondary metabolism.phenylpropanoids.lignin biosynthesis.CAD	0.0290705	0.000508066	0.00032905	0	0	0.000119377	8.75996e-05
A0A1D5WKN0	Serine/threonine-protein phosphatase 6 regulatory subunit 3 [Sotub02g016020.1.1]	15.2	metal handling.binding, chelation and storage	0.0290266	0.000253399	0.000108131	1.24869e-05	8.87471e-06	3.70818e-05	1.16651e-05
A0A1D6DEI5	Endo-beta-1 3-glucanase [Sotub02g033220.1.1]	20.1.7.2	stress.biotic.PR-proteins.PR2 (endo-beta-1,3-glucanases)	0.0290085	0.00035338	0.000434832	9.01385e-05	1.01036e-05	0.000104901	6.58135e-05
A0A1D6RU67	Cytochrome P450 cinnamate 4-hydroxylase [Sotub06g033350.1.1]	16.2.1.2	secondary metabolism.phenylpropanoids.lignin biosynthesis.C4H	0.0289906	0.000582935	0.000421326	0	0	0.000110778	0.00011216
A0A1D5SU22	22.0 kDa heat shock protein [Sotub11g027970.1.1]	35.2	not assigned.unknown	0.0289879	0.000617068	0.00036699	4.73682e-05	0	0	0
A0A1D6DA96	Nodal modulator 2 [Sotub06g007870.1.1]	35.2	not assigned.unknown	0.0289493	0.000125596	0.00012086	2.48042e-05	3.43577e-06	2.59193e-05	3.54794e-06
A0A1D5STL5	Serine/threonine-protein phosphatase 2A regulatory subunit B'' subunit gamma [Sotub04g009870.1.1]	29.4	protein.postranslational modification	0.0288775	0.000350948	0.000226115	5.15977e-05	0	3.45251e-05	4.46394e-05
A0A1D5VID7	Cytochrome P450 cinnamate 4-hydroxylase [Sotub06g033350.1.1]	16.2.1.2	secondary metabolism.phenylpropanoids.lignin biosynthesis.C4H	0.0288476	0.000524692	0.000400301	0	0	9.75685e-05	9.83276e-05
A0A1D5STA8	ClpB chaperone [Sotub03g028720.1.1]	20.2.1	stress.abiotic.heat	0.0288256	0.000270182	0.000365653	0	1.2962e-05	0.000312985	0.000260592
A0A1D5TWZ9	Unknown proteins	35.2	not assigned.unknown	0.0287916	0.000157913	0.000120355	2.77611e-05	8.6029e-06	0	0
A0A1D5SEC1	FAD-binding domain-containing protein [Sotub06g019830.1.1]	16.4.1	secondary metabolism.N misc.alkaloid-like	0.0287063	0.000179381	0.000342054	9.29514e-06	0	0	0
A0A1D6BVT5	Exocyst complex component Sec8-like [Sotub11g012300.1.1]	31.4	cell.vesicle transport	0.0286222	0.000187268	0.000129665	2.00404e-05	0	5.87564e-06	0
A0A1D5V6P0	Receptor-like serine/threonine-protein kinase At3g01300 [Sotub09g017470.1.1]	29.4.1.54	protein.postranslational modification.kinase.receptor like cytoplasmatic kinase IV	0.0286132	0.000591198	0.000224571	3.80396e-05	4.98716e-05	0	0
W5ENT4	O-methyltransferase [Sotub02g020590.1.1]	16.2	secondary metabolism.phenylpropanoids	0.0285926	0.000296587	0.000198398	0	1.00302e-05	0	0
A0A1D5SA32	ClpB chaperone [Sotub03g028720.1.1]	20.2.1	stress.abiotic.heat	0.0285472	0.00027711	0.000405682	0	1.32944e-05	0.000379301	0.000330085
A0A1D5SQC0	DNAJ heat shock N-terminal domain-containing protein [AT2G26890]	20.2.1	stress.abiotic.heat	0.0284931	8.50376e-05	6.59159e-05	1.16187e-05	3.55093e-06	1.17486e-05	1.87975e-06
A0A1D5UCH6	Aquaporin [Sotub01g049070.1.1]	34.19.1	transport.major intrinsic proteins.PIP	0.0284281	0.000428113	0.000708134	5.62377e-05	1.44229e-05	6.81681e-05	1.93399e-05
A0A1D5UER2	RuvB-like helicase 2 [Sotub03g008730.1.1]	27.3.39	RNA.regulation of transcription.AtSR transcription factor family	0.0283831	0.000554399	0.000316871	4.49222e-05	1.69223e-05	0.000125126	0.000133725
				Sum	0.0720166	0.0538747	0.00306334	0.00141956	0.00411505	0.00308474
Accession	Description	Bin No	Function	PC 1- Low loading	UK-C-R	UK-St-R	UK-C-L	UK-St-L	UK-C-S	UK-St-S
A0A1D5X4M9	Pheophorbide a oxygenase (Fragment) [Sotub11g024270.1.1]	31.5.1	cell.cell death.plants	-0.0297833	0	0	0.000561049	0.000287452	2.09049e-05	7.81506e-06
A0A1D6B5C1	Ascorbate peroxidase [Sotub11g014780.1.1]	21.2.1	redox.ascorbate and glutathione.ascorbate	-0.0298019	0	0	0.000490252	0.000579284	0.000132676	0.000117041
A0A1D5X5M1	Ribulose-1 5-bisphosphate carboxylase/oxygenase activase 1 [Sotub10g024020.1.1]	1.3.13	PS.calvin cycle.rubisco interacting	-0.0298029	0.000171844	0.000192865	0.00414707	0.00369693	0.000350984	0.000503841
A0A1D6BM68	uridylyltransferase-like protein [AT1G16880]	13.1.3.6.1.4	amino acid metabolism.synthesis.aspartate family.misc.homoserine.homoserine kinase	-0.0298489	0	2.80696e-05	0.00064034	0.000848339	2.67469e-05	0.000109219
A0A1D6ARF6	ATP synthase delta subunit [Sotub12g025320.1.1]	1.1.4.7	PS.lightreaction.ATP synthase.delta chain	-0.0298514	0	0	0.00136746	0.00184544	0.000270276	0.000520442
A0A1D5WIH5	Rhodanese-related sulfurtransferase [Solyc01g095670.2.1]	35.2	not assigned.unknown	-0.0298747	0	0	0.000286101	0.000285453	6.09e-05	8.75518e-05
A0A1D6BKU8	ATP-dependent zinc metalloprotease FtsH 1 [Sotub04g035690.1.1]	29.5.7	protein.degradation.metalloprotease	-0.0299103	6.38794e-05	0	0.00110287	0.00105953	0.000103154	0.000136849
A0A1D5T0N9	Unknown proteins	35.2	not assigned.unknown	-0.0300863	0	0	0.000647967	0.000487192	0	9.05259e-06
A0A1D5TRZ7	ATP synthase gamma chain [Sotub02g023710.1.1]	1.1.4.4	PS.lightreaction.ATP synthase.gamma chain	-0.0300901	0	0	0.000634284	0.000825817	0.000144449	0.00025293
W5D1Z1	Pentapeptide repeat-containing protein [Sotub06g032280.1.1]	35.1	not assigned.no ontology	-0.0300917	0	0	0.000659482	0.000897848	0.000289309	0.000126347
A0A1D5VA12	Unknown proteins	35.2	not assigned.unknown	-0.0301531	0	0	0.000291684	0.000276423	5.89705e-05	8.47779e-05
A0A1D6CBQ8	Peptidyl-prolyl cis-trans isomerase cyclophilin-type [Sotub02g035980.1.1]	29.6	protein.folding	-0.0302301	0	0	0.00135479	0.00133137	7.42372e-05	5.50706e-05
W5B209	Tetratricopeptide TPR_2 repeat protein [Sotub01g005740.1.1]	27.1.20	RNA.processing.degradation dicer	-0.0303008	0	0	0.000596185	0.000723274	1.14344e-05	2.56027e-05
P20858	ATP synthase subunit beta [Sotub04g006160.1.1]	1.1.4.2	PS.lightreaction.ATP synthase.beta subunit	-0.0303118	0.000351578	0.000282592	0.00628753	0.00608618	0.00101953	0.00169055
A0A1D6A8T1	Peptidase M16C associated [Sotub01g045840.1.1]	29.5.7	protein.degradation.metalloprotease	-0.0303679	0	5.7765e-05	0.000510234	0.000510827	1.73485e-05	2.6944e-05
A0A1D6S9T2	Peptidase M16C associated [Sotub01g045840.1.1]	29.5.7	protein.degradation.metalloprotease	-0.0303974	0	5.86836e-05	0.000508752	0.000526066	1.76244e-05	2.73725e-05
A0A1D5SC90	Serine protease [Sotub02g036090.1.1]	29.5.5	protein.degradation.serine protease	-0.0304763	0	0	0.000476557	0.000510636	1.74545e-05	1.95927e-05
A0A1D6AM28	Ascorbate peroxidase [Sotub11g014780.1.1]	21.2.1	redox.ascorbate and glutathione.ascorbate	-0.0305194	0	0	0.000475353	0.000517728	0.000112667	9.939e-05
A0A1D5YU28	Unknown proteins	35.2	not assigned.unknown	-0.0306652	0	0	0.000288426	0.000341451	0	4.96224e-06
W5H6B4	ATP-dependent zinc metalloprotease FtsH 4 [Sotub07g022420.1.1]	29.5.7	protein.degradation.metalloprotease	-0.0308846	6.51134e-05	2.51869e-05	0.0013375	0.000892887	0.000182777	0.000212794
A0A1D6SAS2	Homology to unknown gene (Fragment) [Sotub06g024080.1.1]	35.2	not assigned.unknown	-0.0309413	0	0	0.000507513	0.000633341	1.01312e-05	4.8557e-05
A0A1D6B4C8	Pheophorbide a oxygenase family [Sotub12g028890.1.1]	29.3.3	protein.targeting.chloroplast	-0.0309434	0	0	0.000578856	0.00032124	2.75071e-05	2.29257e-05
A0A1D6AV05	Alcohol dehydrogenase zinc-containing [Sotub05g013120.1.1]	26.7	misc.oxidases - copper, flavone etc	-0.0309895	7.62052e-05	0	0.000833782	0.000900414	7.83858e-05	0.000114909
A0A1D5YN89	L-lactate dehydrogenase [Sotub07g025710.1.1]	1.2.2	PS.photorespiration.glycolate oxydase	-0.0311377	0	0	0.00188492	0.00218152	0.000222077	0.000516824
A0A1D6B4Q8	calcium sensing receptor [AT5G23060]	26.23	misc.rhodanese	-0.0315614	0	0	0.000562368	0.000387333	5.78584e-05	8.56458e-05
A0A1D6BC98	NAD-dependent epimerase/dehydratase [Sotub09g019880.1.1]	27.3.99	RNA.regulation of transcription.unclassified	-0.0316386	0	0	0.00105877	0.00160052	0	1.676e-05
A0A1D6CBM2	ATP-dependent zinc metalloprotease FtsH 4 [Sotub07g022420.1.1]	29.5.7	protein.degradation.metalloprotease	-0.0317247	6.51134e-05	2.51869e-05	0.00136969	0.000973734	0.000199544	0.000239306
A0A1D5Y1A6	Pheophorbide a oxygenase (Fragment) [Sotub11g024270.1.1]	31.5.1	cell.cell death.plants	-0.0317296	0	0	0.000671311	0.000366537	1.38984e-05	7.80045e-06
W5G882	Ascorbate peroxidase [Sotub11g014780.1.1]	21.2.1	redox.ascorbate and glutathione.ascorbate	-0.031737	0	0	0.000549761	0.000591521	0.000112667	9.939e-05
A0A1D6S6Q0	L-lactate dehydrogenase [Sotub07g025710.1.1]	1.2.2	PS.photorespiration.glycolate oxydase	-0.0317576	0	0	0.00206177	0.0022642	0.000232098	0.000539382
K9L6U9	Pheophorbide a oxygenase (Fragment) [Sotub11g024270.1.1]	31.5.1	cell.cell death.plants	-0.0318035	0	0	0.000695526	0.000381172	2.13446e-05	7.97943e-06
A0A0C4BJ74	NADP-dependent glyceraldehyde-3-phosphate dehydrogenase [Sotub07g006650.1.1]	1.3.4	PS.calvin cycle.GAP	-0.0319063	0	0	0.000405864	0.000460647	2.23831e-05	4.18795e-05
A0A1D5Z2S6	Unknown proteins	35.2	not assigned.unknown	-0.0319069	0	0	0.000714051	0.000936446	0.000188536	0.000226813
A0A1D5SQ35	Plastid lipid-associated protein 3, chloroplastic [Sotub08g021820.1.1]	31.1	cell.organisation	-0.0319946	0	0	0.000638106	0.00050444	7.24837e-05	6.94235e-05
A0A1D6B8T0	Peptidase M16C associated [Sotub01g045840.1.1]	29.5.7	protein.degradation.metalloprotease	-0.0320584	0	4.20682e-05	0.000500832	0.000521311	6.84051e-06	2.69192e-05
Q9XPS4	Photosystem II CP43 chlorophyll apoprotein [Sotub07g016010.1.1]	1.1.1.2	PS.lightreaction.photosystem II.PSII polypeptide subunits	-0.032122	0	5.81315e-05	0.00140055	0.000868555	0.00039449	0.000361218
W5G8A5	Extracellular calcium sensing receptor [Sotub03g027900.1.1]	26.23	misc.rhodanese	-0.0322182	0	0	0.000507117	0.000427318	8.68663e-05	9.63739e-05
P12112	ATP synthase subunit alpha chloroplastic [Sotub09g017900.1.1]	1.1.4.1	PS.lightreaction.ATP synthase.alpha subunit	-0.032242	0.000115928	0.000243054	0.00341811	0.00325568	0.00086808	0.001209
A0A1D5RPW5	Plastid lipid-associated protein 3, chloroplastic [Sotub08g021820.1.1]	31.1	cell.organisation	-0.0323382	0	0	0.000659123	0.000535336	7.24837e-05	6.94235e-05
W5EG56	Fructose-1 6-bisphosphatase class 1 [Sotub09g012120.1.1]	1.3.7	PS.calvin cycle.FBPase	-0.0325295	0	0	0.000534868	0.000522023	4.57694e-05	8.42698e-05
A0A1D6BEU8	Chlorophyll a-b binding protein 3C, chloroplastic [Sotub03g005990.1.1]	1.1.1.1	PS.lightreaction.photosystem II.LHC-II	-0.0325855	0	0	0.000536434	0.000823949	0.000225571	0.00027157
A0A1B5GFV6	Calcium binding protein Caleosin [Sotub12g029440.1.1]	16.2.1.10	secondary metabolism.phenylpropanoids.lignin biosynthesis.CAD	-0.0325857	0	0	0.0012387	0.000959915	9.25956e-05	6.91796e-05
A0A1D6S8Z3	calcium sensing receptor [AT5G23060]	26.23	misc.rhodanese	-0.0326577	0	0	0.000572093	0.000417046	8.68663e-05	0.000107102
W5BA38	Calcium binding protein Caleosin [Sotub09g025350.1.1]	16.2.1.10	secondary metabolism.phenylpropanoids.lignin biosynthesis.CAD	-0.0326699	0	0	0.00126927	0.000987344	9.22146e-05	6.88949e-05
A0A1D5XM65	Fructose-1 6-bisphosphatase class 1 [Sotub09g012120.1.1]	1.3.7	PS.calvin cycle.FBPase	-0.0327143	0	0	0.000562617	0.000522023	4.57694e-05	8.42698e-05
P69443	ATP synthase epsilon chain chloroplastic [Sotub05g007200.1.1]	1.1.4.2	PS.lightreaction.ATP synthase.beta subunit	-0.0328532	0	0	0.00197417	0.00266757	0.000572578	0.00117611
A0A1D6S578	photosystem I reaction center subunit IV A, chloroplast precursor, putative, expressed [LOC_Os07g25430]	1.1.2.2	PS.lightreaction.photosystem I.PSI polypeptide subunits	-0.0329427	0	0	0.00117693	0.00154654	0.000329334	0.000361367
A0A1D6RFV9	Ribulose bisphosphate carboxylase large chain (Fragment) [Sotub06g027050.1.1]	1.3.1	PS.calvin cycle.rubisco large subunit	-0.0329832	0	0	0.00156101	0.00217551	4.93886e-05	8.18283e-05
P46285	Fructose-1 6-bisphosphatase class 1 [Sotub05g025260.1.1]	1.3.9	PS.calvin cycle.sedoheptulose bisphosphatase	-0.032984	0	0	0.00102595	0.00110246	0.000113768	0.000217997
A0A1D5WDE3	Fructose-1 6-bisphosphatase class 1 [Sotub05g025260.1.1]	1.3.9	PS.calvin cycle.sedoheptulose bisphosphatase	-0.0330715	0	0	0.00100718	0.00123285	0.000132905	0.000258294
A0A1D6S099	Ribulose-1 5-bisphosphate carboxylase/oxygenase activase 1 [Sotub10g028070.1.1]	1.3.13	PS.calvin cycle.rubisco interacting	-0.0333253	0.000175562	0.000219156	0.00535545	0.0055889	0.000538712	0.000902395
A0A1D5VCM7	Histone H2B [Sotub06g031680.1.1]	27.3.12	RNA.regulation of transcription.C3H zinc finger family	-0.0333943	0.000251826	0.00126149	0.00706424	0.00935996	0.00806882	0.0100833
Q95H42	NADH-quinone oxidoreductase subunit B/C/D [Sotub01g016980.1.1]	1.1.40	PS.lightreaction.cyclic electron flow-chlororespiration	-0.0334012	0	0	0.000841498	0.000768096	9.48499e-06	1.06189e-05
A0A1D5T994	Elongation factor G [Sotub08g025040.1.1]	29.2.4	protein.synthesis.elongation	-0.0334391	0	0	0.00056424	0.000513846	0	6.11912e-06
W5E4T7	Unknown proteins	35.2	not assigned.unknown	-0.0335034	0	0	0.000838231	0.000880043	0.000158514	0.000391029
A0A1D5YCF1	photosystem I reaction center subunit IV A, chloroplast precursor, putative, expressed [LOC_Os07g25430]	1.1.2.2	PS.lightreaction.photosystem I.PSI polypeptide subunits	-0.0336195	0	0	0.00128735	0.00159499	0.000405164	0.000361367
W5BGE9	L-ascorbate peroxidase [Sotub04g028420.1.1]	1.2.2	PS.photorespiration.glycolate oxydase	-0.0348956	0	0	0.000811845	0.000724772	6.91047e-05	5.82742e-05
A0A1D5XZP7	Unknown proteins	35.2	not assigned.unknown	-0.0352759	0	0	0.000915682	0.00119491	0.000158514	0.000391029
A0A1D6RIR6	L-ascorbate peroxidase [Sotub04g028420.1.1]	1.2.2	PS.photorespiration.glycolate oxydase	-0.0361677	0	0	0.00125707	0.00120943	9.61346e-05	8.10678e-05
A0A1D5UJL4	L-ascorbate peroxidase [Sotub04g028420.1.1]	1.2.2	PS.photorespiration.glycolate oxydase	-0.0363972	0	0	0.000898857	0.000905713	6.87401e-05	5.79667e-05
W5GBX1	Alcohol dehydrogenase zinc-containing [Sotub05g013120.1.1]	26.7	misc.oxidases - copper, flavone etc	-0.0365232	0	0	0.000759344	0.0007571	7.83858e-05	0.000114909
A0A1D5X5M6	Ribulose-1 5-bisphosphate carboxylase/oxygenase activase 1 [Sotub10g028070.1.1]	1.3.13	PS.calvin cycle.rubisco interacting	-0.0367815	0.000174722	0.000218107	0.00748461	0.0074163	0.00070577	0.00110017
W5E9C7	Ribulose-1 5-bisphosphate carboxylase/oxygenase activase 1 [Sotub10g028070.1.1]	1.3.13	PS.calvin cycle.rubisco interacting	-0.0368107	0.000157401	0.000196484	0.00675951	0.00670592	0.000635802	0.0009911
A0A1D6DFN1	Phosphoribulokinase/uridine kinase [Sotub08g022090.1.1]	1.3.12	PS.calvin cycle.PRK	-0.0368379	0	0	0.00168611	0.00167339	0.000237754	0.000367176
A0A1D5X5M8	Ribulose-1 5-bisphosphate carboxylase/oxygenase activase 1 [Sotub10g028070.1.1]	1.3.13	PS.calvin cycle.rubisco interacting	-0.0370358	0.00019169	0.000239288	0.00839297	0.00842462	0.00077431	0.00120701
A0A1D6CYZ3	Peptidyl-prolyl cis-trans isomerase cyclophilin-type [Sotub02g035980.1.1]	29.6	protein.folding	-0.0374828	0	0	0.000879239	0.000917057	8.03806e-05	4.71446e-05
A0A1D6A2S0	Unknown proteins	35.2	not assigned.unknown	-0.0382227	0	0.00101092	0.00547822	0.00732196	0.00646611	0.00801589
A0A1D6A140	NAD-dependent epimerase/dehydratase [Sotub06g027720.1.1]	27.3.99	RNA.regulation of transcription.unclassified	-0.0382374	0	0	0.00125452	0.0014568	0.000158574	0.00014702
W5E0R4	Histone H2B [Sotub05g028630.1.1]	35.2	not assigned.unknown	-0.0382503	0	0.000990567	0.00536792	0.00720381	0.00633592	0.0078825
A0A1D6S409	NAD-dependent epimerase/dehydratase [Sotub06g027720.1.1]	27.3.99	RNA.regulation of transcription.unclassified	-0.0383086	0	0	0.00142735	0.00165632	0.000178989	0.000165948
A0A1D5T057	Unknown proteins	35.2	not assigned.unknown	-0.038314	0	0.00103213	0.00559315	0.00760093	0.00667897	0.00818405
A0A1D6S8D2	Glyoxylate/hydroxypyruvate reductase B [Sotub01g049040.1.1]	1.2.6	PS.photorespiration.hydroxypyruvate reductase	-0.0384192	0	0	0.000992586	0.00103862	6.82765e-05	0.000159321
A0A1D6RID7	Oxygen-evolving enhancer protein 1 of photosystem II [Sotub02g032940.1.1]	1.1.1.2	PS.lightreaction.photosystem II.PSII polypeptide subunits	-0.0387434	0	3.44617e-05	0.00258244	0.00309731	0.000671863	0.00082528
W5F9T2	Unknown proteins	35.2	not assigned.unknown	-0.0389697	0	0.000971016	0.00574173	0.0074411	0.00664627	0.00820018
W5GES9	Histone H2B [Sotub11g010770.1.1]	27.3.12	RNA.regulation of transcription.C3H zinc finger family	-0.0392832	0	0.00102496	0.00656418	0.00837411	0.00655591	0.00819267
A0A1D6AWG4	Histone H2B [Sotub11g010770.1.1]	27.3.12	RNA.regulation of transcription.C3H zinc finger family	-0.0395149	0	0.000961437	0.00651127	0.00834364	0.00655689	0.00819235
A0A1D5VJ41	Histone H2B [Sotub11g010770.1.1]	27.3.12	RNA.regulation of transcription.C3H zinc finger family	-0.039517	0	0.000961437	0.00653754	0.00831874	0.00655689	0.00819235
A0A1D5YTI6	Histone H2B [Sotub06g031680.1.1]	35.2	not assigned.unknown	-0.0396443	0	0.000887481	0.00589092	0.00794343	0.00619589	0.00758907
A0A1D5XGM1	Catalase [Sotub02g026140.1.1]	21.6	redox.dismutases and catalases	-0.0397309	0	0	0.000827649	0.000852133	6.87257e-05	0.000108655
A0A1D5XZK3	Catalase [Sotub02g026140.1.1]	21.6	redox.dismutases and catalases	-0.0397796	0	0	0.000814941	0.000867505	6.87257e-05	0.000108655
W5G400	Histone superfamily protein [AT3G45980]	35.2	not assigned.unknown	-0.0398053	0	0.000928267	0.00655027	0.00798862	0.00610077	0.00749838
A0A1D5RWJ9	Tic110 family transporter chloroplast inner envelope protein Tic110 [Sotub09g016160.1.1]	29.3.3	protein.targeting.chloroplast	-0.0398896	0	0	0.00125813	0.00124955	8.31396e-06	0.000112285
A0A1D5YMQ8	Catalase [Sotub02g026140.1.1]	21.6	redox.dismutases and catalases	-0.0399461	0	0	0.000822739	0.000890998	6.87257e-05	0.000108655
A0A077RU36	cDNA clone 002-143-C11 full insert sequence [Sotub06g005130.1.1]	35.2	not assigned.unknown	-0.0400104	0	0	0.00100236	0.00112279	0.000150038	0.000228579
A0A1D5XPE9	Ribulose-1 5-bisphosphate carboxylase/oxygenase activase 1 [Sotub10g024020.1.1]	1.3.13	PS.calvin cycle.rubisco interacting	-0.0400741	0	0.000105457	0.00373203	0.00324218	0.000302061	0.000425501
A0A1D6CHL1	Serine-glyoxylate aminotransferase [Sotub12g031950.1.1]	1.2.3	PS.photorespiration.aminotransferases peroxisomal	-0.0402109	0	0	0.00126982	0.000997872	4.65299e-05	0.000228782
A0A1D5SCB1	Histone H2B [Sotub11g010770.1.1]	27.3.12	RNA.regulation of transcription.C3H zinc finger family	-0.0402712	0	0.000964669	0.0072811	0.00906115	0.00626905	0.00771075
P24065	Photosystem II CP47 chlorophyll apoprotein [Sotub01g017120.1.1]	1.1.1.2	PS.lightreaction.photosystem II.PSII polypeptide subunits	-0.0403551	0	5.14805e-05	0.00167238	0.00164991	0.000500193	0.000588017
A0A1D5V4N4	cDNA clone 002-143-C11 full insert sequence [Sotub06g005130.1.1]	35.2	not assigned.unknown	-0.0403878	0	0	0.00104409	0.0012243	0.000127379	0.000220199
A0A1D5SDG5	translocon at the inner envelope membrane of chloroplasts 110 [AT1G06950]	29.3.3	protein.targeting.chloroplast	-0.0405227	0	0	0.00135673	0.00141636	8.70429e-06	0.000137149
A0A1D5SSJ7	Tic110 family transporter chloroplast inner envelope protein Tic110 [Sotub09g016160.1.1]	29.3.3	protein.targeting.chloroplast	-0.0408155	0	0	0.00136537	0.00142319	8.31396e-06	9.35705e-05
A0A1D6BXG5	Serine-glyoxylate aminotransferase [Sotub12g031950.1.1]	1.2.3	PS.photorespiration.aminotransferases peroxisomal	-0.0408685	0	0	0.00130619	0.00110108	4.65299e-05	0.000228782
W5GDS3	NAD-dependent epimerase/dehydratase [Sotub09g019880.1.1]	27.3.99	RNA.regulation of transcription.unclassified	-0.041005	0	0	0.00128502	0.00155893	5.65423e-05	9.73862e-05
A0A1D6S090	Ribulose-1 5-bisphosphate carboxylase/oxygenase activase 1 [Sotub10g028070.1.1]	1.3.13	PS.calvin cycle.rubisco interacting	-0.0410683	0	0.000135207	0.00672277	0.00662435	0.000617828	0.000982994
A0A1D5WSW4	Core histone H2A/H2B/H3/H4 domain containing protein, putative, expressed [LOC_Os08g38300]	35.2	not assigned.unknown	-0.0420136	0	0.000971016	0.00837609	0.00993914	0.00852705	0.0091809
A0A1D5VL59	Unknown proteins	35.2	not assigned.unknown	-0.0420364	0	0.000977446	0.00848202	0.0100074	0.00858352	0.0092417
P27807	Unknown proteins	35.2	not assigned.unknown	-0.0426188	0	0.000971016	0.0085023	0.0110558	0.00862408	0.00934564
W5BFB4	Unknown proteins	35.2	not assigned.unknown	-0.0427918	0	0.000971016	0.00872771	0.0112542	0.00862408	0.00937279
A0A1D5WI36	cDNA clone 002-143-C11 full insert sequence [Sotub06g005130.1.1]	35.2	not assigned.unknown	-0.0434178	0	0	0.000927363	0.00105252	0.00013482	0.000195059
A0A096ULI5	L-lactate dehydrogenase [Sotub07g025710.1.1]	1.2.2	PS.photorespiration.glycolate oxydase	-0.0437621	0	0	0.00137355	0.00179364	0.000121169	0.000221528
				Sum	0.00186086	0.0170981	0.22758	0.258404	0.121605	0.149053

## Sheet:  PC2- Loadings_White Fife
Table S13: Highest 100 positive and negative loadings of PC1 based on Principal component analyses of Wheat sensitive (White Fife) cultivar under control and stress condition considering root, seed and leaf tissues.
Abbreviation :	UK-C-R: UK-Control-Roots; UK-C-L: UK-Control-Leaves, UK-C-S: UK-Control-Seeds, UK-St-R: UK-St-Roots, UK-St-L: UK-Stress-Leaves, UK-St-S: UK-Stress-Seeds
Accession	Description	Bin No	Function	PC 2 - High Loadings	UK-C-R	UK-St-R	UK-C-L	UK-St-L	UK-C-S	UK-St-S
I6QQ39	Vicilin (Fragment) [Sotub09g020260.1.1]	26.9	misc.glutathione S transferases	0.0655819	0	0	6.81307e-06	0	0.00141335	0.00251207
W5B5R3	Sucrose synthase 4 [Sotub12g008670.1.1]	2.2.1.5	major CHO metabolism.degradation.sucrose.Susy	0.0621887	1.7868e-05	0.000153625	1.42476e-05	9.29067e-06	0.00160081	0.00150188
A0A1D5UWR7	Sucrose synthase 4 [Sotub12g008670.1.1]	2.2.1.5	major CHO metabolism.degradation.sucrose.Susy	0.0618309	1.7868e-05	0.000153625	1.42476e-05	9.29067e-06	0.00157335	0.00144818
W5EST8	Vicilin (Fragment) [Sotub09g020260.1.1]	26.9	misc.glutathione S transferases	0.0614071	0	0	6.38929e-06	5.71831e-06	0.000733849	0.00189163
A0A1D5U769	Sucrose synthase 4 [Sotub12g008670.1.1]	2.2.1.5	major CHO metabolism.degradation.sucrose.Susy	0.0613805	1.75455e-05	0.000150852	1.39904e-05	9.12296e-06	0.00144631	0.00143219
W5ECA4	Vicilin (Fragment) [Sotub09g020260.1.1]	26.9	misc.glutathione S transferases	0.0593407	0	0	6.50339e-06	5.82042e-06	0.000644943	0.00166031
A0A1D5XS09	Vicilin (Fragment) [Sotub09g020260.1.1]	26.9	misc.glutathione S transferases	0.0591236	0	0	6.55661e-06	0	0.000644156	0.00182295
W4ZRH9	Glucose-1-phosphate adenylyltransferase [Sotub01g047210.1.1]	2.1.2.1	major CHO metabolism.synthesis.starch.AGPase	0.0581141	2.75549e-05	0	4.62284e-05	6.86855e-06	0.00173141	0.00158145
A0A1D5SCP0	Glucose-1-phosphate adenylyltransferase [Sotub01g047210.1.1]	2.1.2.1	major CHO metabolism.synthesis.starch.AGPase	0.0581033	2.75549e-05	0	4.62284e-05	6.86855e-06	0.00173816	0.00157354
Q2WGB1	soluble starch synthase 2-3, chloroplast precursor, putative, expressed [LOC_Os06g12450]	2.1.2.2	major CHO metabolism.synthesis.starch.starch synthase	0.054147	0	0	9.7487e-06	0	0.000611725	0.000488509
A0A1D5ZVH4	Lipoxygenase [Sotub01g036960.1.1]	17.7.1.2	hormone metabolism.jasmonate.synthesis-degradation.lipoxygenase	0.0540173	0	9.03165e-06	0	0	0.000817101	0.00105704
A0A1D6DJD7	Mitochondrial carrier family [Sotub08g014360.1.1]	2.1.2.5	major CHO metabolism.synthesis.starch.transporter	0.0534713	0	0	8.81846e-06	0	0.00094098	0.000895557
W5GHA8	Mitochondrial carrier family [Sotub08g014360.1.1]	2.1.2.5	major CHO metabolism.synthesis.starch.transporter	0.0529762	0	0	8.737e-06	0	0.000889096	0.000875154
A0A1D6BSJ9	starch synthase 2 [AT3G01180]	2.1.2.2	major CHO metabolism.synthesis.starch.starch synthase	0.0526216	0	0	7.96443e-06	0	0.000465234	0.000344533
Q9LEE2	soluble starch synthase 2-3, chloroplast precursor, putative, expressed [LOC_Os06g12450]	2.1.2.2	major CHO metabolism.synthesis.starch.starch synthase	0.0523286	0	0	9.76091e-06	0	0.000617492	0.000371094
P93594	Beta-amylase [Sotub07g021140.1.1]	2.2.2.1.2	major CHO metabolism.degradation.starch.starch cleavage.beta amylase	0.0521942	0	0	0.000113842	2.1384e-05	0.00139576	0.00152535
W5AKY9	Unknown proteins	35.2	not assigned.unknown	0.0520953	0.000127351	0	3.44214e-05	0	0.000886168	0.00131038
A0A1D5TQ62	Beta-amylase [Sotub07g021140.1.1]	2.2.2.1.2	major CHO metabolism.degradation.starch.starch cleavage.beta amylase	0.0519512	0	0	0.000105877	2.1384e-05	0.00135202	0.00147929
A0A1D5YDJ7	Lipoxygenase [Sotub08g011220.1.1]	17.7.1.2	hormone metabolism.jasmonate.synthesis-degradation.lipoxygenase	0.0512737	0	9.72986e-06	0	0	0.000712918	0.000942733
A0A1D6AW44	Endoglucanase 1 [Sotub11g017240.1.1]	10.6.1	cell wall.degradation.cellulases and beta-1,4-glucanases	0.0510109	0	0	9.77095e-06	0	0.000811311	0.000885253
A0A1D6D1F6	Sucrose synthase 4 [Sotub12g008670.1.1]	2.2.1.5	major CHO metabolism.degradation.sucrose.Susy	0.0508614	1.789e-05	0.000152164	2.35488e-05	1.4151e-05	0.000821209	0.000792815
A0A1D5SVW4	Unknown proteins	35.2	not assigned.unknown	0.0501403	0	0	2.91992e-05	0	0.000878036	0.000973214
A0A1D6ADY9	Endoglucanase 1 [Sotub11g017240.1.1]	10.6.1	cell wall.degradation.cellulases and beta-1,4-glucanases	0.0497993	0	0	2.87018e-05	0	0.00106031	0.00113596
A0A1D6SCP9	Sucrose synthase 4 [Sotub12g008670.1.1]	2.2.1.5	major CHO metabolism.degradation.sucrose.Susy	0.0497518	1.789e-05	0.000152164	2.35488e-05	1.4151e-05	0.0007708	0.000718504
A0A1D5UHV1	Endoglucanase 1 [Sotub11g017240.1.1]	10.6.1	cell wall.degradation.cellulases and beta-1,4-glucanases	0.0480638	0	0	8.04435e-06	0	0.000532734	0.000594453
A0A1D5ZBL7	Serpin (Serine protease inhibitor) [Sotub04g032620.1.1]	20.1.7.6	stress.biotic.PR-proteins.PR6 (proteinase inhibitors)	0.0479853	7.33332e-05	0	4.54814e-05	0	0.000911962	0.0012061
A0A1D5XGF4	Beta-amylase [Sotub07g021140.1.1]	2.2.2.1.2	major CHO metabolism.degradation.starch.starch cleavage.beta amylase	0.0472806	0.000115928	6.9807e-05	0.000204287	3.55693e-05	0.00270586	0.00284478
W5FZ62	Serpin (Serine protease inhibitor) [Sotub04g032620.1.1]	20.1.7.6	stress.biotic.PR-proteins.PR6 (proteinase inhibitors)	0.0468048	7.31494e-05	0	4.53674e-05	0	0.00079656	0.00115395
A0A1D6S6L0	Phosphorylase [Sotub05g005530.1.1]	2.2.2.2	major CHO metabolism.degradation.starch.starch phosphorylase	0.0462398	0	0	2.24333e-05	1.97271e-05	0.0006979	0.000285361
A0A1D6BEU5	Endoglucanase 1 [Sotub11g017240.1.1]	10.6.1	cell wall.degradation.cellulases and beta-1,4-glucanases	0.0451719	0	0	3.30204e-05	0	0.000847468	0.000965326
A0A1D5SXD6	Late embryogenesis abundant protein (LEA) family protein [AT3G15670]	35.2	not assigned.unknown	0.0449636	0	0	0	1.90304e-05	0.00138904	0.000944845
A0A1D5YFA6	Beta-amylase [Sotub07g021140.1.1]	2.2.2.1.2	major CHO metabolism.degradation.starch.starch cleavage.beta amylase	0.0449109	0.00013959	6.70147e-05	0.000322523	3.41465e-05	0.00284002	0.00304277
A0A1D5YE08	Phosphorylase [Sotub05g005530.1.1]	2.2.2.2	major CHO metabolism.degradation.starch.starch phosphorylase	0.0437465	0	0	2.24333e-05	1.97271e-05	0.000555342	0.000251569
P10387	Unknown proteins	35.2	not assigned.unknown	0.0437149	0	0	5.92099e-06	0	0.000300026	0.000306797
A0A1D6ABF1	Aspartic proteinase [Sotub02g024010.1.1]	29.5.4	protein.degradation.aspartate protease	0.0432461	0.00011547	0.000139062	3.53333e-05	0	0.00088395	0.000837041
A0A1D6B4X5	Aspartic proteinase [Sotub02g024010.1.1]	29.5.4	protein.degradation.aspartate protease	0.0427984	0.000115928	0.000139614	3.54735e-05	0	0.000858477	0.000805194
A0A1D5Y5R1	Unknown proteins	35.2	not assigned.unknown	0.0423903	0	0	9.5383e-06	0	0.000364452	0.000538161
A0A1D5U5L3	1 4-alpha-glucan branching enzyme II [Sotub09g011090.1.1]	2.1.2.3	major CHO metabolism.synthesis.starch.starch branching	0.0422839	0	0	5.17582e-06	5.10579e-06	0.000314497	0.000200025
A0A1D5XXC9	Beta-amylase [Sotub07g021140.1.1]	2.2.2.1.2	major CHO metabolism.degradation.starch.starch cleavage.beta amylase	0.0420563	0.000221737	6.67604e-05	0.000320978	4.08203e-05	0.00260888	0.00279272
Q9ST58	Serpin (Serine protease inhibitor) [Sotub04g032620.1.1]	20.1.7.6	stress.biotic.PR-proteins.PR6 (proteinase inhibitors)	0.041762	0	0	1.00655e-05	0	0.000300557	0.000683786
A0A1D6APZ0	Aspartic proteinase [Sotub02g024010.1.1]	29.5.4	protein.degradation.aspartate protease	0.0416123	0.00011547	0.000139062	3.53333e-05	0	0.000824618	0.000719066
A0A1D5TFG1	1 4-alpha-glucan branching enzyme II [Sotub09g011090.1.1]	2.1.2.3	major CHO metabolism.synthesis.starch.starch branching	0.0414227	0	0	4.79197e-06	4.72713e-06	0.000268901	0.000175206
A0A1D5YZJ3	Phosphorylase [Sotub05g005530.1.1]	2.2.2.2	major CHO metabolism.degradation.starch.starch phosphorylase	0.0410208	0	0	3.6931e-05	3.24759e-05	0.000800364	0.000318329
W4ZN68	late embryogenesis abundant protein, group 3, putative, expressed [LOC_Os05g46480]	35.2	not assigned.unknown	0.0408352	0	0	0	1.7756e-05	0.000813784	0.000783071
A0A1D5Y7B6	Formate dehydrogenase [Sotub02g036030.1.1]	25.10	C1-metabolism.formate dehydrogenase	0.0399631	0	0	2.17576e-05	1.10388e-05	0.000554816	0.000415689
W5HFK6	Formate dehydrogenase [Sotub02g036030.1.1]	25.10	C1-metabolism.formate dehydrogenase	0.0399485	0	2.44066e-05	4.7281e-05	1.04825e-05	0.000625459	0.000522048
Q9FUU6	Granule-bound starch synthase [Sotub08g026990.1.1]	2.1.2.2	major CHO metabolism.synthesis.starch.starch synthase	0.0389522	0	0	2.64865e-05	0	0.000964043	0.000939266
Q9S7N5	Granule-bound starch synthase [Sotub08g026990.1.1]	2.1.2.2	major CHO metabolism.synthesis.starch.starch synthase	0.0384463	0	0	2.65304e-05	0	0.000928047	0.000909534
A0A1D5ZGT7	Unknown proteins	35.2	not assigned.unknown	0.0377006	0	0	1.43587e-05	0	0.000522434	0.000427504
A0A1D5XG65	Alpha-L-arabinofuranosidase/beta-D-xylosidase [Sotub04g027020.1.1]	10.6.1	cell wall.degradation.cellulases and beta-1,4-glucanases	0.0374039	0	0	3.81197e-05	2.00393e-05	0.000266313	0.000379964
B3V9H7	Granule-bound starch synthase [Sotub08g026990.1.1]	2.1.2.2	major CHO metabolism.synthesis.starch.starch synthase	0.0373163	0	0	2.65304e-05	0	0.000878478	0.000812369
A0A1D5SYD2	Genomic DNA chromosome 3 BAC clone F4B12 [Sotub07g024380.1.1]	29.5.11.20	protein.degradation.ubiquitin.proteasom	0.0370156	0	0	1.90071e-05	0	0.00025453	0.000269411
W5HXV0	5-dehydro-2-deoxygluconokinase [Sotub11g019050.1.1]	2.2.1.1	major CHO metabolism.degradation.sucrose.fructokinase	0.036762	8.70267e-05	0.000123427	1.8609e-05	1.06708e-05	0.000588694	0.000432579
A0A1D6D852	Endochitinase (Chitinase) [Sotub02g009500.1.1]	20.1.7.3	stress.biotic.PR-proteins.PR3/4/8/11 (chitinases and chitin binding proteins)	0.0366983	0	0	0	1.46342e-05	0.000486522	0.000414293
A0A1D6D1Q3	Diphosphate-fructose-6-phosphate 1-phosphotransferase [Sotub02g024270.1.1]	4.2.5	glycolysis.plastid branch.pyrophosphate-fructose-6-P phosphotransferase	0.0355576	5.17677e-05	9.52872e-05	2.94845e-05	2.77301e-05	0.00041952	0.000426362
W5ER88	Serpin (Serine protease inhibitor) [Sotub04g032620.1.1]	20.1.7.6	stress.biotic.PR-proteins.PR6 (proteinase inhibitors)	0.0351638	0.000110386	6.862e-05	4.49431e-05	0	0.000562191	0.000463883
A0A1D5SA32	ClpB chaperone [Sotub03g028720.1.1]	20.2.1	stress.abiotic.heat	0.0350129	0.00027711	0.000405682	0	1.32944e-05	0.000379301	0.000330085
W5G4R7	Diphosphate--fructose-6-phosphate 1-phosphotransferase [Sotub12g028110.1.1]	4.1.5	glycolysis.cytosolic branch.pyrophosphate-fructose-6-P phosphotransferase	0.0348882	0	9.45581e-05	6.03326e-06	1.13513e-05	0.000213599	0.000187895
A0A1D5XNJ5	Vicilin-like protein (Fragment) [Sotub11g029120.1.1]	33.1	development.storage proteins	0.0348352	0	0	0	2.23943e-05	0.000239794	0.000199413
W5ERN4	Alpha-L-arabinofuranosidase/beta-D-xylosidase [Sotub04g027020.1.1]	10.6.1	cell wall.degradation.cellulases and beta-1,4-glucanases	0.0345755	7.46201e-05	2.14994e-05	0	0	0.000286665	0.000377247
A0A1D5WZ74	UDP-glucose dehydrogenase [Sotub03g028860.1.1]	10.1.4	cell wall.precursor synthesis.UGD	0.0344523	0	4.97256e-05	1.02524e-05	0	0.000334012	0.000238027
A0A1D5XUK2	Lipoxygenase [Sotub01g036960.1.1]	17.7.1.2	hormone metabolism.jasmonate.synthesis-degradation.lipoxygenase	0.0343545	0.000121322	0.000392194	0	2.8344e-05	0.000425545	0.000290625
W5B8Z6	Beta-fructofuranosidase insoluble isoenzyme 2 [Sotub09g009910.1.1]	2.2.1.3.2	major CHO metabolism.degradation.sucrose.invertases.cell wall	0.0342904	0	0.000137536	2.86976e-05	1.2798e-05	0.000245959	0.000314446
A0A1D5XQJ1	Serpin (Serine protease inhibitor) [Sotub04g032620.1.1]	20.1.7.6	stress.biotic.PR-proteins.PR6 (proteinase inhibitors)	0.0342789	7.31494e-05	8.78845e-05	4.49431e-05	0	0.00044984	0.00042974
A0A1D6DKR9	IQ calmodulin-binding motif family protein [Sotub03g019810.1.1]	30.3	signalling.calcium	0.0342687	0	2.17606e-05	4.3081e-05	3.73745e-05	0.000458521	0.00034775
P17314	Unknown proteins	35.2	not assigned.unknown	0.0340393	0.000175379	0.000263175	9.30482e-05	4.26831e-05	0.00113997	0.00109319
W5EF42	Vicilin-like protein (Fragment) [Sotub11g029120.1.1]	33.1	development.storage proteins	0.0338845	0	0	0	2.27477e-05	0.000199385	0.000218929
W5E0G4	Vicilin-like protein (Fragment) [Sotub11g029120.1.1]	33.1	development.storage proteins	0.0338031	0	0	0	2.26583e-05	0.000213365	0.000201763
A0A1D5S0Z9	Unknown proteins	35.2	not assigned.unknown	0.0337363	0.000129597	0	3.53271e-05	0	0.000646788	0.000931291
A0A1D5X259	Alpha-L-arabinofuranosidase [Sotub10g027020.1.1]	10.6.2	cell wall.degradation.mannan-xylose-arabinose-fucose	0.0334809	8.83927e-05	5.32265e-05	2.70478e-05	2.34651e-05	0.000378501	0.00042183
A0A1D6RYE5	Lipoxygenase [Sotub01g036960.1.1]	17.7.1.2	hormone metabolism.jasmonate.synthesis-degradation.lipoxygenase	0.0333483	0.000124573	0.000369497	0	2.91035e-05	0.000419131	0.000263741
W4ZUK2	Short-chain dehydrogenase/reductase family protein [Sotub01g036550.1.1]	26.22	misc.short chain dehydrogenase/reductase (SDR)	0.0332435	0	5.23864e-05	0	0	0.000527994	0.000693741
A0A1D6RLR1	1 4-alpha-glucan branching enzyme II [Sotub09g011090.1.1]	2.1.2.3	major CHO metabolism.synthesis.starch.starch branching	0.0325405	0	0	0.000127613	5.65386e-05	0.00070406	0.000612725
A0A1D5STA8	ClpB chaperone [Sotub03g028720.1.1]	20.2.1	stress.abiotic.heat	0.0324599	0.000270182	0.000365653	0	1.2962e-05	0.000312985	0.000260592
A0A1D6BLQ7	5-dehydro-2-deoxygluconokinase [Sotub11g019050.1.1]	2.2.1.1	major CHO metabolism.degradation.sucrose.fructokinase	0.0323654	0	5.68716e-05	2.11237e-05	0	0.000541087	0.000462915
A0A1D5XCM8	Ascorbate peroxidase [Sotub09g006730.1.1]	21.2.1	redox.ascorbate and glutathione.ascorbate	0.0322318	0	0.000769306	5.12159e-05	8.5737e-05	0.000708651	0.000773429
G3CCE7	1 4-alpha-glucan branching enzyme II [Sotub09g011090.1.1]	2.1.2.3	major CHO metabolism.synthesis.starch.starch branching	0.0321925	0	0	0.000127613	5.65386e-05	0.000685651	0.000597568
W5AB71	Short-chain dehydrogenase/reductase family protein [Sotub01g036550.1.1]	26.22	misc.short chain dehydrogenase/reductase (SDR)	0.0319698	0	6.18302e-05	0	0	0.000585348	0.000722141
A0A1D5Z6P0	uncharacterized 50.6 kDa protein in the 5region of gyrA and gyrB, putative, expressed [LOC_Os01g07300]	35.2	not assigned.unknown	0.0319547	0	3.37544e-05	0	0	0.000538067	0.000923428
A0A1D5XQP7	Protein disulfide isomerase [Sotub06g019370.1.1]	21.1	redox.thioredoxin	0.0318641	0.000389578	0.0004296	0.000294726	0.000293452	0.00362417	0.0024599
A0A1D5UTZ3	Gamma-glutamyltranspeptidase 1 [Sotub05g024400.1.1]	20.2	stress.abiotic	0.0318635	0.000103779	0.000269	6.71958e-06	7.01933e-06	0.000251773	0.00034691
A0A1D6BUF1	Unknown proteins	35.2	not assigned.unknown	0.0318624	0	0	2.41331e-05	0	0.000449336	0.000611028
A0A1D5UII0	1 4-alpha-glucan branching enzyme II [Sotub09g011090.1.1]	2.1.2.3	major CHO metabolism.synthesis.starch.starch branching	0.0318103	0	0	0.000118932	5.68147e-05	0.000647695	0.000567306
A0A1D5YNB1	Proton pump interactor 1 [Sotub07g024120.1.1]	34	transport	0.0317883	0	0	4.59643e-05	0	0.000326329	0.000141351
A0A1D6C1W8	Alpha-glucosidase 1 [Sotub02g015880.1.1]	2.2.2.1	major CHO metabolism.degradation.starch.starch cleavage	0.0317834	6.57968e-05	8.78755e-06	4.90993e-05	2.14835e-05	0.000328306	0.000357273
A0A1D5YQ80	Subtilisin-like protease [Sotub04g031100.1.1]	29.5.1	protein.degradation.subtilases	0.0316912	0	0	0	0	8.29087e-05	0.000145747
I3NM23	Lipoxygenase [Sotub01g036960.1.1]	17.7.1.2	hormone metabolism.jasmonate.synthesis-degradation.lipoxygenase	0.0316342	0.000118786	0.000322093	0	2.77514e-05	0.000317074	0.00024803
A0A1D5X3C1	Alpha-L-arabinofuranosidase/beta-D-xylosidase [Sotub04g027020.1.1]	10.6.1	cell wall.degradation.cellulases and beta-1,4-glucanases	0.0315929	7.47156e-05	2.15268e-05	0	0	0.000229522	0.000306307
A0A1D5YUK4	Diphosphate--fructose-6-phosphate 1-phosphotransferase [Sotub12g028110.1.1]	4.1.5	glycolysis.cytosolic branch.pyrophosphate-fructose-6-P phosphotransferase	0.031481	9.67344e-05	0.000192297	6.6326e-06	1.24789e-05	0.000290425	0.000244484
A0A1D5WYI6	Acid phosphatase [Sotub06g022900.1.1]	16.2.1.10	secondary metabolism.phenylpropanoids.lignin biosynthesis.CAD	0.0314681	0	0	1.37029e-05	0.000123685	0.000493566	0.000463661
A0A1D5V8Y8	Triosephosphate isomerase [Sotub06g009960.1.1]	1.3.5	PS.calvin cycle.TPI	0.0313782	0	0.00011675	6.97861e-05	3.36485e-05	0.000519469	0.00051876
A0A1D5ZEF6	Diphosphate--fructose-6-phosphate 1-phosphotransferase [Sotub12g028110.1.1]	4.1.5	glycolysis.cytosolic branch.pyrophosphate-fructose-6-P phosphotransferase	0.0313031	6.67093e-05	0.000108077	6.03326e-06	1.13513e-05	0.000219606	0.000171792
A0A1D6CUM8	Unknown proteins	35.2	not assigned.unknown	0.0312359	0	0	6.32629e-06	0	0.000124967	0.000141897
A0A1D5TH74	Gamma-glutamyltranspeptidase 1 [Sotub05g024400.1.1]	20.2	stress.abiotic	0.0311935	0.000102865	0.000266632	6.66042e-06	6.95754e-06	0.000236573	0.000329119
W5BFA5	Alpha-1 4-glucan-protein synthase [Sotub04g019710.1.1]	10.5.5	cell wall.cell wall proteins.RGP	0.0311553	0	0.000145947	4.44334e-05	4.45702e-05	0.000342699	0.000465975
W5EA82	Alpha-L-arabinofuranosidase/beta-D-xylosidase [Sotub04g027020.1.1]	10.6.1	cell wall.degradation.cellulases and beta-1,4-glucanases	0.0310083	7.46201e-05	2.14994e-05	0	0	0.000205786	0.000316607
A0A1D5XF08	stress responsive protein, putative, expressed [LOC_Os03g21040]	29.2.2	protein.synthesis.ribosome biogenesis	0.0309493	0.000463044	0.000859979	3.35043e-05	5.61607e-05	0.000839865	0.000811522
A0A1D6DEM6	Genomic DNA chromosome 3 BAC clone F4B12 [Sotub07g024380.1.1]	29.5.11.20	protein.degradation.ubiquitin.proteasom	0.0309347	2.76666e-05	0	1.90432e-05	0	0.0002125	0.000180227
A0A1D5Z8F9	Proton pump interactor 1 [Sotub07g024120.1.1]	34	transport	0.0308541	0	0	4.21139e-05	0	0.000292487	0.000114901
				Sum	0.00440993	0.00771298	0.00349519	0.00162109	0.0718922	0.0749163
Accession	Description	Bin No	Function	PC 2 - Low Loadings	UK-C-R	UK-St-R	UK-C-L	UK-St-L	UK-C-S	UK-St-S
A0A1D5TQ86	Glycerol-3-phosphate dehydrogenase [Sotub11g012230.1.1]	11.5.3	lipid metabolism.glycerol metabolism.FAD-dependent glycerol-3-phosphate dehydrogenase	-0.0253963	0.000300581	0.000136518	0.000103073	9.20891e-05	2.92153e-05	6.6137e-06
A0A1D5RRV3	Xaa-Pro aminopeptidase [Sotub01g036920.1.1]	2.2.1.4	major CHO metabolism.degradation.sucrose.hexokinase	-0.0254106	0	0	0.000160311	0.000149527	5.19165e-06	0
A0A1D5UB36	Peptidyl-prolyl cis-trans isomerase cyclophilin-type [Sotub12g006120.1.1]	29.4	protein.postranslational modification	-0.0254483	0	0	0.000278527	0.000331768	7.9878e-06	1.81841e-05
A0A1D6B4C8	Pheophorbide a oxygenase family [Sotub12g028890.1.1]	29.3.3	protein.targeting.chloroplast	-0.0254875	0	0	0.000578856	0.00032124	2.75071e-05	2.29257e-05
A0A1D6RXR3	Galactose mutarotase-like [Sotub03g011890.1.1]	35.1	not assigned.no ontology	-0.0255537	0	0	0.00049191	0.00051161	2.04838e-05	4.60529e-05
A0A1D5X437	Long-chain-fatty-acid CoA ligase [Sotub09g028650.1.1]	11.1.8	lipid metabolism.FA synthesis and FA elongation.acyl CoA ligase	-0.0256714	0	0	0.000276051	9.47942e-05	0	5.68562e-06
A0A1D5ZZR4	Unknown proteins	35.2	not assigned.unknown	-0.0257019	0	0	0.000239311	0.000201088	0	7.43894e-06
A0A1D5T8H3	Aminomethyltransferase [Sotub02g023940.1.1]	1.2.4.2	PS.photorespiration.glycine cleavage.T subunit	-0.0257226	0.000282196	0.000195437	0.000612985	0.000559531	6.34157e-05	0.000113665
A0A1D6CHL1	Serine-glyoxylate aminotransferase [Sotub12g031950.1.1]	1.2.3	PS.photorespiration.aminotransferases peroxisomal	-0.0258244	0	0	0.00126982	0.000997872	4.65299e-05	0.000228782
A0A1D5WWS5	Bilirubin oxidase [Sotub05g009460.1.1]	20.2.3	stress.abiotic.drought/salt	-0.0259614	0.00012255	5.8834e-05	8.06167e-05	0.000103051	0	0
A0A1D6CX09	Phenylcoumaran benzylic ether reductase 3 [Sotub10g014450.1.1]	16.8.5.1	secondary metabolism.flavonoids.isoflavonols.isoflavone reductase	-0.0259764	0.000346612	0.000479645	0.00031866	0.000303624	5.88592e-05	4.68319e-05
W5EDP5	Sucrose-phosphate synthase 1 [Sotub11g016590.1.1]	2.1.1.1	major CHO metabolism.synthesis.sucrose.SPS	-0.0259933	1.3755e-05	5.9131e-05	0.000136013	0.00016434	1.78673e-05	7.82971e-06
A0A1D5YZH5	Cathepsin L-like cysteine proteinase [Sotub07g014980.1.1]	29.5.3	protein.degradation.cysteine protease	-0.0262168	0.000282614	0.000219934	0.000254936	0.000182949	3.10882e-05	2.31876e-05
W5EBU6	Lipoxygenase [Sotub01g036960.1.1]	17.7.1.2	hormone metabolism.jasmonate.synthesis-degradation.lipoxygenase	-0.0262207	0.000433345	0.000533794	6.39013e-05	8.93421e-05	0	0
A0A1D5URU9	Aminomethyltransferase [Sotub02g023940.1.1]	1.2.4.2	PS.photorespiration.glycine cleavage.T subunit	-0.0262392	0.000343615	0.000237973	0.000724304	0.00070335	7.72179e-05	0.000113855
A0A1D5XTW5	Aldo-keto reductase/ oxidoreductase [Sotub11g024970.1.1]	3.5	minor CHO metabolism.others	-0.0263234	0	0	0.000314358	0.000350424	0	1.07558e-05
A0A1D6BXG5	Serine-glyoxylate aminotransferase [Sotub12g031950.1.1]	1.2.3	PS.photorespiration.aminotransferases peroxisomal	-0.0264349	0	0	0.00130619	0.00110108	4.65299e-05	0.000228782
Q6EZE8	Sucrose-phosphate synthase 1 [Sotub11g016590.1.1]	2.1.1.1	major CHO metabolism.synthesis.sucrose.SPS	-0.0264688	8.28356e-05	8.42e-05	0.000182354	0.000235691	2.14667e-05	2.87138e-05
A0A1D6DEQ5	Peroxidase [Sotub03g015450.1.1]	26.12	misc.peroxidases	-0.0266229	0	0.000133497	0.00066812	0.000393973	3.46076e-05	2.57748e-05
A0A1D5XK07	Aspartic proteinase nepenthesin I [Sotub05g029660.1.1]	27.3.99	RNA.regulation of transcription.unclassified	-0.0266314	0.000285709	0.000317753	5.90006e-05	0.000179934	0	0
A0A1D5Y6P3	Photosystem II oxygen evolving complex protein PsbP [Sotub03g028450.1.1]	1.1.1.2	PS.lightreaction.photosystem II.PSII polypeptide subunits	-0.0267046	0	0	0.000577041	0.000886183	0	5.37618e-05
A0A1D5W206	Receptor-like serine/threonine-protein kinase At3g01300 [Sotub09g017470.1.1]	29.4.1.54	protein.postranslational modification.kinase.receptor like cytoplasmatic kinase IV	-0.0267135	0.000568946	0.000210056	2.61161e-05	3.35248e-05	0	0
A0A1D5X7T8	Sucrose-phosphate synthase 1 [Sotub11g016590.1.1]	2.1.1.1	major CHO metabolism.synthesis.sucrose.SPS	-0.0267814	6.90056e-05	9.26072e-05	0.000203353	0.000235016	2.14058e-05	2.86324e-05
A0A1D6SAS2	Homology to unknown gene (Fragment) [Sotub06g024080.1.1]	35.2	not assigned.unknown	-0.0268408	0	0	0.000507513	0.000633341	1.01312e-05	4.8557e-05
A0A1D6CBQ8	Peptidyl-prolyl cis-trans isomerase cyclophilin-type [Sotub02g035980.1.1]	29.6	protein.folding	-0.026893	0	0	0.00135479	0.00133137	7.42372e-05	5.50706e-05
A0A1D5WYS2	Peroxidase 1 [Sotub03g017090.1.1]	1.1.1.2	PS.lightreaction.photosystem II.PSII polypeptide subunits	-0.0270274	0.00172013	0.00153441	0.000346076	0.000144013	5.37922e-05	6.33351e-05
A0A1D5V161	Peptidyl-prolyl cis-trans isomerase cyclophilin-type [Sotub12g006120.1.1]	29.4	protein.postranslational modification	-0.0270859	0	0	0.000296478	0.000375119	7.67029e-06	1.74613e-05
A0A1D5WTH5	Glutamate decarboxylase [Sotub05g026980.1.1]	13.1.1.1.1	amino acid metabolism.synthesis.central amino acid metabolism.GABA.glutamate decarboxylase	-0.0272533	0.000192256	0.000937099	0.000281753	0.000399477	8.98758e-05	9.15185e-06
A0A1D5ZQI6	Beta-fructofuranosidase insoluble isoenzyme 2 [Sotub09g009910.1.1]	2.2.1.3.2	major CHO metabolism.degradation.sucrose.invertases.cell wall	-0.0272669	0.00065906	0.000555991	0.00012546	5.011e-05	2.09835e-05	0
A0A1D6BWN9	O-methyltransferase [Sotub08g008080.1.1]	16.2	secondary metabolism.phenylpropanoids	-0.027294	0.000400062	0.000189471	0.000376632	0.000412789	0	2.29299e-05
A0A1D5U0Z1	Glutathione-regulated potassium-efflux system protein [Sotub01g031650.1.1]	34.15	transport.potassium	-0.0273313	3.85336e-05	2.28802e-05	8.76115e-05	7.07042e-05	3.24412e-06	3.67234e-06
A0A1D5TDS6	Catalytic/ coenzyme binding protein [Sotub08g021850.1.1]	27.3.99	RNA.regulation of transcription.unclassified	-0.0274701	0	0	0.000661996	0.000511641	2.37885e-05	2.69241e-05
A0A1D5UN48	Alpha-L-fucosidase 1 [Sotub11g025200.1.1]	10.6.2	cell wall.degradation.mannan-xylose-arabinose-fucose	-0.0274777	0.000369204	0.000237862	0.00010851	4.55992e-05	0	0
A0A1D5W2N2	Glycerate kinase [Sotub03g036630.1.1]	1.2.7	PS.photorespiration.glycerate kinase	-0.0275165	0	0	0.00034778	0.000438707	0	1.13096e-05
A0A1D6RS94	Receptor-like serine/threonine-protein kinase At3g01300 [Sotub09g017470.1.1]	29.4.1.54	protein.postranslational modification.kinase.receptor like cytoplasmatic kinase IV	-0.0276741	0.000599927	0.000241596	3.20167e-05	3.26416e-05	0	0
A0A1D5U6J3	Asparaginyl-tRNA synthetase [Sotub03g024600.1.1]	29.1.22	protein.aa activation.asparagine-tRNA ligase	-0.027733	0.000109007	5.10809e-05	0.000150922	0.000145357	0	7.7859e-06
A0A1D6D4L8	O-methyltransferase [Sotub08g008080.1.1]	16.2	secondary metabolism.phenylpropanoids	-0.0277468	0.000400062	0.000189471	0.000387025	0.000434693	0	2.29299e-05
W5GDS3	NAD-dependent epimerase/dehydratase [Sotub09g019880.1.1]	27.3.99	RNA.regulation of transcription.unclassified	-0.0278566	0	0	0.00128502	0.00155893	5.65423e-05	9.73862e-05
A0A1D6B6N2	4-hydroxy-3-methylbut-2-en-1-yl diphosphate synthase [Sotub11g026620.1.1]	16.1.1.6	secondary metabolism.isoprenoids.non-mevalonate pathway.HDS	-0.0279757	9.85012e-05	0	0.00033825	0.000295588	2.52673e-05	2.39195e-05
A0A1D6S240	9-cis-epoxycarotenoid dioxygenase [Sotub01g026220.1.1]	16.1.4.10	secondary metabolism.isoprenoids.carotenoids.carotenoid cleavage dioxygenase	-0.0279965	0.000132768	0	0.000195653	0.000119804	6.76647e-06	0
A0A1D6SE08	Sister chromatid cohesion protein PDS5 homolog B [Sotub11g006420.1.1]	2.1.2.1	major CHO metabolism.synthesis.starch.AGPase	-0.0281304	0.000108999	5.40904e-05	4.05102e-05	3.63078e-05	0	0
A0A1D5TCW5	Glutathione-regulated potassium-efflux system protein [Sotub01g031650.1.1]	34.15	transport.potassium	-0.0282756	3.83324e-05	2.27607e-05	9.94216e-05	7.38126e-05	3.22718e-06	3.65317e-06
A0A1D5TBT9	Aquaporin [Sotub06g012350.1.1]	34.19.1	transport.major intrinsic proteins.PIP	-0.0284155	0.000442633	0.000464215	0.000277147	0.000236561	4.20531e-05	0
A0A1D6CW20	Peroxidase 1 [Sotub03g017090.1.1]	1.1.1.2	PS.lightreaction.photosystem II.PSII polypeptide subunits	-0.028422	0.00218328	0.00172521	0.000392881	0.000144013	5.37922e-05	6.33351e-05
A0A1D5S9V2	Flavoprotein wrbA [Sotub01g046760.1.1]	11.8	lipid metabolism.exotics (steroids, squalene etc)	-0.0284331	0.000981488	0.000648991	0.0002985	0.000182369	5.90927e-05	0
W5AM16	6-phosphofructo-2-kinase/fructose-2 6-biphosphatase 4 [Sotub06g032910.1.1]	4.1.6	glycolysis.cytosolic branch.fructose-2,6-bisphosphatase (Fru2,6BisPase)	-0.0286953	0	0	0.000249083	0.000280245	4.80981e-06	1.21618e-05
A0A1D6BR25	Peroxidase [Sotub06g032420.1.1]	26.12	misc.peroxidases	-0.0287816	0.00208174	0.0011559	0.000520634	0.000242232	0	0
A0A1D5X4M9	Pheophorbide a oxygenase (Fragment) [Sotub11g024270.1.1]	31.5.1	cell.cell death.plants	-0.0288797	0	0	0.000561049	0.000287452	2.09049e-05	7.81506e-06
A0A1D6RFV9	Ribulose bisphosphate carboxylase large chain (Fragment) [Sotub06g027050.1.1]	1.3.1	PS.calvin cycle.rubisco large subunit	-0.028892	0	0	0.00156101	0.00217551	4.93886e-05	8.18283e-05
A0A1D5TVF1	cDNA clone 002-130-C06 full insert sequence [Sotub03g010540.1.1]	3.4.1	minor CHO metabolism.myo-inositol.poly-phosphatases	-0.0289343	0	5.16866e-05	0.000684497	0.000612763	3.12182e-05	3.52668e-05
A0A1D5U6I3	Tetratricopeptide TPR_2 repeat protein [Sotub01g005740.1.1]	27.1.20	RNA.processing.degradation dicer	-0.0289526	0	0	0.000424083	0.000650192	1.14344e-05	1.28014e-05
A0A1D5SC90	Serine protease [Sotub02g036090.1.1]	29.5.5	protein.degradation.serine protease	-0.029018	0	0	0.000476557	0.000510636	1.74545e-05	1.95927e-05
A0A1D5YP29	Glutathione S-transferase [Sotub12g027670.1.1]	26.9	misc.glutathione S transferases	-0.0290419	0.000656021	0.000853573	0.000346491	0.000123143	0	0
A0A1D6BQS3	NADH dehydrogenase [Sotub10g008790.1.1]	9.2.1	mitochondrial electron transport / ATP synthesis.NADH-DH (type II).internal matrix	-0.0290595	0.00020867	6.28263e-05	0.000129652	0.000103065	6.62148e-06	0
A0A1D6A8Y2	4-hydroxy-3-methylbut-2-en-1-yl diphosphate synthase [Sotub11g026620.1.1]	16.1.1.6	secondary metabolism.isoprenoids.non-mevalonate pathway.HDS	-0.0290671	9.85012e-05	0	0.000371355	0.000321195	2.52673e-05	2.39195e-05
A0A1D6BT98	Sister chromatid cohesion protein PDS5 homolog B [Sotub11g006420.1.1]	2.1.2.1	major CHO metabolism.synthesis.starch.AGPase	-0.0292451	0.000128473	9.4297e-05	3.98659e-05	3.35952e-05	0	0
A0A1D5TUG4	Serine/threonine protein kinase [Sotub01g035280.1.1]	29.4	protein.postranslational modification	-0.0292812	0	0	0.000203542	0.000177964	0	4.66806e-06
A0A1D5YJ34	PAP fibrillin family domain containing protein, expressed [LOC_Os09g04790]	26.2	misc.UDP glucosyl and glucoronyl transferases	-0.0295219	0	2.48514e-05	0.000704861	0.000442033	1.18713e-05	1.32906e-05
A0A1D6DG86	Uncharacterized aarF domain-containing protein kinase 1 [Sotub04g036580.1.1]	34.16	transport.ABC transporters and multidrug resistance systems	-0.0295417	0	0	0.000723802	0.000488516	0	1.42432e-05
W5CT90	Calreticulin 2 calcium-binding protein [Sotub05g029430.1.1]	30.3	signalling.calcium	-0.0297429	0.000274308	0.000161347	0.000181137	0.000219566	2.60611e-05	0
A0A1D6CMJ6	Thiazole biosynthetic enzyme [Sotub07g026110.1.1]	10.8.1	cell wall.pectinesterases.PME	-0.0297505	0.000553695	0.00030704	0.000144574	0.000191461	0	0
A0A1D6CS65	Peroxidase [Sotub03g015450.1.1]	26.12	misc.peroxidases	-0.0298921	0	0	0.000570585	0.000595321	0	1.33758e-05
A0A1D6RY04	Beta-glucosidase A [Sotub01g013100.1.1]	26.3	misc.gluco-, galacto- and mannosidases	-0.0300044	0	0	0.000293959	0.000248711	0	6.05696e-06
W5B209	Tetratricopeptide TPR_2 repeat protein [Sotub01g005740.1.1]	27.1.20	RNA.processing.degradation dicer	-0.0302992	0	0	0.000596185	0.000723274	1.14344e-05	2.56027e-05
W5I3E3	Peroxidase [Sotub06g032420.1.1]	26.12	misc.peroxidases	-0.030384	0.00195069	0.00125364	0.000439417	0.000178048	0	0
A0A1D5XXN6	V-type proton ATPase subunit a [Sotub01g047550.1.1]	10.1.5	cell wall.precursor synthesis.UXS	-0.0304073	0.000256979	0.000423145	0.000254468	0.000185245	4.70658e-05	1.57786e-05
A0A1D5WAA1	rhodanese-like domain containing protein, putative, expressed [LOC_Os01g67120]	26.23	misc.rhodanese	-0.0304502	0	0	0.000325285	0.000332285	0	7.14596e-06
A0A1D5VIF1	Sperm-associated SUN domain protein [Sotub01g034280.1.1]	35.1	not assigned.no ontology	-0.0306911	0.000354106	0.00045775	0.000183354	7.14296e-05	0	8.33586e-06
A0A1D5UWH3	Glutamate synthase (Ferredoxin) [Sotub03g019370.1.1]	12.2.1.1	N-metabolism.ammonia metabolism.glutamate synthase.ferredoxin dependent	-0.0307512	0.000236051	0.000285987	0.000661166	0.000677363	9.52101e-05	7.13857e-05
A0A1D5X9K6	Aspartic proteinase nepenthesin I [Sotub05g029660.1.1]	27.3.99	RNA.regulation of transcription.unclassified	-0.030953	0	0	0.000552046	0.000384629	0	9.21246e-06
A0A1D5UEG1	Glutamate synthase (Ferredoxin) [Sotub03g019370.1.1]	12.2.1.1	N-metabolism.ammonia metabolism.glutamate synthase.ferredoxin dependent	-0.031039	0.000236935	0.000287057	0.000680578	0.000704208	9.55665e-05	7.16529e-05
K9L6U9	Pheophorbide a oxygenase (Fragment) [Sotub11g024270.1.1]	31.5.1	cell.cell death.plants	-0.0311015	0	0	0.000695526	0.000381172	2.13446e-05	7.97943e-06
A0A1D5TVT4	Remorin 1 [Sotub03g014380.1.1]	27.3.67	RNA.regulation of transcription.putative transcription regulator	-0.0311862	0.000273026	0.000493216	0.000373611	0.000537368	1.73272e-05	0
A0A1D6ACS3	Nuclear matrix constituent-like protein 1 [Sotub03g011630.1.1]	27.1	RNA.processing	-0.0312946	0.000120276	0.000168036	8.02262e-05	6.01065e-05	6.9135e-06	0
A0A1D6CB10	Peroxidase [Sotub06g032420.1.1]	26.12	misc.peroxidases	-0.0314182	0.00222062	0.00128222	0.000487964	0.000179322	0	0
A0A1D5VED9	rhodanese-like domain containing protein, putative, expressed [LOC_Os01g67120]	26.23	misc.rhodanese	-0.0315196	0	0	0.000322077	0.000395079	0	6.96702e-06
A0A077RZU1	Malic enzyme [Sotub08g015720.1.1]	8.2.10	TCA / organic transformation.other organic acid transformations.malic	-0.0316033	0.000393692	0.000278867	0.000184776	7.23044e-05	6.28601e-06	6.95826e-06
A0A1D5ZNS0	PAP fibrillin family domain containing protein, expressed [LOC_Os09g04790]	26.2	misc.UDP glucosyl and glucoronyl transferases	-0.031691	0	2.50107e-05	0.000869703	0.000545385	1.19474e-05	1.33758e-05
A0A1D5WX85	Sperm-associated SUN domain protein [Sotub01g034280.1.1]	35.1	not assigned.no ontology	-0.031852	0.000383562	0.00045775	0.000167619	7.14296e-05	0	0
A0A1D5WIX4	Rhodanese/Cell cycle control phosphatase superfamily protein [AT3G59780]	26.23	misc.rhodanese	-0.0318899	0	0	0.000356047	0.000382453	0	6.96702e-06
A0A1D5Y1A6	Pheophorbide a oxygenase (Fragment) [Sotub11g024270.1.1]	31.5.1	cell.cell death.plants	-0.0323392	0	0	0.000671311	0.000366537	1.38984e-05	7.80045e-06
A0A1D6AMJ5	Nuclear matrix constituent-like protein 1 [Sotub03g011630.1.1]	27.1	RNA.processing	-0.0326853	0.000107608	0.000153385	8.5583e-05	7.82709e-05	6.94527e-06	0
A0A1D5UJQ4	Remorin 1 [Sotub03g014380.1.1]	27.3.67	RNA.regulation of transcription.putative transcription regulator	-0.0329417	0.000273026	0.000566144	0.000465629	0.000628313	1.73272e-05	0
A0A1D6S9T2	Peptidase M16C associated [Sotub01g045840.1.1]	29.5.7	protein.degradation.metalloprotease	-0.0331496	0	5.86836e-05	0.000508752	0.000526066	1.76244e-05	2.73725e-05
A0A1D6A8T1	Peptidase M16C associated [Sotub01g045840.1.1]	29.5.7	protein.degradation.metalloprotease	-0.0331546	0	5.7765e-05	0.000510234	0.000510827	1.73485e-05	2.6944e-05
A0A1D5T0N9	Unknown proteins	35.2	not assigned.unknown	-0.0334828	0	0	0.000647967	0.000487192	0	9.05259e-06
A0A1D5YU28	Unknown proteins	35.2	not assigned.unknown	-0.0336047	0	0	0.000288426	0.000341451	0	4.96224e-06
A0A1D6BC98	NAD-dependent epimerase/dehydratase [Sotub09g019880.1.1]	27.3.99	RNA.regulation of transcription.unclassified	-0.033701	0	0	0.00105877	0.00160052	0	1.676e-05
W5ARU5	Remorin 1 [Sotub03g014380.1.1]	27.3.67	RNA.regulation of transcription.putative transcription regulator	-0.0338999	0.000278227	0.000546426	0.000474243	0.000735034	1.76573e-05	0
A0A1D5YAL5	Glutamate decarboxylase [Sotub05g026980.1.1]	13.1.1.1.1	amino acid metabolism.synthesis.central amino acid metabolism.GABA.glutamate decarboxylase	-0.0345158	0.000217677	0.000379311	0.000469342	0.00041971	4.78269e-05	8.91187e-06
Q95H42	NADH-quinone oxidoreductase subunit B/C/D [Sotub01g016980.1.1]	1.1.40	PS.lightreaction.cyclic electron flow-chlororespiration	-0.0350588	0	0	0.000841498	0.000768096	9.48499e-06	1.06189e-05
A0A1D5VJZ1	Unknown proteins	35.2	not assigned.unknown	-0.0353035	0.00111715	0.00123444	0.000598549	0.00046415	3.55772e-05	3.99353e-05
A0A1D6B8T0	Peptidase M16C associated [Sotub01g045840.1.1]	29.5.7	protein.degradation.metalloprotease	-0.0364738	0	4.20682e-05	0.000500832	0.000521311	6.84051e-06	2.69192e-05
A0A1D5T994	Elongation factor G [Sotub08g025040.1.1]	29.2.4	protein.synthesis.elongation	-0.0368403	0	0	0.00056424	0.000513846	0	6.11912e-06
A0A1D5RWJ9	Tic110 family transporter chloroplast inner envelope protein Tic110 [Sotub09g016160.1.1]	29.3.3	protein.targeting.chloroplast	-0.0376454	0	0	0.00125813	0.00124955	8.31396e-06	0.000112285
A0A1D5SDG5	translocon at the inner envelope membrane of chloroplasts 110 [AT1G06950]	29.3.3	protein.targeting.chloroplast	-0.0379618	0	0	0.00135673	0.00141636	8.70429e-06	0.000137149
A0A1D5VEN5	Malic enzyme [Sotub08g015720.1.1]	8.2.10	TCA / organic transformation.other organic acid transformations.malic	-0.0384628	0.000812438	0.000640138	0.000290949	0.000104506	6.28601e-06	6.95826e-06
A0A1D5SSJ7	Tic110 family transporter chloroplast inner envelope protein Tic110 [Sotub09g016160.1.1]	29.3.3	protein.targeting.chloroplast	-0.0389431	0	0	0.00136537	0.00142319	8.31396e-06	9.35705e-05
A0A077RZB4	Unknown proteins	35.2	not assigned.unknown	-0.0421549	0.00154388	0.00144114	0.00101119	0.000852942	3.57482e-05	4.01273e-05
A0A1D5WR59	Unknown proteins	35.2	not assigned.unknown	-0.0436428	0.00165497	0.00155983	0.000983459	0.000840215	0	2.05578e-05
				Sum	0.0280383	0.024438	0.0462857	0.0433277	0.00181586	0.00258732
