# Supplementary material for: Physiological and Proteomic Signatures Reveal Mechanisms of Superior Drought Resilience in Pearl Millet Compared to Wheat
Source: Front Plant Sci. 2021 Jan 13;11:600278. doi: 10.3389/fpls.2020.600278 (PMC7838129; doi:10.3389/fpls.2020.600278)
Supplement: Supplementary Table 1 — Details of the sample code for the raw files measured and submitted in PRIDE repository for Wheat and Pearl millet genotypes. [file Data_Sheet_2.ZIP › Table S14.xlsx]

## Sheet: Pearl millet proteome
Table S14: Proteome regulation underlying 'Stay green' trait in pearl millet genotypes (843-22B and ICTP8203)
Data was normalized by NSAF strategy
Abbreviation :	PM-S-C-L: Pearl millet-Sensitive-Control-Leaves; PM-S-St-L: Pearl millet-Sensitive-Stress-Leaves,PM-T-C-L: Pearl millet-Tolerant-Control-Leaves; PM-T-St-L: Pearl millet-Tolerant-Stress-Leaves
Accession	Description	Bin	Functions	PM-S-C-L	PM-S-St-L	PM-T-C-L	PM-T-St-L	843-22B	ICTP8202	843-22B	ICTP8202
				Average				Fold Change		Ttest
Photosynthesis
Pgl_GLEAN_10013085	Chlorophyll a-b binding protein 4, chloroplastic [Sotub07g017980.1.1]	1.1.1.1	PS.lightreaction.photosystem II.LHC-II	0.00100725	0.000182038	0.000246197	0.000667927	0.180728	2.71298	0.0418134	0.377035			Down-regulation
Pgl_GLEAN_10015784	Chlorophyll a-b binding protein 6, chloroplastic [Sotub09g005160.1.1]	1.1.1.1	PS.lightreaction.photosystem II.LHC-II	0.0011085	2.02222e-05	0.000394341	0.000685859	0.0182429	1.73925	0.000100298	0.98421			Up-regulation
Pgl_GLEAN_10021964	Chlorophyll a-b binding protein, chloroplastic [Sotub01g042080.1.1]	1.1.1.1	PS.lightreaction.photosystem II.LHC-II	0.00247691	0.000399692	0.000390077	0.00081198	0.161367	2.08159	0.131636	0.0378388
Pgl_GLEAN_10013653	Protein kinase [Sotub12g017950.1.1]	1.1.30	PS.lightreaction.state transition	0.000681075	0.000278225	1.17312e-05	0.000153377	0.40851	13.0742	0.876578	0.0375215
Pgl_GLEAN_10010788	Chlorophyll a-b binding protein 8, chloroplastic [Sotub10g007480.1.1]	1.1.1.1	PS.lightreaction.photosystem II.LHC-II	0.000518654	0	0.000277388	0.000304657	0	1.09831	0.00615653	0.0713508
Pgl_GLEAN_10025556	Oxygen-evolving enhancer protein 2, chloroplastic [Sotub07g016970.1.1]	1.1.1.2	PS.lightreaction.photosystem II.PSII polypeptide subunits	0.00049121	0	0.000731959	0.000795537	0	1.08686	0.000862487	0.505085
Pgl_GLEAN_10037666	PsbQ-like 1 [AT3G01440]	1.1.1.2	PS.lightreaction.photosystem II.PSII polypeptide subunits	0	0	0.000313423	0.000122529	*	0.390937	NA	0.0101791
Pgl_GLEAN_10002667	Uncharacterized conserved membrane protein [Sotub03g009770.1.1]	1	PS.lightreaction.photosystem II.PSII polypeptide subunits	0.000607682	0.000171737	1.69494e-05	0.000290239	0.28261	17.1239	0.012902	0.199564
Pgl_GLEAN_10035510	Chlorophyll a-b binding protein, chloroplastic [Sotub06g022580.1.1]	1.1.1.1	PS.lightreaction.photosystem II.LHC-II	0.00198593	0.000279923	0.000221767	0.00113915	0.140954	5.13669	0.0788374	0.647482
Pgl_GLEAN_10007462	Chlorophyll a-b binding protein, chloroplastic [Sotub12g008800.1.1]	1.1.1.1	PS.lightreaction.photosystem II.LHC-II	0.000591622	0	0.000225468	0.00016693	absent	0.74037	4.67502e-08	0.00175794
Pgl_GLEAN_10024398	Oxygen evolving enhancer protein 3 [Sotub05g010100.1.1]	1.1.1.2	PS.lightreaction.photosystem II.PSII polypeptide subunits	0.00370476	0.000601879	0.000380591	0.00251835	0.162461	6.61695	0.0422188	0.236368
Pgl_GLEAN_10009112	Oxygen-evolving enhancer protein 1 of photosystem II [Sotub02g032940.1.1]	1.1.1.2	PS.lightreaction.photosystem II.PSII polypeptide subunits	0.00195458	0.000363899	0.000255371	0.00108512	0.186177	4.2492	0.0549973	0.858342
Pgl_GLEAN_10028471	Photosystem II oxygen evolving complex protein PsbP [Sotub10g017740.1.1]	1.1.1.2	PS.lightreaction.photosystem II.PSII polypeptide subunits	0.000340322	0	0.000342382	0.000318309	0	0.92969	0.0403547	0.281441
Pgl_GLEAN_10006356	Thylakoid lumenal 19 kDa protein, chloroplastic [Sotub01g026460.1.1]	1.1.1.2	PS.lightreaction.photosystem II.PSII polypeptide subunits	0.00101317	3.77047e-05	1.684e-05	0.000175493	0.0372146	10.4212	0.284147	0.00631712
Pgl_GLEAN_10017659	chlorophyll A-B binding protein, putative, expressed [LOC_Os01g64960]	1.1.1.2	PS.lightreaction.photosystem II.PSII polypeptide subunits	0.00116346	0.000273626	0.00033664	0.000431006	0.235184	1.28032	0.0079317	0.1648
Pgl_GLEAN_10037219	PsbP domain-containing protein 6, chloroplastic [Sotub06g024520.1.1]	1.1.1.2	PS.lightreaction.photosystem II.PSII polypeptide subunits	0.00110449	0.000260706	0.000537375	0.000238333	0.236042	0.443514	0.0188316	0.0877578
Pgl_GLEAN_10015998	Peroxidase 1 [Sotub03g017090.1.1]	1.1.1.2	PS.lightreaction.photosystem II.PSII polypeptide subunits	0.00083803	0.000146893	7.2105e-06	0.000320841	0.175284	44.4964	0.229276	0.00306586
Pgl_GLEAN_10017092	Oxygen-evolving enhancer protein 3 [Sotub02g023000.1.1]	1.1.1.2	PS.lightreaction.photosystem II.PSII polypeptide subunits	0.00139387	0.000211234	0.000318366	0.000288747	0.151545	0.906965	0.00623494	0.0149059
Pgl_GLEAN_10020188	Hydrolase alpha/beta fold family protein [Sotub11g025090.1.1]	1.1.1.2	PS.lightreaction.photosystem II.PSII polypeptide subunits	0.000812351	0	0.000129766	0	absent	0	0.007896	0.355918
Pgl_GLEAN_10037748	Photosystem II oxygen evolving complex protein PsbP [Sotub03g028450.1.1]	1.1.1.2	PS.lightreaction.photosystem II.PSII polypeptide subunits	0.00077245	0.000152131	0.000146177	9.77938e-05	0.196946	0.669009	0.00126352	0.152201
Pgl_GLEAN_10010231	NADH cytochrome b5 reductase [Sotub10g026680.1.1]	1.1.1.2	PS.lightreaction.photosystem II.PSII polypeptide subunits	0.000433592	0.000127966	0.000120706	9.81998e-05	0.295129	0.813547	0.0241792	0.464312
Pgl_GLEAN_10031863	Anamorsin homolog [Sotub03g032960.1.1]	1.1.1.2	PS.lightreaction.photosystem II.PSII polypeptide subunits	0.000284354	0.000141318	4.59542e-06	9.57794e-05	0.496981	20.8423	0.0359312	0.567852
Pgl_GLEAN_10007497	Phosphoglycerate dehydrogenase [Sotub03g034130.1.1]	1.1.2.1	PS.lightreaction.photosystem I.LHC-I	0.000229156	8.23949e-05	7.17008e-05	0	0.359558	absent	0.371769	0.00158391
Pgl_GLEAN_10008575	Photosystem I reaction center subunit II [Sotub06g018020.1.1]	1.1.2.2	PS.lightreaction.photosystem I.PSI polypeptide subunits	0.00431086	0	0.000665262	0.00213024	absent	3.20211	6.10998e-05	0.356611
Pgl_GLEAN_10038168	Photosystem I reaction center subunit [Sotub08g009120.1.1]	1.1.2.2	PS.lightreaction.photosystem I.PSI polypeptide subunits	0.000868349	0.000389388	1.40333e-05	0	0.448423	absent	0.745458	9.22106e-10
Pgl_GLEAN_10027987	Photosystem I P700 chlorophyll a apoprotein A1 [Sotub07g012680.1.1]	1.1.2.2	PS.lightreaction.photosystem I.PSI polypeptide subunits	0.000419151	8.51514e-05	4.5152e-05	6.4393e-05	0.203152	1.42614	0.0181387	0.0316155
Pgl_GLEAN_10022154	Photosystem I P700 chlorophyll a apoprotein A1 [Sotub07g012680.1.1]	1.1.2.2	PS.lightreaction.photosystem I.PSI polypeptide subunits	0.00046811	8.83617e-05	4.89644e-05	1.70637e-05	0.188763	0.348493	0.0105024	0.0347897
Pgl_GLEAN_10034170	Sex-linked protein 9 (Fragment) [Sotub06g029940.1.1]	1.1.2.2	PS.lightreaction.photosystem I.PSI polypeptide subunits	0	0	9.00069e-06	0.000209067	*	23.2279	NA	0.0657213
Pgl_GLEAN_10014480	Cytochrome b6-f complex iron-sulfur subunit [Solyc12g005630.1.1]	1.1.3.1	PS.lightreaction.cytochrome b6/f.iron sulfur subunit	0.000522062	0.000129367	0.000211099	9.45108e-05	0.2478	0.447708	0.0111867	0.327978
Pgl_GLEAN_10003005	V-type ATP synthase alpha chain [Sotub12g023750.1.1]	1.1.4	PS.lightreaction.ATP synthase	0.00193867	0.000524228	0.000276046	0.00156278	0.270406	5.66128	0.0318869	0.242371
Pgl_GLEAN_10020744	ATP synthase subunit beta [Sotub05g009270.1.1]	1.1.4	PS.lightreaction.ATP synthase	0.000254092	8.38037e-05	3.26275e-06	6.80034e-05	0.329816	20.8423	0.0444881	0.567852
Pgl_GLEAN_10007024	PGR5-like protein 1A, chloroplastic [Sotub08g026090.1.1]	1.1.40	PS.lightreaction.cyclic electron flow-chlororespiration	0.00028255	2.76977e-05	0.000169785	0.000207898	0.0980276	1.22448	0.109107	0.689513
Pgl_GLEAN_10001189	Plastocyanin [Sotub04g035400.1.1]	1.1.5.1	PS.lightreaction.other electron carrier (ox/red).plastocyanin	0.000629176	0	0.000333666	0.00153228	0	4.59227	0.0240654	0.214217
Pgl_GLEAN_10028562	Phospholipase D [Sotub08g015520.1.1]	1.1.5.1	PS.lightreaction.other electron carrier (ox/red).plastocyanin	0	0	0.000121	0	*	absent	NA	0.0401406
Pgl_GLEAN_10031758	Ferredoxin--NADP reductase [Sotub02g027160.1.1]	1.1.5.3	PS.lightreaction.other electron carrier (ox/red).ferredoxin reductase	0.00164537	0.000216921	0.000310087	0.000679146	0.131837	2.19018	0.00508027	0.251559
Pgl_GLEAN_10033849	Ferredoxin--NADP reductase [Sotub02g007770.1.1]	1.1.5.3	PS.lightreaction.other electron carrier (ox/red).ferredoxin reductase	0.000277913	0.000221657	0	0.000128445	0.797579	present	0.118527	0.00962838
Pgl_GLEAN_10013683	NAD(P)H-quinone oxidoreductase subunit M [Sotub04g025090.1.1]	1.1.6	PS.lightreaction.NADH DH	0.00187806	0.000351686	1.01171e-05	0.000210863	0.187261	20.8423	0.012967	0.567852
Pgl_GLEAN_10037323	NADH-quinone oxidoreductase subunit B [Sotub11g027230.1.1]	1.1.6	PS.lightreaction.NADH DH	0	0	8.26013e-06	0.00017216	*	20.8423	NA	0.567852
Reactive oxygen species (ROS)
Pgl_GLEAN_10017437	Superoxide dismutase [Sotub06g013090.1.1]	21.6	redox.dismutases and catalases	0	0	0.000558949	0.000215281	*	0.385154	NA	0.0378444
Pgl_GLEAN_10030289	Carotenoid isomerase 1 [Sotub05g007000.1.1]	16.1.4	secondary metabolism.isoprenoids.carotenoids	0.000138282	0.000210919	0.000196899	2.60114e-05	1.52529	0.132105	0.166356	0.00442268
Pgl_GLEAN_10003133	Peroxidase [Sotub03g015450.1.1]	26.12	misc.peroxidases	0.00123916	0.00116786	0.00137789	0.00191664	0.942461	1.391	0.820563	0.0330219
Pgl_GLEAN_10014871	Peroxidase 2 [Sotub11g015000.1.1]	35.2	not assigned.unknown	0.00811717	0.0125112	0.00346743	0.00480756	1.54132	1.38649	0.000198856	0.0991202
Pgl_GLEAN_10014066	thioredoxin, putative, expressed [LOC_Os02g35900]	21.1	redox.thioredoxin	0	0	0.000323529	0.000174386	*	0.539013	NA	0.197057
Pgl_GLEAN_10027105	Peroxidase [Sotub04g026530.1.1]	26.12	misc.peroxidases	5.77482e-05	0.000481924	0.00023551	0.000340327	8.34527	1.44507	0.00241766	0.591222
Pgl_GLEAN_10006633	Peroxidase 17 [Sotub11g009570.1.1]	26.12	misc.peroxidases	0.00279152	0.00531284	0.00282856	0.00488484	1.90321	1.72697	0.00709848	0.25237
Pgl_GLEAN_10011170	Peroxidase 3 [Sotub05g023210.1.1]	26.12	misc.peroxidases	0.00125876	0.00090486	0.00051865	0.000218256	0.718851	0.420816	0.267451	0.25016
Pgl_GLEAN_10035363	Peroxidase 5 [Sotub11g029720.1.1]	26.12	misc.peroxidases	0.00140611	0.000745903	0.00109576	0.00150334	0.530474	1.37196	0.227845	0.0322211
Pgl_GLEAN_10009713	Peroxidase [Sotub02g031070.1.1]	26.12	misc.peroxidases	0.000371666	0.000809981	0.00110108	0.00137629	2.17932	1.24994	0.0216033	0.520301
Pgl_GLEAN_10001328	Peroxidase 1 [Sotub01g038870.1.1]	26.12	misc.peroxidases	0.000717732	0.000993892	0.000223668	0.00115629	1.38477	5.16968	0.018767	0.0902787
Pgl_GLEAN_10017620	Peroxidase 5 [Sotub11g029720.1.1]	26.12	misc.peroxidases	0.000237519	6.57284e-05	0.000386332	0.000642844	0.276729	1.66397	0.0407385	0.28329
Pgl_GLEAN_10012866	Peroxidase [Sotub05g023190.1.1]	26.12	misc.peroxidases	0.000247719	0.000300005	0.000201462	0.000393514	1.21107	1.9533	0.00793212	0.134289
Pgl_GLEAN_10003704	Peroxidase 1 [Sotub03g017090.1.1]	26.12	misc.peroxidases	0.00026391	0.000319613	0.000214629	0.000111741	1.21107	0.520626	0.00793212	0.166707
Pgl_GLEAN_10016385	Peroxiredoxin [Sotub10g026080.1.1]	21.1	redox.thioredoxin	0.000345113	9.55028e-05	0.000564167	0.000313696	0.276729	0.556034	0.0407385	0.215687
Pgl_GLEAN_10026532	Disulfide-isomerase-like protein [Sotub01g038150.1.1]	21.1	redox.thioredoxin	0	0	0.000224154	0	*	absent	NA	0.00238864
Pgl_GLEAN_10003687	Protein disulfide isomerase L-2 [Sotub04g014070.1.1]	21.1	redox.thioredoxin	8.26506e-05	0.00024238	3.15997e-05	7.82676e-05	2.93259	2.47685	0.051753	0.430095
Pgl_GLEAN_10029248	Sporulation protein RMD1 [Sotub05g005340.1.1]	21.1	redox.thioredoxin	4.649e-05	0.000224315	3.91552e-05	0.000124777	4.82503	3.18672	0.00934558	0.190074
Pgl_GLEAN_10030346	Elongation factor Tu [Sotub06g007360.1.1]	21.2	redox.ascorbate and glutathione	0	0	0.000645481	0.000354263	*	0.548835	NA	0.0415634
Pgl_GLEAN_10029316	Pentapeptide repeat [Sotub08g024970.1.1]	21.2.2	redox.ascorbate and glutathione.glutathione	0.000733564	0	8.41513e-05	0.000181541	0	2.15731	0.000817466	0.50098
Pgl_GLEAN_10019381	Glutathione reductase [Sotub09g020720.1.1]	21.2.2	redox.ascorbate and glutathione.glutathione	0.000371294	0.000835575	0.000413801	0.000636279	2.25044	1.53764	0.00186757	0.231917
Pgl_GLEAN_10035689	Glutathione synthetase [Sotub01g036330.1.1]	21.2.2	redox.ascorbate and glutathione.glutathione	0.000202894	0.000468339	0.000645829	0.000226688	2.3083	0.351003	0.0400369	0.0167862
Pgl_GLEAN_10036180	Glutathione reductase [Sotub09g020720.1.1]	21.2.2	redox.ascorbate and glutathione.glutathione	0.00018026	0.000383866	0.000219754	0.000286352	2.12951	1.30306	0.0145271	0.492143
Pgl_GLEAN_10007377	Glutaredoxin C4 [Sotub11g026630.1.1]	21.4	redox.glutaredoxins	0.000150145	0.000724456	0.000486492	0.000402983	4.82503	0.828344	0.00934558	0.567852
Pgl_GLEAN_10024324	Peroxiredoxin [Sotub03g020790.1.1]	21.5.1	redox.peroxiredoxin.BAS1	9.17178e-05	0.000986202	0.000300001	0.000649214	10.7526	2.16404	0.000311614	0.209126
Pgl_GLEAN_10023237	Abhydrolase domain-containing protein 13 [Sotub07g014580.1.1]	21.6	redox.dismutases and catalases	5.44779e-05	6.59223e-05	0.000288707	0	1.21007	absent	0.897919	0.0015501
14-3-3
Pgl_GLEAN_10017255	14-3-3-like protein GF14 epsilon [Sotub02g010700.1.1]	30.7	signalling.14-3-3 proteins	0.00158535	0.000540527	0.00178536	0.00300263	0.340951	1.68181	0.0421739	0.117308
Pgl_GLEAN_10024418	14-3-3-like protein GF14 epsilon [Sotub02g010700.1.1]	30.7	signalling.14-3-3 proteins	0.000676758	0.000361732	0.00224456	0.00299013	0.534507	1.33217	0.19816	0.0578988
Pgl_GLEAN_10024277	14-3-3-like protein GF14 epsilon [Sotub02g010700.1.1]	30.7	signalling.14-3-3 proteins	0.000459736	0.000179604	0.0019216	0.00212749	0.390668	1.10714	0.151594	0.690893
Pgl_GLEAN_10007318	14-3-3-like protein GF14 epsilon [Sotub02g010700.1.1]	30.7	signalling.14-3-3 proteins	0.00130841	0.00148646	0.0023838	0.0037662	1.13609	1.57991	0.607174	0.00212398
Pgl_GLEAN_10000937	14-3-3-like protein GF14 epsilon [Sotub02g010700.1.1]	30.7	signalling.14-3-3 proteins	0.000459736	0.000179604	0.00153929	0.00176181	0.390668	1.14456	0.151594	0.633273
Pgl_GLEAN_10006596	14-3-3-like protein GF14 epsilon [Sotub04g028310.1.1]	30.7	signalling.14-3-3 proteins	0.00403947	0.004815	0.00409453	0.0075566	1.19199	1.84554	0.390899	0.217708
							Sum of isoforms	2.79288	6.84559
E3 ubiquitin ligases (RING domain ubiquitin)
Pgl_GLEAN_10007477	RING finger protein 38 [Sotub02g026690.1.1]	29.5.11.4.2	protein.degradation.ubiquitin.E3.RING	0.000209598	0.000202908	0.00034078	0.000145376	0.968082	0.426599	0.882101	0.139677
Pgl_GLEAN_10024029	Subtilisin-like protease 2 [Sotub06g021980.1.1]	29.5.11.4.2	protein.degradation.ubiquitin.E3.RING	0.000641731	0.00127078	0.000575853	0.00198143	1.98024	3.44085	0.0219128	0.158524
Pgl_GLEAN_10002170	E3 ubiquitin-protein ligase CG7694 [Sotub04g009100.1.1]	29.5.11.4.2	protein.degradation.ubiquitin.E3.RING	0.000253951	0	0	4.77693e-05	absent	present	4.67502e-08	0.355918
Pgl_GLEAN_10012041	von Willebrand factor type A domain containing protein, putative, expressed [LOC_Os11g45990]	29.5.11.4.2	protein.degradation.ubiquitin.E3.RING	6.52141e-05	0.000380821	0	0	5.83955	*	0.00492208	NA
Carbon metabolism/Energy metabolism
Pgl_GLEAN_10010568	Glyceraldehyde-3-phosphate dehydrogenase [Sotub04g008750.1.1]	1.3.4	PS.calvin cycle.GAP	0.00319107	0.000541842	0.00307726	0.00196197	0.1698	0.637568	0.00186993	0.0832668
Pgl_GLEAN_10000674	ATP synthase subunit beta chloroplastic [Sotub01g011250.1.1]	1.1.4.2	PS.lightreaction.ATP synthase.beta subunit	0.0120867	0.00783476	0.00901148	0.00643781	0.648213	0.714401	0.00276599	0.0802537
Pgl_GLEAN_10017683	Fructose-1,6-bisphosphatase class 1 [Sotub12g024820.1.1]	1.3.7	PS.calvin cycle.FBPase	0.00124968	0.000499201	0.0014408	0.00130653	0.399462	0.906805	0.0178747	0.815207
Pgl_GLEAN_10032447	Fructose-1 6-bisphosphatase class 1 [Sotub05g025260.1.1]	1.3.9	PS.calvin cycle.sedoheptulose bisphosphatase	0.00122604	0.00106276	0.00237994	0.00123731	0.866821	0.519888	0.511465	0.0111716
Pgl_GLEAN_10034667	NADP-dependent glyceraldehyde-3-phosphate dehydrogenase [Sotub07g006650.1.1]	1.3.4	PS.calvin cycle.GAP	0.000527187	0.000636617	0.000692353	0.00112823	1.20757	1.62956	0.135413	0.00790149
Pgl_GLEAN_10038255	Fructose-bisphosphate aldolase [Sotub01g047810.1.1]	1.3.6	PS.calvin cycle.aldolase	0.00328057	0.00213291	0.00333342	0.00238609	0.650164	0.715807	0.0226094	0.163252
Pgl_GLEAN_10024933	Fructose-bisphosphate aldolase [Sotub07g027930.1.1]	1.3.6	PS.calvin cycle.aldolase	0.00133877	0.000529014	0.0017698	0.00186426	0.39515	1.05337	0.0238262	0.856973
Pgl_GLEAN_10010468	Fructose-bisphosphate aldolase [Sotub10g025590.1.1]	1.3.6	PS.calvin cycle.aldolase	0.00067673	0.000406493	0.000689593	0.000396063	0.600672	0.574343	0.012967	0.175492
Pgl_GLEAN_10023148	60S ribosomal protein L22-2 [Sotub09g022760.1.1]	2.1.1.3	major CHO metabolism.synthesis.sucrose.FBPase	0.00214244	0.00102949	0.00138266	0.00212306	0.480522	1.53549	0.00988456	0.126462
Pgl_GLEAN_10006877	Glucose-1-phosphate adenylyltransferase [Sotub07g023520.1.1]	2.1.2.1	major CHO metabolism.synthesis.starch.AGPase	0.000301881	9.61189e-05	0.000601491	0.000116995	0.3184	0.194508	0.0964511	0.00277373
Pgl_GLEAN_10004417	Glucose-1-phosphate adenylyltransferase [Sotub07g023520.1.1]	2.1.2.1	major CHO metabolism.synthesis.starch.AGPase	0.000131317	4.92239e-05	0.000180806	0	0.374847	absent	0.260114	0.0024605
Pgl_GLEAN_10036497	Glucose-1-phosphate adenylyltransferase [Sotub07g011850.1.1]	2.1.2.1	major CHO metabolism.synthesis.starch.AGPase	0.00020393	0.000246973	0.000250283	0.000137381	1.21107	0.548901	0.00793212	0.153328
Pgl_GLEAN_10032081	Sister chromatid cohesion protein PDS5 homolog B [Sotub11g006420.1.1]	2.1.2.1	major CHO metabolism.synthesis.starch.AGPase	1.23445e-05	0.00017619	6.92468e-05	3.3132e-05	14.2728	0.478462	0.000314571	0.140613
Pgl_GLEAN_10020250	Granule-bound starch synthase [Sotub08g026990.1.1]	2.1.2.2	major CHO metabolism.synthesis.starch.starch synthase	0	0.000225089	2.97274e-05	9.85556e-05	present	3.31531	0.0053637	0.176826
Pgl_GLEAN_10033673	Granule-bound starch synthase [Sotub08g026990.1.1]	2.1.2.2	major CHO metabolism.synthesis.starch.starch synthase	0.000357696	0.000477105	0.000462112	0.000187243	1.33383	0.405191	0.601924	0.0160868
Pgl_GLEAN_10012268	1 4-alpha-glucan branching enzyme II [Sotub09g011090.1.1]	2.1.2.3	major CHO metabolism.synthesis.starch.starch branching	0.000308762	0.000185284	0.000252992	8.96821e-05	0.600087	0.354486	0.03397	0.0126122
Pgl_GLEAN_10031396	1 4-alpha-glucan branching enzyme II [Sotub09g011090.1.1]	2.1.2.3	major CHO metabolism.synthesis.starch.starch branching	0.000692415	0.000427112	0.00081569	0.000324015	0.616844	0.397228	0.0147538	0.0200085
Pgl_GLEAN_10010199	Mitochondrial ADP/ATP carrier proteins [Sotub11g016220.1.1]	2.1.2.5	major CHO metabolism.synthesis.starch.transporter	0.000377318	0.000151837	0.000926532	0.00061644	0.40241	0.66532	0.00867608	0.0941863
Pgl_GLEAN_10037711	Mitochondrial ADP/ATP carrier proteins [Sotub11g016220.1.1]	2.1.2.5	major CHO metabolism.synthesis.starch.transporter	0.000472391	0.000190095	0.000730728	0.000680764	0.40241	0.931624	0.00867608	0.863301
Pgl_GLEAN_10036651	Alkyl hydroperoxide reductase/ Thiol specific antioxidant/ Mal allergen [Sotub07g016220.1.1]	2.2.1.3.1	major CHO metabolism.degradation.sucrose.invertases.neutral	0.00093562	0.000849988	0.0013167	0.00052319	0.908476	0.397351	0.795017	0.046685
Pgl_GLEAN_10007291	Peptidyl-prolyl cis-trans isomerase [Sotub01g048580.1.1]	2.2.1.3.1	major CHO metabolism.degradation.sucrose.invertases.neutral	0.00520581	0.00480876	0.00372636	0.00239348	0.92373	0.642311	0.639558	0.0158989
Pgl_GLEAN_10019256	Tubulin alpha-4 chain [Sotub12g032790.1.1]	2.2.1.3.1	major CHO metabolism.degradation.sucrose.invertases.neutral	0.000564118	0.000160947	0.000287956	3.3757e-05	0.285308	0.117229	0.0934826	0.0491238
Pgl_GLEAN_10015428	H-ATPase [Sotub06g027130.1.1]	2.2.1.3.1	major CHO metabolism.degradation.sucrose.invertases.neutral	0.000277	0.000230773	0.000652356	0.000227793	0.833115	0.349185	0.235881	0.0158649
Pgl_GLEAN_10029149	Spfh domain / band 7 family protein [Sotub02g013350.1.1]	2.2.1.3.1	major CHO metabolism.degradation.sucrose.invertases.neutral	0.000892936	0.00167238	0.000785016	0.00147821	1.8729	1.88303	0.021204	0.0415743
Pgl_GLEAN_10038262	Long-chain-fatty-acid--CoA ligase 4 [Sotub11g014800.1.1]	2.2.1.3.1	major CHO metabolism.degradation.sucrose.invertases.neutral	2.73195e-05	0	0.000388618	9.55239e-05	0	0.245804	0.355918	0.00379801
Pgl_GLEAN_10016608	Hexokinase 7 [Sotub03g035890.1.1]	2.2.1.4	major CHO metabolism.degradation.sucrose.hexokinase	0.000196549	0.000340466	0.000319564	0.000105842	1.73222	0.331207	0.230978	0.00646146
Pgl_GLEAN_10034558	NAD-dependent malic enzyme 2 [Sotub01g031560.1.1]	2.2.1.4	major CHO metabolism.degradation.sucrose.hexokinase	0.000236087	0.000576586	0.00027746	0.000310635	2.44226	1.11957	0.036775	0.587772
Pgl_GLEAN_10028328	Xaa-Pro aminopeptidase [Sotub01g036920.1.1]	2.2.1.4	major CHO metabolism.degradation.sucrose.hexokinase	0.000200716	0.000138194	0.000273873	0.000125248	0.688502	0.457322	0.463733	0.0487762
Pgl_GLEAN_10006104	Plastid-lipid associated protein PAP / fibrillin family protein [AT1G51110]	2.2.1.4	major CHO metabolism.degradation.sucrose.hexokinase	4.81464e-05	0	0.000233848	0	0	absent	0.355918	0.0019836
Pgl_GLEAN_10017146	Alpha-glucosidase [Sotub05g007930.1.1]	2.2.2.1	major CHO metabolism.degradation.starch.starch cleavage	0	0.000105503	8.79266e-05	5.86868e-05	present	0.667453	1.75539e-07	0.301094
Pgl_GLEAN_10013769	4-alpha-glucanotransferase [Sotub02g006950.1.1]	2.2.2.4	major CHO metabolism.degradation.starch.D enzyme	0.000691672	0.000889214	0.000531648	0.00024624	1.2856	0.463163	0.238351	0.0450899
Pgl_GLEAN_10013237	Cytochrome P450 [Sotub07g024840.1.1]	2.2.2.6	major CHO metabolism.degradation.starch.transporter	0.000228099	0.000327566	0.000248935	0.000405847	1.43607	1.63033	0.320676	0.040985
Nitrogen metabolism
Pgl_GLEAN_10002522	Nitrite reductase [Sotub01g045870.1.1]	12.1.2	N-metabolism.nitrate metabolism.nitrite reductase	0.000559013	0.000336171	0.000780823	0.000138208	0.601366	0.177003	0.0765047	0.00417697
Photorespiration
Pgl_GLEAN_10033833	L-lactate dehydrogenase [Sotub07g025710.1.1]	1.2.2	PS.photorespiration.glycolate oxydase	0.00160266	0.000591004	0.00161333	0.00118959	0.368765	0.737352	0.00895328	0.435807
Pgl_GLEAN_10004369	Alanine aminotransferase 2 [Sotub05g014250.1.1]	1.2.3	PS.photorespiration.aminotransferases peroxisomal	0.000247913	0	0.000409974	0.000310587	absent	0.757578	0.00117481	0.416256
Pgl_GLEAN_10027187	Aminomethyltransferase [Sotub02g023940.1.1]	1.2.4.2	PS.photorespiration.glycine cleavage.T subunit	0.000973416	0.000208352	0.000689542	0.0002941	0.214042	0.426515	0.0207052	0.0354902
Pgl_GLEAN_10003680	Glyoxylate/hydroxypyruvate reductase B [Sotub01g049040.1.1]	1.2.6	PS.photorespiration.hydroxypyruvate reductase	0.0013971	0.000847203	0.00141721	0.000821207	0.606403	0.579453	0.0380398	0.189386
Pgl_GLEAN_10038509	Glycerate kinase [Sotub03g036630.1.1]	1.2.7	PS.photorespiration.glycerate kinase	0.0001658	0.000271046	0.000220661	4.0835e-05	1.63478	0.185058	0.517351	0.0243284
Pgl_GLEAN_10013853	Phosphoglycolate phosphatase [Sotub11g010080.1.1]	1.2.1	PS.photorespiration.phosphoglycolate phosphatase	0	0	0.000185527	0	*	absent	NA	9.22106e-10
Pgl_GLEAN_10028804	protein of unknown function domain containing protein, expressed [LOC_Os04g34940]	1.2.2	PS.photorespiration.glycolate oxydase	0.000328278	0.000397567	0	0.000444242	1.21107	present	0.00793212	0.0254795
Pgl_GLEAN_10023678	OsSCP41 - Putative Serine Carboxypeptidase homologue, expressed [LOC_Os08g44640]	1.2.3	PS.photorespiration.aminotransferases peroxisomal	0	0	0.000293973	0.000557772	*	1.89736	NA	0.00265195
Pgl_GLEAN_10021146	SPX domain-containing membrane protein At4g22990 [Sotub08g026250.1.1]	1.2.4	PS.photorespiration.glycine cleavage	0	0	7.23059e-05	0.000290145	*	4.01275	NA	0.000609016
Pgl_GLEAN_10022288	Serine hydroxymethyltransferase [Sotub05g026690.1.1]	1.2.5	PS.photorespiration.serine hydroxymethyltransferase	0.000391072	0.000104047	0.000764427	0.000327765	0.266057	0.428772	0.0352294	0.0233405
Pgl_GLEAN_10028289	Serine hydroxymethyltransferase [Sotub05g026690.1.1]	1.2.5	PS.photorespiration.serine hydroxymethyltransferase	0.000338542	0	0.000454291	9.67556e-05	absent	0.212981	0.0117619	0.0233569
Pgl_GLEAN_10008923	Serine hydroxymethyltransferase [Sotub04g028830.1.1]	1.2.5	PS.photorespiration.serine hydroxymethyltransferase	0.000291234	0.000153881	0.000576504	0.000370122	0.528376	0.64201	0.0795888	0.182227
Pgl_GLEAN_10016760	Glyoxylate/hydroxypyruvate reductase B [Sotub12g022040.1.1]	1.2.6	PS.photorespiration.hydroxypyruvate reductase	0.000420248	0.000615715	0.000202705	0	1.46512	absent	0.523479	9.22106e-10
Chlorophyll biosynthesis
Pgl_GLEAN_10038264	Magnesium chelatase ATPase subunit I [Sotub10g009720.1.1]	19.10	tetrapyrrole synthesis.magnesium chelatase	0.0012331	0.00118849	0.000871181	0.00100591	0.963826	1.15465	0.854582	0.566561
Pgl_GLEAN_10028726	Protochlorophyllide reductase [Sotub12g005670.1.1]	19.14	tetrapyrrole synthesis.protochlorophyllide reductase	0	0	0.000371884	0	*	absent	NA	0.00274995
Pgl_GLEAN_10038512	Delta-aminolevulinic acid dehydratase [Sotub08g017090.1.1]	19.4	tetrapyrrole synthesis.ALA dehydratase	0.00101023	0.000820017	0.00199755	0.00125834	0.811716	0.62994	0.539454	0.266604
Pgl_GLEAN_10018660	Porphobilinogen deaminase [Sotub07g027270.1.1]	17.3.1.2.1	hormone metabolism.brassinosteroid.synthesis-degradation.sterols.SMT1	0.00111782	0.00101117	0.000676845	0.000547948	0.904587	0.809562	0.544209	0.652047
Pgl_GLEAN_10020566	Ribulose bisphosphate carboxylase small chain [Sotub02g029160.1.1]	1.3.2	PS.calvin cycle.rubisco small subunit	0	0	0.000696558	0.00100253	*	1.43927	NA	0.518114
Pgl_GLEAN_10031055	K(+)-insensitive pyrophosphate-energized proton pump [Sotub07g007300.1.1]	1.3.2	PS.calvin cycle.rubisco small subunit	6.91796e-05	0	0.000112076	0.000381546	absent	3.40436	0.355918	0.0986089
Pgl_GLEAN_10015232	Glutaminyl-tRNA synthetase [Sotub01g039330.1.1]	19.1	tetrapyrrole synthesis.glu-tRNA synthetase	0.000221897	0.000134908	9.1599e-05	2.65024e-05	0.607977	0.289331	0.261823	0.0496056
Pgl_GLEAN_10011603	Ferrochelatase [Sotub05g017640.1.1]	19.20	tetrapyrrole synthesis.ferrochelatase	0.000157727	0.000191019	0.000128274	3.71138e-05	1.21107	0.289331	0.00793212	0.0496056
Pgl_GLEAN_10000112	Uroporphyrinogen decarboxylase [Sotub10g007880.1.1]	19.7	tetrapyrrole synthesis.uroporphyrinogen decarboxylase	5.14298e-05	6.51417e-05	0	0.000269171	1.26661	present	0.874204	0.0254795
Pgl_GLEAN_10000673	Ribulose bisphosphate carboxylase large chain [Solyc01g007330.2.1]	1.3.1	PS.calvin cycle.rubisco large subunit	0.0032599	0.00167063	0.00376887	0.00319965	0.512478	0.848969	0.0132115	0.0756129
Pgl_GLEAN_10032763	chaperonin 1 [Sotub01g015280.1.1]	1.3.13	PS.calvin cycle.rubisco interacting	0.00103386	0.000534013	0.00166191	0.00152184	0.516523	0.915716	0.00971751	0.343257

## Sheet: Wheat proteome
Table S14: Proteome regulation underlying 'Senescence' trait in wheat genotypes (White Fife and TRI5630)
Data was normalized by NSAF strategy
Abbreiviations: UK-C-L:UK-Control-Leaf; UK-St-L: UK-Stress-Leaf; IR-C-L: Iran-Control-Leaf; IR-St-L: Iran-Stress-Leaf
Accession	Description	bin no	functions	UK-C-L	UK-St-L	IR-C-L	IR-St-L	White Fife	TRI 5630	White Fife	TRI 5630			Down-regulation
				Average				Fold change		T.test				Up-regulation
Photosynthesis
A0A1D6BEU8	Chlorophyll a-b binding protein 3C, chloroplastic [Sotub03g005990.1.1]	1.1.1.1	PS.lightreaction.photosystem II.LHC-II	0.000536434	0.000823949	0	0	1.53597	*	0.0424175	NA
A0A1D5UAF2	Chlorophyll a-b binding protein 7, chloroplastic [Sotub10g005350.1.1]	1.1.1.1	PS.lightreaction.photosystem II.LHC-II	0.000498409	0.000851585	0	0	1.70861	*	0.0232443	NA
A0A1D5ZTH5	Chlorophyll a-b binding protein 3C, chloroplastic [Sotub03g006030.1.1]	1.1.1.1	PS.lightreaction.photosystem II.LHC-II	0.000274628	0.000188408	0	0	0.686049	*	0.00281576	NA
A0A1D6RID7	Oxygen-evolving enhancer protein 1 of photosystem II [Sotub02g032940.1.1]	1.1.1.2	PS.lightreaction.photosystem II.PSII polypeptide subunits	0.00258244	0.00309731	0.00136387	0.000515813	1.19937	0.378198	0.0481216	0.017789
A0A1D5Y6P3	Photosystem II oxygen evolving complex protein PsbP [Sotub03g028450.1.1]	1.1.1.2	PS.lightreaction.photosystem II.PSII polypeptide subunits	0.000577041	0.000886183	0.0012725	0.000705063	1.53573	0.554076	0.0114212	0.287448
P69386	Cytochrome b559 subunit alpha [Sotub01g017210.1.1]	1.1.1.2	PS.lightreaction.photosystem II.PSII polypeptide subunits	0.000236605	0.000748548	0.00206319	0.0030823	3.16371	1.49395	0.043433	0.593445
A0A1D5V9S0	PsbP domain-containing protein 6, chloroplastic [Sotub06g024520.1.1]	1.1.1.2	PS.lightreaction.photosystem II.PSII polypeptide subunits	0.000222792	0.000545974	0	0	2.4506	*	0.00260868	NA
Q9XPS4	Photosystem II CP43 chlorophyll apoprotein [Sotub07g016010.1.1]	1.1.1.2	PS.lightreaction.photosystem II.PSII polypeptide subunits	0.00140055	0.000868555	0.00328453	0.00191348	0.620153	0.582574	0.282685	0.0479648
A0A1D5ZE77	Photosystem II oxygen evolving complex protein PsbP [Solyc01g106090.2.1]	1.1.1.2	PS.lightreaction.photosystem II.PSII polypeptide subunits	0.000120126	0.000238955	0.000482653	0.000249743	1.9892	0.517438	0.0467549	0.249745
A0A1D6CR55	PsbP domain-containing protein 5, chloroplastic [Sotub08g018220.1.1]	1.1.1.2	PS.lightreaction.photosystem II.PSII polypeptide subunits	3.97617e-05	0.000145429	0.000306655	7.97742e-05	3.65752	0.260143	0.0501926	0.0409671
A0A1D6DHZ0	Phosphoglycerate dehydrogenase [Sotub03g034130.1.1]	1.1.2.1	PS.lightreaction.photosystem I.LHC-I	7.65645e-05	0.000172034	0.000222358	0.000191797	2.24691	0.86256	0.0308963	0.827374
A0A1D5S6V1	Photosystem I reaction center subunit VI-2, chloroplastic [Sotub06g023130.1.1]	1.1.2.2	PS.lightreaction.photosystem I.PSI polypeptide subunits	0.000109691	0.000325393	0	0	2.96646	*	0.0149275	NA
P69415	Photosystem I iron-sulfur center [Sotub01g020840.1.1]	1.1.2.2	PS.lightreaction.photosystem I.PSI polypeptide subunits	0.000173356	0.000481407	0	0.000575316	2.77699	present	0.0141943	0.134106
P58386	Photosystem I P700 chlorophyll a apoprotein A2 [Sotub10g013140.1.1]	1.1.2.2	PS.lightreaction.photosystem I.PSI polypeptide subunits	0.000225804	0.000220514	0.000726014	0.00034571	0.976573	0.476175	0.852022	0.0250355
W5C572	photosystem I reaction center subunit N, chloroplast precursor, putative, expressed [LOC_Os12g08770]	1.1.2.2	PS.lightreaction.photosystem I.PSI polypeptide subunits	5.25512e-05	0.000106968	0.000630229	0.000157434	2.03551	0.249804	0.124268	0.0346267
A0MAU8	Sex-linked protein 9 (Fragment) [Sotub06g029940.1.1]	1.1.2.2	PS.lightreaction.photosystem I.PSI polypeptide subunits	0	0.000107711	0	0	present	*	1.72275e-08	NA
P60162	Cytochrome b6 [Sotub01g019530.1.1]	1.1.3.3	PS.lightreaction.cytochrome b6/f.cytochrome b6 (CYB6)	0.000440775	0.000575137	0.000425038	8.65881e-05	1.30483	0.203718	0.0295731	0.0146618
A0A1D6RDG8	Protein kinase [Sotub10g022770.1.1]	1.1.30	PS.lightreaction.state transition	0.00010204	0.000170276	0.000636803	0.000159816	1.66871	0.250967	0.282724	0.0338362
A0A1D5RSA4	Protein kinase [Sotub12g017950.1.1]	1.1.30	PS.lightreaction.state transition	9.19309e-05	0.000165779	0.000209175	0	1.8033	0	0.000599753	0.0424891
A0A1D6DME9	ATP synthase gamma chain [Sotub02g023710.1.1]	1.1.4.4	PS.lightreaction.ATP synthase.gamma chain	0.0032552	0.00279441	0.0065844	0.0030556	0.858444	0.464067	0.283266	0.0407078
A0A077RFC2	PsbP domain-containing protein 6, chloroplastic [Sotub06g024520.1.1]	1.1.1.2	PS.lightreaction.photosystem II.PSII polypeptide subunits	0.000309735	0.000646826	0	0	2.08832	*	0.0134689	NA
Oxidataive defence respense ( ROS Scavenging)
A0A1D6CW20	Peroxidase 1 [Sotub03g017090.1.1]	1.1.1.2	PS.lightreaction.photosystem II.PSII polypeptide subunits	0.000392881	0.000144013	0.000411113	0.000541069	0.366557	1.31611	0.000936263	0.763822
A0A1D6C1Z5	OsGrx_S12 - glutaredoxin subgroup I, expressed [LOC_Os08g45140]	1.1.2.2	PS.lightreaction.photosystem I.PSI polypeptide subunits	6.83883e-05	0.000208136	0.000364435	0.000139839	3.04345	0.383716	0.0362594	0.2788
A0A1D5WYS2	Peroxidase 1 [Sotub03g017090.1.1]	1.1.1.2	PS.lightreaction.photosystem II.PSII polypeptide subunits	0.000346076	0.000144013	0.000284544	0.000404444	0.416132	1.42138	9.85093e-06	0.682869
A0A1D6SAY9	glutathione peroxidase 6 [AT4G11600]	1.1.1.2	PS.lightreaction.photosystem II.PSII polypeptide subunits	1.69033e-05	8.22269e-05	0	0	4.86454	*	0.0359668	NA
A0A1D6RRH1	Peroxidase 1 [Sotub03g017090.1.1]	1.1.1.2	PS.lightreaction.photosystem II.PSII polypeptide subunits	6.18907e-05	1.02439e-05	0	0	0.165517	*	0.0120728	NA
A0A1D6CRG7	Peroxidase 1 [Sotub01g038870.1.1]	1.1.1.2	PS.lightreaction.photosystem II.PSII polypeptide subunits	5.88113e-05	1.1794e-05	0	0	0.20054	*	0.0160184	NA
A0A1D6BR19	Peroxidase 1 [Sotub01g038870.1.1]	1.1.1.2	PS.lightreaction.photosystem II.PSII polypeptide subunits	5.51809e-05	1.1066e-05	0	0	0.20054	*	0.0160184	NA
A0A1D5YCC5	Peroxidase 1 [Sotub03g017090.1.1]	1.1.1.2	PS.lightreaction.photosystem II.PSII polypeptide subunits	5.4014e-05	1.0832e-05	0	0	0.20054	*	0.0160184	NA
W5B033	Peroxidase 1 [Sotub01g038870.1.1]	1.1.1.2	PS.lightreaction.photosystem II.PSII polypeptide subunits	4.5148e-05	9.05399e-06	0	0	0.20054	*	0.0160184	NA
W5BJM9	Peroxidase 1 [Sotub01g038870.1.1]	1.1.1.2	PS.lightreaction.photosystem II.PSII polypeptide subunits	5.46747e-05	1.09645e-05	0	0	0.20054	*	0.0160184	NA
A0A1D6S1W3	NADH-quinone oxidoreductase subunit I [Sotub10g014570.1.1]	1.1.40	PS.lightreaction.cyclic electron flow-chlororespiration	0.000183683	5.17178e-05	0	0	0.28156	*	0.0162491	NA
A0A1D6BF30	Ferredoxin--NADP reductase [Sotub02g027160.1.1]	1.1.5.3	PS.lightreaction.other electron carrier (ox/red).ferredoxin reductase	0.00241506	0.00298209	0.00192754	0.000700295	1.23479	0.36331	0.151151	0.00624412
A0A1D6AEP1	Ferredoxin--NADP reductase [Sotub02g027160.1.1]	1.1.5.3	PS.lightreaction.other electron carrier (ox/red).ferredoxin reductase	0.00240175	0.00291199	0.00191692	0.000696436	1.21245	0.36331	0.178351	0.00624412
W5BK55	Oxidoreductase FAD/NAD(P)-binding domain protein [Sotub05g009280.1.1]	1.1.5.4	PS.lightreaction.other electron carrier (ox/red).ferredoxin oxireductase	0.000304896	0.000339236	0.00142358	0.000325879	1.11263	0.228915	0.505861	0.00909901
A0A1D5V2T4	Oxidoreductase FAD/NAD(P)-binding domain protein [Sotub05g009280.1.1]	1.1.5.4	PS.lightreaction.other electron carrier (ox/red).ferredoxin oxireductase	0.000349296	0.000333205	0.00140394	0.000321384	0.953933	0.228915	0.774023	0.00909901
Q95H60	NAD(P)H-quinone oxidoreductase subunit J chloroplastic [Sotub03g036460.1.1]	1.1.6	PS.lightreaction.NADH DH	0.000355934	0.000875527	0.000353629	0.000574287	2.4598	1.62398	0.000861356	0.733458
Q95H46	NADH dehydrogenase subunit (Fragment) [Sotub09g017120.1.1]	1.1.6	PS.lightreaction.NADH DH	4.86877e-05	0	2.42325e-05	0	absent	0	0.00461613	0.355918
W5C8D1	Elongation factor beta-1 [Sotub11g028900.1.1]	21.1	redox.thioredoxin	0.000359499	0.000373871	0.000419189	0	1.03998	absent	0.833629	0.000139535
A0A1D6RKZ9	Thioredoxin reductase [Sotub02g025620.1.1]	21.1	redox.thioredoxin	0.000150159	7.06569e-05	8.86425e-05	7.16045e-05	0.470548	0.80779	0.0451635	0.886042
W5GK04	Cytochrome b561 [Sotub03g014370.1.1]	21.2	redox.ascorbate and glutathione	0.000109198	0	0	0	absent	*	0.0119788	NA
A0A1D5SKH0	Glutamate-cysteine ligase [Sotub08g029420.1.1]	21.2.2	redox.ascorbate and glutathione.glutathione	0.000438375	0.000387941	0.000433216	0.000144927	0.884953	0.334537	0.180535	0.0159157
A0A1D5S4Z2	Glutamate-cysteine ligase [Sotub08g029420.1.1]	21.2.2	redox.ascorbate and glutathione.glutathione	0.000384446	0.000327998	0.000392248	0.000131221	0.85317	0.334537	0.088061	0.0159157
A0A1D6CYC3	S-layer domain protein [Solyc05g009940.2.1]	21.2.2	redox.ascorbate and glutathione.glutathione	4.62484e-05	4.86938e-05	0.000196921	3.35431e-05	1.05288	0.170338	0.806568	0.00814646
A0A1D6CI02	S-layer domain protein [Solyc05g009940.2.1]	21.2.2	redox.ascorbate and glutathione.glutathione	7.17424e-05	4.87729e-05	0.000196921	3.35431e-05	0.679834	0.170338	0.211311	0.00814646
A0A1D6C8B7	Glutathione synthetase [Sotub01g036330.1.1]	21.2.2	redox.ascorbate and glutathione.glutathione	0	3.60885e-05	3.54808e-05	0	present	0	0.0032504	0.355918
A0A1D6RKS0	Glutaredoxin [Sotub06g005640.1.1]	21.4	redox.glutaredoxins	0.000244077	0.000528339	0	0	2.16464	*	0.00634677	NA
A0A1D6CM42	Superoxide dismutase [Sotub11g024220.1.1]	21.6	redox.dismutases and catalases	0.000600936	0.000959001	0.000552083	0.000242712	1.59585	0.439629	0.041152	0.29389
A0A1D6BMD7	Superoxide dismutase [Sotub11g024220.1.1]	21.6	redox.dismutases and catalases	0.000593692	0.000898223	0.000527363	0.000231844	1.51294	0.439629	0.0485513	0.29389
A0A1D6CAG0	Chloroplast At1g16080 protein (Fragment) [Sotub03g031200.1.1]	21.6	redox.dismutases and catalases	0.000123027	0.000122178	0.000327798	0	0.993101	absent	0.986107	0.0281306
W5GDM7	Peroxidase [Sotub03g015450.1.1]	26.12	misc.peroxidases	0.000597127	0.000272816	0.00163512	0.00108982	0.456882	0.666508	0.0415788	0.443019
W5I3E3	Peroxidase [Sotub06g032420.1.1]	26.12	misc.peroxidases	0.000439417	0.000178048	0.0020322	0.000573022	0.40519	0.281972	0.0324677	0.0241387
A0A1D5TP18	Peroxidase 3 [Sotub05g023210.1.1]	26.12	misc.peroxidases	0.000184035	7.40115e-05	0.00054485	0.000225556	0.40216	0.413978	0.00488461	0.175792
A0A1D6BR25	Peroxidase [Sotub06g032420.1.1]	26.12	misc.peroxidases	0.000520634	0.000242232	0.00215138	0.000505515	0.465262	0.234972	0.0933737	0.0098234
W5BAV5	Peroxidase 5 [Sotub03g010400.1.1]	26.12	misc.peroxidases	0.000227672	4.68281e-05	0.000607218	0.000291474	0.205682	0.480015	0.0336629	0.239194
B4F6E9	Peroxidase 3 [Sotub05g023210.1.1]	26.12	misc.peroxidases	0.000150192	7.35401e-05	0.000939977	0.000224119	0.489641	0.23843	0.0160321	0.026479
A0A1D5UL37	Peroxidase 4 [Sotub04g026540.1.1]	26.12	misc.peroxidases	7.46158e-05	4.50884e-05	0.000252443	0.000135467	0.604274	0.536624	0.035878	0.445596
A0A1D6AZU5	Peroxidase [Sotub05g024920.1.1]	26.12	misc.peroxidases	0.000250005	0.000132155	0.000359246	0.000221485	0.528609	0.616527	0.00259734	0.652699
A0A1D5XIH8	Peroxidase [Sotub01g013600.1.1]	26.12	misc.peroxidases	0.00017037	0	0.000108862	0	0	0	0.0100993	0.355918
A0A1D5UML5	Peroxidase 4 [Sotub04g026540.1.1]	26.12	misc.peroxidases	5.243e-05	1.17179e-05	0.000178012	0.000416227	0.223496	2.3382	0.0245292	0.123517
A0A1D5TRU9	Peroxidase 1 [Sotub01g038870.1.1]	26.12	misc.peroxidases	5.60459e-05	1.12394e-05	0	0	0.20054	*	0.0160184	NA
A0A1D6DJH1	Peroxidase [Sotub03g015450.1.1]	26.12	misc.peroxidases	0.00015413	4.8169e-05	0.000111229	0	0.312522	0	0.00937432	0.355918
W5GGD7	Peroxidase [Sotub05g024920.1.1]	26.12	misc.peroxidases	0.000134712	4.8169e-05	0.000111229	0	0.357571	0	0.000395745	0.355918
A0A1D6C355	Peroxidase 1 [Sotub03g017090.1.1]	26.12	misc.peroxidases	5.02209e-05	1.00713e-05	0	0	0.20054	*	0.0160184	#DIV/0!
A0A1D5U5L5	Thioredoxin family protein [AT4G10000]	35.2	not assigned.unknown	9.71858e-05	0.000212811	0.000322188	0.000211029	2.18973	0.654986	0.00597812	0.578017
A0A1D5TAK4	Thioredoxin family protein [AT4G10000]	35.2	not assigned.unknown	0.000101403	0.000294412	0.000320242	0.000209754	2.90338	0.654986	0.00212642	0.578017
14-3-3 protein
L0GED8	14-3-3-like protein GF14 epsilon [Sotub02g010700.1.1]	30.7	signalling.14-3-3 proteins	0.00293093	0.00384732	0	0	1.31266	*	0.227799	NA
A0A096UL77	14-3-3-like protein GF14 epsilon [Sotub02g010700.1.1]	30.7	signalling.14-3-3 proteins	0.00130559	0.0010253	0.000600304	0.000706009	0.785313	1.17609	0.0225303	0.795919
Q9FXQ9	14-3-3-like protein GF14 epsilon [Sotub02g010700.1.1]	30.7	signalling.14-3-3 proteins	0.00100736	0.000813278	0	0	0.80734	*	0.240811	NA
A0A1D5XX39	14-3-3-like protein GF14 epsilon [Sotub02g010700.1.1]	30.7	signalling.14-3-3 proteins	0.00100799	0.000843157	0	0	0.836472	*	0.297686	NA
L0GDQ5	14-3-3-like protein GF14 epsilon [Sotub02g010700.1.1]	30.7	signalling.14-3-3 proteins	0.00187701	0.00144805	0	0	0.771463	*	0.0277127	NA
A0A1D6CLX4	14-3-3-like protein GF14 epsilon [Sotub04g028310.1.1]	30.7	signalling.14-3-3 proteins	0.0011706	0.000932642	0.000946958	0.000360713	0.79672	0.380917	0.12167	0.213199
							Sum of isoform	4.51325
E3 ubiquitin ligases (RING domain ubiquitin)
A0A1D6B9Q8	Subtilisin-like protease 2 [Sotub03g034640.1.1]	29.5.11.4.2	protein.degradation.ubiquitin.E3.RING	0.000305594	0.000134618	0	0	0.440512	*	0.00615759	NA
A0A1D6ABC9	Subtilisin-like protease 2 [Sotub06g021980.1.1]	29.5.11.4.2	protein.degradation.ubiquitin.E3.RING	0.000209711	0.00012752	0	0	0.608076	*	0.00972501	NA
A0A1D6AL50	Subtilisin-like protease 2 [Sotub03g034640.1.1]	29.5.11.4.2	protein.degradation.ubiquitin.E3.RING	0.000229839	0.000127095	0	0	0.552972	*	0.0123921	NA
A0A1D5WNG1	Copine I-like [Sotub09g020690.1.1]	29.5.11.4.2	protein.degradation.ubiquitin.E3.RING	5.19728e-05	1.04226e-05	0	0	0.20054	#DIV/0!	0.0160184	NA
A0A0H2UIW4	Copine I-like [Sotub09g020690.1.1]	29.5.11.4.2	protein.degradation.ubiquitin.E3.RING	4.71732e-05	9.46011e-06	0	0	0.20054	*	0.0160184	NA
A0A1D6B5Y4	Subtilisin-like protease 2 [Sotub06g021980.1.1]	29.5.11.4.2	protein.degradation.ubiquitin.E3.RING	2.91937e-05	5.32599e-06	0	0	0.182436	*	0.0162795	NA
A0A1D5S9C6	Predicted CDS Pa_1_6620 [Solyc04g049620.2.1]	29.5.11.4.2	protein.degradation.ubiquitin.E3.RING	0.000120718	1.03028e-05	0	0	0.0853462	*	0.0160558	NA
Carbon metabolism/Energy metabolism
A0A1D5WDE3	Fructose-1 6-bisphosphatase class 1 [Sotub05g025260.1.1]	1.3.9	PS.calvin cycle.sedoheptulose bisphosphatase	0.00100718	0.00123285	0.000502106	6.53096e-05	1.22406	0.130072	0.0186811	0.0025123
P46285	Fructose-1 6-bisphosphatase class 1 [Sotub05g025260.1.1]	1.3.9	PS.calvin cycle.sedoheptulose bisphosphatase	0.00102595	0.00110246	0.000465054	6.04903e-05	1.07458	0.130072	0.405412	0.0025123
A0A0C4BJ74	NADP-dependent glyceraldehyde-3-phosphate dehydrogenase [Sotub07g006650.1.1]	1.3.4	PS.calvin cycle.GAP	0.000405864	0.000460647	0.000550197	9.39529e-05	1.13498	0.170762	0.556098	0.00408607
A0A1D6SE08	Sister chromatid cohesion protein PDS5 homolog B [Sotub11g006420.1.1]	2.1.2.1	major CHO metabolism.synthesis.starch.AGPase	4.05102e-05	3.63078e-05	0.000101267	0	0.896263	absent	0.815209	0.0316993
A0A1D6BT98	Sister chromatid cohesion protein PDS5 homolog B [Sotub11g006420.1.1]	2.1.2.1	major CHO metabolism.synthesis.starch.AGPase	3.98659e-05	3.35952e-05	9.36239e-05	0	0.842705	absent	0.746679	0.0316993
A0A1D6BW01	Glycogen synthase 2 [Sotub03g013130.1.1]	2.1.2.2	major CHO metabolism.synthesis.starch.starch synthase	0.000113254	4.8169e-05	0	0.000122435	0.425319	present	0.00107499	0.214473
Q43654	Glycogen synthase 2 [Sotub03g013130.1.1]	2.1.2.2	major CHO metabolism.synthesis.starch.starch synthase	0.000112729	4.79457e-05	0	0.000301281	0.425319	present	0.00107499	0.151493
A0A1D5UII0	1 4-alpha-glucan branching enzyme II [Sotub09g011090.1.1]	2.1.2.3	major CHO metabolism.synthesis.starch.starch branching	0.000118932	5.68147e-05	0.000272436	0.000673498	0.477708	2.47214	0.00677004	0.294024
A0A1D6RLR1	1 4-alpha-glucan branching enzyme II [Sotub09g011090.1.1]	2.1.2.3	major CHO metabolism.synthesis.starch.starch branching	0.000127613	5.65386e-05	0.000271112	0.000706817	0.443048	2.60711	0.000424508	0.290311
G3CCE7	1 4-alpha-glucan branching enzyme II [Sotub09g011090.1.1]	2.1.2.3	major CHO metabolism.synthesis.starch.starch branching	0.000127613	5.65386e-05	0.000271112	0.000706817	0.443048	2.60711	0.000424508	0.290311
A0A1D5WD22	5-dehydro-2-deoxygluconokinase [Sotub06g027780.1.1]	2.2.1.1	major CHO metabolism.degradation.sucrose.fructokinase	0.000760158	0.00061106	0.00071627	7.35997e-05	0.803859	0.102754	0.155803	0.00619586
A0A1D5YF85	5-dehydro-2-deoxygluconokinase [Sotub06g027780.1.1]	2.2.1.1	major CHO metabolism.degradation.sucrose.fructokinase	0.000146697	0.000156295	0.00028292	0	1.06542	absent	0.51855	0.000139535
A0A1D6CWL0	5-dehydro-2-deoxygluconokinase 2 [Sotub02g030030.1.1]	2.2.1.1	major CHO metabolism.degradation.sucrose.fructokinase	0.000300778	0.000342762	0.000499105	0.000121356	1.13959	0.243147	0.600528	0.0268814
A0A1D6SEG1	5-dehydro-2-deoxygluconokinase 2 [Sotub02g030030.1.1]	2.2.1.1	major CHO metabolism.degradation.sucrose.fructokinase	0.00031514	0.000311155	0.000236744	0	0.987357	absent	0.95073	0.000139535
A5HE90	Spfh domain / band 7 family protein [Sotub06g027090.1.1]	2.2.1.3.1	major CHO metabolism.degradation.sucrose.invertases.neutral	0.000525599	0.00032615	0.000996379	0.000247793	0.62053	0.248694	0.0261306	0.0596235
Q93W25	Peptidyl-prolyl cis-trans isomerase [Sotub01g048580.1.1]	2.2.1.3.1	major CHO metabolism.degradation.sucrose.invertases.neutral	0.000773587	0.00126521	0.00407271	0.0028052	1.63551	0.688779	0.00105723	0.224377
A0A1D6RJI0	Plasma membrane ATPase 4 [Sotub07g010540.1.1]	2.2.1.3.1	major CHO metabolism.degradation.sucrose.invertases.neutral	0.00047489	0.000360621	0.000305217	0.000170435	0.759379	0.558406	0.0402158	0.0237761
A0A1D5ZQW2	Long-chain-fatty-acid--CoA ligase 3 [Sotub07g017490.1.1]	2.2.1.3.1	major CHO metabolism.degradation.sucrose.invertases.neutral	0.000114277	2.76617e-05	8.13705e-05	0	0.242059	0	0.00454029	0.174285
F1JYU6	Spfh domain / band 7 family protein [Sotub06g027090.1.1]	2.2.1.3.1	major CHO metabolism.degradation.sucrose.invertases.neutral	0.000103701	8.2534e-05	0.000281203	0	0.795888	absent	0.477265	0.0373928
A0A1D6DIY9	Beta-fructofuranosidase insoluble isoenzyme 2 [Sotub10g025810.1.1]	2.2.1.3.2	major CHO metabolism.degradation.sucrose.invertases.cell wall	0.000406369	0.000215304	0.000445075	0.000260436	0.529824	0.585152	0.00257316	0.246962
A0A1D6B1E2	Beta-fructofuranosidase insoluble isoenzyme 2 [Sotub10g025810.1.1]	2.2.1.3.2	major CHO metabolism.degradation.sucrose.invertases.cell wall	0.000262753	0.000140674	0.000248454	0.000216282	0.535384	0.870511	0.00768649	0.737084
A0A1D5XJR1	Beta-fructofuranosidase insoluble isoenzyme 2 [Sotub09g009900.1.1]	2.2.1.3.2	major CHO metabolism.degradation.sucrose.invertases.cell wall	0.000255513	0.000113191	0.000207702	8.34818e-05	0.442995	0.401931	0.000399703	0.307092
A0A1D5XWS3	Beta-fructofuranosidase insoluble isoenzyme 2 [Sotub09g009900.1.1]	2.2.1.3.2	major CHO metabolism.degradation.sucrose.invertases.cell wall	0.000227278	9.64338e-05	0.000153714	3.89465e-05	0.424298	0.25337	0.000878462	0.136187
A0A1D5ZQI6	Beta-fructofuranosidase insoluble isoenzyme 2 [Sotub09g009910.1.1]	2.2.1.3.2	major CHO metabolism.degradation.sucrose.invertases.cell wall	0.00012546	5.011e-05	4.67791e-05	4.46855e-05	0.39941	0.955246	0.0208111	0.975233
A0A1D6DKY0	Beta-fructofuranosidase insoluble isoenzyme 2 [Sotub09g009910.1.1]	2.2.1.3.2	major CHO metabolism.degradation.sucrose.invertases.cell wall	0.000123528	6.53527e-05	0.00032718	0.000149229	0.52905	0.456106	0.00043655	0.183769
A0A1D5S6L5	NAD-dependent malic enzyme 2 [Sotub01g031560.1.1]	2.2.1.4	major CHO metabolism.degradation.sucrose.hexokinase	6.05733e-05	7.47318e-05	0.000499167	0.000255455	1.23374	0.511763	0.593755	0.0263699
W5I774	Sucrose synthase 4 [Sotub12g008670.1.1]	2.2.1.5	major CHO metabolism.degradation.sucrose.Susy	0.000135201	0.000104815	8.22979e-05	0.000569382	0.775249	6.91854	0.41601	0.0490804
A0A1D6SCX5	Sucrose synthase 4 [Sotub12g008670.1.1]	2.2.1.5	major CHO metabolism.degradation.sucrose.Susy	0.000127254	0.000109252	4.58755e-05	0.00053211	0.85854	11.599	0.677908	0.0352847
A0A1D5TV30	Sucrose synthase 7 [Sotub02g024410.1.1]	2.2.1.5	major CHO metabolism.degradation.sucrose.Susy	0.000189756	5.82472e-05	0.000328576	0.000247274	0.306958	0.752562	0.00116497	0.518214
W5HZ78	Sucrose synthase 7 [Sotub02g024410.1.1]	2.2.1.5	major CHO metabolism.degradation.sucrose.Susy	9.75705e-05	4.02145e-05	0.000167845	0.000138334	0.412158	0.824175	0.0477585	0.762755
A0A1D6AKW0	Sucrose synthase 7 [Sotub02g024410.1.1]	2.2.1.5	major CHO metabolism.degradation.sucrose.Susy	0.000112062	3.17628e-05	7.80478e-05	0.000113002	0.283441	1.44786	0.0191188	0.548336
A0A1D6A790	Sucrose synthase 7 [Sotub02g024410.1.1]	2.2.1.5	major CHO metabolism.degradation.sucrose.Susy	0.000124714	5.33808e-05	7.75924e-05	8.46032e-05	0.428027	1.09035	0.0267139	0.871678
A0A1D5YFA6	Beta-amylase [Sotub07g021140.1.1]	2.2.2.1.2	major CHO metabolism.degradation.starch.starch cleavage.beta amylase	0.000322523	3.41465e-05	0.00125067	0.00521835	0.105873	4.17244	0.0199624	0.237658
A0A1D5XXC9	Beta-amylase [Sotub07g021140.1.1]	2.2.2.1.2	major CHO metabolism.degradation.starch.starch cleavage.beta amylase	0.000320978	4.08203e-05	0.00119133	0.00423332	0.127175	3.55343	0.0181501	0.26732
A0A1D5XL61	Dual-specificity protein-like phosphatase 3 [Sotub03g023920.1.1]	2.2.2.10	major CHO metabolism.degradation.starch.laforin like phosphoglucan phosphatase (SEX4)	0.000157305	0.000244305	0.000261095	0.000133145	1.55306	0.509947	0.0374026	0.172925
W5BL76	4-alpha-glucanotransferase [Sotub02g006950.1.1]	2.2.2.4	major CHO metabolism.degradation.starch.D enzyme	9.43937e-05	6.29765e-05	0.000201585	0.000409024	0.667168	2.02904	0.0413512	0.0481721
W5B4C2	4-alpha-glucanotransferase [Sotub02g006950.1.1]	2.2.2.4	major CHO metabolism.degradation.starch.D enzyme	9.43937e-05	6.73103e-05	0.000174593	0.00037636	0.713081	2.15564	0.0932797	0.0202645
W5I1F8	Cytochrome P450 [Sotub07g022760.1.1]	2.2.2.6	major CHO metabolism.degradation.starch.transporter	0.000125988	1.38432e-05	9.3801e-05	3.59391e-05	0.109877	0.383142	0.000326547	0.420857
Nitrogen metabolism
Q45NB6	Glutamine synthetase [Sotub11g008040.1.1]	12.2.2	N-metabolism.ammonia metabolism.glutamine synthetase	0.00105244	0.000690264	0	0	0.655872	*	0.00657779	NA
photorespiration
A0A1D5UUD5	L-lactate dehydrogenase [Sotub07g025710.1.1]	1.2.2	PS.photorespiration.glycolate oxydase	0.000142513	0.000388737	6.7443e-05	0	2.72772	absent	0.0273359	0.355918
A0A1D6CHL1	Serine-glyoxylate aminotransferase [Sotub12g031950.1.1]	1.2.3	PS.photorespiration.aminotransferases peroxisomal	0.00126982	0.000997872	0.00116456	0.000581055	0.785838	0.498947	0.00763692	0.186222
A0A1D6BXG5	Serine-glyoxylate aminotransferase [Sotub12g031950.1.1]	1.2.3	PS.photorespiration.aminotransferases peroxisomal	0.00130619	0.00110108	0.00116456	0.000581055	0.84297	0.498947	0.00289493	0.186222
							Sum of 2 isoform	1.62881
Chlorophyll biosynthesis
W5DL10	Glutaminyl-tRNA synthetase [Sotub01g039330.1.1]	19.1	tetrapyrrole synthesis.glu-tRNA synthetase	1.09232e-05	3.2161e-05	6.76726e-05	9.38004e-05	2.94427	1.38609	0.0490945	0.715137
A0A1D6CBT6	Magnesium chelatase ATPase subunit I [Sotub10g009720.1.1]	19.10	tetrapyrrole synthesis.magnesium chelatase	3.05386e-05	0.000110798	4.61541e-05	0	3.62814	absent	0.031625	0.355918
A0A1D6A242	Protoporphyrinogen oxidase [Sotub01g023040.1.1]	19.9	tetrapyrrole synthesis.protoporphyrin IX oxidase	0.000111027	5.91578e-05	0.000103531	4.29904e-05	0.532822	0.41524	0.0286662	0.46689
A0A1D5YRZ9	Protoporphyrinogen oxidase [Sotub01g023040.1.1]	19.9	tetrapyrrole synthesis.protoporphyrin IX oxidase	0.000111027	9.51198e-05	0.000241903	8.77601e-05	0.856723	0.36279	0.339821	0.0324367
A0A1D5TMY4	Ribulose bisphosphate carboxylase small chain [Sotub02g010840.1.1]	1.3.2	PS.calvin cycle.rubisco small subunit	0.000642901	0.000800741	0.00210637	0.000352448	1.24551	0.167325	0.268888	0.0128726
A0A1D5TMY7	Ribulose bisphosphate carboxylase small chain [Sotub02g029160.1.1]	1.3.2	PS.calvin cycle.rubisco small subunit	0.00115989	0.00153816	0.00494125	0.000851718	1.32613	0.172369	0.159967	0.000210219
W5ASP7	Ribulose bisphosphate carboxylase/oxygenase activase [Sotub03g031310.1.1]	1.3.13	PS.calvin cycle.rubisco interacting	0.000142368	8.80384e-05	0.000356388	0	0.618386	0	0.196761	0.0014239
