# Supplementary material for: Physiological and Proteomic Signatures Reveal Mechanisms of Superior Drought Resilience in Pearl Millet Compared to Wheat
Source: Front Plant Sci. 2021 Jan 13;11:600278. doi: 10.3389/fpls.2020.600278 (PMC7838129; doi:10.3389/fpls.2020.600278)
Supplement: Supplementary Table 1 — Details of the sample code for the raw files measured and submitted in PRIDE repository for Wheat and Pearl millet genotypes. [file Data_Sheet_2.ZIP › Table S15.xlsx]

## Sheet: sPLS network_Root length
Table S15: sPLS network analysis Pearl millet (843-22B and ICTP8203) stress proteins integrated with root length
Bincode	ColorBin	Description	labelcex	name	shape	shared name	size	size2	Species
32		Root length cm	0.513607	Root length cm - Root.length..cm.	rectangle	Root.length..cm.	30.7402	5.6156
19	#cd57a3	Glutaminyl-tRNA synthetase	0.513607	Glutaminyl-tRNA synthetase - Pgl_GLEAN_10015232	circle	Pgl_GLEAN_10015232	42.9616	5.6156	PM
17	#d43f6f	ATP dependent RNA helicase	0.513607	ATP dependent RNA helicase - Pgl_GLEAN_10007366	circle	Pgl_GLEAN_10007366	42.9616	5.6156	PM
16	#e53dc8	Taurine catabolism dioxygenase TauD/TfdA	0.513607	Taurine catabolism dioxygenase TauD/TfdA - Pgl_GLEAN_10016573	circle	Pgl_GLEAN_10016573	42.9616	5.6156	PM
16	#e53dc8	Hydroxycinnamoyl transferase	0.513607	Hydroxycinnamoyl transferase - Pgl_GLEAN_10009530	circle	Pgl_GLEAN_10009530	42.9616	5.6156	PM
35	#808080	uncharacterized 50.6 kDa protein in the 5region of gyrA and gyrB, putative, expressed	0.513607	uncharacterized 50.6 kDa protein in the 5region of gyrA and gyrB, putative, expressed - Pgl_GLEAN_10021129	circle	Pgl_GLEAN_10021129	42.9616	5.6156	PM
16	#e53dc8	Phenylalanine ammonia-lyase	0.513607	Phenylalanine ammonia-lyase - Pgl_GLEAN_10033172	circle	Pgl_GLEAN_10033172	42.9616	5.6156	PM
1	#59c260	Peroxidase 1	0.513607	Peroxidase 1 - Pgl_GLEAN_10003702	circle	Pgl_GLEAN_10003702	42.9616	5.6156	PM
10	#BDB76B	Pectinesterase family protein	0.513607	Pectinesterase family protein - Pgl_GLEAN_10031642	circle	Pgl_GLEAN_10031642	42.9616	5.6156	PM
31	#4c7a95	Annexin 11	0.513607	Annexin 11 - Pgl_GLEAN_10005358	circle	Pgl_GLEAN_10005358	42.9616	5.6156	PM

## Sheet: Color code bins
Color-code-bins used for functional category for network analysis
BIN	BIN designation	BIN COLOR
1	Photosynthesis	#59c260
2	Major carbohydrates	#55823b
3	Minor carbohydrates	#bcdf8d
4	Glycolysis	#dadd42
5	Fermentation	#88bc3a
6	Gluconeogenesis/glyoxylate cycle	#79e54a
7	OPP cycle	#a6a142
8	TCA/organic acid transformations	#c9cfa6
9	Mitochondrial electron transport/ATP synthesis	#cb8238
10	Cell wall	#BDB76B
11	Lipid metabolism	#FFD700
12	Nitrogen assimilation	#d54837
13	Amino acid metabolism	#c07d77
14	S-assimilation	#ce4867
15	Metal handling	#e697a4
16	Secondary metabolism	#e53dc8
17	Hormones	#d43f6f
18	Cofactor and vitamin synthesis	#9b5b75
19	Tetrapyrrole synthesis	#cd57a3
20	Stress	#e391c8
21	Redox	#e391c8
22	Polyamine synthesis	#656f91
23	Nucleotide metabolism	#7f53e0
24	Biodegradation of Xenobiotics	#e391c8
25	C1-metabolism	#8896dc
26	Miscellaneous enzyme families	#DCDCDC
27	RNA	#e391c8
28	DNA	#a073b9
29	Protein	#4861ac
30	Signalling	#6bccd5
31	Cell	#4c7a95
32		#4c7a95
33	Development	#74b0e0
34	Transport	#78a7a7
35	Not assigned	#808080

## Sheet: Edge table _Root length
SUID	color	interaction	labelcex	labelcolor	lty	name	selected	shared interaction	shared name	weight	width
327	#006D00FF	interacts with	0.462246	black	solid	Root.length..cm. (interacts with) Pgl_GLEAN_10015232	false	interacts with	Root.length..cm. (interacts with) Pgl_GLEAN_10015232	-0.961875	1
328	#008300FF	interacts with	0.462246	black	solid	Root.length..cm. (interacts with) Pgl_GLEAN_10007366	false	interacts with	Root.length..cm. (interacts with) Pgl_GLEAN_10007366	-0.96673	1
329	#4F0000FF	interacts with	0.462246	black	solid	Root.length..cm. (interacts with) Pgl_GLEAN_10016573	false	interacts with	Root.length..cm. (interacts with) Pgl_GLEAN_10016573	0.948594	1
330	#002E00FF	interacts with	0.462246	black	solid	Root.length..cm. (interacts with) Pgl_GLEAN_10009530	false	interacts with	Root.length..cm. (interacts with) Pgl_GLEAN_10009530	-0.945866	1
331	#00EE00FF	interacts with	0.462246	black	solid	Root.length..cm. (interacts with) Pgl_GLEAN_10021129	false	interacts with	Root.length..cm. (interacts with) Pgl_GLEAN_10021129	-0.986204	1
332	#7B0000FF	interacts with	0.462246	black	solid	Root.length..cm. (interacts with) Pgl_GLEAN_10033172	false	interacts with	Root.length..cm. (interacts with) Pgl_GLEAN_10033172	0.957858	1
333	#320000FF	interacts with	0.462246	black	solid	Root.length..cm. (interacts with) Pgl_GLEAN_10003702	false	interacts with	Root.length..cm. (interacts with) Pgl_GLEAN_10003702	0.942956	1
334	#00FF00FF	interacts with	0.462246	black	solid	Root.length..cm. (interacts with) Pgl_GLEAN_10031642	false	interacts with	Root.length..cm. (interacts with) Pgl_GLEAN_10031642	-0.989666	1
335	#00E300FF	interacts with	0.462246	black	solid	Root.length..cm. (interacts with) Pgl_GLEAN_10005358	false	interacts with	Root.length..cm. (interacts with) Pgl_GLEAN_10005358	-0.984105	1

## Sheet: Discriminant_Root length
Table S15: Discriminant network analysis Pearl millet (843-22B and ICTP8203) stress proteins integrated with root length
Bincode	ColorBin	Description	labelcex	name	selected	shape	shared name	size	size2	Species
			0.735035	Tolerant	false	rectangle	PM-T-St-R	29.9345	8.03661
			0.735035	Susceptible	false	rectangle	PM-S-St-R	30.2497	8.03661
35	#808080	Unknown protein	0.735035	Unknown protein - Pgl_GLEAN_10028470	false	circle	Pgl_GLEAN_10028470	61.4834	8.03661	PM
29	#4861ac	Receptor protein kinase-like	0.735035	Receptor protein kinase-like - Pgl_GLEAN_10014233	false	circle	Pgl_GLEAN_10014233	61.4834	8.03661	PM
35	#808080	expressed protein	0.735035	expressed protein - Pgl_GLEAN_10001326	false	circle	Pgl_GLEAN_10001326	61.4834	8.03661	PM
35	#808080	Unknown protein	0.735035	Unknown protein - Pgl_GLEAN_10036666	false	circle	Pgl_GLEAN_10036666	61.4834	8.03661	PM
33	#74b0e0	Dolichyl-diphosphooligosaccharide--protein glycosyltransferase subunit 2	0.735035	Dolichyl-diphosphooligosaccharide--protein glycosyltransferase subunit 2 - Pgl_GLEAN_10007364	false	circle	Pgl_GLEAN_10007364	61.4834	8.03661	PM
35	#808080	retrotransposon protein, putative, unclassified, expressed	0.735035	retrotransposon protein, putative, unclassified, expressed - Pgl_GLEAN_10001660	false	circle	Pgl_GLEAN_10001660	61.4834	8.03661	PM
24		Copine-like protein	0.735035	Copine-like protein - Pgl_GLEAN_10017209	false	circle	Pgl_GLEAN_10017209	61.4834	8.03661	PM
27	#e391c8	Serine/threonine-protein phosphatase 2A regulatory subunit delta 1 isoform	0.735035	Serine/threonine-protein phosphatase 2A regulatory subunit delta 1 isoform - Pgl_GLEAN_10035997	false	circle	Pgl_GLEAN_10035997	61.4834	8.03661	PM
8	#c9cfa6	Malic enzyme	0.735035	Malic enzyme - Pgl_GLEAN_10027899	false	circle	Pgl_GLEAN_10027899	61.4834	8.03661	PM
16	#e53dc8	Phenylalanine ammonia-lyase	0.735035	Phenylalanine ammonia-lyase - Pgl_GLEAN_10035657	false	circle	Pgl_GLEAN_10035657	61.4834	8.03661	PM
35	#808080	abscisic stress-ripening, putative, expressed	0.735035	abscisic stress-ripening, putative, expressed - Pgl_GLEAN_10002813	false	circle	Pgl_GLEAN_10002813	61.4834	8.03661	PM
35	#808080	Unknown protein	0.735035	Unknown protein - Pgl_GLEAN_10021600	false	circle	Pgl_GLEAN_10021600	61.4834	8.03661	PM
29	#4861ac	ATP-dependent clp protease ATP-binding subunit clpx	0.735035	ATP-dependent clp protease ATP-binding subunit clpx - Pgl_GLEAN_10007449	false	circle	Pgl_GLEAN_10007449	61.4834	8.03661	PM
20	#e391c8	harpin-induced protein 1 domain containing protein, expressed	0.735035	harpin-induced protein 1 domain containing protein, expressed - Pgl_GLEAN_10003470	false	circle	Pgl_GLEAN_10003470	61.4834	8.03661	PM
35	#808080	HXXXD-type acyl-transferase family protein	0.735035	HXXXD-type acyl-transferase family protein - Pgl_GLEAN_10009418	false	circle	Pgl_GLEAN_10009418	61.4834	8.03661	PM
26	#DCDCDC	Peroxidase 1	0.735035	Peroxidase 1 - Pgl_GLEAN_10015994	false	circle	Pgl_GLEAN_10015994	61.4834	8.03661	PM
31	#4c7a95	Coatomer alpha subunit-like protein	0.735035	Coatomer alpha subunit-like protein - Pgl_GLEAN_10006414	false	circle	Pgl_GLEAN_10006414	61.4834	8.03661	PM
16	#e53dc8	Phenylalanine ammonia-lyase	0.735035	Phenylalanine ammonia-lyase - Pgl_GLEAN_10000931	false	circle	Pgl_GLEAN_10000931	61.4834	8.03661	PM
13	#c07d77	Phosphoribosylanthranilate transferase (Fragment)	0.735035	Phosphoribosylanthranilate transferase (Fragment) - Pgl_GLEAN_10005072	false	circle	Pgl_GLEAN_10005072	61.4834	8.03661	PM
8	#c9cfa6	Malic enzyme	0.735035	Malic enzyme - Pgl_GLEAN_10016602	false	circle	Pgl_GLEAN_10016602	61.4834	8.03661	PM
27	#e391c8	Chymotrypsin inhibitor-2	0.735035	Chymotrypsin inhibitor-2 - Pgl_GLEAN_10006718	false	circle	Pgl_GLEAN_10006718	61.4834	8.03661	PM
20	#e391c8	Disease resistance response	0.735035	Disease resistance response - Pgl_GLEAN_10021702	false	circle	Pgl_GLEAN_10021702	61.4834	8.03661	PM
20	#e391c8	Annexin 2	0.735035	Annexin 2 - Pgl_GLEAN_10012413	false	circle	Pgl_GLEAN_10012413	61.4834	8.03661	PM
7	#a6a142	6-phosphogluconate dehydrogenase decarboxylating	0.735035	6-phosphogluconate dehydrogenase decarboxylating - Pgl_GLEAN_10029044	false	circle	Pgl_GLEAN_10029044	61.4834	8.03661	PM
7	#a6a142	6-phosphogluconate dehydrogenase decarboxylating	0.735035	6-phosphogluconate dehydrogenase decarboxylating - Pgl_GLEAN_10008241	false	circle	Pgl_GLEAN_10008241	61.4834	8.03661	PM
17	#d43f6f	Proteasome subunit alpha type	0.735035	Proteasome subunit alpha type - Pgl_GLEAN_10001402	false	circle	Pgl_GLEAN_10001402	61.4834	8.03661	PM
1	#59c260	Phosphoglycerate kinase	0.735035	Phosphoglycerate kinase - Pgl_GLEAN_10012981	false	circle	Pgl_GLEAN_10012981	61.4834	8.03661	PM
26	#DCDCDC	Peroxidase	0.735035	Peroxidase - Pgl_GLEAN_10003133	false	circle	Pgl_GLEAN_10003133	61.4834	8.03661	PM

## Sheet: Edge table_Root length
SUID	color	interaction	labelcex	labelcolor	lty	name	selected	shared interaction	shared name	weight	width
376	#00FF00FF	interacts with	0.661532	black	solid	PM-S-St-R (interacts with) Pgl_GLEAN_10003133	false	interacts with	PM-S-St-R (interacts with) Pgl_GLEAN_10003133	-0.976063	1
377	#00E900FF	interacts with	0.661532	black	solid	PM-S-St-R (interacts with) Pgl_GLEAN_10012981	false	interacts with	PM-S-St-R (interacts with) Pgl_GLEAN_10012981	-0.972978	1
378	#EA0000FF	interacts with	0.661532	black	solid	PM-S-St-R (interacts with) Pgl_GLEAN_10001402	false	interacts with	PM-S-St-R (interacts with) Pgl_GLEAN_10001402	0.972221	1
379	#00A300FF	interacts with	0.661532	black	solid	PM-S-St-R (interacts with) Pgl_GLEAN_10008241	false	interacts with	PM-S-St-R (interacts with) Pgl_GLEAN_10008241	-0.963668	1
380	#00BE00FF	interacts with	0.661532	black	solid	PM-S-St-R (interacts with) Pgl_GLEAN_10029044	false	interacts with	PM-S-St-R (interacts with) Pgl_GLEAN_10029044	-0.96695	1
381	#400000FF	interacts with	0.661532	black	solid	PM-S-St-R (interacts with) Pgl_GLEAN_10012413	false	interacts with	PM-S-St-R (interacts with) Pgl_GLEAN_10012413	0.94389	1
382	#DE0000FF	interacts with	0.661532	black	solid	PM-S-St-R (interacts with) Pgl_GLEAN_10021702	false	interacts with	PM-S-St-R (interacts with) Pgl_GLEAN_10021702	0.97027	1
383	#00FF00FF	interacts with	0.661532	black	solid	PM-S-St-R (interacts with) Pgl_GLEAN_10006718	false	interacts with	PM-S-St-R (interacts with) Pgl_GLEAN_10006718	-0.976063	1
384	#00F800FF	interacts with	0.661532	black	solid	PM-S-St-R (interacts with) Pgl_GLEAN_10016602	false	interacts with	PM-S-St-R (interacts with) Pgl_GLEAN_10016602	-0.975167	1
385	#630000FF	interacts with	0.661532	black	solid	PM-S-St-R (interacts with) Pgl_GLEAN_10005072	false	interacts with	PM-S-St-R (interacts with) Pgl_GLEAN_10005072	0.94894	1
386	#00FF00FF	interacts with	0.661532	black	solid	PM-S-St-R (interacts with) Pgl_GLEAN_10000931	false	interacts with	PM-S-St-R (interacts with) Pgl_GLEAN_10000931	-0.976063	1
387	#EA0000FF	interacts with	0.661532	black	solid	PM-S-St-R (interacts with) Pgl_GLEAN_10006414	false	interacts with	PM-S-St-R (interacts with) Pgl_GLEAN_10006414	0.972221	1
388	#008300FF	interacts with	0.661532	black	solid	PM-S-St-R (interacts with) Pgl_GLEAN_10015994	false	interacts with	PM-S-St-R (interacts with) Pgl_GLEAN_10015994	-0.959057	1
389	#00FF00FF	interacts with	0.661532	black	solid	PM-S-St-R (interacts with) Pgl_GLEAN_10009418	false	interacts with	PM-S-St-R (interacts with) Pgl_GLEAN_10009418	-0.976063	1
390	#00A300FF	interacts with	0.661532	black	solid	PM-S-St-R (interacts with) Pgl_GLEAN_10003470	false	interacts with	PM-S-St-R (interacts with) Pgl_GLEAN_10003470	-0.963668	1
391	#00F800FF	interacts with	0.661532	black	solid	PM-S-St-R (interacts with) Pgl_GLEAN_10007449	false	interacts with	PM-S-St-R (interacts with) Pgl_GLEAN_10007449	-0.975167	1
392	#00FF00FF	interacts with	0.661532	black	solid	PM-S-St-R (interacts with) Pgl_GLEAN_10021600	false	interacts with	PM-S-St-R (interacts with) Pgl_GLEAN_10021600	-0.976063	1
393	#00FF00FF	interacts with	0.661532	black	solid	PM-S-St-R (interacts with) Pgl_GLEAN_10002813	false	interacts with	PM-S-St-R (interacts with) Pgl_GLEAN_10002813	-0.976063	1
394	#00FF00FF	interacts with	0.661532	black	solid	PM-S-St-R (interacts with) Pgl_GLEAN_10035657	false	interacts with	PM-S-St-R (interacts with) Pgl_GLEAN_10035657	-0.976063	1
395	#00E900FF	interacts with	0.661532	black	solid	PM-S-St-R (interacts with) Pgl_GLEAN_10027899	false	interacts with	PM-S-St-R (interacts with) Pgl_GLEAN_10027899	-0.972978	1
396	#D90000FF	interacts with	0.661532	black	solid	PM-S-St-R (interacts with) Pgl_GLEAN_10035997	false	interacts with	PM-S-St-R (interacts with) Pgl_GLEAN_10035997	0.968886	1
397	#00FF00FF	interacts with	0.661532	black	solid	PM-S-St-R (interacts with) Pgl_GLEAN_10017209	false	interacts with	PM-S-St-R (interacts with) Pgl_GLEAN_10017209	-0.976063	1
398	#00A300FF	interacts with	0.661532	black	solid	PM-S-St-R (interacts with) Pgl_GLEAN_10001660	false	interacts with	PM-S-St-R (interacts with) Pgl_GLEAN_10001660	-0.963668	1
399	#00FF00FF	interacts with	0.661532	black	solid	PM-S-St-R (interacts with) Pgl_GLEAN_10007364	false	interacts with	PM-S-St-R (interacts with) Pgl_GLEAN_10007364	-0.975976	1
400	#00FF00FF	interacts with	0.661532	black	solid	PM-S-St-R (interacts with) Pgl_GLEAN_10036666	false	interacts with	PM-S-St-R (interacts with) Pgl_GLEAN_10036666	-0.976063	1
401	#005100FF	interacts with	0.661532	black	solid	PM-S-St-R (interacts with) Pgl_GLEAN_10001326	false	interacts with	PM-S-St-R (interacts with) Pgl_GLEAN_10001326	-0.951043	1
402	#400000FF	interacts with	0.661532	black	solid	PM-S-St-R (interacts with) Pgl_GLEAN_10014233	false	interacts with	PM-S-St-R (interacts with) Pgl_GLEAN_10014233	0.943836	1
403	#00A300FF	interacts with	0.661532	black	solid	PM-S-St-R (interacts with) Pgl_GLEAN_10028470	false	interacts with	PM-S-St-R (interacts with) Pgl_GLEAN_10028470	-0.963668	1
404	#FF0000FF	interacts with	0.661532	black	solid	PM-T-St-R (interacts with) Pgl_GLEAN_10003133	false	interacts with	PM-T-St-R (interacts with) Pgl_GLEAN_10003133	0.976063	1
405	#EE0000FF	interacts with	0.661532	black	solid	PM-T-St-R (interacts with) Pgl_GLEAN_10012981	false	interacts with	PM-T-St-R (interacts with) Pgl_GLEAN_10012981	0.972978	1
406	#00E300FF	interacts with	0.661532	black	solid	PM-T-St-R (interacts with) Pgl_GLEAN_10001402	false	interacts with	PM-T-St-R (interacts with) Pgl_GLEAN_10001402	-0.972221	1
407	#BA0000FF	interacts with	0.661532	black	solid	PM-T-St-R (interacts with) Pgl_GLEAN_10008241	false	interacts with	PM-T-St-R (interacts with) Pgl_GLEAN_10008241	0.963668	1
408	#CD0000FF	interacts with	0.661532	black	solid	PM-T-St-R (interacts with) Pgl_GLEAN_10029044	false	interacts with	PM-T-St-R (interacts with) Pgl_GLEAN_10029044	0.96695	1
409	#002E00FF	interacts with	0.661532	black	solid	PM-T-St-R (interacts with) Pgl_GLEAN_10012413	false	interacts with	PM-T-St-R (interacts with) Pgl_GLEAN_10012413	-0.94389	1
410	#00D300FF	interacts with	0.661532	black	solid	PM-T-St-R (interacts with) Pgl_GLEAN_10021702	false	interacts with	PM-T-St-R (interacts with) Pgl_GLEAN_10021702	-0.97027	1
411	#FF0000FF	interacts with	0.661532	black	solid	PM-T-St-R (interacts with) Pgl_GLEAN_10006718	false	interacts with	PM-T-St-R (interacts with) Pgl_GLEAN_10006718	0.976063	1
412	#FA0000FF	interacts with	0.661532	black	solid	PM-T-St-R (interacts with) Pgl_GLEAN_10016602	false	interacts with	PM-T-St-R (interacts with) Pgl_GLEAN_10016602	0.975167	1
413	#004700FF	interacts with	0.661532	black	solid	PM-T-St-R (interacts with) Pgl_GLEAN_10005072	false	interacts with	PM-T-St-R (interacts with) Pgl_GLEAN_10005072	-0.94894	1
414	#FF0000FF	interacts with	0.661532	black	solid	PM-T-St-R (interacts with) Pgl_GLEAN_10000931	false	interacts with	PM-T-St-R (interacts with) Pgl_GLEAN_10000931	0.976063	1
415	#00E300FF	interacts with	0.661532	black	solid	PM-T-St-R (interacts with) Pgl_GLEAN_10006414	false	interacts with	PM-T-St-R (interacts with) Pgl_GLEAN_10006414	-0.972221	1
416	#A20000FF	interacts with	0.661532	black	solid	PM-T-St-R (interacts with) Pgl_GLEAN_10015994	false	interacts with	PM-T-St-R (interacts with) Pgl_GLEAN_10015994	0.959057	1
417	#FF0000FF	interacts with	0.661532	black	solid	PM-T-St-R (interacts with) Pgl_GLEAN_10009418	false	interacts with	PM-T-St-R (interacts with) Pgl_GLEAN_10009418	0.976063	1
418	#BA0000FF	interacts with	0.661532	black	solid	PM-T-St-R (interacts with) Pgl_GLEAN_10003470	false	interacts with	PM-T-St-R (interacts with) Pgl_GLEAN_10003470	0.963668	1
419	#FA0000FF	interacts with	0.661532	black	solid	PM-T-St-R (interacts with) Pgl_GLEAN_10007449	false	interacts with	PM-T-St-R (interacts with) Pgl_GLEAN_10007449	0.975167	1
420	#FF0000FF	interacts with	0.661532	black	solid	PM-T-St-R (interacts with) Pgl_GLEAN_10021600	false	interacts with	PM-T-St-R (interacts with) Pgl_GLEAN_10021600	0.976063	1
421	#FF0000FF	interacts with	0.661532	black	solid	PM-T-St-R (interacts with) Pgl_GLEAN_10002813	false	interacts with	PM-T-St-R (interacts with) Pgl_GLEAN_10002813	0.976063	1
422	#FF0000FF	interacts with	0.661532	black	solid	PM-T-St-R (interacts with) Pgl_GLEAN_10035657	false	interacts with	PM-T-St-R (interacts with) Pgl_GLEAN_10035657	0.976063	1
423	#EE0000FF	interacts with	0.661532	black	solid	PM-T-St-R (interacts with) Pgl_GLEAN_10027899	false	interacts with	PM-T-St-R (interacts with) Pgl_GLEAN_10027899	0.972978	1
424	#00CE00FF	interacts with	0.661532	black	solid	PM-T-St-R (interacts with) Pgl_GLEAN_10035997	false	interacts with	PM-T-St-R (interacts with) Pgl_GLEAN_10035997	-0.968886	1
425	#FF0000FF	interacts with	0.661532	black	solid	PM-T-St-R (interacts with) Pgl_GLEAN_10017209	false	interacts with	PM-T-St-R (interacts with) Pgl_GLEAN_10017209	0.976063	1
426	#BA0000FF	interacts with	0.661532	black	solid	PM-T-St-R (interacts with) Pgl_GLEAN_10001660	false	interacts with	PM-T-St-R (interacts with) Pgl_GLEAN_10001660	0.963668	1
427	#FF0000FF	interacts with	0.661532	black	solid	PM-T-St-R (interacts with) Pgl_GLEAN_10007364	false	interacts with	PM-T-St-R (interacts with) Pgl_GLEAN_10007364	0.975976	1
428	#FF0000FF	interacts with	0.661532	black	solid	PM-T-St-R (interacts with) Pgl_GLEAN_10036666	false	interacts with	PM-T-St-R (interacts with) Pgl_GLEAN_10036666	0.976063	1
429	#710000FF	interacts with	0.661532	black	solid	PM-T-St-R (interacts with) Pgl_GLEAN_10001326	false	interacts with	PM-T-St-R (interacts with) Pgl_GLEAN_10001326	0.951043	1
430	#002E00FF	interacts with	0.661532	black	solid	PM-T-St-R (interacts with) Pgl_GLEAN_10014233	false	interacts with	PM-T-St-R (interacts with) Pgl_GLEAN_10014233	-0.943836	1
431	#BA0000FF	interacts with	0.661532	black	solid	PM-T-St-R (interacts with) Pgl_GLEAN_10028470	false	interacts with	PM-T-St-R (interacts with) Pgl_GLEAN_10028470	0.963668	1

## Sheet: sPLS network-Seed weight
Table S15: sPLS network analysis Pearl millet (843-22B and ICTP8203) stress proteins integrated with seed weight
Bincode	ColorBin	Description	labelcex	name	shared name	size	size2	Species
31	#4c7a95	Harpin binding protein 1	0.550261	Pgl_GLEAN_10036074	Pgl_GLEAN_10036074	46.0276	6.01636	PM
13	#c07d77	Cysteine synthase	0.550261	Pgl_GLEAN_10013429	Pgl_GLEAN_10013429	46.0276	6.01636	PM
31	#4c7a95	Annexin 11	0.550261	Pgl_GLEAN_10005358	Pgl_GLEAN_10005358	46.0276	6.01636	PM
2	#55823b	heat shock protein	0.525918	Pgl_GLEAN_10024296	Pgl_GLEAN_10024296	43.9914	5.7502	PM
35	#808080	Unknown protein	0.525918	Pgl_GLEAN_10024432	Pgl_GLEAN_10024432	43.9914	5.7502	PM
29	#4861ac	40S ribosomal protein S24	0.550261	Pgl_GLEAN_10037344	Pgl_GLEAN_10037344	46.0276	6.01636	PM
2	#55823b	5-dehydro-2-deoxygluconokinase 2	0.550261	Pgl_GLEAN_10012579	Pgl_GLEAN_10012579	46.0276	6.01636	PM
27	#e391c8	Nucleolar protein	0.550261	Pgl_GLEAN_10003857	Pgl_GLEAN_10003857	46.0276	6.01636	PM
27	#e391c8	RNA recognition motif containing protein, putative, expressed	0.550261	Pgl_GLEAN_10012399	Pgl_GLEAN_10012399	46.0276	6.01636	PM
26	#DCDCDC	Serine/threonine-protein phosphatase	0.550261	Pgl_GLEAN_10005692	Pgl_GLEAN_10005692	46.0276	6.01636	PM
27	#e391c8	Peptidyl-prolyl cis-trans isomerase E	0.550261	Pgl_GLEAN_10025811	Pgl_GLEAN_10025811	46.0276	6.01636	PM
2	#55823b	At1g62390-like protein (Fragment)	0.550261	Pgl_GLEAN_10014150	Pgl_GLEAN_10014150	46.0276	6.01636	PM
3	#bcdf8d	Dynamin	0.550261	Pgl_GLEAN_10028768	Pgl_GLEAN_10028768	46.0276	6.01636	PM
35	#808080	Unknown protein	0.550261	Pgl_GLEAN_10030820	Pgl_GLEAN_10030820	46.0276	6.01636	PM
28	#a073b9	Legumin 11S-globulin	0.525918	Pgl_GLEAN_10018443	Pgl_GLEAN_10018443	43.9914	5.7502	PM
35	#808080	Unknown protein	0.550261	Pgl_GLEAN_10009382	Pgl_GLEAN_10009382	46.0276	6.01636	PM
2	#55823b	Peptidase M16 family	0.525918	Pgl_GLEAN_10011424	Pgl_GLEAN_10011424	43.9914	5.7502	PM
35	#808080	Unknown protein	0.550261	Pgl_GLEAN_10016679	Pgl_GLEAN_10016679	46.0276	6.01636	PM
26	#DCDCDC	Succinyl-diaminopimelate desuccinylase	0.550261	Pgl_GLEAN_10008076	Pgl_GLEAN_10008076	46.0276	6.01636	PM
29	#4861ac	Guanine nucleotide exchange factor Vps9	0.550261	Pgl_GLEAN_10029375	Pgl_GLEAN_10029375	46.0276	6.01636	PM
29	#4861ac	Tyrosyl-tRNA synthetase	0.525918	Pgl_GLEAN_10030873	Pgl_GLEAN_10030873	43.9914	5.7502	PM
29	#4861ac	Serine protease Do	0.525918	Pgl_GLEAN_10026989	Pgl_GLEAN_10026989	43.9914	5.7502	PM
16	#e53dc8	3-isopropylmalate dehydratase small subunit 2, putative, expressed	0.550261	Pgl_GLEAN_10008113	Pgl_GLEAN_10008113	46.0276	6.01636	PM
35	#808080	Peptidoglycan-binding LysM domain-containing protein	0.525918	Pgl_GLEAN_10037652	Pgl_GLEAN_10037652	43.9914	5.7502	PM
7	#a6a142	D-tagatose-1,6-bisphosphate aldolase subunit GatY	0.550261	Pgl_GLEAN_10032652	Pgl_GLEAN_10032652	46.0276	6.01636	PM
35	#808080	N-alpha-acetyltransferase 25, NatB auxiliary subunit	0.550261	Pgl_GLEAN_10001239	Pgl_GLEAN_10001239	46.0276	6.01636	PM
35	#808080	Unknown protein	0.525918	Pgl_GLEAN_10027783	Pgl_GLEAN_10027783	43.9914	5.7502	PM
32		Weight of seeds g	0.550261	Weight.of.seeds..g.	Weight.of.seeds..g.	38.3081	6.01636

## Sheet: Edge table-Seed weight
color	interaction	labelcex	name	selected	shared interaction	shared name	weight
#00FF00FF	interacts with	0.495235	Weight.of.seeds..g. (interacts with) Pgl_GLEAN_10012399	false	interacts with	Weight.of.seeds..g. (interacts with) Pgl_GLEAN_10012399	-0.999562
#E20000FF	interacts with	0.495235	Weight.of.seeds..g. (interacts with) Pgl_GLEAN_10030873	false	interacts with	Weight.of.seeds..g. (interacts with) Pgl_GLEAN_10030873	0.984133
#E20000FF	interacts with	0.495235	Weight.of.seeds..g. (interacts with) Pgl_GLEAN_10026989	false	interacts with	Weight.of.seeds..g. (interacts with) Pgl_GLEAN_10026989	0.984132
#00D300FF	interacts with	0.495235	Weight.of.seeds..g. (interacts with) Pgl_GLEAN_10005358	false	interacts with	Weight.of.seeds..g. (interacts with) Pgl_GLEAN_10005358	-0.983198
#00FF00FF	interacts with	0.495235	Weight.of.seeds..g. (interacts with) Pgl_GLEAN_10008113	false	interacts with	Weight.of.seeds..g. (interacts with) Pgl_GLEAN_10008113	-0.999562
#EE0000FF	interacts with	0.495235	Weight.of.seeds..g. (interacts with) Pgl_GLEAN_10024296	false	interacts with	Weight.of.seeds..g. (interacts with) Pgl_GLEAN_10024296	0.990754
#E20000FF	interacts with	0.495235	Weight.of.seeds..g. (interacts with) Pgl_GLEAN_10037652	false	interacts with	Weight.of.seeds..g. (interacts with) Pgl_GLEAN_10037652	0.984133
#E20000FF	interacts with	0.495235	Weight.of.seeds..g. (interacts with) Pgl_GLEAN_10024432	false	interacts with	Weight.of.seeds..g. (interacts with) Pgl_GLEAN_10024432	0.984132
#D90000FF	interacts with	0.495235	Weight.of.seeds..g. (interacts with) Pgl_GLEAN_10032652	false	interacts with	Weight.of.seeds..g. (interacts with) Pgl_GLEAN_10032652	0.980794
#E20000FF	interacts with	0.495235	Weight.of.seeds..g. (interacts with) Pgl_GLEAN_10001239	false	interacts with	Weight.of.seeds..g. (interacts with) Pgl_GLEAN_10001239	0.984132
#EE0000FF	interacts with	0.495235	Weight.of.seeds..g. (interacts with) Pgl_GLEAN_10013429	false	interacts with	Weight.of.seeds..g. (interacts with) Pgl_GLEAN_10013429	0.990094
#E20000FF	interacts with	0.495235	Weight.of.seeds..g. (interacts with) Pgl_GLEAN_10005692	false	interacts with	Weight.of.seeds..g. (interacts with) Pgl_GLEAN_10005692	0.984133
#00FF00FF	interacts with	0.495235	Weight.of.seeds..g. (interacts with) Pgl_GLEAN_10025811	false	interacts with	Weight.of.seeds..g. (interacts with) Pgl_GLEAN_10025811	-0.999562
#D90000FF	interacts with	0.495235	Weight.of.seeds..g. (interacts with) Pgl_GLEAN_10037344	false	interacts with	Weight.of.seeds..g. (interacts with) Pgl_GLEAN_10037344	0.980794
#E20000FF	interacts with	0.495235	Weight.of.seeds..g. (interacts with) Pgl_GLEAN_10027783	false	interacts with	Weight.of.seeds..g. (interacts with) Pgl_GLEAN_10027783	0.984132
#D90000FF	interacts with	0.495235	Weight.of.seeds..g. (interacts with) Pgl_GLEAN_10014150	false	interacts with	Weight.of.seeds..g. (interacts with) Pgl_GLEAN_10014150	0.980794
#E20000FF	interacts with	0.495235	Weight.of.seeds..g. (interacts with) Pgl_GLEAN_10028768	false	interacts with	Weight.of.seeds..g. (interacts with) Pgl_GLEAN_10028768	0.984133
#E20000FF	interacts with	0.495235	Weight.of.seeds..g. (interacts with) Pgl_GLEAN_10030820	false	interacts with	Weight.of.seeds..g. (interacts with) Pgl_GLEAN_10030820	0.984133
#E20000FF	interacts with	0.495235	Weight.of.seeds..g. (interacts with) Pgl_GLEAN_10018443	false	interacts with	Weight.of.seeds..g. (interacts with) Pgl_GLEAN_10018443	0.984132
#00FF00FF	interacts with	0.495235	Weight.of.seeds..g. (interacts with) Pgl_GLEAN_10012579	false	interacts with	Weight.of.seeds..g. (interacts with) Pgl_GLEAN_10012579	-0.99974
#00FF00FF	interacts with	0.495235	Weight.of.seeds..g. (interacts with) Pgl_GLEAN_10009382	false	interacts with	Weight.of.seeds..g. (interacts with) Pgl_GLEAN_10009382	-0.999562
#E20000FF	interacts with	0.495235	Weight.of.seeds..g. (interacts with) Pgl_GLEAN_10011424	false	interacts with	Weight.of.seeds..g. (interacts with) Pgl_GLEAN_10011424	0.984132
#FF0000FF	interacts with	0.495235	Weight.of.seeds..g. (interacts with) Pgl_GLEAN_10003857	false	interacts with	Weight.of.seeds..g. (interacts with) Pgl_GLEAN_10003857	0.998005
#D90000FF	interacts with	0.495235	Weight.of.seeds..g. (interacts with) Pgl_GLEAN_10016679	false	interacts with	Weight.of.seeds..g. (interacts with) Pgl_GLEAN_10016679	0.980793
#00FF00FF	interacts with	0.495235	Weight.of.seeds..g. (interacts with) Pgl_GLEAN_10008076	false	interacts with	Weight.of.seeds..g. (interacts with) Pgl_GLEAN_10008076	-0.999562
#00FF00FF	interacts with	0.495235	Weight.of.seeds..g. (interacts with) Pgl_GLEAN_10036074	false	interacts with	Weight.of.seeds..g. (interacts with) Pgl_GLEAN_10036074	-0.999687
#E20000FF	interacts with	0.495235	Weight.of.seeds..g. (interacts with) Pgl_GLEAN_10029375	false	interacts with	Weight.of.seeds..g. (interacts with) Pgl_GLEAN_10029375	0.984132

## Sheet: Discriminant-Seed weight
Table S15: Discriminant network analysis Pearl millet (843-22B and ICTP8203) stress proteins integrated with seed weight
Bincode	ColorBin	Description	labelcex	name	shared name	size	size2	Species
4	#dadd42	Enolase	0.525918	Pgl_GLEAN_10010968	Pgl_GLEAN_10010968	43.9914	5.7502	PM
33	#74b0e0	late embryogenesis abundant protein, group 3, putative, expressed	0.525918	Pgl_GLEAN_10024584	Pgl_GLEAN_10024584	43.9914	5.7502	PM
30	#6bccd5	ADP-ribosylation factor family protein	0.525918	Pgl_GLEAN_10024151	Pgl_GLEAN_10024151	43.9914	5.7502	PM
13	#c07d77	Adenosylhomocysteinase	0.525918	Pgl_GLEAN_10001639	Pgl_GLEAN_10001639	43.9914	5.7502	PM
11	#FFD700	Lipid transfer protein	0.525918	Pgl_GLEAN_10034566	Pgl_GLEAN_10034566	43.9914	5.7502	PM
17	#d43f6f	class I heat shock protein	0.525918	Pgl_GLEAN_10015523	Pgl_GLEAN_10015523	43.9914	5.7502	PM
20	#e391c8	Heat shock protein 90-2	0.525918	Pgl_GLEAN_10030412	Pgl_GLEAN_10030412	43.9914	5.7502	PM
21	#e391c8	Double-stranded DNA-binding protein	0.525918	Pgl_GLEAN_10013667	Pgl_GLEAN_10013667	43.9914	5.7502	PM
27	#e391c8	60S ribosomal protein L13a-like protein	0.525918	Pgl_GLEAN_10016126	Pgl_GLEAN_10016126	43.9914	5.7502	PM
2	#55823b	heat shock protein	0.525918	Pgl_GLEAN_10024296	Pgl_GLEAN_10024296	43.9914	5.7502	PM
35	#808080	Unknown protein	0.525918	Pgl_GLEAN_10024432	Pgl_GLEAN_10024432	43.9914	5.7502	PM
10	#BDB76B	Chaperone protein htpG	0.525918	Pgl_GLEAN_10021526	Pgl_GLEAN_10021526	43.9914	5.7502	PM
35	#808080	Unknown protein	0.525918	Pgl_GLEAN_10016254	Pgl_GLEAN_10016254	43.9914	5.7502	PM
8	#c9cfa6	Succinyl-CoA ligase	0.525918	Pgl_GLEAN_10027248	Pgl_GLEAN_10027248	43.9914	5.7502	PM
29	#4861ac	60S ribosomal protein L24	0.525918	Pgl_GLEAN_10035696	Pgl_GLEAN_10035696	43.9914	5.7502	PM
27	#e391c8	Genomic DNA chromosome 3 TAC clone K7P8	0.525918	Pgl_GLEAN_10006410	Pgl_GLEAN_10006410	43.9914	5.7502	PM
27	#e391c8	Coatomer protein epsilon subunit family protein	0.525918	Pgl_GLEAN_10012755	Pgl_GLEAN_10012755	43.9914	5.7502	PM
29	#4861ac	T-complex protein theta subunit	0.525918	Pgl_GLEAN_10008343	Pgl_GLEAN_10008343	43.9914	5.7502	PM
26	#DCDCDC	Carboxymethylenebutenolidase-like protein	0.525918	Pgl_GLEAN_10014617	Pgl_GLEAN_10014617	43.9914	5.7502	PM
21	#e391c8	Peroxiredoxin	0.525918	Pgl_GLEAN_10014847	Pgl_GLEAN_10014847	43.9914	5.7502	PM
28	#a073b9	Exosome complex exonuclease RRP6-like protein	0.525918	Pgl_GLEAN_10037026	Pgl_GLEAN_10037026	43.9914	5.7502	PM
35	#808080	late embryogenesis abundant protein, group 3, putative, expressed	0.525918	Pgl_GLEAN_10001472	Pgl_GLEAN_10001472	43.9914	5.7502	PM
35	#808080	Unknown protein	0.525918	Pgl_GLEAN_10023479	Pgl_GLEAN_10023479	43.9914	5.7502	PM
1	#59c260	Deoxyribonuclease tatD	0.525918	Pgl_GLEAN_10011429	Pgl_GLEAN_10011429	43.9914	5.7502	PM
35	#808080	Unknown protein	0.525918	Pgl_GLEAN_10035252	Pgl_GLEAN_10035252	43.9914	5.7502	PM
2	#55823b	Glycogen synthase 1	0.525918	Pgl_GLEAN_10027180	Pgl_GLEAN_10027180	43.9914	5.7502	PM
35	#808080	Unknown protein	0.525918	Pgl_GLEAN_10026104	Pgl_GLEAN_10026104	43.9914	5.7502	PM
34	#78a7a7	Outer membrane lipoprotein blc	0.525918	Pgl_GLEAN_10034672	Pgl_GLEAN_10034672	43.9914	5.7502	PM
27	#e391c8	Protein transport protein SEC22	0.525918	Pgl_GLEAN_10002184	Pgl_GLEAN_10002184	43.9914	5.7502	PM
2	#55823b	5-dehydro-2-deoxygluconokinase	0.525918	Pgl_GLEAN_10028390	Pgl_GLEAN_10028390	43.9914	5.7502	PM
29	#4861ac	30S ribosomal protein S10	0.525918	Pgl_GLEAN_10020262	Pgl_GLEAN_10020262	43.9914	5.7502	PM
21	#e391c8	Disulfide-isomerase-like protein	0.525918	Pgl_GLEAN_10026532	Pgl_GLEAN_10026532	43.9914	5.7502	PM
17	#d43f6f	UDP-glucosyltransferase family 1 protein	0.525918	Pgl_GLEAN_10036693	Pgl_GLEAN_10036693	43.9914	5.7502	PM
17	#d43f6f	Receptor expression-enhancing protein 5	0.525918	Pgl_GLEAN_10033150	Pgl_GLEAN_10033150	43.9914	5.7502	PM
10	#BDB76B	UDP-glucose 4-epimerase	0.525918	Pgl_GLEAN_10011330	Pgl_GLEAN_10011330	43.9914	5.7502	PM
35	#808080	Unknown protein	0.525918	Pgl_GLEAN_10020189	Pgl_GLEAN_10020189	43.9914	5.7502	PM
35	#808080	Unknown protein	0.525918	Pgl_GLEAN_10013007	Pgl_GLEAN_10013007	43.9914	5.7502	PM
29	#4861ac	Ribosomal protein L15	0.525918	Pgl_GLEAN_10001033	Pgl_GLEAN_10001033	43.9914	5.7502	PM
35	#808080	Unknown protein	0.525918	Pgl_GLEAN_10021600	Pgl_GLEAN_10021600	43.9914	5.7502	PM
13	#c07d77	Phosphoribosylanthranilate transferase (Fragment)	0.525918	Pgl_GLEAN_10021515	Pgl_GLEAN_10021515	43.9914	5.7502	PM
11	#FFD700	Acyl-CoA dehydrogenase	0.525918	Pgl_GLEAN_10012798	Pgl_GLEAN_10012798	43.9914	5.7502	PM
29	#4861ac	UBX domain-containing protein	0.525918	Pgl_GLEAN_10031886	Pgl_GLEAN_10031886	43.9914	5.7502	PM
17	#d43f6f	UDP-glucosyl transferase 85A3	0.525918	Pgl_GLEAN_10038556	Pgl_GLEAN_10038556	43.9914	5.7502	PM
1	#59c260	K(+)-insensitive pyrophosphate-energized proton pump	0.525918	Pgl_GLEAN_10031055	Pgl_GLEAN_10031055	43.9914	5.7502	PM
28	#a073b9	Legumin 11S-globulin	0.525918	Pgl_GLEAN_10018443	Pgl_GLEAN_10018443	43.9914	5.7502	PM
2	#55823b	Peptidase M16 family	0.525918	Pgl_GLEAN_10011424	Pgl_GLEAN_10011424	43.9914	5.7502	PM
31	#4c7a95	Coatomer alpha subunit-like protein	0.525918	Pgl_GLEAN_10036215	Pgl_GLEAN_10036215	43.9914	5.7502	PM
20	#e391c8	Chitinase	0.525918	Pgl_GLEAN_10014032	Pgl_GLEAN_10014032	43.9914	5.7502	PM
9	#cb8238	F1-ATP synthase delta subunit	0.525918	Pgl_GLEAN_10034975	Pgl_GLEAN_10034975	43.9914	5.7502	PM
35	#808080	Unknown protein	0.525918	Pgl_GLEAN_10013733	Pgl_GLEAN_10013733	43.9914	5.7502	PM
10	#BDB76B	Exosome complex exonuclease RRP40	0.525918	Pgl_GLEAN_10020848	Pgl_GLEAN_10020848	43.9914	5.7502	PM
29	#4861ac	Tyrosyl-tRNA synthetase	0.525918	Pgl_GLEAN_10030873	Pgl_GLEAN_10030873	43.9914	5.7502	PM
23	#7f53e0	Cytosolic 5'-nucleotidase III	0.525918	Pgl_GLEAN_10005108	Pgl_GLEAN_10005108	43.9914	5.7502	PM
29	#4861ac	Serine protease Do	0.525918	Pgl_GLEAN_10026989	Pgl_GLEAN_10026989	43.9914	5.7502	PM
35	#808080	Unknown protein	0.525918	Pgl_GLEAN_10023695	Pgl_GLEAN_10023695	43.9914	5.7502	PM
35	#808080	Peptidoglycan-binding LysM domain-containing protein	0.525918	Pgl_GLEAN_10037652	Pgl_GLEAN_10037652	43.9914	5.7502	PM
35	#808080	D-alanine--D-alanine ligase family	0.525918	Pgl_GLEAN_10002953	Pgl_GLEAN_10002953	43.9914	5.7502	PM
29	#4861ac	Glycerol-3-phosphate acyltransferase 9	0.525918	Pgl_GLEAN_10001928	Pgl_GLEAN_10001928	43.9914	5.7502	PM
35	#808080	Unknown protein	0.525918	Pgl_GLEAN_10018338	Pgl_GLEAN_10018338	43.9914	5.7502	PM
29	#4861ac	Rhomboid protease GlpG	0.525918	Pgl_GLEAN_10011562	Pgl_GLEAN_10011562	43.9914	5.7502	PM
27	#e391c8	Fertilization-independent endosperm protein	0.525918	Pgl_GLEAN_10027401	Pgl_GLEAN_10027401	43.9914	5.7502	PM
20	#e391c8	DNA damage-binding protein 1	0.525918	Pgl_GLEAN_10014722	Pgl_GLEAN_10014722	43.9914	5.7502	PM
18	#9b5b75	Porin/voltage-dependent anion-selective channel protein	0.525918	Pgl_GLEAN_10029147	Pgl_GLEAN_10029147	43.9914	5.7502	PM
35	#808080	Unknown protein	0.525918	Pgl_GLEAN_10001082	Pgl_GLEAN_10001082	43.9914	5.7502	PM
21	#e391c8	Nup98 protein (Fragment)	0.525918	Pgl_GLEAN_10025077	Pgl_GLEAN_10025077	43.9914	5.7502	PM
35	#808080	Unknown protein	0.525918	Pgl_GLEAN_10027783	Pgl_GLEAN_10027783	43.9914	5.7502	PM
10	#BDB76B	zinc finger C-x8-C-x5-C-x3-H type family protein, expressed	0.525918	Pgl_GLEAN_10019097	Pgl_GLEAN_10019097	43.9914	5.7502	PM
29	#4861ac	Zinc finger C3HC4 type family protein	0.525918	Pgl_GLEAN_10016960	Pgl_GLEAN_10016960	43.9914	5.7502	PM
			0.525918	PM-S-St-S	PM-S-St-S	21.4221	5.7502
			0.525918	PM-T-St-S	PM-T-St-S	21.1965	5.7502

## Sheet: Edge table-Seed weight 
color	interaction	labelcex	name	selected	shared interaction	shared name	weight
#00C300FF	interacts with	0.473326	PM-S-St-S (interacts with) Pgl_GLEAN_10010968	false	interacts with	PM-S-St-S (interacts with) Pgl_GLEAN_10010968	-0.981206
#00C800FF	interacts with	0.473326	PM-S-St-S (interacts with) Pgl_GLEAN_10024584	false	interacts with	PM-S-St-S (interacts with) Pgl_GLEAN_10024584	-0.981886
#00FF00FF	interacts with	0.473326	PM-S-St-S (interacts with) Pgl_GLEAN_10024151	false	interacts with	PM-S-St-S (interacts with) Pgl_GLEAN_10024151	-0.993353
#00FF00FF	interacts with	0.473326	PM-S-St-S (interacts with) Pgl_GLEAN_10001639	false	interacts with	PM-S-St-S (interacts with) Pgl_GLEAN_10001639	-0.993343
#00D800FF	interacts with	0.473326	PM-S-St-S (interacts with) Pgl_GLEAN_10034566	false	interacts with	PM-S-St-S (interacts with) Pgl_GLEAN_10034566	-0.985627
#D20000FF	interacts with	0.473326	PM-S-St-S (interacts with) Pgl_GLEAN_10015523	false	interacts with	PM-S-St-S (interacts with) Pgl_GLEAN_10015523	0.980688
#00D300FF	interacts with	0.473326	PM-S-St-S (interacts with) Pgl_GLEAN_10030412	false	interacts with	PM-S-St-S (interacts with) Pgl_GLEAN_10030412	-0.984127
#CD0000FF	interacts with	0.473326	PM-S-St-S (interacts with) Pgl_GLEAN_10013667	false	interacts with	PM-S-St-S (interacts with) Pgl_GLEAN_10013667	0.980087
#00D800FF	interacts with	0.473326	PM-S-St-S (interacts with) Pgl_GLEAN_10016126	false	interacts with	PM-S-St-S (interacts with) Pgl_GLEAN_10016126	-0.985627
#00C800FF	interacts with	0.473326	PM-S-St-S (interacts with) Pgl_GLEAN_10024296	false	interacts with	PM-S-St-S (interacts with) Pgl_GLEAN_10024296	-0.981873
#00D800FF	interacts with	0.473326	PM-S-St-S (interacts with) Pgl_GLEAN_10024432	false	interacts with	PM-S-St-S (interacts with) Pgl_GLEAN_10024432	-0.985627
#00E900FF	interacts with	0.473326	PM-S-St-S (interacts with) Pgl_GLEAN_10021526	false	interacts with	PM-S-St-S (interacts with) Pgl_GLEAN_10021526	-0.988346
#00D800FF	interacts with	0.473326	PM-S-St-S (interacts with) Pgl_GLEAN_10016254	false	interacts with	PM-S-St-S (interacts with) Pgl_GLEAN_10016254	-0.985627
#00F300FF	interacts with	0.473326	PM-S-St-S (interacts with) Pgl_GLEAN_10027248	false	interacts with	PM-S-St-S (interacts with) Pgl_GLEAN_10027248	-0.991047
#00D800FF	interacts with	0.473326	PM-S-St-S (interacts with) Pgl_GLEAN_10035696	false	interacts with	PM-S-St-S (interacts with) Pgl_GLEAN_10035696	-0.985627
#D90000FF	interacts with	0.473326	PM-S-St-S (interacts with) Pgl_GLEAN_10006410	false	interacts with	PM-S-St-S (interacts with) Pgl_GLEAN_10006410	0.983388
#00D800FF	interacts with	0.473326	PM-S-St-S (interacts with) Pgl_GLEAN_10012755	false	interacts with	PM-S-St-S (interacts with) Pgl_GLEAN_10012755	-0.985628
#00D800FF	interacts with	0.473326	PM-S-St-S (interacts with) Pgl_GLEAN_10008343	false	interacts with	PM-S-St-S (interacts with) Pgl_GLEAN_10008343	-0.984889
#00D800FF	interacts with	0.473326	PM-S-St-S (interacts with) Pgl_GLEAN_10014617	false	interacts with	PM-S-St-S (interacts with) Pgl_GLEAN_10014617	-0.985627
#00F800FF	interacts with	0.473326	PM-S-St-S (interacts with) Pgl_GLEAN_10014847	false	interacts with	PM-S-St-S (interacts with) Pgl_GLEAN_10014847	-0.991538
#E20000FF	interacts with	0.473326	PM-S-St-S (interacts with) Pgl_GLEAN_10037026	false	interacts with	PM-S-St-S (interacts with) Pgl_GLEAN_10037026	0.98519
#00D800FF	interacts with	0.473326	PM-S-St-S (interacts with) Pgl_GLEAN_10001472	false	interacts with	PM-S-St-S (interacts with) Pgl_GLEAN_10001472	-0.985627
#D20000FF	interacts with	0.473326	PM-S-St-S (interacts with) Pgl_GLEAN_10023479	false	interacts with	PM-S-St-S (interacts with) Pgl_GLEAN_10023479	0.98106
#D90000FF	interacts with	0.473326	PM-S-St-S (interacts with) Pgl_GLEAN_10011429	false	interacts with	PM-S-St-S (interacts with) Pgl_GLEAN_10011429	0.983389
#00D800FF	interacts with	0.473326	PM-S-St-S (interacts with) Pgl_GLEAN_10035252	false	interacts with	PM-S-St-S (interacts with) Pgl_GLEAN_10035252	-0.985627
#00D800FF	interacts with	0.473326	PM-S-St-S (interacts with) Pgl_GLEAN_10027180	false	interacts with	PM-S-St-S (interacts with) Pgl_GLEAN_10027180	-0.985627
#00D800FF	interacts with	0.473326	PM-S-St-S (interacts with) Pgl_GLEAN_10026104	false	interacts with	PM-S-St-S (interacts with) Pgl_GLEAN_10026104	-0.985627
#00D800FF	interacts with	0.473326	PM-S-St-S (interacts with) Pgl_GLEAN_10034672	false	interacts with	PM-S-St-S (interacts with) Pgl_GLEAN_10034672	-0.985627
#00D800FF	interacts with	0.473326	PM-S-St-S (interacts with) Pgl_GLEAN_10002184	false	interacts with	PM-S-St-S (interacts with) Pgl_GLEAN_10002184	-0.985627
#00D800FF	interacts with	0.473326	PM-S-St-S (interacts with) Pgl_GLEAN_10028390	false	interacts with	PM-S-St-S (interacts with) Pgl_GLEAN_10028390	-0.985627
#00D800FF	interacts with	0.473326	PM-S-St-S (interacts with) Pgl_GLEAN_10020262	false	interacts with	PM-S-St-S (interacts with) Pgl_GLEAN_10020262	-0.985627
#00F300FF	interacts with	0.473326	PM-S-St-S (interacts with) Pgl_GLEAN_10026532	false	interacts with	PM-S-St-S (interacts with) Pgl_GLEAN_10026532	-0.990924
#00D800FF	interacts with	0.473326	PM-S-St-S (interacts with) Pgl_GLEAN_10036693	false	interacts with	PM-S-St-S (interacts with) Pgl_GLEAN_10036693	-0.985627
#00D800FF	interacts with	0.473326	PM-S-St-S (interacts with) Pgl_GLEAN_10033150	false	interacts with	PM-S-St-S (interacts with) Pgl_GLEAN_10033150	-0.985627
#00D800FF	interacts with	0.473326	PM-S-St-S (interacts with) Pgl_GLEAN_10011330	false	interacts with	PM-S-St-S (interacts with) Pgl_GLEAN_10011330	-0.985626
#E20000FF	interacts with	0.473326	PM-S-St-S (interacts with) Pgl_GLEAN_10020189	false	interacts with	PM-S-St-S (interacts with) Pgl_GLEAN_10020189	0.985143
#00D800FF	interacts with	0.473326	PM-S-St-S (interacts with) Pgl_GLEAN_10013007	false	interacts with	PM-S-St-S (interacts with) Pgl_GLEAN_10013007	-0.985627
#00D800FF	interacts with	0.473326	PM-S-St-S (interacts with) Pgl_GLEAN_10001033	false	interacts with	PM-S-St-S (interacts with) Pgl_GLEAN_10001033	-0.985627
#00D800FF	interacts with	0.473326	PM-S-St-S (interacts with) Pgl_GLEAN_10021600	false	interacts with	PM-S-St-S (interacts with) Pgl_GLEAN_10021600	-0.985627
#00D800FF	interacts with	0.473326	PM-S-St-S (interacts with) Pgl_GLEAN_10021515	false	interacts with	PM-S-St-S (interacts with) Pgl_GLEAN_10021515	-0.985627
#00F800FF	interacts with	0.473326	PM-S-St-S (interacts with) Pgl_GLEAN_10012798	false	interacts with	PM-S-St-S (interacts with) Pgl_GLEAN_10012798	-0.991522
#00D800FF	interacts with	0.473326	PM-S-St-S (interacts with) Pgl_GLEAN_10031886	false	interacts with	PM-S-St-S (interacts with) Pgl_GLEAN_10031886	-0.985628
#D90000FF	interacts with	0.473326	PM-S-St-S (interacts with) Pgl_GLEAN_10038556	false	interacts with	PM-S-St-S (interacts with) Pgl_GLEAN_10038556	0.983388
#00D800FF	interacts with	0.473326	PM-S-St-S (interacts with) Pgl_GLEAN_10031055	false	interacts with	PM-S-St-S (interacts with) Pgl_GLEAN_10031055	-0.985627
#00D800FF	interacts with	0.473326	PM-S-St-S (interacts with) Pgl_GLEAN_10018443	false	interacts with	PM-S-St-S (interacts with) Pgl_GLEAN_10018443	-0.985627
#00D800FF	interacts with	0.473326	PM-S-St-S (interacts with) Pgl_GLEAN_10011424	false	interacts with	PM-S-St-S (interacts with) Pgl_GLEAN_10011424	-0.985627
#00C300FF	interacts with	0.473326	PM-S-St-S (interacts with) Pgl_GLEAN_10036215	false	interacts with	PM-S-St-S (interacts with) Pgl_GLEAN_10036215	-0.981035
#E20000FF	interacts with	0.473326	PM-S-St-S (interacts with) Pgl_GLEAN_10014032	false	interacts with	PM-S-St-S (interacts with) Pgl_GLEAN_10014032	0.985143
#00D800FF	interacts with	0.473326	PM-S-St-S (interacts with) Pgl_GLEAN_10034975	false	interacts with	PM-S-St-S (interacts with) Pgl_GLEAN_10034975	-0.985627
#00D800FF	interacts with	0.473326	PM-S-St-S (interacts with) Pgl_GLEAN_10013733	false	interacts with	PM-S-St-S (interacts with) Pgl_GLEAN_10013733	-0.985627
#CD0000FF	interacts with	0.473326	PM-S-St-S (interacts with) Pgl_GLEAN_10020848	false	interacts with	PM-S-St-S (interacts with) Pgl_GLEAN_10020848	0.980087
#00D800FF	interacts with	0.473326	PM-S-St-S (interacts with) Pgl_GLEAN_10030873	false	interacts with	PM-S-St-S (interacts with) Pgl_GLEAN_10030873	-0.985627
#D90000FF	interacts with	0.473326	PM-S-St-S (interacts with) Pgl_GLEAN_10005108	false	interacts with	PM-S-St-S (interacts with) Pgl_GLEAN_10005108	0.983388
#00D800FF	interacts with	0.473326	PM-S-St-S (interacts with) Pgl_GLEAN_10026989	false	interacts with	PM-S-St-S (interacts with) Pgl_GLEAN_10026989	-0.985627
#00D800FF	interacts with	0.473326	PM-S-St-S (interacts with) Pgl_GLEAN_10023695	false	interacts with	PM-S-St-S (interacts with) Pgl_GLEAN_10023695	-0.985627
#00D800FF	interacts with	0.473326	PM-S-St-S (interacts with) Pgl_GLEAN_10037652	false	interacts with	PM-S-St-S (interacts with) Pgl_GLEAN_10037652	-0.985627
#00D800FF	interacts with	0.473326	PM-S-St-S (interacts with) Pgl_GLEAN_10002953	false	interacts with	PM-S-St-S (interacts with) Pgl_GLEAN_10002953	-0.985627
#00D800FF	interacts with	0.473326	PM-S-St-S (interacts with) Pgl_GLEAN_10001928	false	interacts with	PM-S-St-S (interacts with) Pgl_GLEAN_10001928	-0.985627
#D20000FF	interacts with	0.473326	PM-S-St-S (interacts with) Pgl_GLEAN_10018338	false	interacts with	PM-S-St-S (interacts with) Pgl_GLEAN_10018338	0.980687
#00D800FF	interacts with	0.473326	PM-S-St-S (interacts with) Pgl_GLEAN_10011562	false	interacts with	PM-S-St-S (interacts with) Pgl_GLEAN_10011562	-0.985627
#00D800FF	interacts with	0.473326	PM-S-St-S (interacts with) Pgl_GLEAN_10027401	false	interacts with	PM-S-St-S (interacts with) Pgl_GLEAN_10027401	-0.985627
#00D800FF	interacts with	0.473326	PM-S-St-S (interacts with) Pgl_GLEAN_10014722	false	interacts with	PM-S-St-S (interacts with) Pgl_GLEAN_10014722	-0.985627
#00D800FF	interacts with	0.473326	PM-S-St-S (interacts with) Pgl_GLEAN_10029147	false	interacts with	PM-S-St-S (interacts with) Pgl_GLEAN_10029147	-0.985627
#00D800FF	interacts with	0.473326	PM-S-St-S (interacts with) Pgl_GLEAN_10001082	false	interacts with	PM-S-St-S (interacts with) Pgl_GLEAN_10001082	-0.985627
#D20000FF	interacts with	0.473326	PM-S-St-S (interacts with) Pgl_GLEAN_10025077	false	interacts with	PM-S-St-S (interacts with) Pgl_GLEAN_10025077	0.981432
#00D800FF	interacts with	0.473326	PM-S-St-S (interacts with) Pgl_GLEAN_10027783	false	interacts with	PM-S-St-S (interacts with) Pgl_GLEAN_10027783	-0.985627
#D90000FF	interacts with	0.473326	PM-S-St-S (interacts with) Pgl_GLEAN_10019097	false	interacts with	PM-S-St-S (interacts with) Pgl_GLEAN_10019097	0.983389
#E20000FF	interacts with	0.473326	PM-S-St-S (interacts with) Pgl_GLEAN_10016960	false	interacts with	PM-S-St-S (interacts with) Pgl_GLEAN_10016960	0.985143
#D20000FF	interacts with	0.473326	PM-T-St-S (interacts with) Pgl_GLEAN_10010968	false	interacts with	PM-T-St-S (interacts with) Pgl_GLEAN_10010968	0.981206
#D60000FF	interacts with	0.473326	PM-T-St-S (interacts with) Pgl_GLEAN_10024584	false	interacts with	PM-T-St-S (interacts with) Pgl_GLEAN_10024584	0.981886
#FF0000FF	interacts with	0.473326	PM-T-St-S (interacts with) Pgl_GLEAN_10024151	false	interacts with	PM-T-St-S (interacts with) Pgl_GLEAN_10024151	0.993353
#FF0000FF	interacts with	0.473326	PM-T-St-S (interacts with) Pgl_GLEAN_10001639	false	interacts with	PM-T-St-S (interacts with) Pgl_GLEAN_10001639	0.993343
#E20000FF	interacts with	0.473326	PM-T-St-S (interacts with) Pgl_GLEAN_10034566	false	interacts with	PM-T-St-S (interacts with) Pgl_GLEAN_10034566	0.985627
#00C300FF	interacts with	0.473326	PM-T-St-S (interacts with) Pgl_GLEAN_10015523	false	interacts with	PM-T-St-S (interacts with) Pgl_GLEAN_10015523	-0.980688
#DE0000FF	interacts with	0.473326	PM-T-St-S (interacts with) Pgl_GLEAN_10030412	false	interacts with	PM-T-St-S (interacts with) Pgl_GLEAN_10030412	0.984127
#00BE00FF	interacts with	0.473326	PM-T-St-S (interacts with) Pgl_GLEAN_10013667	false	interacts with	PM-T-St-S (interacts with) Pgl_GLEAN_10013667	-0.980087
#E20000FF	interacts with	0.473326	PM-T-St-S (interacts with) Pgl_GLEAN_10016126	false	interacts with	PM-T-St-S (interacts with) Pgl_GLEAN_10016126	0.985627
#D60000FF	interacts with	0.473326	PM-T-St-S (interacts with) Pgl_GLEAN_10024296	false	interacts with	PM-T-St-S (interacts with) Pgl_GLEAN_10024296	0.981873
#E20000FF	interacts with	0.473326	PM-T-St-S (interacts with) Pgl_GLEAN_10024432	false	interacts with	PM-T-St-S (interacts with) Pgl_GLEAN_10024432	0.985627
#EE0000FF	interacts with	0.473326	PM-T-St-S (interacts with) Pgl_GLEAN_10021526	false	interacts with	PM-T-St-S (interacts with) Pgl_GLEAN_10021526	0.988346
#E20000FF	interacts with	0.473326	PM-T-St-S (interacts with) Pgl_GLEAN_10016254	false	interacts with	PM-T-St-S (interacts with) Pgl_GLEAN_10016254	0.985627
#F60000FF	interacts with	0.473326	PM-T-St-S (interacts with) Pgl_GLEAN_10027248	false	interacts with	PM-T-St-S (interacts with) Pgl_GLEAN_10027248	0.991047
#E20000FF	interacts with	0.473326	PM-T-St-S (interacts with) Pgl_GLEAN_10035696	false	interacts with	PM-T-St-S (interacts with) Pgl_GLEAN_10035696	0.985627
#00CE00FF	interacts with	0.473326	PM-T-St-S (interacts with) Pgl_GLEAN_10006410	false	interacts with	PM-T-St-S (interacts with) Pgl_GLEAN_10006410	-0.983388
#E20000FF	interacts with	0.473326	PM-T-St-S (interacts with) Pgl_GLEAN_10012755	false	interacts with	PM-T-St-S (interacts with) Pgl_GLEAN_10012755	0.985628
#E20000FF	interacts with	0.473326	PM-T-St-S (interacts with) Pgl_GLEAN_10008343	false	interacts with	PM-T-St-S (interacts with) Pgl_GLEAN_10008343	0.984889
#E20000FF	interacts with	0.473326	PM-T-St-S (interacts with) Pgl_GLEAN_10014617	false	interacts with	PM-T-St-S (interacts with) Pgl_GLEAN_10014617	0.985627
#FA0000FF	interacts with	0.473326	PM-T-St-S (interacts with) Pgl_GLEAN_10014847	false	interacts with	PM-T-St-S (interacts with) Pgl_GLEAN_10014847	0.991538
#00D800FF	interacts with	0.473326	PM-T-St-S (interacts with) Pgl_GLEAN_10037026	false	interacts with	PM-T-St-S (interacts with) Pgl_GLEAN_10037026	-0.98519
#E20000FF	interacts with	0.473326	PM-T-St-S (interacts with) Pgl_GLEAN_10001472	false	interacts with	PM-T-St-S (interacts with) Pgl_GLEAN_10001472	0.985627
#00C300FF	interacts with	0.473326	PM-T-St-S (interacts with) Pgl_GLEAN_10023479	false	interacts with	PM-T-St-S (interacts with) Pgl_GLEAN_10023479	-0.98106
#00CE00FF	interacts with	0.473326	PM-T-St-S (interacts with) Pgl_GLEAN_10011429	false	interacts with	PM-T-St-S (interacts with) Pgl_GLEAN_10011429	-0.983389
#E20000FF	interacts with	0.473326	PM-T-St-S (interacts with) Pgl_GLEAN_10035252	false	interacts with	PM-T-St-S (interacts with) Pgl_GLEAN_10035252	0.985627
#E20000FF	interacts with	0.473326	PM-T-St-S (interacts with) Pgl_GLEAN_10027180	false	interacts with	PM-T-St-S (interacts with) Pgl_GLEAN_10027180	0.985627
#E20000FF	interacts with	0.473326	PM-T-St-S (interacts with) Pgl_GLEAN_10026104	false	interacts with	PM-T-St-S (interacts with) Pgl_GLEAN_10026104	0.985627
#E20000FF	interacts with	0.473326	PM-T-St-S (interacts with) Pgl_GLEAN_10034672	false	interacts with	PM-T-St-S (interacts with) Pgl_GLEAN_10034672	0.985627
#E20000FF	interacts with	0.473326	PM-T-St-S (interacts with) Pgl_GLEAN_10002184	false	interacts with	PM-T-St-S (interacts with) Pgl_GLEAN_10002184	0.985627
#E20000FF	interacts with	0.473326	PM-T-St-S (interacts with) Pgl_GLEAN_10028390	false	interacts with	PM-T-St-S (interacts with) Pgl_GLEAN_10028390	0.985627
#E20000FF	interacts with	0.473326	PM-T-St-S (interacts with) Pgl_GLEAN_10020262	false	interacts with	PM-T-St-S (interacts with) Pgl_GLEAN_10020262	0.985627
#F60000FF	interacts with	0.473326	PM-T-St-S (interacts with) Pgl_GLEAN_10026532	false	interacts with	PM-T-St-S (interacts with) Pgl_GLEAN_10026532	0.990924
#E20000FF	interacts with	0.473326	PM-T-St-S (interacts with) Pgl_GLEAN_10036693	false	interacts with	PM-T-St-S (interacts with) Pgl_GLEAN_10036693	0.985627
#E20000FF	interacts with	0.473326	PM-T-St-S (interacts with) Pgl_GLEAN_10033150	false	interacts with	PM-T-St-S (interacts with) Pgl_GLEAN_10033150	0.985627
#E20000FF	interacts with	0.473326	PM-T-St-S (interacts with) Pgl_GLEAN_10011330	false	interacts with	PM-T-St-S (interacts with) Pgl_GLEAN_10011330	0.985626
#00D800FF	interacts with	0.473326	PM-T-St-S (interacts with) Pgl_GLEAN_10020189	false	interacts with	PM-T-St-S (interacts with) Pgl_GLEAN_10020189	-0.985143
#E20000FF	interacts with	0.473326	PM-T-St-S (interacts with) Pgl_GLEAN_10013007	false	interacts with	PM-T-St-S (interacts with) Pgl_GLEAN_10013007	0.985627
#E20000FF	interacts with	0.473326	PM-T-St-S (interacts with) Pgl_GLEAN_10001033	false	interacts with	PM-T-St-S (interacts with) Pgl_GLEAN_10001033	0.985627
#E20000FF	interacts with	0.473326	PM-T-St-S (interacts with) Pgl_GLEAN_10021600	false	interacts with	PM-T-St-S (interacts with) Pgl_GLEAN_10021600	0.985627
#E20000FF	interacts with	0.473326	PM-T-St-S (interacts with) Pgl_GLEAN_10021515	false	interacts with	PM-T-St-S (interacts with) Pgl_GLEAN_10021515	0.985627
#FA0000FF	interacts with	0.473326	PM-T-St-S (interacts with) Pgl_GLEAN_10012798	false	interacts with	PM-T-St-S (interacts with) Pgl_GLEAN_10012798	0.991522
#E20000FF	interacts with	0.473326	PM-T-St-S (interacts with) Pgl_GLEAN_10031886	false	interacts with	PM-T-St-S (interacts with) Pgl_GLEAN_10031886	0.985628
#00CE00FF	interacts with	0.473326	PM-T-St-S (interacts with) Pgl_GLEAN_10038556	false	interacts with	PM-T-St-S (interacts with) Pgl_GLEAN_10038556	-0.983388
#E20000FF	interacts with	0.473326	PM-T-St-S (interacts with) Pgl_GLEAN_10031055	false	interacts with	PM-T-St-S (interacts with) Pgl_GLEAN_10031055	0.985627
#E20000FF	interacts with	0.473326	PM-T-St-S (interacts with) Pgl_GLEAN_10018443	false	interacts with	PM-T-St-S (interacts with) Pgl_GLEAN_10018443	0.985627
#E20000FF	interacts with	0.473326	PM-T-St-S (interacts with) Pgl_GLEAN_10011424	false	interacts with	PM-T-St-S (interacts with) Pgl_GLEAN_10011424	0.985627
#D20000FF	interacts with	0.473326	PM-T-St-S (interacts with) Pgl_GLEAN_10036215	false	interacts with	PM-T-St-S (interacts with) Pgl_GLEAN_10036215	0.981035
#00D800FF	interacts with	0.473326	PM-T-St-S (interacts with) Pgl_GLEAN_10014032	false	interacts with	PM-T-St-S (interacts with) Pgl_GLEAN_10014032	-0.985143
#E20000FF	interacts with	0.473326	PM-T-St-S (interacts with) Pgl_GLEAN_10034975	false	interacts with	PM-T-St-S (interacts with) Pgl_GLEAN_10034975	0.985627
#E20000FF	interacts with	0.473326	PM-T-St-S (interacts with) Pgl_GLEAN_10013733	false	interacts with	PM-T-St-S (interacts with) Pgl_GLEAN_10013733	0.985627
#00BE00FF	interacts with	0.473326	PM-T-St-S (interacts with) Pgl_GLEAN_10020848	false	interacts with	PM-T-St-S (interacts with) Pgl_GLEAN_10020848	-0.980087
#E20000FF	interacts with	0.473326	PM-T-St-S (interacts with) Pgl_GLEAN_10030873	false	interacts with	PM-T-St-S (interacts with) Pgl_GLEAN_10030873	0.985627
#00CE00FF	interacts with	0.473326	PM-T-St-S (interacts with) Pgl_GLEAN_10005108	false	interacts with	PM-T-St-S (interacts with) Pgl_GLEAN_10005108	-0.983388
#E20000FF	interacts with	0.473326	PM-T-St-S (interacts with) Pgl_GLEAN_10026989	false	interacts with	PM-T-St-S (interacts with) Pgl_GLEAN_10026989	0.985627
#E20000FF	interacts with	0.473326	PM-T-St-S (interacts with) Pgl_GLEAN_10023695	false	interacts with	PM-T-St-S (interacts with) Pgl_GLEAN_10023695	0.985627
#E20000FF	interacts with	0.473326	PM-T-St-S (interacts with) Pgl_GLEAN_10037652	false	interacts with	PM-T-St-S (interacts with) Pgl_GLEAN_10037652	0.985627
#E20000FF	interacts with	0.473326	PM-T-St-S (interacts with) Pgl_GLEAN_10002953	false	interacts with	PM-T-St-S (interacts with) Pgl_GLEAN_10002953	0.985627
#E20000FF	interacts with	0.473326	PM-T-St-S (interacts with) Pgl_GLEAN_10001928	false	interacts with	PM-T-St-S (interacts with) Pgl_GLEAN_10001928	0.985627
#00C300FF	interacts with	0.473326	PM-T-St-S (interacts with) Pgl_GLEAN_10018338	false	interacts with	PM-T-St-S (interacts with) Pgl_GLEAN_10018338	-0.980687
#E20000FF	interacts with	0.473326	PM-T-St-S (interacts with) Pgl_GLEAN_10011562	false	interacts with	PM-T-St-S (interacts with) Pgl_GLEAN_10011562	0.985627
#E20000FF	interacts with	0.473326	PM-T-St-S (interacts with) Pgl_GLEAN_10027401	false	interacts with	PM-T-St-S (interacts with) Pgl_GLEAN_10027401	0.985627
#E20000FF	interacts with	0.473326	PM-T-St-S (interacts with) Pgl_GLEAN_10014722	false	interacts with	PM-T-St-S (interacts with) Pgl_GLEAN_10014722	0.985627
#E20000FF	interacts with	0.473326	PM-T-St-S (interacts with) Pgl_GLEAN_10029147	false	interacts with	PM-T-St-S (interacts with) Pgl_GLEAN_10029147	0.985627
#E20000FF	interacts with	0.473326	PM-T-St-S (interacts with) Pgl_GLEAN_10001082	false	interacts with	PM-T-St-S (interacts with) Pgl_GLEAN_10001082	0.985627
#00C300FF	interacts with	0.473326	PM-T-St-S (interacts with) Pgl_GLEAN_10025077	false	interacts with	PM-T-St-S (interacts with) Pgl_GLEAN_10025077	-0.981432
#E20000FF	interacts with	0.473326	PM-T-St-S (interacts with) Pgl_GLEAN_10027783	false	interacts with	PM-T-St-S (interacts with) Pgl_GLEAN_10027783	0.985627
#00CE00FF	interacts with	0.473326	PM-T-St-S (interacts with) Pgl_GLEAN_10019097	false	interacts with	PM-T-St-S (interacts with) Pgl_GLEAN_10019097	-0.983389
#00D800FF	interacts with	0.473326	PM-T-St-S (interacts with) Pgl_GLEAN_10016960	false	interacts with	PM-T-St-S (interacts with) Pgl_GLEAN_10016960	-0.985143
